# Supplementary material for: De novo Sequencing and Transcriptome Analysis of Pinellia ternata Identify the Candidate Genes Involved in the Biosynthesis of Benzoic Acid and Ephedrine
Source: Front Plant Sci. 2016 Aug 16;7:1209. doi: 10.3389/fpls.2016.01209 (PMC4986801; doi:10.3389/fpls.2016.01209)
Supplement: Data Sheet 2 — The unigene sequence assembled by Trinity (Fasta). [file DataSheet2.ZIP › Data Sheet 2. The unigene sequence assebled by Trinity (Fasta)..fa]

>Unigene0000001    size  281    gap  0  0%
GATATCGCTGGGCTATGGTAAGAATGGGGACAAAGAAAAGAGATAAGAGGAAGTAATGAA
TGAAGGAAAGAAAGAGAAATGTACACCTTGGATTTTGAAGCACGTAAACAAACTAGAATT
CGCCACCGCGACCAACCTCCGTGTGCCGGGTGGCGGAAGCCAAGATATCAAGATCACTTG
CGGAGCCCAAGACCGTTTTGCGACCGCAAGACCAACGTGCTAAGTAGAAAAATCTCCTGT
CGAAGGAAGTGCAAATTTCATCATTAGTAACTAATCATGAC
>Unigene0000002    size  282    gap  0  0%
GGAATTTGTATTTGTCCGCACAACGTTGTTTTATTCAAATTCCTCCGGAATGCAGCTGTC
CCCAGCTGGACCCGGTTCTCGACGTAGACTCGCAGTTGAGATCGAGAGAGTTGAAGAACA
ATTTAATGGGCCCACTCTATCTAAAAGCCCATCAAGATTAAGGAAGTAGCAGGTTTCGTG
GTTGGATATTGGGTTTCAACAGGTTTATTTACGCAACAGTTTGGGTTCTGAGTTTCCCGT
CCTATGTTGAAGGACGAGTCCCTGCAAGTTCCAGATTACACC
>Unigene0000003    size  271    gap  0  0%
ACAGACGTCGATGACATCGAGAGAGAGAGAGAAGGCCGCTCCGCCAAGGTGGACGAGAGA
CGCGATCGTCGAGCTCCGGCATGGCCCACCGAGATCGCCCCGATGGGTAAACACTCTGAC
TCCCAAGTTAGGAATGGCCTTGAGCGCGAGTAAAGGCAGTAAGTGGAGAGAATAATCATA
CATGCGCTCTTTGGGGGACCTGGCATATTTATAGCGATGGATGGACTTGGCATGTAGCTG
GGCCCCAACCGTGACGTCTAGGGCAACGGAC
>Unigene0000004    size  215    gap  0  0%
TTCGAGTTCAACATGTATCTGAGCTACTTATTCTGGACACTATGATTACAGTTGTGTTTT
CTCACATGTGCGCTTTGAGTTAGAGCGAGAGGATACTCTCAAATTTATGTGTGCTCTGGA
GTCATGGTGAAGGAGTCGGAGTGTTGCTGTTAGTCCCACATCAAGTTGCAGACTTTGCGT
CTCCCAGAAAAGTGGTCGATCATCTTGCGGGGGTG
>Unigene0000005    size  254    gap  0  0%
CTCAACTTCTCAAGAAAGATAGCTTTGTTTGGAATTCTTCAGCAGATTCAGCTTTTCAGC
ATCTAAAGGAAGTTATGTCTTCAGCTCCTGTATTAGCCTTGCCTAACTTCAATGACACAT
TTGTTATAGAATGTGATGCTAGTGGTTCAGGTATGGGTGCTGTATTAATGCAATGTGGGA
AACCAGTTGCTTATCTTAGTAAAGCATTTTCTGTGAAACAATTAGGCCTGTCAGCTTATG
AAAAGGAAATGGAG
>Unigene0000006    size  206    gap  0  0%
GGCGCGTTTCCACTGGCGTACAGTCATCACGGTAACGTGGGAGGCTCTCAACCCACACGC
GCGCCATCCCTACCCTCTCCCTCCCACCACAATAAAAATCCAACTGGATTGGTCCCAAAT
ATTACCAGAAGAGAAGCCCAAATATTTTAGAAAACGGCCGCAACCACAGGAAGTAGTAGG
GGGTCGTCCTCTCTCTCTCTCTCTCT
>Unigene0000007    size  305    gap  0  0%
AAGACATTTTATAATTTTTTGATGATTATGTATGTTTGTATGATTATGTTCATTGAAAAA
AGTTGTATGTGTATGTGAACAGTCAAAAAAGAAGTCTGTAAGCCCAAACAGTTTATCTCT
ATACGAACAGTCCAAAAAGAAGCCCAACAGGCCAGCATATCCAAATGTATCATCTCCAGA
TATGGAATACAGGAATAGCCCAAAAGGAAGGCACAAGTGGTCCCCGGCCGCAAGCTAAAG
CCCGGGCCCCTCACAAAACAAAAGGGCAAAGACCAACCGCTCAGCGACCGCCAACGTGGC
GCGTT
>Unigene0000008    size  268    gap  0  0%
TGTTGCTTTTTTTTTTTGGGTGCTTGCTAGCCCAGTGGTCACACTGAGTGCGTGTTAATA
GAGAACATATGAAGGTCTTGAGTTCGAGACTTAAGCCTCCCCACCAAACATGACTATTTT
TGGCTCGTTTTTATACAATCATCTTAAAAATCCTCTTAAAAGCATCACAGTGCATCTAGT
GAGGATCGAACCCCTGACTTATGGTGTGCACCAAGACGCCCCAACCGTTTGGCTCCTTTT
TATAAAATCATTTTAAAAATCCTCTTAG
>Unigene0000009    size  241    gap  0  0%
GCGCATCCAGTGTTGTTCTCTATTAACGCGCATCCAGTGTCGACCCTTGGGCTAGCAAGC
ACCTAAAAAAAGCAACAAAATGAGAAAATGCATAAAAGAGAAAAAAAAAGAAGAAAAAGA
AAGGAGTGACAATATGTCAAACCTAGCCCCTTCTCTTGTTTATCTGTCTTTCACTATGTA
AGAAATGAAAACAATATATACAAGCGTTCTCCTAGGCGGACACATGACAACATGTAAAGA
A
>Unigene0000010    size  201    gap  0  0%
GTTTGCTCAGCCACCCCACGTTATTCCACATCTTCCCAGATTCCCTTGTTTGGGGGATTG
CACCCCATTCGAAAGGATCTTGAGAGCAGATGTGTGGCTGAAGAAGGTGTGCATTTGGCT
TCACAATATGGAGCTCATTCACTGAGAAATTCATTTGCAGTGCAAGCTACAAAGACAGTA
TTGGGCAGTTTTTGTAGCTTG
>Unigene0000011    size  290    gap  0  0%
CAAAAAACCAGAACCCAAAAAAATAAAAAAATTTAAGAAGAGAGATGAAACTACAACAAC
TGCTATAGATCCCAATTTCTTGGTTCTTCCGGGCCTGCTGCAAAATATTTACCTTGCTTG
ATCTAAAATTACCCAATTTATAAAAAGATACTTTTATGTTGTTGTTAGTCCTACGCCAGA
TTTTGTGTTATTTGTTAAGTATATGTGTGAGAGATTTTCTCAACTCAACACTTGGATCAG
AGTTTTAGCCCAACGACATGATATCAAAGTTGATTATTTTAAACTGTGTG
>Unigene0000012    size  399    gap  0  0%
CAGTTGATAAGCTGGCAGACAAGTGGCACGTTGCATGGGTAGAACTTCTATCATCATATG
AGATCGCCTTTGTCACCTAAGCAATAAGCCAAGGGAATGTGAGCCAAAAGCATCTTGCCT
CACCTCATGTTCACCCCACTCACCTAGTCACCTAGATGTTTGTCAATGTTATCAGTCAAA
TATCCGTGTTTATTATCTGGTATTGTTTTCTCCTATTCCTAATTACTGCAAAGTGGAAGC
ACCCCTCTTTCAACAATCTCTAGTGCCCTTCTCACTTGTGGTTACTGCATTTTTTTATTC
TTGATTATTCCTAAGACCACCCACCACACATATTAGTTATTTATATAAATTCTATGTTGG
ACATCATCAGTATTTCTGGAAACCCTCCATTTCATTATG
>Unigene0000013    size  218    gap  0  0%
ATATTTGCCATTCTTATATAGTTGTAATCCTTCCCTCAAATCCTTTTCCCTGCGCTCTTT
TTGTTCCCTTTTCCTCAAAGCATTTAGCATTTGAATTTCTCTCACTCTGTTACTGATAAA
CCCAGAGTTCCTCTCAGCTCTGATAATTTCCTTTTCAGTTAACTCACCACCAGAATCAAT
GTTTTTTCCATATCTCTTCTGCATTTTCATGAGTAACG
>Unigene0000014    size  390    gap  0  0%
GTTTATAACTGGTGGTATAATCTTCCTTTCCTAAACAAAAGATAACTCGAGCAGTCTGCA
TGTTCAACCTGAACTCACATATGGTGGTCTAATCTTCCTTGCACATTTACATTTATATTT
GCTGTTTGGTGTGCCTAGAAGAAATTCTTTCAGAAGTTGTTCTACATGGAACGGAGACTT
GACTATCAGGACATTTCTTTTCCACACTGTAGTTTCCCTTGGACTGTGTGCAGCCTGCTG
TCATTCATACATAAATTAAAAGAGAAATACTTATTGCAGGATCATTGTAGCAATAATGAT
GGCATGACTTGCTTTCTTGCAATCCTAGCAACCACGTCATCATTATTGCAAGATTAGCCT
GGGGATAAGTATCTTGCATATCAAAAACAG
>Unigene0000015    size  231    gap  0  0%
ATAGCTCCTGCAGCATTGATTGCTCAAAATGCTGGAATAGAAGGTGAAGTTGTTGTGGAG
AAAATAAAGAGTGGTGAATGGGAGGTCGGTTACAATGCCATGGCAGACAGGTATGAGAAT
TTAGTGGAGGCTGGAGTTATCGACCCTGCCAAGGTAACTAGGTGTGCTTTGCAGAATGCT
GCTTCAGTTGCTGGAATGGTGTTGACCACGCAGGCCATTGGGGTGGAGAAA
>Unigene0000016    size  443    gap  0  0%
CTTCCTAGCTTGGTGTTTCTCTTGTGCGCAGCAGTCCGCGGAAAGCTCAGCCACGGCTGG
ATGCACACCCCGAGCGAAGGAACCCCACACGCATTTTGGACCTGCTAGGCGCCCCTCAGC
CTCCTTGCGAGTTGCGAGGATGACAACGACGCCGTCCGGCCCATAGACACCGCGCTGGTC
TGAGTTGCACCGAAGAGGTCCTCCGCTCACGACCCGCCTAGCCCCTGCCAGCGGCGCCCA
GCCAGTGCCGCTGCTGCTATCATGCCGGGGAGATGGCTCTGCGTCGCCGGAGGAGGGATG
TATCACCGGCGGGGATGCATCGTCGGAGGAGGGAAGAGGATGCCGCCATGTCGACGGCGG
CGGGAGGGATGCCGGGACTAGATGCCTCAGCCACAGGGAAGGGAGGGCCGGGGCTGCGGT
TGAGGCCGATGGCGCGCGGGGAG
>Unigene0000017    size  297    gap  0  0%
TCCGGGGGGATCTCCCCGGAGAAGCCATTCCAGCTGAGGTCGAGCTTGACGACGCGGTGG
AGGTCGCCGATGGAAGCGGGGATGGTGCCCTCGAAGTGGTTGTCGCTGAGGAGAAGGGTT
TGCAGGCCGGAGAAGTTGGAGATGGAGGCGGGGAGAGGGCCGGAGAGGAGGTTGTTGGAG
AGGTTGAGTTGGGCCAACTGGGTCGGGCCTTCCCGACCCGGATCCGGATTCTCCGAGAAC
GTGCCCGATATGTAGTTGTTCTGGAGTTCCACGAGCGTAAGAAGAGGCAGGTAGAGG
>Unigene0000018    size  241    gap  0  0%
TCCCAGCTGACCTACCTGGACCTCAGCCAGAACAGCCTCTCCGGCGCCATCCCGCCGGAG
ATCGCCGGCATCCAGATACTGAACTACCTGAACCTGTCCAGGAACCACCTCAGCCAGGGG
ATCCCCAAGTCGATCGGAGGCCTCAAGAGCCTTACGTCCGCGGATTTCTCCTTCAACGAC
CTCTCCGGCAAGCTTCCGGATAACGGACAGTTCGTCTACTTCAACGCCTCCTCCTTCGCC
G
>Unigene0000019    size  364    gap  0  0%
CAAAGATCCTACTTCTACAATTGGTAGGTCACTGGGTTATTCAAATAAGTTGTGTTTTCT
GTGGTTTTCCTATGTTACAACTTTTGTACCAATTTGATCGATCCGGAATGGATTGGTTAA
ACATTTCATTAGGGAGCCTGCTCTTTACTCTTCTGTGTGGTATTCATTCTTGTTTGGCTC
TTGGAATCACATCCAGCAGTGGTTGGAACAGCTTGCAAAATTTAACCACTTTACCTACTT
TATTGCCCCTAACCGTTTTCTGTACCTCTATTGAAACAGAATGGTTTCATGTTCTTTTAT
TGATTGGTTATTTCTTTCTGTTCGTATCTCTTTTTCCAATCTTGTAAACTAATCGAGACC
AAAA
>Unigene0000020    size  302    gap  0  0%
ATAGAAGTATGTGTGTTTCCAAATAACAGCCTGCAACATGAATGACAATTGAGATCTAAA
AACATACCTCTATGAAGTAACCCCTAATTCATTATCTGAACTGCATCATAGCAGATAACA
TCATACCATTAGAAACCAACAAAAAACTACCAGAATAAACTCAGGTTCTGCATGATAAAA
GTGTCCCAATTCCTGGATTTCTGTATTCACAATGCTGCTCCTAAACTTTGTAGCCAATGA
AAAAAAATGTGAGATGGAAACAGTAGTAACATTATACACATGTGCCATCTCGACACATGT
GT
>Unigene0000021    size  224    gap  0  0%
AAAAAAAAAAAAAAAAAAACTCATGTATTCCAGCAAACTGCAATTATTCTGTTGTGCTTT
GGCTACAATTTCTTGATTACTTGTATCACCATTGTGGGCAATCATTTCCTACCACATTGT
AGACAGTAAAGACCAGTATTGGCTTCTACTGTAATTTTCACTTATTTCCTTTAGTTAGTT
CCTCATGCAACTTACATTCCTTTGCATCTTGGCATCCATATTTG
>Unigene0000022    size  340    gap  0  0%
GTTGTATTGGGTTATCTTTCGTTTGATGATTTAGCTCTGACAAATCAGTGCAAAAAATTA
CATGGTCGAATATGTTTTCTAAAGTTGGGAAACTCCAAGCTATGCTCTCATGCACGACAT
TGATGGCTTCCCCTCTAATCTTCAGCTTGGCTGGGATGGGTTTGGCTGGGCTGGGCTGGG
CTGTGTTGTTCATATGCAACCTCCAGCTTGGCTGGGCTGGGCTGTGCTGTTAATAAGATC
TTAAACTTCCCCTCTCTACTTATTCTTTTCTATGTCGAAAAGTTGGTTGTCATCCACCCT
ACAAAGAAAGATAGCTTGCAACTGATGAATTCAATAAAAA
>Unigene0000023    size  309    gap  0  0%
ACGGCGGCGGGCGGTTCAGGACACTCGAGCTAGCGTGGGCGCTTGGACGCGGCGGTGGTC
CGAGGCGGCCACCAACAGCGGCGGCGGCGCTCCCCCTGGCAGGGAGGCCAGCGACGGCGG
CGGTACGCCAAGGCGGAGTGGCTGGCGGCGGAGGCCGGCGGAGGCGGTGAGGTCCGCTGG
CACGGAGGCCGGCGGCGGCGAGGACCTCCAGTAGGCAGGCCGGAGGTGGCCGCGGCGGTG
TGGGCGGTGGAGGGAGGCCGAAGTCTTCTCCATTCTCTTTGTTCTCCATCGAGAGAGAGA
GAGAGAGAG
>Unigene0000024    size  371    gap  0  0%
GCCAACCCCACCGGTGCTGCCACAGGAACTGGATCGAAATGAAGGCCCCAAGCCACAAAC
ATTCGCGAAGTTTCCAGATATGGAAATTAAAAATGAGGCCCCCGCTCCAAGAAACAGCGC
CTGGCAATCGCATCAGGAGCCACGGACATCGCCGTGCAGAGGGAGAGAGAGATGGAAAAG
ACGGGACGAAGCCGGACGGGGGAAGCCGTATATGCCAAAGCGTCGTCAGATCTGATCGTC
TCCGGCCGCCTGCAGAAGCCCTGCCCCTTTTCCTTTTTCGGCAACCACAACAAGCGATTG
GCGCAGCCATGGGAGAACAGCGAAGCACCGAACACGACAACAGAGCGACACAGATGGAGA
GAGAGAGAGAG
>Unigene0000025    size  348    gap  0  0%
TTTTTTTCTATTTTTTCATATATATTTTAATTTTTTAACAAATTTTGTAGAGGGTCGATC
CGGCCACCCTTGGTTAGGCCCCGATCGTTGTCGATCGGTCGATCCCGGATTGATCAGCCG
ACCCGATCGGTTTTGGGCTGGCCGATCTGATCCTGATCCCCTGGTTTTAGAACCTTGCTT
TCTACAACATCCATATCTTATCCAGACAGCGTGAAAGCTGGGTAAGGAACAGCTGGGTTT
GCAAACCATCCATATCTTATCCAGAATCTCCAAACCATCCATATCATCTACTCAACAATT
TATATTTCAAGAGAAATGGAACAGAGCACATAAAAATGTTTGTACAAG
>Unigene0000026    size  302    gap  0  0%
ATTGTACAAGTATGCTCAATATGCTGTCTGACTGGTGATTCTTGCTTTGACAATTTATAG
GCCATAACATAGTGGATTAATGAAAACGATTGAGACAGAATGAAGCAAGCAAGGTTCATA
ATGTGCAACAATGTGGAAAGGAAAAGGAAAAGGGGAAAAGTAATAGATCTAAAAGATGGA
GGAAAGGTGTGAACTATGATGTTAGATGATTAGATCAGTCTGTTATAAAAGAACAATTAT
TTAATGGATGAAATGAAGTTGTTGAAGAAAGTTTTATTCCTGTGTGACAGCACAACTAAA
AG
>Unigene0000027    size  420    gap  0  0%
GAAGGACAAAACCTACCGGCAGACCTGGTATGCCTGGATATGGAGAGTCACGATGTGATT
CTGGGAGCCGATTGGCTATCTGCTCATACGGCTAGTGTAGACTGCCGAAAAGGAAGAGTG
ACCTTTGGGTCTCATCCCAAACTGGTCTACAAGGGTTCACGTAAACGGAGACAACTATCT
CTCGTTTCGGCCCTTCAAGCTTGCAAGATGATCCGGAAGGATTGCGTGGCAATCCTTGCC
ACTGTAATCATCAAAAAGAAGGAGAAGAACATCAGCGACATACCCGTGGTTAGCGAGTAT
GCAGATGTGTTTCCCGAGGACCTACCTGGGATTCCACCTGAGAGAGAAGTTAACTTCTCT
ATCGAGCTGATGCCCGGTGCTACCCCTATTTCTAGAGCACCGTATAGATTATCCAGATCG
>Unigene0000028    size  476    gap  0  0%
GAAGGACAAAACCTACCGGCAGACCTGGTATGCCTGGATATGGAGAGTCACGATGTGATT
CTGGGAGCCGATTGGCTATCTGCTCATACGGCTAGTGTAGACTGCCGAAAAGGAAGAGTG
ACCTTTGGGTCTCATCCCAAACTGGTCTACAAGGGTTCACGTAAACGGAGACAACTATCT
CTCGTTTCGGCCCTTCAAGCTTGCAAGATGATCAGGAAAGGATGCGTAGCATTCCTGGCC
TCGGTAATTGTAGAGAAGAAGGAGAAGGTTATCGGTGACATACCCGTGGTTAACGAGTAT
GCAGATGTTTTTCCCGAGGACCTACCAGGGATTCCACCTGAGAGAGAAGTCAACTTCTCT
ATCGAACTGATTCCCGGTGCTACTCCCATCTCGAGAGCACCTTATAGACTATCCCCGGCT
GAACTGAAGGAATTGAAGGAGCAGCTGATGGAACTGTTGCAGAAAGGGTTCATCAG
>Unigene0000029    size  279    gap  0  0%
GCCGGTGAAGTTTGTGACCCTGACGGCCACCTTGTCCTTCTCGAACTTGCACCGCCCGGC
CTTGCCGGAGTAAGGGTAGTGCTTCTCCTCCTCGAGGCCGCCGGCCTCCAGCAGGTACTT
GTAGGCGTTGGTCATCAGGCCTCCGCTGCACCCGTTGTCGCACGCGTCTCTCTCCACGGC
GTCGCACTTTCGCACGTACGGTTACATGCACACGCACACAGATGTATGGGGCAGCACGTG
TGGACAAATTAAGTGCACACGGACAATACACAGGGATCG
>Unigene0000030    size  295    gap  0  0%
GAAGAATCCTAGAACAAAATGAGAAGTAGCTAACCAACTTCTAGGAGAAACATAATTGAC
TGCATTAATCTCTGTAGCTACGCCACCCACGGAATTTAAGGAACCTAAAGGAGCATGAGT
CATATATTCCGCAGAACGGCGTTCTTGCCAAGGCTGTATATCTTTTTTCAGTCTACTCAA
GTCTAAACCATTCGGACCCCTTAGAGGTTCTAACCAAGGAGCACGCAAATCCCAAAAACG
CATAGTTTCTCCCCCAAAAATAACTTCTCCTGTCGGGGAACGCATTAGATATTTA
>Unigene0000031    size  308    gap  0  0%
AGAAAAAGACGGATAGGACACGACTCCTCCCCTGATTTCCTCGGCGTATCGTCGACGGCC
CGGCTGGTTGCAATTATCCTTACCCTCCCCTCATCTTTACTCGCGCTTCTTCTTCTCCTC
TCCCCTTTACCGTGTTTGCTCACCCCTGTCACGTTTCTAATGTTTCTTCAAAATAGCGTT
GCAACGTTCTTCTCACACCACCCCTCTCTGCTTGCGGAGAGAGTACATGTCTACGACGAG
ACTGTGTTTCCTTTGTTCATGTGTGCGCGCTGGTGGATGGAATGGGAACTGTTGTTGTTA
TAGTAAGG
>Unigene0000032    size  236    gap  0  0%
CACGAGGACATGATCTTCCGGGCGAGTAAGAAGCTGGAGGATGAGAAGCACAGGAACATA
AGCCGAAGCCCATGTGTCAGGGGATCGCAAGAAAGGGAGTTTGCAAAAGGGCAGAGAAGA
GAAGATTACAAGAGGAGAGGCTCCATGGAGTTCCATCGAGGCAGATCGCTTGAAAGAAGA
TCCAGACAAGGAAGGCTGGAGCTCTCGAGGGTCAAGGGCAAAGAGAGCACTCGGAG
>Unigene0000033    size  381    gap  0  0%
GGATGGTTACAGGAGATAAGATTATAATCAAATATTAATATACGGGAGAAATCAAAAGGG
GGTCAAATGATCAGAACGGGGATGGGAGGCTTCAGCTCGATCAGTGGCCGGGGCCTCTCC
GACTGGGCCCCGAACGCAGCAAGTGCAGCAGGTTCCCCAACGCAGGAGGAGCCGTCGGCG
TTGTCGTCCCCCGCTCGCCGTCGACCACTGCTGCCGGAGTCGACATTAAAACACGTCTCC
CCACGTCGACGTCGTCGACCTCGCCGTCGCTCACCACCAGAGGGCGGAGGGCCCTCGACT
GACATGTGCACTGCAGCTGGGTCAGCACCAGTAGAACAATAACTAGGACTGCACCCATCC
ATGGCACGGCCTTTCTTCCAG
>Unigene0000034    size  301    gap  0  0%
GGGAGGAGGGTGTGCCGGCCGTGCTAGGGGCTCGGCCGCCCCCTGGCATGAGCTGACTTG
AGATGTCAATAGTACTCGTAATCCTGTAAGCCACCCACCAAACTCCATAACCTGCACGGA
GTTTTGGTCAAATAAGATCTTGGTGAAACAGGAAGTTCCATGAATAAGGGATTCACCACA
ATTAACATTTCCTATCGCGTCATGGAATACCATTAAAAGCAGAAGATGCAGACTGGTTGA
ATGCACATTTAAATACTTCTTCAAATTTTGTTCTTTGTTGATAAAATGGAAAGTGATCAT
T
>Unigene0000035    size  300    gap  0  0%
CGAGCTCCCGGGTCAGCTGGAAGATCCTGGCGGCGGTGAGGGCCGGCATGCGGACCCGGC
GCCCGCGGCCGTTCACCTTGGTGTGTCGGTCCTTGGAGGAGCCGGAAGACGAGGCGGCCA
GCTTCCGCGTCTTCAGAGCTCCGGAACCGGCGGCGGAAGCGGAAGCGGAAGCTTCGGCTG
CGTTTGCGGAGGGGGGGAGCAGCTGCTGCGAGAGGGGCGGCAGCGGCGGCGGTGGGAGCA
GGGTGGGATGGTGGGCGTGGGGGTAGTGGTGGAAGAGGTGTGGAGGGGTTTCGAGTGCGG
>Unigene0000036    size  465    gap  0  0%
GTGATATAATACTTTCCAAGAACTCGGTTTAAATCTTCATCTCTACACCCCATACACATC
TACCAGAAAAAGTAAGTACACAGTAAACATATCACCATGATTAAAGCAAGTTCTGGTCGC
AGTTCCCGTTTTTATCCCCCTCAAAAGGGTGCTGTTTCCCGAATAGCTAGATATATTGCT
AGGATGGAGGAAACGGATGGAGATCGTTGTCATGCTCTTTTCCTGTAATCAAAACATTTA
ACATTTAAGTCAGCAGAAACCAGGATTATGTCCATGTTGATGGGTTACTGAAGCAGTGTT
TAAGCTCTTGTGCTGCAGCTGGTGGAAAAGGACCCTCCAGGCATCAATTATCTGGTTCTG
GAAGGCGAAGAGAACGGCGCGGGGCAGGGTCGACGGCACGCTCTCAAGGACATGGCGATT
GCAATGAAACAGATGGACCAGAAAACCAAGCAGCGGTCTCTTCTG
>Unigene0000037    size  353    gap  0  0%
TGGTTCGACAATGGAATGATATCTATAGAGTGGTAACTCAAAGAAGGGGTCGAATGTTGA
TGCCCAACGGATGCATCTCTAGTTCTCGAACTTCCATGGTCTTCATCTTGTGTAGCATGT
GCGAATTGATTTTCCACAGTAAAAGTAACTGGAAGCACTTTAGCTGGTTGACCTGACCCT
CATCTTTGAGATGATCTATGTTGGAGAGATCCTTCTTGATCATCATCATCTTCTGTAGTA
GACTTCAAAGTGGAATCCACCGAGGTTTGGTATACCGATTCAATCGCTCAGCTCCAATGT
TTATTCCTCTTCCTCCACAGTCTCTAAATAGCTGCAGATGGAGAAGGCCAGCA
>Unigene0000038    size  217    gap  0  0%
AGAAGCTTTGGCTTCCTGCGTTCCAGAGGAGAGCTTCGCTATTCACTTGGAAGCTTCTCC
ACATGGCCGTTCCAGTTGACTCTAGAGTGGCGGACTGTGGTATTCAAATGGCCTCCTGCT
GCTCCTGCTGTGCTAGCCCTATGATTGAAGATCTAGATCACTTATTTTTGAAAGGAGAGT
TGGATGGAAGACTTTGGAGATGGTTTCAACCTTTATT
>Unigene0000039    size  281    gap  0  0%
CACAAAAGGGAAATAAAACAAATGAAGGCCCTTAAAAAAGATTGATATGCAAATGAAAAG
CCTAATATCAGGGGACAAGATGAATGAAATGAAGCACGCGGTGGTCCCGTCTGTTTCTTT
GTCCCTTGTCTGCTGCTGATGTTGATCTGCTCGTTCGGCATCCTCTTGGAGCCAGTTTGT
CTTGCAGTTCTTGTGGAAGGGATTCATTTGGTCGGAGTATTCTGGTTTTGTTCGCGTAGT
TGTGTCAAAGGTCAGACAACTATATTAATGTTAGAATGTGG
>Unigene0000040    size  397    gap  0  0%
TTGTTTTATTTCCCTTTTGTGTCTCCAACCCTTCTGAGAATCTGAGGAAGAAAAGAGTCA
ATTTTCAGCATATATGGGGTGGATGGGATAGCACCTGATCAAGAAGTGGTTGTAACGGTT
TGTATTTACTAGCGCTGGAATTGCTCAAGGAGCATATCACCGCATTAGGGAATTTTGATA
GTTGGTTGGAGATCTAGTTTATCACTTATACGTCCTCGTACGTTGGTGTTTCCCATGTTC
TAACCCTCTTAACAACTAACATGGTTCCACTAACCAGGTAATTAGTGTAAACAACAGATA
TTCGATAACATATCCAGCTATTGTGGAGTGCAAACTGCGATAAACATGATCCACATTCTA
ACATTAATATCGTTGTCTGACCCTTGACACAATTAGG
>Unigene0000041    size  229    gap  0  0%
AAGCAGGAGAGGCAGAGAGGAGATAGCCTCCCACACACACTGTGCTCCGTTCCCATTAGT
TATTAGAGTAAAAAATACAAATGTCTAGCTAACTCTGTAACACAAAAATGTGCAAGGATG
TTTGAGGGAATGAAAATAGGCCAACTTTGGTTTGTTACCAGACCCAGCAATGACATGACT
CCCATAAGTGGCCTGGTCTCCTAAAATGGCTTGAAATGGCCAAAATATG
>Unigene0000042    size  587    gap  0  0%
GTGCATGACATGATATAAATGTAAATACTATTTTACATTACAATACCATTTCGTGAAGCT
CGGCGATGCTCCCATTTCGTGCCCTAGCTTACAGTGCCATTTTCAGCTTGGTGGGGAGGG
GGTTTCTCCTCCAGGTGAGGAATCCCCTCCCCCTGCCTCCGTCGTCCATCGTGAGCGGCT
CTCAAGTGTGCGTTGTCTCCGGTTTGGGTATCGTCCCCTTTGGTATCGTTTCCTCCCATA
TTCGTTGGGGTTTTGTTTCCTCCATCAAGGATTTTTCCCCTTTTGTAGGAGGGTTTTGTC
TCTGATAGCTTTGATGGCCATCCATCGATTGCTCGGAGGAATCAGTTGCGCCCTCGTATA
TGTGGTTTTTTTGTCGATTTTGTCGCCGCCTTCGGTCCCACCGCCGCCTTCGATCCGGCC
GTTGAGACGAAGCTTCAGCATCGTTGAATGTGGCCTCCAATCGGAGGCGATTCAGGCCGA
CGCGGTGGTTACCGGCCTACTGTTGTGTTATATCTCTGGTTTCCCTAAGATGTCGTATGG
TGATGGTGAATATGGCCTCCAGCGTGAGGCTATTCAGGCCGACGCAG
>Unigene0000043    size  318    gap  0  0%
TTATCAGTTGAGTAAATGAAGAACTTTACCATTATAATGGAGAAAACATTAAAATGGTGC
TGGCAGATAAACTTTCATACTGGCATTGTCTTCTAAGATGACAGACCAATTCAGTTCCTC
AAGCTACAACTTGTCTGCCAGCAGTAGCTTATAGCTTCTAATTGGATTAAACAGTTGCGT
TGATTTCATACCATGTAATACTTTAATGGGAATAGTGTTCATGAAAGGAATTGAAAAATT
GTTAAACGAGAATATCGGTCACCTTAGATAAATGTGGAGTCCATCGAGGGGAAAGAAATT
GTCTCTTACATAGTTTTG
>Unigene0000044    size  239    gap  0  0%
CTGAACTCCTCAACTCCAATGGAAATCTTACATGACATAGGACAAGATAGACTAATGGAT
AAGGGGCATGGTAAGGGAAAGGCAAGCAAAGGATCTGGGCAGACAGAGAAGGCTTCATGG
AATGAGCATAAACATGCTGTATTCGTGAGGCTATGTCTGGAGCAAAAGATAGCAGGTAAC
AAGCCATCGAATACACTCAACAAAGTTGGGTACGACAACTTAGAGAGGGAGTTTCTTAG
>Unigene0000045    size  236    gap  0  0%
AGAGAACTCCTGAGCCCGAGCTTGAGGAGACAGAAGCCGGCGCACCAGCAAAAGGTGCCG
TCCTAGTCATCCATGGTGGATCTGCTGGAGGAGGTGATAGCAGCAGAAAGCAGAAGGCCC
ATGCCGCTTCTGTTCAGGCGATTTCCAGGCCAAAGATCGGGGGGACCTTGTCCTTCTCGA
ATGAAGACCTGGAGGGGCTCAGCTGGCCTCATGACGACGCGCTCGTCATCCGGGCG
>Unigene0000046    size  352    gap  0  0%
GGGGGGACGGTGTCCTTCTCGAATGAGGACCTGGAGGGACTCAGCTGGCCCCATGACGAC
GCGCTCGTCATCCGAGCAAACATCGACGGCTACGATGTGCATCGCATCCTGGTCGACGGG
GGAGCTGTGCCCAACATACTCTTCTTCGATTGCTACGAGAAGATGCCTCGTCTGAGCGCC
GAGCTGAAGAAGATCGTCACTCCACTATTCGGGTTCGCAGGTGGCCCGGTGACTGCTGAA
GGCGCACTGACGCTGAAGGTAACCATGGGGGAGGAGCCACTTGTTACGACCGTTGAGGTC
GAATTTCTTGTTGTAAAAGTGAGCTCGGCATATAACGCCATTTTTGGCCGGG
>Unigene0000047    size  268    gap  0  0%
AAAAAGGAGCATGTTGATTATATAGAAAGTAAAGGGCAACAATCATTTTTGTTTACCATG
GGTAAGGACACCATCGCTGACATAATAACCTATATAAGAAATGCTGACATGAATAAAAAA
GGAATGGTTCAAATACCATTTACTAACATAACAGAAAACATTGTAAAAATACTTTTACGC
GAGGGTTTTGTTGAAAACGTCAGAAAACATAGAGAAAACGACAAATATTTTTTAGTTTTA
ACTCTACGGTATAGAAGAAATAGAAAAG
>Unigene0000048    size  254    gap  0  0%
TATTAGCGTTGGGAAGACCACATTCCTTCGAAGAATAGCTAATGAAACACTTGAGCTGCG
GGATCTTGTAGAAGTGGTTCCAGAGCCTATTTCAAAGTGGCAGAACATTGGGCCGAACCA
CTTCAATATATTGGATGCTTTCTATGCAGAACCCCATAGATATGCATATACATTTCAGAA
TTATGTATTCGTGACAAGAGTCATGCAGGAAAGAGAGTCTGCTGCTGGAATCAAGCCGCT
TAGGTTGATGGAAA
>Unigene0000049    size  490    gap  0  0%
AGGGCTGCGCAGCCGTTAGAAGTGGATTCGGAGAAGAGCAATGTGGCCTTGGGATGCTCG
GCTGTAGTGGAGAAAGCAGAGGGTGGCAAAGAAGAAGCGGAGGAGAAGCAACAGCAACAG
CAACAGTCGTCCTCAACCCAGAGAGCCAGAGACAGGAGGCAGAGGGGAGCATCCGGCGGC
GGTTTGTCTGTGGGGAATTTTGACTTGTTGAACATTCCAGGAGTTGGACCCGCCAATCTG
AGGAAGCTGGTGGAGAAGGGCATTGGAGGTGTCGCCGAGCTCAAACAGCTCTACAAAGAT
AAGTTTTTTGGGAAGCCCAGTGAGAAGATGGTGGAGTTCTTGCAGAGCTCCGTTGGAATC
ATCCATAAGAACCATGCTGAGAGTATAACTACTTTTGTCAAGGGCAGTGTGGATGAGGAC
CTGAAAGAAGTAGGCTCCAACTTTGATGCCATGCCTGCTCAGAGGAAGAGGCTAACAATC
TGCGTTGAGG
>Unigene0000050    size  287    gap  0  0%
GTGCGAGCAGTCCGGCAGACTGGAACCGGCGATCTGCACCGTGTCGACGCCGCCGCCCCG
CCGCCTCCGGTGCACCCTCATCATCTTCTCCTGCTGATCCTGCAGGTTAGCGCGGTGCAG
GTCACGTCCGGCCACCGTTCCCACTTTCTCTAGCTGCTCCAAGGCAAGGAACCGGCGAGG
GTGGCTTCCAGTACGTGCAGCATCCAGATCGGCTGGGCCTATCCGCCGGCCGGCCGGCAC
CGGCGTGGGGAGCACGAACAAGAGGCAAACAACGAGATGCACGGCAA
>Unigene0000051    size  215    gap  0  0%
GCGGAGTTGGCCCGAGTGAGGGCCAGATACACTGGCAGTGCTTCCTCTTCACGTGGAGGA
GAGAGCACGGAGGGAGAGACGCTGCGAGCACAGCTCACAGACGCTGAGGAGCGGGCTCGT
GGTCGAGAGGCCGACTTCCAGGCACAGGTGACCCAGTTGGAGGGTGCCGTGAGAACGGCA
CGAGAGCGGGCTGAGGCCGATGTAGCAGAGGCCTG
>Unigene0000052    size  221    gap  0  0%
AATTTTTCTTTTCAGGGCACTCAACTCTTGCACAAATCCCAAATTCCTCATCCTACAATT
AGTGCCCAAAGCGTACAGTGCCAAGTGAAGATCTATTCTTTTTTCTTTCCATGAAGGCTG
CATTGTTTTGCGTCAGTTAACGTAGAGCCCCAGGACTACAAATTTACGACTTCAACAACT
GGAATCTAACTCACACTTGAGCGCATCATACACCTGCGGGT
>Unigene0000053    size  231    gap  0  0%
TACCACAGTGTTGGAATGACCCACAAAACAAAACTTAATCCCAACGCTTTGAGCTGCAAA
AGAGTATCGCGATGGGTCACCATGTTTTAAAGTGCAGATTCGATTACTCACTTCTAGGAT
TCTTTTGGTTGTTTTGGTCAAGTGGCCAGTGGTGTGAAATCTGCACGAAGGGAAAAAAAT
TCGCCTACCAATGCGAGGGAAATGCCGCCGCCGCCGACAGACCACCACCCG
>Unigene0000054    size  299    gap  0  0%
GGCAGTTCACCATACGCTCTGCAACATGATGCGGTTAGATTACTGATAAGAAGCTGCGAG
CATCCACATGCGCTTTGCATACATGTCACAAGATGCTCAGGGTTCCAAGTGTTCTCTAAG
AGGGGTTGGGCTTCTTTCCATCCCAACAATGAAGCTCTTGTGGTAACCGTTGGAAACCAG
ATACCAGCGTGGAGGGGTTCATTGTACAGGCATGTGGCGGGCAAGCCCGTCTTTCCTGCA
AAGGATGAAGCCTCTATCTCTATCGCAGTTTTGTACTCCTGCACAACCATGGAGAAAGT
>Unigene0000055    size  211    gap  0  0%
TGGTGAACTGACTTCAAATATCGGACACCCTTGTCGACCTTGCCTGTGCTTGCTGATATG
AAGTGTTGATTCCATTGCTGCTTCAGAAGTCCGCTTCACAGACTTCGGTGTGAGCTGAAG
CGTCTGGAGCTTGGCTTCTGAGAACAGGACTTGTCCGAGTTTGCCGGCAATCTTCCCAAC
CTCCCTTTGCAGTCGACCCATCTTGCAACTG
>Unigene0000056    size  315    gap  0  0%
TGAATGGCCTGTACAGGCAGGGGATCCGCTGCGGCGGCGCCGCCACCGTCTCCGGCAGCG
GCGAGACGCGCGCGTGGAGCGGCGGCGCCGCGAAGTACACCACCGACAGCCTCGGCTTGG
CGGAGCTCACCACCGCCCGGTGCCTCACGCTCACAAACCTCCCGTTGGTCAGCGCCTGTC
AGAGAGAGAGAATTAAAACAACTACTGCATGTTATTACTGAGCAGCTAGCTAGCGGAGGT
GGCGAAAAAGTAGACTGTGTCGGCAAAGTGAAAGGCATGTTATAATTTTGACGAGCAAAG
TTTAAGATCTTGCAG
>Unigene0000057    size  383    gap  0  0%
GATCAAGAAGAAGAAGAAGAAGAATGCATCCTCATCATTTCCTTGATATGTGAAGGGAAG
AAGTAGAACTACTGGCATGCACAATGTTAATTTACAAGATCTAATCGAGGAACACCGGTA
ATTAAGGATATGACGTCATCGCCATGCATCTTACAATCGCCGACCATTCTCCACAGAACC
CCATGCATGATCAGCTAGCTAGCTAGGTGGCGAGCGAGTAGCTAGTGCACCAGCTGGAGA
CTAGCTCGCATGCTGTCTCAAGATCAGTCAGTTCGTAAGGTGGTGGTGCTGCTGCTCCTC
TTCTCCCTGATCTTCCTCCGCCACGGGATGCTGCCGGAAGAGCTCGAGGCGGTTGTGCGC
GGGCCTGAGCGGGGACATCGCCT
>Unigene0000058    size  284    gap  0  0%
ATTCGGGTGAATCAAAGCATATCACAAAAAGGGAAACTGCTTCGAACGAATCCTCAGCCA
AAAATACCACACACACGTACCAGGTGAGGGCGGCGCGCGAGGAGGGCGTCGCGCGAGGAC
GGAGAGCGCTAGGAGGGCGAGTGCGGCGCGAGGACGGCGCGCGAGGACGGCAGCGCGCGA
GGACAGCGAGCGCGAGGACGGCAAGGGCAGCGCGCGAGGACGGCAAGGACGGCAAGGGCG
GCGCGCGAGGACGGCGAGGGCGAGCGCGAGGAGGGCGACGGCGG
>Unigene0000059    size  349    gap  0  0%
AGTGTCGCTCCATGTGTGCCATGCATTCCGGTCCCCGTCAGAGAACCTTCACCTTCAGTG
GGCTCTTCAGCTTCCAAACCTGGTGCTGCAACCCAAATTGAAGTCCACCTTCTGAAATGA
AGTTGTATGCTGATCTAACTGAGAAGTTACCATCTTTCTCCCTTTGCCACACCCACTGGT
TCCCTCTGTGTGAAAAACTGATAGCAGATAACCGAAGAAGCAAGTCCTGGAGTTGCCGAA
CCTCAGATATCCTCAAATCTCTCCTGAAGGTGGCCTCCCAAACTCTTCCTCTCTATGCTC
CTAATTGATGCATTCTGTTGAGGCAGGGGAGGTGATTGGGACTCTGGTG
>Unigene0000060    size  224    gap  0  0%
GGGCTCCACCTTTCCGGAATAAGGCCCGACATGAGGGTTTGTCCGCCTGCACAAAAGAAG
GTGGCGAGCTTGGTGAATGGGAGGAGGAGGAGGGCACCGGCCACCAGGTGGAAAGGGAGG
GGATCGCAGTCGCAGAGGAGGAAGATGGTGGAGGACCGGTTGCTTTTTTTTCTCTTCTTC
TTCGTTCGTGGGTGTGATGCAGCAGAGGAGAAGAGGCTGTGTTT
>Unigene0000061    size  369    gap  0  0%
GGAGGAGGGGGGCCACAGAGGGCGGAGCCCCCATGCCGTCTTCGATCTCTCCCGCCGGAT
CACAACGCGCAGTACTGGCTCCATGCTCTCCGAGGGACAGGCGCCGCCCTCCTCTGATGC
AGACACCGGGGTGATGAAGTCACCCACAGGGGCTCGCCCACGCACCAGAGAAGGCGAGGA
AGGATGAGGAATCCCCACCACCTAGTGGGCGCTGGCAGCCGACGACCCCGTCCCCCCACC
TCCGCATGATTAGCGCCAACTTTTGCCTGTGGGGACTTTCCGCAAACACCTGGCCTTCGG
CGAGCTGCGGCCCATACAGTGAGGGGGAAGAAAAGGTGTCGGAAAGCGGCGGAAGAGGAG
AGAAGCGGC
>Unigene0000062    size  225    gap  0  0%
GTTTCTCGAAGGAGAAATACTTGTTACCAGTCCGGTCTGGTAACAAGTTCCATGTGGATA
GCTTGTCACGCAATCCCACTGGTGAAGGGACTTGTAAGACTTTATATTTCTCTCTTCTTC
CCAATGAGATTGCTTGACAAGTAATCTACGTCATCCTTGTTATTAGACCAGACTTTTAAC
AAATATTTCTCTTTTCGGAGATATAAATGTCAACTTGTATGCGAA
>Unigene0000063    size  256    gap  0  0%
AAAATGTGTTGAGTCCTCGTTGTAATCCATGAGAAACAAAGTGAATCCTAATCGGGCTTG
AATTGCAGAACTCTGTCAGCTTATTGCAATTCTCCTATAAGTACTTCCTGCTCCTTGATT
CAATATCTGAATAGTAGACTCGACAGATAAAATCCCTGAATAGTGTCTTTTGGAGGCACC
GTCAACTTCATTAACATGATATCAGATTACTAGCACAAGAAACGTAATAAAGAATTTATT
TATTGATTAATAAATA
>Unigene0000064    size  248    gap  0  0%
AAGAAGCGCGAGGAAGACGCCCTCTCCCAGGTCGTTTCTGCGCAGCTCGAAGTGGACAGC
CTTCGAGCTCAACTGGAGAGGGCCAACAAAGCCCTTGCCGATGCCGAGGCCGGGAAGGAG
GCGGCCTGCAAACTGGCGGTGGAGAAGTACACCGCGTCGAAGGAGCTGGCCGAGAAGGTG
AAGGTCGTGTACCGAGCGGCCTTCAACGATTGCAAAGAGCAGTTCGCGGAGGCCTTCCCC
GATATCGA
>Unigene0000065    size  683    gap  0  0%
ATCTTCTAAGGCCCAAAGAATACAGTGTTTTCGATGTCAAGGGTATGGACATATTGCAAA
CCATTGCCCCACCAAACCCACCTCGAACTTATACCTTGGGGAACATGAAGAGTCACTTCT
AGTTGCACCTCTTCTTGAAGAGGAATACAATCCTGAGCCTGCCCTTTTAGAGCACTTTGC
TGAGGAAGAACCAGAGGATGGGCAGAGAGAAGAAGGACAAGTGGGAGTGGTTAGGTGTGC
TTTAACCAAATCCCACGAAGAAGATTGGCGGCGATCCACCATCTTTCAAACTTTCATCAA
TGTGATGGAACAACCTTGTCGAATCATTATTGATAGTGGAAGTTGCATCAATGCCATCTC
AATGGCATTTGTGACCAGGGTTGGACTACCCATTGTCAAGCATCCTCAACCTTACCAAGT
TCGGTGGGTAAATAAGACGTCCATCTCAGTAGAATCCACTTGCCAAGTTCCCATTCACTT
TAGCTCTTATCATGGCCAAGTCTGGTGTGATGTTATGCCCATGGATATCAATGGCATCAT
CCTTGGGAGACCGTGGATGTATGACGTGGATTTGACTATCTATGGGAAAGCCAACCAATG
TTCGTTTATCCATGAGGGGAAGAAGATCACTCTTAGCTGTGTACCTCCAAAAACATTTCA
AACAAAAGAAAAATGTACACCAG
>Unigene0000066    size  294    gap  0  0%
GATTGGGATTGCGAAGACCACCTAGGTTTGTCAACAAATTGACTGGCCAGGGCAGCAGTG
GAGGTGGTGACATCAGTAAAGGGTCAAGTCAACATCGACGGAGGAGTAAGAGAGCTACGC
CACAAGGGAAGGGCCAAGTCAACATCCAAAAGTGATCCCAAATGAAGTGTTTTTTGTGAA
CGTGTGTAGGAGGGATGTAGAGAAGGGCCTAACGTGCATGGCCATCTTTTGTAAATGAAC
AAGTGAAAATATGTAGTCATCATGTTTTTGTCACTGCATAGGCTTTTTGTAAAC
>Unigene0000067    size  204    gap  0  0%
GGCCTCTCTCGCGCGCGGCGGCGGCGTACATGCTTCCAGATTGCAGGATGGTCACCACAG
GACCACATGCAAGGAGCCCCTCCCATCAATCAAATTTGGAATTTCAAATGTTGCAGAGCC
CCTCCCAGCTACCCAATTTGGAGCCCCCATCTACACAATCTGGAGGCTCCTGTGTTGCTG
CCACCTGGAGATTGGGATTGCGAA
>Unigene0000068    size  332    gap  0  0%
GCGCATACGGGGACGCGCCTTCATCCAGAACGCGCGCTAGGAGGGTCGCGCGTCAAGGAG
ATGAAGACACGTACACCCATGCATGCAGACACGTGGACTGGGACGTGTCGAAGGCCAGTC
AACGCAGTCAAACGCGCGCTCATGGGTGCGCGCGACAGCCACAAAGGAACGCGCGCTCAG
CCAAGCGCGCCTTCTGAACGCGCCAAGAAAATTGCAGTTCAGAAGTTTGGGCAACCCGAG
AGTGCCCAAAACTTGGCCTCCCTTGTGGAGACTAAGTCCCAAAATTCAGGGAAAAGCCCC
AAAAATGCTGAAAAATTAGAAAATTCAATCCG
>Unigene0000069    size  220    gap  0  0%
TGATTAGTATCATATCGCGACGCAATGGACGCATGGATAATTTATTGGAAGAATCCTGGA
TTTCTTTCTTCTTCACTGATTCATTTCATTTTGCCTTTCCATTGTTGCTGATTGAAAAGG
TTCCTCTTTTCGTTAGTATTAATTCCATTTGTTGTGATTTCTTCTGGCTTTGATGATGAT
TTGCTGTTGTTATTTTAGGTTCTAGTAGGCTAGATTTAAG
>Unigene0000070    size  731    gap  0  0%
ATGGTACCACGGGTAATATCAAAATAAAAAGCATTAGATGTGATTAACTGACTATGCGAA
AGAAAGTAAATCATTTGAAAAAGTGTGAAATCAAGTACATTGAATACCATTTGATTCTTT
TGTAAGGCTCCTAGATGAATGCTTTTTATCAGAATGCTTTTTATAATGTACAAAATCAAG
TAACAGAAATGGGAGGCATCAATCGACATGTAGGATCAGGGAGAAAATGCATATTCAGGA
TCTAATACGAAGGAACCAAAGGGAGCACCAAGTAGATGGTCTCAATCAGAAATACCATCT
TCCTCAGAAAATATGCAAAAAGAGGGAACGGGATAGAGGAAATAAGCATTTGTAGCTACA
TTTGGAAAATGATCAGGAGCATGGCAGTTTGTCGTATGTTAGATGTCATATTTTATTGAA
GGTGAATGTATTGTATAAAGGCCTCAATATTCCTTCATGTCCAAATGACTCCTGTGTGGC
TATCCCTGGGGCTGTCTCCAAGTGGAGGATACTGTACTGCAAAATTATAGCCTAGTTGGT
GAAGTTCCATTATTATTAACTAGAAAAGGGGAAAGGAGCTGGAGGCAGGGAGTGAGGGAG
GACACTTGCACCACTCACTTGCAAACCCTCCAACCCGAGTCTGGTGTTCAAGCAGATCAT
TAATTCTAGAGCTAACTTTTTAGTGCATTTTAAGCATATTGATATCGCCCTTTAAGGATA
TCTTTTACAAG
>Unigene0000071    size  654    gap  0  0%
GTGGATGTTTTTGCTTAAATAGCTGTAGAACCGAAAGAAAACATTTCCTTCAATTGTGTT
GTGGACCAAAAACATAAAAAGAATGAGATGGGAACCAAAAAGGCTTGAAGATCCAACAAT
GCACAGCCCAAAATGACATGGGAAACGCCGTAAACATCATTTTTGAACACAAAACTAGCC
CTTCTCAGTGGTATTGTAGGACTCAAACGGTCCCTATTTGCACTAGCAAAATGGATAATG
AGCACAATGATGCAAACAAACAAAAAAGTGAAACGAATTTCCTGGCCCCCAACAAAAATC
ACACCAGATGTACCTTCTAGAATTTAAAAAAAAAAAAATTGCACCAAATGTAGCCTGTAG
ATGTGTTTGAACAAAAAAAAAAGACTTACTGCAATACTCATCTTGCAATAAGGATGAGGG
TTGCAAGAAAAGCAATCCAGTTGGAAGTTTTACCTCGTCCTTATTGCAAGAAAAGTAATC
CACCTCATCCTAGTTGGAAGATGAGTCTCGCAAATAAGCATTTCTCTTGAACAAATGAAA
CCAACTCCGTACAGCTTATGTGTTGTCAAAAAGGAAATGAGAATTTTCTGGTACCTTGGA
GCTTAATGAATCAATCATGTTAAGCGTCTGGTATCTGAATGCAGTGTCCACAAC
>Unigene0000072    size  273    gap  0  0%
GCTTAATGAATCAATCATGCTAAGCGTCTGGTATCTGAATGTAGTGTACGCAACAAGGAA
TTGCACCATGAGGTCGAGAGAACAAGACATCAAATCAAACATGTATCTGTCTCTCAGTAC
ACATCTACTCATACGATTAGATGAGAGGGAGTCTAGAACTGTAATGCTCGGCAAAGGGCA
AGAAAAGTTCATTCAACTCCCTTTGGCTGTTGGGGACACGATTGCTCGAAGGGTTATGGG
AGGAAATGCAACACTGGTGGCAAAATTATCTGA
>Unigene0000073    size  696    gap  0  0%
GCTTATTGCAGGCCTCAGCGCCCGACCGCCCGGCACGGGGGACGGGCTGAAAACCAAGCG
AGAGAGGAAGTCGCCTTAACCAGTGGGCAAAAACCGGAAGATAAGTGTACTGGAGAGTGG
GCAGTCCAGGGAAGGAAGGGAGCAGCAAAGAAAAGAGTGCCGGGAGACAGCCCCACCAGT
GATCCTACAAATAACGACCTATCAAAACCCCCAGGCTTCGAGGTCTTACAGAATCAGACG
GACAACGGTTTGGAGGAGGGGGGGATCTCCTCAAAGACTTTTGGGGAGATAGGAGGCCCC
ACGGAGCAGAATCATCAACAGGAAAAACCCAACCCGGTCGAGAAGCAGAAGGTAAATAGT
GATGATGAAGAATCCATCTTGGATGCACTCCAAAGAAACCTGAGCGCCCAATCAAAAAAG
TGGTTGGAATTGCGTAAAAACTCTAAGACCAAGCAAGTTACGCCTCCACCCCTGCAGCCC
CTTGTTTTCAAAGCTTCTGAGGAAGAAGAAGGAAATCACTTATATCAGAGTTCAAGCCGA
AAGTCTAGCAGAAATCTTTCATCCTCTAGAGATTCAACCAAGAAGTTGCGAAAAGAGAGC
TATAAAGGAAGTAAAGACCCAGAAAGAAGAAGAGGAAGGTCCATGGAGAGGAGTCATAGA
GGACAAAGATTAGCTATCTCTCGATCGAGGATTGGG
>Unigene0000074    size  202    gap  0  0%
GAAGTTACACTGCAGGGCTCTAGAAGGAGCTTCGCCAGAGTATGTGTCGAGTTCGACCTT
GAAGCACCCTCTTTGGAAGGAATCTGGATCGAAGATGGCCTGGGTAGCTATTGGTAAGCT
GTCGCCTTTGAACACATCCCGGGTATCAAAGCTAAGTGCTTTTATTGTGGTGCCCCAGGG
CACAAGAGCGCTTATTGCAGGC
>Unigene0000075    size  582    gap  0  0%
GACAAACTATCTAGATACCAATGTAATTAAGGCATTCCTTTAGTCACTGTACTTTCTTCA
GCAATTTTCCAAATAATCAAATATTTAAGACATTGAAGCCAGACATTCTTTGGGAAGTAT
TTTATGTAGCTACCTATTTCTTCTAATTGAAACCTAAGTTGTGTACAATAGAAAAGTTGC
CGAAAAGTGTTTAGTGGGTTACCAGAAAAAACATATGGCATAAGAATATTCACCATGGGC
AATGCAGAATGCATTGTCATAAATAAAATAGTGTGACAAGCAAGAAAGAAATGTTAAACA
AGGGACCAAGATCAACTTGAAGTCGTTAAGTATCAATTTAAACCAACTTCTGTTCATAAC
ATAGGATGCCCAAATGTGATGAAATACGCTGACAATAAGTGAACAAGTGGTATTACAGTG
TCAAGAAAAGGTAACTTGAAACCCCACAACATATAGTCTGTTGTATGGTTACTCAAGTGT
GAGCTGGGCTTGGCATGAGAGGCTTATATTCATTGAAACAACATGTATGCAAAATAAGAG
ACAAATGAATTGCAATTTGTATGCACTGAAATAGTGTTAGCT
>Unigene0000076    size  306    gap  0  0%
GTAAGGTTGTTATATGATAAATCCCTAAAAAAGAAACATGGCAAGATGTGTCAGTACTTT
TATTGTTTGTTATTTGCATTGTTGAATGTTGATGAGGGTGTCCCATACTTAGTTTATGTA
AATATGTCAGCTACCAAAATTTCAATGATACTGAGCTGCACTGTTTTAGGAGTAAAGTGT
ATCAAGGTAGTACACTTGACTTGGGCCTTATTTCTTGACCTTTTCGATGGTGAACATCTC
ATCATCTGTTTCTCAAGAAGTTCTTAAACAATTGTCTAAAGATTTGTGGCAAGTTACGAT
GATAGG
>Unigene0000077    size  448    gap  0  0%
GTGGCAAGTTACGATGATAGGCATGATCACGCACTGGATTAACGGAGGTGTAAAAGCTAG
TGGAAGCTATTAATGATATATTGTTATTCATTGCATCCAATTTGTTTCTAGCATTAGTTC
CACTACTAAAAGAAGCTGATATGTAGACGACTGAAAAGTGAAGCCATCTAAAAAAAGATA
GTATTTGTAGACGGCTTACAACGACTATCTACATAAGTAAGTTTTGTCGACTGCCGACAT
AAGTAAGTTTTGTTGACGGCTTACAATGACTGTCTGCATAAGTAAGTTTTGTCTACAAAA
AGATAGTATTTCTAATCAATGAAATTTTCTGACGAGTAATCCACGTACCGATAACTTATT
GTCAATTAACAAGCAGTTTCATTTGTTAATTGGAGCACTATACTTTGTTGTTGATTTTAT
GTGTCCAGCGTAAATATGCTTTCACTGA
>Unigene0000078    size  201    gap  0  0%
GTCAAAGTTGTCATTTTTCCAAAGTCGGCCAACGATTATCATTCCCTTCCGCCAATGTCT
TGGTGGTGATATGGAGGGAGAGGGTGTACCGGTACGTGTAAGTGATGTGTCACTCTCCCT
TCATTATAATGTGCAAGGTGATGTGAAGGGAGAGAGTGTGCACCAAGCCCCTCTCTTCCC
TTCCCTGCCACGTGGCCTCCG
>Unigene0000079    size  267    gap  0  0%
ATCTCCTCTCTGCAAGAAATGTTCAAAGAGCTGTAGGAGCTTGTGCATTAACACTCTACA
AAATACAAACCACACGCTACCACGACACGATATAATGGCGGTGATCTAATTTATCGCCAA
CTTTCCAGTTACTTAGCTGTACATGATCCAGGATTTGGCAGTTCCCTCAGCAGAAACCTT
TTCAGTTGATCCATCTCAGATAAATGTCCTCTGTAGACATGGTTCATGCACCGTCCGGTT
GTTGCTGCGTTCTTCTCTTCTGCACGG
>Unigene0000080    size  206    gap  0  0%
GGGGGGTATCCTGGCCAGCGACGCACCGCACTGCTGCCGTCTCCTCTGCAGTGCTCGCCT
CCTCCATCTCACCGCCGGATCTCCTGCCTCCTCCTCCACCACCCGTCGGACCTCTTTTTT
TTTCCACATGGGTTGACTGCTCTGGGGTCAGGGTCGGCCGACCGAGGCAGTTTTGGGCCC
GCCAACTCGGCCCCGACCCCGAGTTT
>Unigene0000081    size  293    gap  0  0%
TCCACATCCGTAAACAGACACATAAAGAAGGGGAAGGGGAAGAGATGCAAATGGACAAGG
AGAGGAGTGACTGAGGCACATACCAGGGCGAAGAGGGAGATGAGGGAGTAGAAAGCACAG
ATCGTGTAGAACAGCCCCCGCTGACGCTCCTCGGAGCCGTCCGCGTCGTCCCACCATGCC
TGACCAAACCGGAGTCCCTTTTCTCCTCGTCGGGGGCCGAGGGAAGACGAACCCACGTCG
CCGCCACTTTGAGACCCGGCATTCTCCGCACCTCCAACCTATGCGGAGTGCCG
>Unigene0000082    size  254    gap  0  0%
AAGTTCAGTGGGGCATGAGTCATACCACGCCACTACAGTGCATGCAGCCAACCTTGATCA
CAAGAGAAAGACGCCATGATGCATCCCAAATGAAATGGCACGCAATCCACATAAAAGGAA
GTTCAGTAAGTGAAAAACCTTATGGGTTGTCCATCCAAATTCTGGTACTCTGAGTTGATC
ACAACAATAGGTGTACCATCGAGTCCTTCTAAAGCAAAGGTGAAGGCGTCGCACATACCC
AACTTCCAGGTACG
>Unigene0000083    size  430    gap  0  0%
ACAGAAGTCACTCAATGAGAAGCAGCGGGAAAACCAGGATTTGCTGATTAAATGTATCTC
ACAAGACCTGGGTTTCTCCAGTGGCAGGCCAATTTCTGCCTGCCTCATATATAGATGTCT
TCTGCATTGGAGATCATTTGAAGTAGAAAGGACAACTGTTTTTGACCGTATAATTCAGAC
CATAGGTGCTGTTGTAGAGGGCAACAATGATTCACTAGCCTATTGGTTATCAAATTCATC
CGCCCTATTGTTACTCCTGCAACGTACACTGAAAGCAAGTGGAGCTTCTAGTCTAACTCC
ATACAGGCGGAGAACAGCATCCACATCTTTGTTTGGGAGGACGTCTCATGGAATTCGTGG
TTCTCCCCAGAGTGCTGGGATTTCCTTTCATAATGGCCGGATGATTGCTGGACTGTGTGA
CTTACGTCAA
>Unigene0000084    size  220    gap  0  0%
GCTTGTTGTGCTAAGGCATTCGCCTGAGAACGTGAGCCTTTTACTAAACTTGCTCTTGAT
GTTCGAGGTGCCTGGATACACAAGCCAAGCAGTGGTGATATTCCTTTCTTCAAATTGTCC
CTAATCATTCCATATATCTTCTCGAGGAAAGCTGTAAGTTGCTGTTTAAAAAGCAGAGCT
GGATACTTGGCTTCTACTTGACGTAAGTCACACAGTCCAG
>Unigene0000085    size  227    gap  0  0%
AGAGAGAGAAGAGAGAGAGGCATCACCACAAGCAACAGCAAAAGCCTGGTAGTGTAAATT
TTAGTGATCAGCAAGGATTAGGAGAGGATGTGTTGCAGAGAGCGGGTGGGAGTAGCGAGT
GCGGCGGCCGAAGCGGCGGTCTTGGCGCCGGGGACTGATCGTCGCCATTCAAGCCCTGGT
ACCACTGGAGGACAGTGAAGACGGTCTGGGCGACGGTGAGGGCGAGG
>Unigene0000086    size  310    gap  0  0%
ATGTTTGGAGTTGTGTAAGAAAAACCTACATCCCACTCTGTTCCTGTTATCCTCTGAAGT
ACATATGTTATGTTACATCATCTGGAGAGTTAACATATGGCTCTCTTTCTCCGGCTGCTC
TTCTGTGTATGAGAAGAATCAATGGTGGCTCCCAATGAGGTCTGAAAGTGTTATCTTTCC
ACATCCGCCTTTGTCCACTGTGTCAAACTGAGCACAAATTGGGAGGATGTCCTTCTCTGT
AATTGTGCCCATCTCCTTGAGCTTGTAGATCACATACTCAGACTTGCTGCGACACAGTAA
CAGCAGATAG
>Unigene0000087    size  201    gap  0  0%
TAAATGGGAACAAGAAAAATATTTTTAAAAAATGGGAAGAAGAACAAATGATAGGAAGAA
GCCCTAGAAGCATCAACGGAGAAATTGGAAGGAGGCAAGGCAAGCAACTACCGACATCAG
GTGATCAACCAAGCAAAACACACTAGAGAGAAAGCAAACACGAAGGGGCAAATGGGCTCT
CATCTGGACGTGCGGGATCTG
>Unigene0000088    size  311    gap  0  0%
AATATTTTTCTTGTTCCCATTTAATCACATCTTCTTCTGCCATTTAGAAGATCTAGCCTG
TACATCTTCAGCACTTGGCAATCCCCCCCGAGATGACAGGGAAGTGATCATGTGGTAAGT
CTCCTCCTTTTCTTTTCCCCCTGGGGTCCTGAAGAAGTGTGTTTCCTTTGATGGATCTTT
TGGTATATTTTATAAAGACTATGGACATCAATCACAATAGATTGTTCCTCCCACATTGAT
ATCTGCTGCACATTTAAATGTATAGCATTTTATCAAGACTTTGGGTGAGGCGGGAGTCCT
ATAAATCAGAG
>Unigene0000089    size  375    gap  0  0%
AGCTGTGCAACGTTTGCGGCCAAAATCAAATGATCCGGGGTGGAAATATGGAACTTTTGC
AAATTCAAATTGTAGAGATCAGATTAAATGCGACTTTTGCAAAAAAGTGGTTGGAGCTGG
AATTTATCGATTTAAACAACACCTAGCTGGTGTTAGAGGAAATACTGCGCCATGTAAGAA
GGTTCCTGAAACTGTGAAAAAAGAAATTATGGAAGTTATAGAGGCTAGTTCAAAAGCTAA
GGCAGAAAAAATAGTACAATTAGAAGGAGAAATGGTTCAAAATCAGTGGGATGTGGTGGT
AGAAAATGATGAAGATATTCAACTTTTGGGAGATGAAGTTGCCTCCACTGATACTAGAAA
GAAACCACGTTCATT
>Unigene0000090    size  285    gap  0  0%
GGATTCCAAATTCTCACGATGGTCATCTGAGACACCCGCTGATGTAGGTGTCTGGGTTGA
TTCGAAGATCCTCACCTTCTCTGATGGTTGAAACTTTCTCCTCCTCCGACTTAAAGAAAT
GAAGAATCTCCCTTGTGCATATATGTTGGGAGAGAGCTCTTCTCAGTTGAAGCATGTTCT
TGTCTCTTTCTCTGAGTTGCTCTTTGAACGTCGTAACATTGTTCGCCTCATGTTTGGACT
CATGATGTATTCTACATTCTTTCATGTTCCACTTTTGATTCCATG
>Unigene0000091    size  309    gap  0  0%
GCTGGCTGGCTGGCTGGCTGGCTTTGATTTAGTTGGTGCCACGCCGCATAGAAGGCTGTG
CGGGCTTGTGCCGGCTGACTTCTCCCACTCGCCGTGCGGAGGACCAACTTCAGACAGGTG
CGGCTGTGCACGAACCACAGAGCTGAAACAACGACGGAGCGTCGGGGAGATCACCAAATC
TGGCCAGGCGGGCGGGGCAGAGCTACCACGCCCGAAGAAAGAGGAGCACAGCGAAAGTGC
AGGGAGAGAGAAGGGCTACGGTTTGATACCATGTTGAGATGGATATGGAAAAGAGGAGTC
TGAAAGGCA
>Unigene0000092    size  286    gap  0  0%
TGGCAGCCCACCCTGCACCGCTCCCTTCCCCCTCTTCGGCGCCACCGCCGGCGGGGGATG
CCGGGCCGATGCCTGGGTCGAGGGCGGCGACGCCGGAACCCTAGAGGTGCCTCCGCTCCC
TCCACTTAGGTCCCCAAAGTAGATCTTTTTCCCGAACTTGAGCCCGTGGAGGGAGGAGGA
GGCGTCACCGGTGCCGGAGCCCCCCGAGGCGCCGAGCGAGCCCGAACCCATCTCCATCTC
CGACCTCTACTGCCCGCCCATGGTGTCTGTCATCACTGGGGGAGAG
>Unigene0000093    size  367    gap  0  0%
TTCACGGGGTGGAACCAGATCAAAGACATTATTCATGCATGGCCAGCCTTCTCGGGCGGG
CAGGATCGGTGGAAGAAGCAATAGAACTTATAGAGCATGCTCCAGCCTCTGACAACCCTG
CAACGTGGAGTGCCTTGCTACAAAGCTGTAGAATCCATGGTAACGAGGAGGTGGGAAAGA
GGGCAGCAAAAGCTTTGATGGAGCTAGAATTCGGATCCCCGGCAGCTTGTATGCAGGTCT
CAAGCTTTTATTCAGAGATTGCGGACATAGAGATGTCTGTGGCAGCTAGAGAGATGTTAG
GAAAGGTGGGGTCGAAGAGGGTGATTGGATGCAGTTTAATTGAGGTGAATGATGTGCACT
GCACAGG
>Unigene0000094    size  447    gap  0  0%
GTTTGGATTAATGTCCGATGAGGGCGTGAGACCTGATCACGTGACATTCTCTGCAACCTT
GAGAGCCTTGTCCTCTACAGTGTTTGCTAGTGTGATTAGCTGTGGTCTGCTGCACTGCTG
GGTGATCAAGTTGGGCTTTGGGGGTGACATGGTTGTATCTTGTTCCCTGATTAGTGCCTA
TTCAAGATGCGGTTCCATTTCTGCTTCACAGCAGATCTTCAGAGACATGGCAGAACCAAA
CTTAGTTTGCTTCACAGCGATAATGACTGGATATGCTCGAAATGGGTTGGGCAGAGAATG
CATAGAGATGCTTGATGAGATGATCAGAGGGGGAATTAAACCAGATGAAGTGACATTCTT
AACTGTGTTAGCTGGCTGTGATCATTCAGGGCTGATAGATGAAGGTCGACGAGTATTCAA
ATCTATGAGAAATGTCCACGGGGTGGA
>Unigene0000095    size  455    gap  0  0%
CTGGGAACCACACCTTGATATGACATTTGACCCTTGTTCTTGCCATCAAATATGGTCTTG
AGGAGCCTTTCATCGCAACAGACCTCCCCTTTTGTTTGCAGGATTCTGCAGGGAAGCGCC
TGCGGGCGGGGCCTCAGTCTGCCGGCATCGGGGACGGGCGCCGCGGCTGGTTCTCGGAAC
ATGGCCTTCCAGCTCGAGGCCAGCAAGGAGATCTCCGGAGGCTCCTGGTACGACTGGCAC
CTGCAACGAAGCACCCACGGGCGGGGCACGAGTCTACGCCGACGAGATGGGGACCGCGGC
CGGCTCCCGGGACATGGCCTTCGAGCTCGAGCACAGAAAGGAGATCTCCGGGGCGAGGGC
ATCGGGGGCGGCGAGGGCGACGAGAGCAGCGTCTCCGTGACGGTGCGAGGCAAGGATGAT
GCCGGTGGAAAGGCGGGGCGACCCACGGGGGAAAG
>Unigene0000096    size  430    gap  0  0%
ATTTTGCTGCAACGGTGGGCTTTAGTATTTATGATAGATAAAGTTAACATCCTTTTTTTT
CTTCTTTTTTTTGCTCTCTGCAGCGAAGTCAATAACCAAGATTCGATACAAATAACTGAA
GATGTTTGCTTTGGCTAATTAACCTTGTAGTTATGGTCTGTGCTGGCGAAGGCACTGTCC
GAGCAAGCATCTTGGGCACTGGCCGTGGACTGGATGTTGTACATGCTTGATCTCCATCAG
CACAAGTGTTACTGTGGTACCTAGCGTTGCCAACTAAAATGTTGTATCAACATTAGCCTA
CTTGAAAGGTATCAATTGTTCTATGCACATTTCATTTGGTTCTAATATTTTTTTTCTCTC
AGACCGCTCCAGACAATACAGAATGGTAAATTGTACATATATTGTTTACAGTCTTGAAAC
TTCAGCATAA
>Unigene0000097    size  432    gap  0  0%
ATCAACGTCGCTCGACATCTGTGGTGAGTTCTCGATCGCAACTGCTCTGCAGGTGTTGCC
TACACAAGACTGGAAGAAGCCGCGCCTCCAATAATATTATTGTTGCATGTTTGACCATCT
CAAAGAAGCTAGGAAGCTTAATTTCTGCCTCAACCCTATCAATATCTACGTCAAGGAGGC
TTTCCTCGCCCAGTTCGACCGGTCTCTCCGTCAACGGCAACCACAACCGGCGTACTGCGA
CTATGACGAGGCATGCACGAGCCTGCATCTACGATACTCCACGCGCGCGATCGGTAGCTG
ATCACGCTCCTACCGTTACCGCTGTTGTACGTACAACCGGGAGAATTAAGCCATGCAGTT
CAGGCTATGGTTTGGTTTATCGAAAGCAACAAGTACACCCCTTGATGCTATGCATGTACT
GCTCGAGAAACG
>Unigene0000098    size  290    gap  0  0%
TAAGCTCATGAGCTCACTAAGAAAAGCTTGGGAAAAAGAAAAAGATAAGAATTAATTAAA
GGAGATACAGAAACGGAGGAATTGGAAAACAAATTAAGCAAAAGGAAAAGGGTCATTAGA
TGGCAGATGACAACCATAATTCGGAGATAATTAAGGTGTAAAAAATGCCGGATATTTTGA
GCCCCCGATGTGAAAAGACAAGAAAGAAAACTATAAAAACAGCTCCAAACTTCTTTTCAC
TTATTAAACAACAAAACAGTGTTCAACAACAAAACAGTAACACTGTTTTG
>Unigene0000099    size  330    gap  0  0%
GGATCCGGGCGGGCCCGGTGGAGCCGCGGCGGGGCCGCCGAGAACCGCCGGAATAGAGGG
TATCCTCGGTGTTGTGGTGCCGGCGAGGTTCCTACGAGATCGGCGCGGGAAGACGACGAG
GCCGACGAGAGAACGCGACGAGCCGGGCGCGATGCTGTGGCTCACGCGGCTACAGAGGAC
GCCAGCGAGCAAACGGCGTTGCGGTTGTGGCTTCTCTGCCGAGGTCAGTTCACGGCGTGC
GCGAGCTGGTGCGCTTGATGGCGTCGCGGAGCCAGGCGCAAGCTGCTGCAGCTGCGGGTT
GCACCAGTACGTGCTGGGGTGTTGGGCGGT
>Unigene0000100    size  207    gap  0  0%
GCTCCTTGATCTGCTGCTCGTGCAAGGACGACGTCGTCCCGAAGCACACGTAGACGACCG
ACACCGGCGGCTGCTGGTCCAGCCACGCCATGCACTGATCATGTCTTGCCGGAGACACGA
CGGCACCGTCGTCTGTGCGAACCCCCTGCCGGCAGGGTGCCGACACCGGGTTCACTGGTC
CGACGGCGAAGTACTTCCCATGTTTAA
>Unigene0000101    size  474    gap  0  0%
TTTAAAACTTGGCTCCCGAGCGAGATGTTCGATCAAGTTGCCCTCCACCGGACGGCAGGT
GTTGAAGAGCCGGCCGGCAGGGGGCGGCGTCTTCTCGTATTGGCGCCTGATGAAGTCCAT
GAAGTCCTCTGTGAAGCAGCCGTCGACGGGAGGGACGATGCCACGTCGGCAGTTGGGGAG
CACGGAATGGAGGAGCCGGCGGCAGTCGTCTTCCCCACGGCCGGCGGCCCACTGGAAGAG
GAGGTTTGCGAAGGCGGAGACGCTGTGGAACACGTAGGCCTCGCCGTTGGGGAGGGCGGC
CGCCTCCTGGGCGGCGAAGGACATGAGAGAGTCGTGGACGACGACGACGCGTCGGGAGGC
GGCGGAGAGCGAGCGGAGGAGGGCGGCGAGGGGTGCCTGCATGCGGAGGCAGGCGTCGAA
GGCGGGCTTGAGGTGGGAGGAGAGCGAGCGATGGCGGCGGCGGGGGGGGGTGAG
>Unigene0000102    size  300    gap  0  0%
ATTCTTTAAGGCCTTTAGTGTAAATGTTACAAAGAGTTGGATGCATGAACTCTTCCATGC
GCATGTCATGCTGCTGCCATTATGCTGAGATATTCGAAACGAGAGAAATTTGAAGTGTTT
GTTGACTTCTGGCCTTTCAGCCATTTTTTGATATTAACTATGATTCTTAGTCAACACAGA
TCTGTCTCTACCCCACAAAAACACGTCACATGCATACACACTCATTTCTCACTCGCTCTC
TAGTCTCAATTTCTGTTTTCTTTTTGTGGTACCTCTCTGGAAATTTTTACTTAAATCTTG
>Unigene0000103    size  458    gap  0  0%
GCCCACTAGTTTGTTGCAACCAGGGTAAGTCACCTTGTTCATTTTTATCTCAATGGTATC
TACGCTGTAGGAGGTTCAGTTAGGGTGGTGAAGTTTTCTGCAGCAATTTATCACTGATGA
ATTATGAAACCACTTCATTCTTTGTGCAGCAGCTATATCATGTACATCTTTCAAGTAAAG
TAAAATGAAGCTGTTGTTATGTTTTAACTTTTATGTTCAGTTGTCTTATTTGAACATAAA
GTGAGAACGACATGGCCATTTTTAGTATGTCATCCATGTCCAGTGAAATGATATGCAGAA
TGACAGAACCATCTTAGGGGAAGTTTTGAATCATTTTGAGTGCCATAGGTCTACATATTG
GATATTGAAAATTGAAAACGGGCAGCTTCTGGACAGGTTTTGCTATGGCACTTCTACTGC
ATTTTCTCCATGCTCAGATAAAGCATTCTTTAAGGCCT
>Unigene0000104    size  268    gap  0  0%
GGAGGCCGGCGACGCGGGCTTATACGGCTGCAGCAACTCCTTCCTGCACGCCGGCGGCGG
CGACGACTGCGGCTGGGCGGCGGGGCCAGCCATGGACGACGACGAGGACTACCCATGCGA
CCCCGACTTCTGGGCCAATTTCTTCAACAGTTTGTCTATGAACACCCTCGTTCCCAACGG
CGACGTCGTGTATAGCAACGACGGGTAGCTACCTAGCTTCGTATGTTCTTGGATTAGTCC
CTGTGTTTTATGTAAGGAATTACAGAAA
>Unigene0000105    size  235    gap  0  0%
GTGATGAAACTGATATCTGTGTGCCCGCCTCCGCCAAGGAAAGCCCGTCCGCCGAAGAGG
AAGAGGTGTCCCCCACCGCAGGGCTTCTTCCCCGTGCCCGACCTGAGCTTGGTGTTCCTC
CCCCTCCCGCCCGCTCCCAAGTTCAAGATAATTCGAGTAGGTATTATAAGTTAATTATAT
ATTGACGACTCCATTCTCCGCCATATCTATGCTAATGCTAGTTGTTATTAATTTG
>Unigene0000106    size  238    gap  0  0%
GTGCTGACCTGCCGACTTGGGCGTCTCACAACAAGAAGGCTCTTCCTGCCCCTCCTCCTC
TTGTACGACGTCCTCCGGCTGCCGGGTGGCGGCGGTACTGGTGTTGACGGCTGCCTCATC
CGACGGTGTGGCTTCTGGGTCGGAGTCGTCCCCGGCCGCGGTCGCCGTCCGTATGGGACT
GATCTCCCGCAGCTCCTCGACGACAGCTTCAGAACCCATCCAGAGAGAGAGAGAGAGA
>Unigene0000107    size  249    gap  0  0%
TCTAACCAAAGATTTCTCTACAAATAGTTAAAATATAAAATAATGTGCATACTCAATCAT
GAAAGAAATGCTAATCAGTTAACTGTAAAGCCTTCTCCAGTTAATATCATCTCTACTTAT
AAGTGTTTACCTATATCCAGCAATATGATAAATACTCTACCATATGCACAATCATCTGAA
GGATGATGATAAATTACATCAAAGCATGGCCACATCTAGGCCCTTGAAATTCACCAATCA
GTGCTCGAG
>Unigene0000108    size  500    gap  0  0%
GACACGCCGCTGAAGCTGGCGGACTACTACAAGATCCCCGGCGTGTTCACCCCCGGCTCC
ATCCCCGACTACCCGGACGGCCGCCGCCCGGCGCTGGGCGCCGCCGTCCTCGACGCCCAC
TACCGGGACTTCATCCAGATCGTGTTCGAGAACAACGAGTCGGAGATGCAGTCGTGGCAT
GTGGACGGATACGGCATCTTCGTTGTCGGGATGGATTACGGCTTCTGGGACGACGGGAAA
CGCTCTGAGTACAACCTGGTGGATGCTGTGTACCGCTCCACCGTGCAGGTGTTTCCAAAG
TCATGGTCGGCGGTGCTGCTGTCGTTGGACAACATGGGGATGTGGAACATAAGATCTCAG
CTGGAGGACAAGCGCTACCTCGGCCAAGAACTCTACATGCGGGTGAAGGGAGATGACCCC
ATACCTTCCTACCGGGACGAGTCCCCTATTCCGGACAACGTCCTCAAGTGTGGTAGAGCT
TGACGTACGGCATTATTAAT
>Unigene0000109    size  573    gap  0  0%
GGAAGACTTTTGAAAGTAGATAGATTCCTGTAATAGCGAGGGTCAAAAGGTAGGCCGTTA
GTTCCAAGATCTGATAATCTCATCAAAGAGCGTCTTCTCTTATTCTTTTCTTTTATCAAC
GCAAAGGGTAGGTTGTCAGGAGTCAATATGTCACTTTACGTGGATGATTCTCTTCTCTCT
CCCATTCGATTCTCCACCTAGCGAAAGGGTGCTTGTTCCCCAATATGTTGGAAATACGAG
ACGAAGGTCTGAATATGGATGCTATGGCCAACCCAACTATTAGAATAGGTACGGAACGCC
AATCCAATTGTAAATACCATAGAATTGAACCGAAGGAAAAAGCGTTGGAACGCGGATCCC
CCCCTGCTGTAACCAATGATGTGTACGAACCAGCTCATAGCTGTAACTGGAACGAAGTTG
GAATTCAATACAAGCCCGCCCCTGAGAGCGAAGTTGGAAGAATCTCTGTTGCCGTATCCG
ATGATGCTAGCGCAGTCAGAAGAATGGGTCAAGTGGGAATTGATTCGTTTCAGTTTCCGA
AGTAACCTAGTTTGAGCACCCTCGCTGTAGAAG
>Unigene0000110    size  214    gap  0  0%
GCGCTCCTATGACAAACGCAGCTTGTTGATGTTAGTTCCAAGATCTGATAATCTTATCAA
GGAGCATCTTCTGAGCTACCATGAGTTCAGAATCTCTTCCTGGTGTGGAAACTGGTTGAC
TAAAAGGGACACTCCCCCCATGCACGCTAGCCTCTGGGCTTAAGAGCAGGCGGAGACACA
ACCAAAAGAAAGCGGGAGAAGATAAGAGGATGAT
>Unigene0000111    size  276    gap  0  0%
GACCTTATCTGCATTGCTCAATTTAACACTGCTCTTCTGGTGATATGACTATGAAAGTTC
AGGAAGACTATGGAGCCATTTGGCAGGAGGTAATAGGGGCTAAACGTTACAAGGTTTGCA
ATAAGTAGAGGAGAGAACCAAGAAATCTTTTGGCAATGTCCAAACTGGAAAAGCGCTAGC
ATTTCTGATTGTACGAGGTCATTCACATTCTTGCTGAAGAATGGAAAATGTATCAGATTC
TGGGAGGAAATGTGGCATCGAAGTTGCCTTTCTCTT
>Unigene0000112    size  372    gap  0  0%
AGATTCAATCCTACCTTTTAACAAGAAATTTTAATATCTTCAACTTCTTTTACAACTGAC
CTTGTGGCATTTAACACGGGTCGGATAAGTGGCAAAGGAAGAAAGGACTTGTGGTAAAAT
CCAACCAGCAGCAGCAGATAGCAGTCTAGTCTTTCTCCCCTTCAAGTTTTGATCAAATTT
CGGAATTAGAACTGTCCAATCTTCTACCTATGAGCTCTATTTGACAGCAGTTGATAGGAA
AAGCAAAGAGTTTAAAACTCAAATAACTGTGCTACTTTGTCCACAATGTTCCTTCCACAA
CTACTCCAACCCGTTCAGAACCTCCAAGTTAACTTTACAGTGTGGTGGATTCTAAAAGTA
TAATTAAGCAAG
>Unigene0000113    size  254    gap  0  0%
ATGCTCCCCAGCAGATAGACTGCTGCAAGAACAACGATGAGATCCGTCGGGGAGGAGGCC
TCTGCAACGACTTCAAACCTCTAGTGAGATAGCCTGAGGAGGGTTTTGCTATGCCTGATT
TGCCAAGACTATCTAGTTTTGATGTGAAGGCTTCGTATTCTCGTTTGGCTTATGAATAGG
AAACAAAAAGAACCTAAATCATGAAAATAGCTACCGCAGCCCTCCTCTTGGCATCTCTTC
CTCGCCGCCGCAAG
>Unigene0000114    size  282    gap  0  0%
TCAACAGCCTTCCATGCATCCCATTTAGCTCTGTCCCTCATGTTGAACATTCCCGGACGG
CTGGTGTTGACAGGTCCAACGGTGGCCTGCTTGTACAATCCATAAAGGATAAGCAAGTCT
TCGTTTGATTGAGTCGGTGGCAAAGTCTTTGCTTTCTCAGCATACTGCTCAAAATCCTCC
TTCAAACCCATGTCTGTTTTGATTGGGAGACAGAGAGAGAGATTGATCTGCTTGTTGGAT
CTTTGTTACTAGTTGTAGATGACGATGATGATCTTGCTCTTG
>Unigene0000115    size  280    gap  0  0%
TGGAAGGCTGTTGAAGGGAAATCCAAGGACGAAGCAATGAGTGATTACATCACTAAGGTG
AAACAGCTGCTGGAAGCAGCCGGCATGCCTGCTTGATAACATTGTCATGCCTTGCTTTCT
TATTCTGTGCTAGAAGTTCCCAACAGTTTGGAAATAAACAATTGCAGTGTTTGAAGCTTT
TATTATCATAATCTTATTTATTTCTGATGATTTAGACATGTTGCTTTGAGTTCAGTTATC
TGTATCACTATTATTTGAAATGCCTGTAGACAGATGCAGA
>Unigene0000116    size  242    gap  0  0%
GGCAGATGAAACATGCCTTTTTTCCTGTTTATTAGGATCTGAGTGGATGCGATTATCTTG
TGCCTTTTCTTTATTCTCCTTTCATGTGCTCATGTTTCCAGTGTAATGCCCAACAATGCA
TTTCTGCTTGTTACAGTATTTGCAGGAAGCAGATTGGAAAGTTGTTCTCCCATTCTGCTT
TTGGTGTATGAATTTGGTTTTTGCTTTTGGTATATCTTGAACGTGACTTTCTGTTTTTTA
TT
>Unigene0000117    size  212    gap  0  0%
GCGCCGTGCCTGCAAGCATTAGCACTTTGCATAACTAAGCATATACAAAAGAAAGGCTGC
CCCATGAAATATTTGCCTAAAAAAAATATTTGGAAGAAAAGAGAAAGTACAAAATGAAAT
GTTCCAAAAAGATGGACAAAAAACTATCACAACTACATGACACATAACAGACTTTTCAGA
AATATAATAAAAAACAGAAAGTCACATTCAAG
>Unigene0000118    size  366    gap  0  0%
AAAAAGGAGCATGGATCAATGGAGAAGACCGGCATCAAACTACCTCAAAGGTAACTTTGA
TGGTTCCTTTATACCTAGAGGTATTTTACAAGAAGGGGGCATAGGATACATAATTAGAGA
TCAGGAGGGGCAATGTGTAAAGGCAGGAGCAAAATATTCCCACAACACAACTGCTCTGAA
GGCTGAAGCTGCCTCAGCACTAGAGTGTGCAGAGGCACTGAATGAATTAGCCAAAAGGGG
GGGAAAGAAGGCCATCTTGGAAGGAGACTGTCTGGAAATAGTAAAGTACATAAAAGATTC
AAGATCAAACCCCCCACCACAAATCAAAGCAATCATTTCAAACATAAGGAGGATAGTTGA
AGAAGG
>Unigene0000119    size  569    gap  0  0%
ATAATTTTGATTTGAATATTCCTACAGGGAACAAAATGTCAGGATTGTTCTTTTTAGTAT
CATCTGAGGGGCATTCATCACACTGAAAAGTATATGGTGATCTGTTTTTCTCGGTGATTG
GTTATTGTTTATGACTTCAAACAATATCTTTACATAAATAAAACCGTAAGATAATTGTAA
GAGGAGCATATACATATATGAAACACTCTCATGGCCAATCAATCTCAAGATATAGAGGTG
GTGAATGTTTGTCCCACTTCACAATAGTTAGTTGTGGCATGGGATATCTATTTAACAATT
AACGAAACCTCACTGCCATCCTAACACTACTGCAAGACATTCAACTTTTTCAACAACTGA
TGATAAGTGATGGACTGCATGACCAGGCAGCCACAGGAGATGAATGAATTTTGAATCCTA
GATGTACATCATGAAGACTCCATCGACAAATGCAAGAAAGGTTGACATACGTGATGATGG
CCCAGAGGTGATGTGTAAACTTCTTTCCCAAGGCAAGGCAATTCCAGCACATAAGCATGG
TGGATCGATCTACATGTAGATGATGCAAA
>Unigene0000120    size  283    gap  0  0%
TTGGAAATGAAGTAAATGCTGCCAAGTCTCCTTTAAACAATTTTGGCAGGAAACAGAGAA
CTCTGTTTTAGTAATATGGTATAGATGGTAAGACTAGTCCAACAGTGCCTGAAAAGAGAT
TAAAAAAAAGAGGCTTGCACTCCCACTACAACTCACCAGAAACTAATCTGCAAGTGAAAC
TTTGGTGGTCACAGGCTATTGCTTAATGTACACCATAATCTCTCCATGCATTATACTCAT
TGCATCATCTACATGTATATCGATCTACCATGCTTATGTGCTG
>Unigene0000121    size  299    gap  0  0%
ACATGTTTCCCTCTTCGATGCACCTGTATAAAATAAGGCATTATACTAGAAACAAAACTT
CTGCAGAACTATACCAAAAACTGAAGCATCAGAAATTAACTATTCCATGATTTTGTTCTG
ATTCTTGGTATAGCTTACGCCAGGTCTATGGATGTGGGAGCTGAATTTTGCAAAGTTTAT
AAATACACATAAAGTATGCACCCACAGAAAATCAAATATCTTGCAGTGCCAAATCAATGA
GGATATAAACACTAGGGATGATTGATGTCATTATTACCTGAAGATTGGCATGAGGATTG
>Unigene0000122    size  233    gap  0  0%
GCGGAGGCTCGGCTTCACCAGGTCGTCCTCGACGTCTTTAGCAACCGCCGGATCAGATTC
CACAAATTCGATCTGACCCCGCGCGGTCGTCGACATCTTGGCCGCTGTAGTGACCGCACC
GTCGACGTTAATGTGGTAGTGGTGGCGTGATCCGTTATCCGCTGAGGTAGTCTGGGAACG
GTCAGCTGCTTCGGCGACCTTACCAGAAGAGGCGGCGGCGGAGGAGGAAGAGG
>Unigene0000123    size  476    gap  0  0%
ACCACCACTACTTCCAGCAGCAGCACGGCGACGGTTGCTGCTGTTCGACATCATGCTGGC
AGCAGCTGAGGAGGCGCTTGCGGCAACTCCACTTCTCGATCTTCTACCACTCGCCTCAAA
ACCGCCACCAAGAGACCGGTGGTTCTGCTGCTTCAGGTGGTGGTGGTGACGCTGCTTCTG
GTGGTGGTTGTCCGACGACGCACTGATGAACTCCTCTAATTCCCTTCCCACGACGTCGTC
CCCGGCCGCGCCATTGTTCGTCGACGACCATGACGACGTCCAGCAACGGTCAGTGGAGTC
GGCGGAGTTGGGCTCCAGGGGGGAAGCCCACGGCGCCTGCCCAACAAAGCTGTTGCTCCC
TGCAGATTCTTGTGGCTCCAAGTCAACCCCCGGCGGGTCCGTCGACGCCATCGCGGTCGC
GGTCACGTTGTATTTGCGGAGGCTCGGCTTCATCAGGTCGTCCTCGACGTCTTTAG
>Unigene0000124    size  209    gap  0  0%
CCGAACGCGGAATATTCGAGACGCACAGTATAAAAATAGTGATAAATTTAAAATATTCGA
TTCGTGATATTTTATAGATGTAAATGGGATGATCGAAGGTAAATATGAATAGGTAGTTGA
AAATAGTTATGGATGATATTATAATAAGCGTTAACGAGAATTGTAAATAAGTACTTAAGG
TAGTTGTAAAGAAGTGCTTTGTAGTTCGC
>Unigene0000125    size  319    gap  0  0%
ATCTCCGCCCGAATCTGCACATAGCTACGAAAAACAAAAAGGAGAAATTCTGAATGCCCC
AACCAGAATGCTCACTTCTCGCAGGTCATCAGAATCCTGCCAGTGTAGACGGTAATCTTG
CTTGGTCATCTCATTTCCCCGTTGATGGCGGCCAGTCGAGAAACTTATGACCTAGAAGGG
AAGGGGGTAGATACGTCTGCGACGAGCAGTCGGCGTGGTCGGGTGGGTACAGGTAGCCCT
TCCCGTACCCCATCTCCTTCATCAGCTTCGTGGGGGCGTTCCTCAGATGCAGGGGCACCC
CTGCGTTGCCCCCGCCGGA
>Unigene0000126    size  374    gap  0  0%
GGCGATGCAGAGCAAGCACCTGGCCTACGATCGAGCCGGCGACGAGCACTACAACCTGAT
CAGCGCGCTGCACAAGTCGATGCGAGGGGGCGACGCGGACGCGGCCATCTACTGGCTGGC
GAGGATGCTGGAAGGAGGGGAGCAGCCGCTGTACGTCGCCAGGCGGCTGGTGCGGTTCGC
GAGCGAGGACGTGGGGCTGGCGGACCCCTCGGCGTTGGGCCAGGCCGTCGCCTGCTACCA
AGCTTGTCACTTCATCGGGATGCCCGAGTGCAACGTCAACCTGGCGCAGTGCGTGGCCTA
CTTGGCGCTGGCGCCCAAGTCGGTGGCTGTGTACAAGGCGATGGAGGCGGCGCAAAGGCT
GGTGAGGGAGTCCG
>Unigene0000127    size  245    gap  0  0%
CACACAATCCGCTCTCAACAAAAGCAATCACACACTCGTCACAATGGCTGTCGCACCAAT
TACTGGAATGCTCCGACGAAACCTCGTCCTGGACCTCGGAATCGCCCTCGGAACCGGTTT
CGCCATGGCCAACCTCTTCTGGTACGGTTACCACGCTCCCCGAACTGCGGCCCGTGACCA
GTTCTACACCAAGCTCGAGTCGCTCAATGGAACAGCTTACTGCTTCGCAGCCCGCTCGAG
ATCGG
>Unigene0000128    size  421    gap  0  0%
TCGGAAGCCAGTCTCTACAATGCAGAGGAAACGGAGTGAGGGGTGGGTAGGCCCAGAAAC
TGTGGGGAAGAGATTGCACTCCATTCAAGCGAGGTTTCTTTGGCATGGGATCTCTCAGAA
GGAGAGAGGATGGCATGATATTAGATGGGGTAGAGTGTGTAAGAGCAAGGCGGAGGGAGG
AGTAGGGTTGAGGAATGTCTATGATTATAATTTGGCTCTGCTTAGCAAATGGTTATGGAG
ACTGGGGATTGGTGTTGGTGCTTTGTGTTTTTTTCTCATCAGGTGCTCCTACTATGCCTC
TTCTAGGGAGTGGAACTTGCTCCCACACACCCTCTATAATGTTTCTCCAGTGTGGAAAGG
GATCTTGAATTCTGCAGATGTTATTAACTTGAGTGTTCGATTTAGTTTGGGGGATGGCCA
G
>Unigene0000129    size  221    gap  0  0%
AGTTTCCATCCCTGTTTGCGATAGCCGGCTACACCGATATTACAGTGGCTAATTATTTTC
ATGCTGGTCATTCGGGGGGTGTGTGGACCCTGACTTTCAGGAGGGATATGCGGTCAGCTG
AGGTTGATCAGCTGCAGTTACTTCTTGCTGGCCTCCACCCTTTCCGGCCGGACCCTCTTA
GGCGAGACTCTTGGAGGTGGAGGTGGTGTGCGGATGGGAAT
>Unigene0000130    size  267    gap  0  0%
GAAGTACAAATATTTATGGAAAGGAAGCACAACTCTTGATCTAGTGAAGTTATGTACTTA
CCTTCCACAGACTATAATGGTGAAATGTGAAACAAAAAATTTGTAGGGTACTAGATAAGA
TGATACAGTTTCCTACTTTATTTGCTGGCAATTATGGTCGCCTGGGTCTCAAAAGAGGCT
TCTCTTTTAGTTTTTTGAGATCGAGCTCATGGTGGCGTCCCACTAACTCGGACCCCACCT
CAGCTGTAACTGTGTTGGGACCAAGTT
>Unigene0000131    size  236    gap  0  0%
AGGGGTAAGTCATGCACAGATCTTAAGCATAGCCACTTCCATTGACACTAATTAGAAAGA
TTCAATATCCTTGACTGAAACTCTTATTTAAGAGTGTGGCCCCTAGGAGGGTCGGCTTTG
GGCCTTTGGTCAATACCTGAAAGGTTCACCAGTTCGATTCTCTCTGGGCACATGGTGTTG
AACTGGATCCCCAAGGTGGGTTTGATCTTGAGCTCCCGTCGCGCTCCTTAACTTGG
>Unigene0000132    size  299    gap  0  0%
GTGGGTAATTTCTCCTTTATCTTGCTCTTCCTTGGAGCAGCCTGTTATTTGTTTAAAAGT
TACTTCATTTTGCTCTGCATCGTCCTGCCAATTCGTCAACAATGCACAGTCGTCGCTGTC
GCATAGCTGTATTTTCTTGTTTGGTTTCATCTCGTCCCTTGTTATCTTTTCCTAAATTTT
AACATGTTTTATTACCTTTCTTGTGCTGATTTTTTTATTTATGTTGGTGTTGCTGCGCGG
AAACTTGTGCTGAAACCTACCTGTGAGCTATAACTGAGGCAGGGTTCACTTGACTATTT
>Unigene0000133    size  397    gap  0  0%
GAGAAAAGATGACAACTTGTCAGGGGATATGTGCCAGTTCTTTAAGAGGACTTTGCAAGC
CAACTGAGTGCTAGTTGGAGCCATATTTCTTGCCTCTGATAGTCACAGCAGAATCCAGGG
CCATTGAGCTATTTGAATTCATTGCATAATCATAATTATGGCAGCCACACCTCAGATGCT
CAGATATTTCATTTTGTGGGAGAGAGTGGGAGGGGCAGAAGATGCATCCCCATGTTTTTT
TTTTTTTTGTAAAAAAATACAAGAAAATGATATTTTGTTCTCAGTTCTATGACCGCATAC
ATTTTGAGTCAGGATTGCGACATATGTAGACACATCTGGGTGCATCTTTCTCAAACAGAA
CCAAAATGCTTTTCTAGCAACAAAAATGATATACCAA
>Unigene0000134    size  256    gap  0  0%
GGACAGGTGAGCTGGTTCCTGTTCAACCCGGGGACTGGTAAGTTCCAATGTCTCGCGACA
GGTCTCCGAATTTTTTTTAGAAAAGATAATCTCAATTTATTTTCAAGTTTTCTTGCTTGT
TTTCAATGGGCCAGCCAATCTGGCCCTGGAACAGTTGAGCCAGACAGGATAAGGTGGTTC
CGAACTAGTTCTTCTGATCCCGCTCTGAACTGGCGAGTCCTGCGAACCATGATAAGGAAG
TACTATTTAAGAGAGA
>Unigene0000135    size  217    gap  0  0%
TGCTGTACTTGGGTTTGGCTAATTTCGAAAGACAGGCCCGCTTCGGTGTGCAGCTGGATC
TCGGGGGAGATGGATTCCTCCTTCGACGCCATCTTTCCAGACGGGCCCGCTTCGGCACCG
TGGAGCTCGAGCCATTTGAACTGGACGGCAGACACCGCGGTGGCATTTTTGACAATTTTG
TCGTGGAAAAAAGATATATAAAACAATGCAAAATAAG
>Unigene0000136    size  270    gap  0  0%
ACAGGTGCTCGACATATTGCCCCGCAGCAATTTGTGCATTTTATTTTTTCTTTGTCTTCC
TTTTCATGACATGAAAGATCCACATATATGGGAACTCATCTATTTGTGGCTTCAGTTTGC
ACACCATCTTTTCAATATCCAGAAGAAGAAACACCAACATGTTTGAAGACCTTGTGTTCC
TGTTGCTACATAGATACCTCCAGCTAGATCTCTCAGTTTGATCCTGTTACTTGTGCTTGT
TGTTGCTATACAGAGATTAAGAGAGCAAGA
>Unigene0000137    size  479    gap  0  0%
GGTCAATAATGATTAAATAAGTTAGTGGTTTTGATGAGAGACTAAATGTTGGGTTGTTAA
CAGTTAAAAGAGATGCAGATCCAGCAGTCCAGAATCTTAATCAAAGTTTTCCGAAGACAA
ATCAGCCAGGTCCCTGAGAAAGTATGGCAGATGCAAAGTTCGGTTGGCAGAGGCTACATT
CTCGATAAATCCAAACATTGGATTCCTGTGAACAGTAGCCTATGAAGAGATGATTTCAGC
TACTTTAATTTAGTCACTAGTTACTCCCTTTCAGATGGAGCACGAAATATAAAAGGATAA
GCAAGTATACTACTTATAAGAATCATTCATTGAATTCATCATCTGACATGAGCAAAGGAA
GGAAAAAAAAACATGCAGTCTCTTTATTCGTGATGCAATATAAAGGAGAACAATGCACAC
AACCTTGTTTCGTATGGTGTAAACTAGAGAACGTTTTCAGCAACTAGGACCAAAGAAAT
>Unigene0000138    size  219    gap  0  0%
GTCCTCTTCTTCCTTCCATATTCCTAGCTAGTTTGCAACCAGCTTAATTTGTAACCCTGT
GAAGGCGTGGAGGGCGGAGGCTTGCGAGTAGGTCTTCTTCTCTGTTGTAACCCTGCTAAC
CCTACCTGTCAAGCTTTGAATTGTGTGCTTTAATGGCAGCGAGACCCACAACCTGAAGCT
GGAGACCATCAACAAGCAGTATGAGACGGTGAGAGCGAG
>Unigene0000139    size  660    gap  0  0%
TTTCTTTACATGTTTTGATATTTTGACATCCTGTTGTTTTTTTTGTAATGTCATCTTTGT
GAACTTTAATTACATGATATTTTGTTTTGTTTCTTTACGTCGAAAGTTTCCATTAATATT
AGCCTCGAATGCTTGTCTTGTTGTACTTATGATGGATGCTCTGATAATGAAGTTTCAAGA
GGTAACTGGTCTGGCTGCTCTGTTGTGGATTAAAATATAGGTGGACTTTGCAGAGGCTGC
GGTAAGCTTAGTAGAACAAAGGGTTGAAAACTAGTTGAATTAGAATAGGTATGTATGGGA
TGTAGCTATAATGGTAGTTTTGGAGATGCAATCGAAATGATGAAATCACAGGTAATTGAA
CGAAAGGTCGCAAATTTTTACATATTTTAATGAATTTGAGATCTGTGTGTTGGAATTTGA
TGAACGGACCAAACATGCAATGTCAGGGATGCAGCACTATCATTGCTCTGCGGTTTTCTA
AGTTGAGATGGGGACAGAAGAATGCTGACTATTCTCTTAAGATGGAACTAGAAATAGAGG
AGTCCTTGGTATGTCACTGATCATAATCTAACTATAGGGATCCATCGCACCTTGATATTA
TTTGGGGTCAGTTTTGAGGATTGAAGAGGAAAATCAGAAGAACAAAATGGGTTTGGCTAG
>Unigene0000140    size  515    gap  0  0%
ATTAAGCCAACTCCACAAAAAGAATGGAACAAGGCAGAAGATTAAATTCTCAGAACCTTT
CTTCCAAGTTCATCATCCTAACATGGAAACTATTGGAAAGGTCCTGTTCCGAAACCATTT
CTGGTTAGTTGTCTTGAGAAAGAAGACAACCTTTTGACTCCAAATCATGTAACAGGCTAG
TAATTCAGTCATTGTAATTTTCTTCAAAGATCAAATAGGGAACATTAAACAGGGTTTCAC
ATGGACCAGCTCTCCAAAACTGCCACGATTACCATTGCAGACTCATGCATATTATTGTTG
TGGCCATTTATTGGAGCCATGCCCTGACGGATCCCAATCTTGTTGAAGATTGTATCTTGT
AACCATGAGAACAGACTAGCCCTTAAGCTAAATATAATGATGTTCATTAGTTAATGTGTA
TCATCATGATAAATCTTCCTCTATTTGAGAGGAGTCACAATTTTATTTAGCCTTGTGGCA
ATTGGGAATGTACCATGTGTGCAGTGTCCTCTTCA
>Unigene0000141    size  254    gap  0  0%
GAGTTGGCTTAATGTAATACCCATGAGAAGGATACCAACATAAGAAAAAGGATGATACAT
CTGAGAGTTGTCTTTCAAAGTTTAGTTATCTGTCTTAGAGTCGCATGCAGACACATATAA
ACATAAATGTCATTGCTCCACATATAAGCCATTACTGAAAGCAATGCATCATCTTATTAC
AAAAGTGGGCCTCTGCTCAGATAAGCTTTTATTAGTTCATGCACCATTGTCGAATACCAC
TCTTGAAACATATT
>Unigene0000142    size  202    gap  0  0%
CGCTCAGGCCGCGGCCCTCCATTACGGAGGGTTTCCACGATCTGTTGAGAGGCGGAGATG
TCGACGACGTGCTGAGGGGCGGAGGGATGATGCTGCGCTTGCGGTGGCGTCTGTGGGAAA
CCAGGATGTGCGGTGGACGGCCATGGACACGCTGAGCCCGTCCCGCGAGGTGAGGGTGAG
CCGGACGTCGCCGGTGTCGGGG
>Unigene0000143    size  232    gap  0  0%
AACAAAAAGCATTGCCATTGATGTTACTGCACAATGCACCACCCACCGTGGAACGAAGGA
AATGAGCTGTGGCTTTTTGCGGGAATGAAGTGATAAAAATCACATGAGCGAGTCGGACTT
ATTTGAATCTGTCAAACCACGAAATTAAATGTCTTTATTTTCTGCTAAAATTTCACTGAA
TCAGATACAGTAGCAGTCAGGAGGATAGATTTGGAGATGGACTGGAAGAGGT
>Unigene0000144    size  409    gap  0  0%
GGGATAGATTCTATGAGAAAGTGGAATACACGGTACGCTTAAAGTATGTATGTAGCTTTC
TCTATTTCTCTTGCTGTAATTCTCCACAAAAAATGGGTAACAGATTTTCAGTCCAGGGAT
ACATGATTACCCATACCCCTTTTATCTATAGTAGACTTTCCCTTCATCAAAGTATTAAGA
GGGGGATCCTACCATCTTAGGCAAACCAAATGTTGGCAGATACCAATAGTTAGGACTTAG
GAGGCAGGTAAATGTTTTGTTCATCAGGCCATGTTGACAATGTTGATCAAAAATGAAAGA
AGAGTGATATTTTCCGGGAATTCTCTCACAATTAAGTAAATCACAGTTCTCAAAGAAAAT
GTAAAGAACTGAGATAAGTAATTAGTCCGATTTTGTGTGTACAAATCAT
>Unigene0000145    size  489    gap  0  0%
AGCTTGGAACTCATTTTAAATTAAGCTATCATCTCGGTGACATGTATAAATAACCTGATT
GCTTAGATATGGCCAAATAACCTGATTGCTTAAATACGGCCAGTGACGCACCAAAACTAG
TATAAAATTTGATTATTGAAAGAAACCTGGAAATGAATGGAGAAGGTGATTTCAGATGAT
CTGACAGAATAAAAGCTTAAACCCTCCATATCAGGGAAAAGAATATATAATTTTGAACAT
CGAGACTACTGAATACTTTAATCCAAAGAAATACAATACAAATTCATTTTCCAGAAAACT
GAGTTGCATTGTTCATTTGTGCTGATTCAGTAAAGACCCTTGACATGTTTACAAAATATT
TCACATGGAATCGTTGCAATCTTATCCTCAGTGAGCATTTAATAATGCAAGTCAAGCATA
TGATAGTGACTAAGTCCTTAGAAAGTCACAAAACAAGCCAACTCAAGTGAGTTGGCATGA
GGAATCCTG
>Unigene0000146    size  399    gap  0  0%
GGGGAGGAGTATCCATCATAATGTCATGATTGCTAATGACATTACCAGGAACTTGCACTA
TAAGCACAAAGGGAATTTGATTTGTTTTAAGGCAGATCTGAGCAAGGCCTTTGACTCTGT
TGATAGATCTTTTGTGTATGATATGATGAAGAAGATGAATTTCCCAAATACCTGGATCAA
TTGGATCAAGAGCTGCTTGGAAACTCCTAGTTTTTCTGTCCTCTTCAATGGCTCTCCTGC
GGGGTTTTTCAGATCCACCAATGGAGTTCGTCAAGGGGACCCGTTATCACCCTACATCTT
TACCATTGCCATGGAAGGTCTGACATGTTTGCTTCAGGACGGTGTGACTAGTGGCCTTTT
GAAAGTTCCTATGGCTAGCACGGTTGCTATTTCCCATAC
>Unigene0000147    size  561    gap  0  0%
AGATACGATGGTACAATGAATCAGGTACGCGATGATACCATCTTGGACAAGTCCCCTTAG
TGGGTGGTTTCCTTTAACTTCTAAAGAAAGATAAGTTAAATTTTAATGTTTTCTAGCACA
TTTCCAGACTCTCTAACATGCCAAGTAATTATATGAATAAATAGATCATTTTAGATGGCA
CTCAAGCAAAATAGCTATAAACAATGATATGTGCAAGATAGACCGTTTCAGATCAGCTCG
TAATGCTGAAACGCCATGGGCCAGTGCGAGACTGTTTGAGATACTCCTATAGTCAAACCA
TGTTCCCAATAATGCTGTTAAGCTAGTCACTTCTATTCATTCAGATGCCTCATTTTCAGT
TTTTTGTTTGTCTTTTGTACCCCACAAGCTTATGTAGGACAGACAACAATATGATGGTAT
GAATGTTTCTCACCAGTCCAGGTACCTGATTAGGGCATCTTTCTATAATCAAGTACCCAT
TTGTTTTTGTTGGGCCACGTTCAGGGCCTGACAAAAGGTGTTTAGAAAAAGGCATCACAT
TGGCATTTCTCTGGTAGCATT
>Unigene0000148    size  229    gap  0  0%
AAGACATGGGGTTGGGAATGTTGACACGCATGGTTTTTGAGCACATGAAGCAGGGTGGCA
ATATATGAATGAGTCCTTTTAGCAACCCAACTGTTACCTAACGCCAGGCTTTGAACTGAA
CAGTTCTTTATTTGTATTTGATGCATAAGAAAGGGACACTATTGAGCAGATAATAGGTTT
TCTTGGTATAAAATATTTGGCTCTCCCCACCCTGCTTGCTTGCTCACAT
>Unigene0000149    size  249    gap  0  0%
ATGTCTTGGAGATCATTTGCATTATTCTCTGCTCAAATCAGCATCGTTTCACAGGCAATC
AGGCATCTCACTGCCATTGCTTGAATGCTATCCATTTTTTCCCTTTTCGGTCCATAGTTC
TTGAAGCCTTTTAAAATGTCAACTAGCAGCATTTAATCCACAATTGCAGTATCAGATGAG
TCATTATCCAATCAAGACTATAAAAAATATTAATTTATAAGCTATAGGAAGAAAGAATAT
TAAAGTAAT
>Unigene0000150    size  405    gap  0  0%
AGTCAGAAAATCAGCAAATCCGTGCTGGCTTGGCGGATTCAGCCAATCCCGACTGATCCC
AGCCGATCTGGCTGATCTCAGCCCATTCTTGCAAGATCAGGTCAATTAGATTAATTATTT
GATTTCAAATCTAAATTGGCCTGATCAGCCAATCCTAGCCGATCTTGAAATTTCACCAAT
TCCCACCCCTACCCCCTTGGAATCTGATTGCCATTGGGTGATTCCCACATTGGCTGATTT
CACCTTCTATGGAAAACTATGAGCAGTGCCTCCTGTGAAGAGGATATAGCGCAGCGAGAA
TGTCATTTGCATGATGGTTGATGCCATCTTCTGATCTATTTCTTTGATATGTTTGGTGCA
GACTGGACCCTAGTAGGCATGTTGGTCTCATCTTATTATTGCATG
>Unigene0000151    size  261    gap  0  0%
AAAACATTCGATAGGAATAGTGGAAGTGTGACTCACAAGCATACAAATCAATAATTTGAA
CAATCATAATAGGGGAAAGAGGTGATGCAAAAGATAATCGTGACACATGCTGGTCCAAAG
AAATGGAGAAGGATAAACTGAAACCTAAATTGTGAACACCACTTACAAGTAACAAAGCAT
TCCGTGAAAGAACGAAAGAGAGGAACACAGTTTGATTAATTCTGTAATGCCTGACCTCAC
ATGCTGGCTTCAATGATCTGA
>Unigene0000152    size  420    gap  0  0%
GGCATGATGAAAGCTGAAGCATTTGTCCTATGGAGATGTGATTGCCCTAAGAAGTGCATT
TTTGTCAAGCAAACCTATTCCCTTCCTTTCTCTATTTCTTTTGCCAAAGATCATTGCAGA
CAATTTGGCTGTCTATACTCATTGGTTGGAATGTGGAGAAATCTCATGTTGCACCTAAAA
AGGATAACTTCAGAGAAGGAACAAGGGCAAGGATGGGAGCGGCATCAAGAATTTAGCAAG
ATCAATCTTTATCCTTCTGTGCAAGTAGACAACTGGAGTACGCAATCTTGCAGACCATTC
TACCTTATGTTCCCGGTGATATCTCTCTCAGGTTACAACTTGGGCAGGTTGGCCCGGCCA
ATGATTAACCAGGACCAGACAGATCAAAAGTATGCCAATCCAAATTTAATTGAATTCATC
>Unigene0000153    size  490    gap  0  0%
GTTTTAGTCGATCTATTTCTTGACAAAAAAAATCACCATTTAGTATTGATACAATTATTG
GCTTAGTCTGCCAGATTTAGTTTGAAAAGATGCAAACGTACGGCTTCTGAAGTCTCACCT
ACCTTTAAGTCTTGTTTTTTGTCATCTTTCCATCAATTGCTGTCTCATCAGATTCCCCTA
AGCCAAATGGTTTGCTTTCTCCTCCTTTACTTGGGTTTGAAACCATGGCGTGTCACCTTA
TGAACACCGTCAAGATTCCCGAGACGGGGGTAGGGATAAACCCCGGAATCAGGCTAAGCC
AAGATCTGCAGGCACTTGCATTTTGTCCACGATCGTGTTTGGATGAGCATGGAGAATGAA
ATGTCTGATGATCTAATAATGCTTCTCCATCCTAGTACATTACTTCCACCTTCCTCACCC
ACCATTTTCATTGCTGCCATCTGGGCTCTTTAGTTTTGAACATGGAATTTACCTCCACCT
TCCTCGCCCA
>Unigene0000154    size  912    gap  0  0%
ATTTGATGGCGACACATGTATTGAGCTCGTCTGCTCCCCAAACAACCCTGATGGTGGCCT
CCGGAAGCCTGTCATCAAATCCAAGTCTAGCAAGCCTGTTTATGACTTCGCCTACTACTG
GCCGCAGTACACACCCATCACCGAGGCAGCTGCCCATGATATCATGCTGTTCACTGTCTC
CAAATGCACCGGCCATGCCGGCACCAGGCTGGGGTGGGCATTGGTGAAGGATACTAAGGT
GGCTCAGAAGATGATCAAGTTTATAGAGCTCAACACAATCGGTGTATCCAAGGACTCTCA
ACTTCGTGCCGCTAAGATTATCGGGGCAATATGTAATGGCTATGAGCCGGTACCATCCTC
TGGTAAAACAAGCCAACTCTTCCATTTCGCCAAGGAAAAAATGGCGGCTCGCTGGGCTAG
ACTTCGTGCAGCTGTGGCAGCCTCAGACATCTTTACTCTCCCTTATGAGCTATCTGGCTA
TTGTAGCTTTTCCAATGAGACTGTCACCGCCAATCCTCCATTTGCATGGCTTCGCTACAA
CAAGGATGATATTGAAGATCTGGAGGCCTTCCTACTCGAGAAAAAGATTATCACTCGAGG
TGGCACAAGGTTTGGAGTGGATGCAAGGGCTGTCAGAGTTAGTATGGTTGACACAGACCA
AGCCTTCAATGTGTTCATCAATCGTCTGGCCACAATGAAGTGAAATTTCAGTGCAAATTA
ATAAAGCACTTTGTGGCTACTACAAGGATGACCGCGTTCTAGATGGAACAATCGATGCTT
TGGAAAGCTTAATAATGTTTTATGTTGTTGAATAATTCCGTGTGTTTTCGGGTATGTTGT
GTAATACTCAATGTCAAATCCTATGCTTAATCGATGTTGTGGTCCATCCTGTTATCAGCA
TGGCCAATTAAA
>Unigene0000155    size  221    gap  0  0%
TATGTCATTTCAGCTTTCACGAAGTCCAGCAAGGAGCTATTTCGTATAATAGAAGAAGGT
TGAGGAAAAGAAAAGCCAGTGCTATCGTATAATAAGAGAGAGGGCTAGAAGCGGTAGACC
TGGAAAGGAACCAAAGCTATCTCTGCAGGGGTAGGTTTTTCGCTTATTGGCTTCTCTGCC
TACCATTTCACCCTTTCGGAGCTTTTCCATCTCTTAAAGAG
>Unigene0000156    size  352    gap  0  0%
AGGCCATTGATATTTATTGTGTCCTTGTAGTGAGGATAAAGAAGTTTATAAATGGGGTGA
AGCACACTGAGATGCCTGTTTGTTGCTATGGCAAATGGCTCCATCACTGCATGAGTATTT
AACCAATGGCTTATGAGCTGATGATAACCAGAGTCATTCACAATGACATGAGCCTTGGCC
AACAACCAAATTGTACTCTCAACACCTTCTGTTGCAGGCAACACCACTTTACTCACTGTT
GCAGGCTTGCTTAATTCGATAGCAAGTGGCTTTAAAGATCCATCGTCTTTCAAGAACAGG
ATTGTCCTTGTGGCATAAGCTTTTGCAATAGGTAGGCTGTTTATCTTCGTCA
>Unigene0000157    size  260    gap  0  0%
AAGAGAGATGATTGCTGGTGTAAATCCAAATGTAATTCGTCGTCTTCAAGAGTTCCCACC
AAAAAGCACTCTTGATCCCGCAACCTATGGTGATCAAACTAGGACCATAACAAAACAACA
GTTGGAGATTAACTTGGGTGGGGTCACAGTAGAAGAGGCAATTAGTGCTCACAGATTATT
CATATTAGATTACCATGATGCATTCTTCCCGTATTTGACGAAGATAAATAGCCTACCTTT
TTTAAAAGCTTATAGGTCGG
>Unigene0000158    size  289    gap  0  0%
GTCATGCAAATAGACGGCTCTATCCAAGATGAATGAAGAAAATGCCAACGGCAGGATCTT
GTGGCCCAGAACATAACAGGGATCAAATACTTAACGGAAGTCTAAAGAATAAAGAAGAAA
AAAAAGGCAGCACGTAAGTAGAACCAACTAGTTGCAACTAGTTGAAAATCAAATACATAA
CAAGGACCCTTTATGTTGCAACATTAATTAGCTTGGAACTTCAATACCGTTACTGATAGT
GGATGTTTCGTATAAACCCTATCAAATTAAATATTATTATGTTAGTGAA
>Unigene0000159    size  277    gap  0  0%
GGCTTGTTCAGGCTCCTGATGTGTGCTCTGACCCTCCTCAACTTCGCAAGCTCCTCGAGC
GGCCGGAACGTGCTGTTCGCCGCCGAGGGCGCCGAGCTGGCGGCGGATCCGGCCGAGACG
AGGAGGAGCAACCAAACAAGGATGACGTCAATGATTGGAGAGGCGCCGCTAGACGCCATG
CGGAGGGGATTTTGCAACTGGGTTTCTCCCTCTAGATCTGTCTGTACCTGTGCGCATTGG
CGTGGTTGTCCTCTTGCTGCTGCTGTAGGGCGATCAC
>Unigene0000160    size  285    gap  0  0%
TAAAAATCTTTGAAGGTTATTAAAGAAATACCCCACCTGTTCTATTCAGAAGAAGGCATG
TGTTTTCCATGCTTCCACAAGCTTTTCTTGTTGACAGCCTGCTAAGTCCGTCTTTTTGAC
CCCTTTTGTAGACGTCCTTCTCCAACTTACTATTAGTTTTCATTGTTCCTGTTCTATTCT
TACATGGATGTTAATGCATGGCACATCCGAAAGAGACAAGATTTTGTATGTTTTCTCATT
TTGATATTCAGCATGAAAAAAGTAACATTTTTTTCCTCTAATATG
>Unigene0000161    size  405    gap  0  0%
GAAGGAACCTTGCTCATTCATACTCTCGAATTTCAGAAACAGTACAAGTAAAAGCGGTTT
TCGAGCTATCTTGTGTACTCTGTATGCTGAAAAGTTAATGACTAGATTATCACAGTACCT
TGTGAGGTTAAAATGAAGTTTTGTAGAATTATGGACTCCTAGGATTTAGATTTCATCATA
GCTACAGACTCTGTTATGGTATGGTATCTATAGAACTACTTTTGTCAGATGCTTGACAAG
TGTGCTGCCTATAAAGAACTTGAAAACTGAGTCCAATTGGCATGGGTGAGAACATTTGTG
TAGTGGTACAAGAGCTTTCCATTGATGTTTTCTATGTGCATGTTGGTCATGGATTTGAAG
TCACTGGCTTATATTAAAAATCTTTGAAGGTTAATAAAGAAATAC
>Unigene0000162    size  536    gap  0  0%
TGTCAAACCTTTTATTTTCACTGTTGACTAATGGTGATGGTTGTGTTTTTGCATCCTTTG
TCATTTTGTGAAACTACTTGATTCCCATCTCTATTTTGATGTGCATATCTACACTATTTG
TTTTGAAGAAAAAACTATTTATTCAGCATGGCATGCTAGAGACTTAGTGGACAAGCTGAG
ACACAATTGGATTACAGAGATAACCCCTTAGGTGGTGCAACATTTACTTGAAGATCAATG
GCGTCATCTGCTTCAATCATCATGGTTGATCCCCGACCTCTGTATCAGATGCAGCAAATT
ACTTGGAGTGAGTGATGTGCAGCTTAATCACATGGTTCCATGGCCACTGACCCATCCCTC
TGTCACATGGCCTCGAATGTGATTCCTGAACTGCAAATTTCAGCTGCTTATTCTTTGGAA
AGGGCATACCTGTTGAAGTTGATAACATGCTTTGCATCATTTCTCAGATTTTGGTTCTTT
TGGTCATCTTCCTTTTTCTTGCACGTATCATGAACCTAGCTAATCTTTGACTTGTT
>Unigene0000163    size  216    gap  0  0%
TTTCCGATCAACCATCTTGGTAGATAAAAGAAAAGACAGTAGACGTTCAAACACATCAAT
CATCAAACATGTCAGTCATCAGTAAAAACATAAAGATCAATTAAGTCCTTCCCTATTATG
CCTTCTTCAAAAAAAGGAAAAAACCTTTCACCGATGTTACAAATGTCTAATACTTATCAA
GTCAATTTGCATGACTTAAATGTAAGCCATGCTTTG
>Unigene0000164    size  216    gap  0  0%
GGCATCGCCGTCGTCGCCTTCGGTATCTACCTCGTCGGCGAACAAGTCTACAATAGGCTC
TATGCTCCCGATCCTCATTCGATTTCTCACGTGAAAGCCGGGGATCACCACTAAACGTTT
GGACGGACGCACTCCATTCCATCATCACTTAATAAGCTTGCTAGCATGTTCTCGCAGCCT
TTAATGTTTAAATTTCAGACCGTGTTCGCTTCTTTG
>Unigene0000165    size  312    gap  0  0%
TACATGCCCCAGAAAATTGATTTCAGGCTCTCTCAAGGAATATTGCGAATTATAGTCCAA
AGAGCATTCATAGTAGCAGAGGTGGCAACTGGAAGGGTTCAATTCCCATCTATAATAAAG
CAGTCCAGCGTGGTGTCCTTGCTCATGTTCAGATCCAGCCGAATTCTATCCTTATGCATA
GAGAACCCTTTCATATACGGGGTGTGGGTTGACCAGCCGAGTCAGCTGAAGGTGGTATCA
CAACTATTGGGCTGGAGGAGAACGGGGGTTTATGGGTTCGCAGGCCGCCTGGCATCTAAA
CATGGAAGGTAG
>Unigene0000166    size  414    gap  0  0%
ACGCGTTGCGCCCTCGACGGTGGGGCTGCCCTGCCTCCCCTGCCTTGCCGCCGCCAACGT
TGCCGGCACCGCCGCCATGGTGCGCCGGTGCCTGGTCTAGGAGGAATACGCTGTGGAGGT
TCCGCTCCCGTTGCCAGCACGACCATTCTTGGAGCGAGTGGTTGGGAGGCCGATCGAGAT
CAAGGCATGTGGGGGCCGGAATGCGGCGGACTGGAGGGGGAGGCGGAGGTGGATCTGATG
GTGGAATAGGGCACCATTATCGGCGGCGGCTGCTCCGATGGGGTCCATGGACAAGGAAGA
GGGCGACGACGCCGTGGCCAGACTGGTAGGTGAGAGAGTGCTGCCAACGCTCGCTCGGCC
CGTTGCCTTCTTCTTCATCTCAGACGCCAGTAGCCCCAACCGAGATAGAGGGAG
>Unigene0000167    size  352    gap  0  0%
GCCGACACTCTCCGACACCGTGGGCGGGCGGCGTGAAGTGCCACCCTTTGAAGTAGGCCA
CGCCACCGCCAGTGCGAGCAGCACCACAACGAGCACCAAGAAACCCCAGATGATCACCAT
GTACATCTGGGAGGGCCGATGATCCGACGAGGATGTCGAGATCCCACAGTTGGCAGCGCG
AGCACAAGATCCCAACGCATGGGAAGGCATGAGTCCCGCAAGCACCGACCGCCGACTGGG
TGGGCCTGGAGAAATTAGCAGAGCCAGGACAGCCATCACGCGTTGCGCCCTCGGCCCTTC
CCTGAGCCCGGGGACGGTGGGGCTGACCTGCCCCCCTGCCTTGCCGCCGCCA
>Unigene0000168    size  314    gap  0  0%
GTGCATGCTATTAAATAAAGTTCCCTGTAGAATGTAGATGAACCAACCATTGAAAAAAGT
TGTCGGGTTACCTAAAGAACACTAGTTTTGGGGGTTAACCACAAGAAAATAGAAGAAAAG
GATACGGAGAGAAACCAAACGTCACTATGCCAAACTGATGCAAAGACACTAACTTTGTGG
TCCTATCTTTCGAAAACACAAACAACACACACGAGCGCGCACGTGTACGATGGCTTGGTC
ATGCACACATATTCTCATATTATTGGTGAAATCGAGCAACTGACCAGGCTTCATGAGTGG
GGTGTGCGTTGGTG
>Unigene0000169    size  359    gap  0  0%
ATATACCCATATTTCTGGGTCCAGATTTGGATCAGAATATATAGTCTTATGTAAGATGAT
CCGGATCGGGATTTACATATGGTTTTTGGTTCAAACCTGGATCTCCTTACTAAGACAAGG
TTCCCTTTATGTATGCAAGACAAGTTCATGTATATATGTATGTATCTATATTGTATATAG
ACCTTTGTTGATGTTTTCCTATCCTGAGGTTCTGTAGTCCTCTGTTGGCAATTATTTGGT
GTTGCAACTTATTTTCTATTCATGCAAGGTTGAATAACTTGTTCATAGCTCTGTCACTTT
TTCTCAGTTGATCAAGCCAGAAACCATGTCAAATCACTTGTGACATTTTGCTTGCTACC
>Unigene0000170    size  608    gap  0  0%
GGATTGAGGCTGAAGGAGGGCGAGGCATAGATTGGAATGTACCAAGGGTACTGGGGATTT
TAGCCATGTCCAGATCCATAGGTGATCGATACTTGAGGCCTTGGGTCATTCCTGTGCCCG
AAATTAGCTTCACAGTTAGAAGTGAAGAGGACGAGTGCCTTATACTGGCAAGTGACGGCT
TATGGGATGTTATGTCTAATGAAGTGGCCAGTGAGGTCACATGCCACCTTCTTAGGCATC
AACGGCGGATTGGAGTTGTGGGTATGGGGTCATTGCCTCCAGCACAAGTTGTTGCTGATC
ATCTTGCCAAATTTGCTTTTGGTCAAAACAGTTCTGACAACGTTACGGTCATCATAGTTG
ATCTGAAATCCAGGAAGAGGCGCACTGCAAATCCATGAAAATGGTCTCCTATAAAGACTT
TGAAAGCTCATAAGATGCAAGACCAAAAGTTAGCGTGATTCAGAAACGATGAAAATGACG
TGTATGGTAGCCATGTTGCCTGCTGACACTTCCATCCTAGGTGACAAAGGTCTAGACTAA
TCTTTGTACATGAAGGCTGGTATGAATCTGTTTTATTGCTTACAAGACTGATTAACTCTA
CTTTGGAT
>Unigene0000171    size  202    gap  0  0%
ATGGAAGTGATTTTGGTTCTAGATTTGTGGGATTGACGAGGGGTTCCAATGTTCAGATTT
CTGGGACAATGGCTCTTTCTTTTTCAAAAGTTCCAGTGAAATCACAAGTGTCACTTAAAT
AATGTGATTGCTTTGGAGCTGGGTTCCCGAAAAATTGGAATCAGGATTGTATTTTCCTAT
GTTGGGGGAAGACGGACACTGT
>Unigene0000172    size  284    gap  0  0%
AAATAGTTCGGGCTTCAAAGACACTGCAGTGGACATTAAACTGACATGCATGCAGAGGGA
GTATACAGTACAAGAGAGACAATTATATAGAATTAAGAGAGGGGAAGCGTTAGAAAGATA
TGTCTGGAACTAAGAACAGCATTATTCTCTATGACATACAGATCGTATGAGACAATGACA
TATTGCCCAAGCATATAGAGAGTGGGATGGCGCTCTGATGTAATTTTTTATTGCCCTTCA
AATAGGCTCGGTTTTCATCAGACCCTAAAAAACAACAGTGTCCG
>Unigene0000173    size  590    gap  0  0%
GTTCTGCTACTACAACAACTACAATCTCTCGCAGCCCCGCCACTTCTGCAAGTCTTGCCG
GCGCTATTGGACCAAGGGCGGCGTCCTCCGGAACGTACCCGTCGGCGGCGGCTGCCGCGA
GCCCAAGGGGTCCTCCTCCAAGACCTCCAAGTCTTCCTCCAATGGGTGCAAGGATAACCG
CCGCGCGCTCCCTGCCGCCCCCGCCTCTGCATCCAGCAGCGATAGCTCCAGCCTCAGTAC
CGCCAACGTCGCGCAGGGCCCCTCTACTCCTCCTCCCCCGCCGGCCGCCTTCGACTCCTA
CGCCACCGCTTTGCTCGACTCCATGAACGAAGGGACAGCTCCGCCGTCTGCCGCCGGCTT
CTTCCCGGAGAACGGGAGCTTCACCAGCCTCATAGCCGCGGCGGCCAACCCCGACATGAT
GGGTCTAAATTTCGGTAGCCCCCCGGAGCTCCACCTGCTGCCGGTGCAGCAGCCGAAGGC
GTCGCTGGCGCCGCAGCCGAGAACGGGTTTGCTGGAGGACAAGATCGGGATGCCGGGGAT
CCCGGTGATCGACAGGTACGTGGATCAGATAGCCCACATAGAGGACGTGC
>Unigene0000174    size  215    gap  0  0%
TATTCAACAAAAAGGCAACAATTTTTGATTGACCAAGGCTTTAGCTTCAAGGTAATCACA
AACCTGCCACCCCCTGATTCTGGACGTGAGCTGAGCTACCACCGACTAGAGGACCAACTT
GACCTTCTAAGCAAGCTCTTAATTGAAGGTGATGATGCTGTTGAGCTAGAGCAGCTGGAA
GAGGATACGGATGCACGGGGAAGGGAAAGCATGGG
>Unigene0000175    size  641    gap  0  0%
AGTAATCAGACATTTTACATGTCGGTAAACTGTGAAAGCTGATTTCTTAACTAGCTAGGT
CAAGCTTCATATATTGAACAAGAAACAGGAGTGCAGATTAATGTTCCAGTTTAATGTTTG
TTTTACAAAGTTGTTCCAGACAGTAATTCCACATTTAGTTCAACAGCATTCTGTCGAACT
ATGCATACATGATTTATTGGCATAGTGATTTCTGTCTCCTGTCAAAGTAGGATTATCCTA
ATATACTTAGGCTATCTTAGTGAAAAAACAACTTGTGGCCTGGAAAGATAACTGAGGCCA
CCAATCTTTGTTGGTTGAGAATAGAAAGAGGGAGAACAAGGGGGATTGTGTGCAGACAGG
AACAAGGCTGAACCACTGAGGTGACTGGTCAACTGCTTTCTCTGGTTGCAGTAGCCAGTC
CACTCAATGGTTATTGTATTTAGGGTTTACTGAATTGAGTACAAATGACAATACTGCACC
TGTGCGGAAGGGGCCAACCAGAAGACAATAAAACTAAATCACAAAACACAGCAATAACAT
GAAAAAAAATCACAAAGACCAAAGGGCCCCTGCTTAAAGAGCAGAAGTGATCAATTTATG
CAATAGTGCAGGGGTGATAAATTTATGTGCAGCTTATTCCA
>Unigene0000176    size  225    gap  0  0%
ATCTCCATAAATCGCATTTTTCACATGTGAAATTGTCGTGCTTTGATCTGTAGCCAAAGA
AAGGTTCTGTTCTGTATTGGCTAAGTTGCTGCCAGTTTTCAAATGAAGGTTTCTCTACTT
GGTAATGGTGGCAAGAATACCACAAAATGTTCATTGCAAATACCCAACTGGCCTTTCTGA
GCACATAAAATGGTCACTTTGTGCATCATTGGAATTATGTAGTTA
>Unigene0000177    size  227    gap  0  0%
GAAAATCACTATGAAGGAATTTACAGGGAAATAAAGATCCATCTTCATAAAATTGATGAG
TTCATCCATGAAGGTATAGCTTAAGTTTCTCAAGGTGAAAGAACATCCACTTTTCCATTC
AGTTGGGTAGGATCAAGCCTGACACTAAGGTCCACAATTCACATGACACCTGATTTAGCC
ATTGTTGTGTCGACCCCAACAAATTGGAAGTCTACCCCAACAAATTC
>Unigene0000178    size  235    gap  0  0%
ATGTGTATTTTGTTTCTTCGAAATTGACCAGCAGGGTTGGACTGGGGCATGTTTGCCTAG
CCCAATGACTGTCTTAACTACAATAATACGGGAACATTGCAAATTTGGAATGTTTCTTTT
TCCCCAAACTGTACATAGCCATCAAATATCAATTCAAACCAAACACACTGCACAGCCATG
CATACAACATACATAAATTAGAATACATTCCTTTTTAGGAAGACTAGAAAACTGA
>Unigene0000179    size  229    gap  0  0%
AGCATTCGTATTTTGTATGCACCTAAGACAAGCACTAGACAGTAAAACTGCCATTATAAA
TCATTTATAGACATCATGGCATGCAAAAATGATGAAACCTTGGATAGCCAATGGACTTGA
AAAAGTACATAGTCATCAAATATCAATTCAAACCAAACACACTGCACAGCCATGCATACA
ACATACATAAATTAGAATACATTCCTTTTTAGGAAGACTAGAAAACTGA
>Unigene0000180    size  430    gap  0  0%
GCTCCTTTCTCCAGTTTTCCTCGAGCACAGCCTCCAAATCCTCGCGTAGACTCACCGGCG
AGGAGGGGCTGCCGTGGGCCGAAGGGCTCGGCGTTCCTTCTGGGGTCATCTCCAGCGGCA
GCAAGGTCCGGCTGGGAAGGTTCATGACCCACTGGACCACCGACATCTTCCAGGCAGCGT
CGGTCTCCCTCGGCGCCAGCACCGTTCTTCTGAGGAGCGGCCAGCCGCGGGTCATCTCCG
GCACCTTTCTCACAAGCACAGTGACGGAGGCAGGCTCGGCCTCCATCACCCTCGATTAGC
TGGGACTAGGGGCATCGGCCTCGTCTGCCTCTTGCCTCCGCCGGGTATCCCGCCCGAGCG
ATTCGGCGTCGGAAGCCCTGTACACGCTGCCGACACCCCCTTGCTGATGCAGAAGGCATC
CCTGAAATTG
>Unigene0000181    size  653    gap  0  0%
GGTGGACCTGCTCAGCAGGAGGGGAATGCTTGAAGAAGCCTATGAGTTTATCAAAACAAT
GCCCTTCAAGGCAAATAGTGTGCTTTGGAAGATGTTGCTGGCCGCATGCAGGTGCCGTGG
CAATGTACAGATGGCTGAGGCAGCCTTCAGGGAGCTTTGTCGGATAGAAGAGCCTGAAGA
TGGGGACTTTGTTTTACTGTCAAATGTCTATGCCGGAGCTCATAGATGGGAAGATGTGGG
GCAGTTGAGGAGTGAGATGATTAGATGGGCTATTTCAAAGCAAGCAGGTCTTAGCCAGGT
TGAGGTATATCAAAAGCCTGCTGATCCTTCTTCACCACATGTTGGTCTTCTTTGCTAGAG
GATCATAATCAACAGATTATCAACTCACTGTTGAAGCCACAAGCATCAACTTTGGCAACA
CTGTCTCTCATCCTACTCTAGTTTTCTACAGCCAAAATGACCGGAAAAGGTGTCATGTAC
CTCCTGTGGTGGGTAACTTGTGGAGCAGAAACCATCAAACAGAATTATTAAATATCCACC
GGAATGCATGTGCATGGTAGCAGCCAAAAGGAAACCATCTCAGCTTATTGGCTTACAGAA
TTTCAATGTCTTCATGTTCAATAGTATTATTTGATGCTATAGAACTGTGGAAA
>Unigene0000182    size  225    gap  0  0%
GATCTTGAGACTTCACATAAGACTAATTTCTGCAGAGTCAAGCTTTCCCCTAATGAAATG
ATGATTGATTTCAATATTTTTCATGCGATCATGCTGGACAAGGTAATTTGCAATGTCGAT
GGCAGCTGGATTGTCACAGTAGAGCTTCACCGGTAGACAAACACGAAAACCGAAGTGCAT
TAAGAATAGTTTCAGCCATACCATCTCTGTAACACAGTTGGCCAT
>Unigene0000183    size  270    gap  0  0%
CAAGTTGCAGACGTTTTTACAATAAGACAATTTGTCGCTCACTTTCCACTTTGTTTAAGC
AGGCTGAGTATGCTTCATGTCTACACTCAGCTTGAGGGGGGTGTTGCCGTGGTGAATGAT
AGAGGGGAATTTTGGTCCCCGGTTTATGTTTTCTCTAGTTGTTAGTTGTCAGGGTGGTCA
GGTTATTTATCCCTGTTATGAGGGACATTTTTGTCTTTGTATGTAATTTTTAGTTTGGAA
TGTCCTATTTTAAAAAAACCGCAAGGTGAG
>Unigene0000184    size  344    gap  0  0%
ATAGCTGGACATCGATTAGATCCACATTGGTGCAAGGGATGCTGTCACTGCAGGCAATGT
GCATCGGCTGCCATGATAATACTGATCGATCACTATCGGCGTTTGTACTTCGGAAACATG
AACACCCATGAACGTAACGTTACGAACTGAGCCGATGCCTCCCTGATGTTTGGTTATGTA
CATGAACAGGTTATCATGTTGGGACATTGAAAGTCGAGTGGTGAATGAGAAATTCCTACT
TGGGAACATTTCCTGAAGATTTCATGTATGTCATGATTGGATGGCATGGTAGTCTGCTGC
CTGGAAATCAGGAATGGTAGTCTGCTGCCTGAAGAACATTAACA
>Unigene0000185    size  638    gap  0  0%
AAAGCTTCACTAGGAACTACTTATTTTCATATTAAATAATAAACATAAGGAAGTGACAAC
ATCTATGGAGGATCAAAGAAACATGCTGGTGGAAATCCATACGGTCACAATATGTTACTA
GGGATCTATTCAAGTCAAATGCTGATACAGTCTCAAATGGAATTCTATCAAGCCACACCT
GCACACCATAGACCATGTGCTGTTCCACGGAAAAATGTAAATAAAGCTGACCATTTGCTC
ACATGGCAAGGAGAGGGCAGTAGACGGAAATTGTGATTGACCATAAAAAGTTGATAAAAT
TGAATCTGGCTATTCCATGACGGACGCCATACAATGCCAACGAGCATTTCAAGAGGGCAA
ACAAAAAGAAAATATGATAAAACTGTGAACCATTCCTTCAAGCAAGAACACAAATTCATG
GTTTCACCAAGCTGACTGGCATTGCATATTCTTCAATTTTATTCTGGTGCCTTAAGATAA
GAGGACACCGAGAACCATGTCGTGCAAGTGTACCTTCCAACCTATGAACTTCGGAAGCTC
AGCAAATCAAGCCCCACCAATCATAATGAATGTGACGCGGGGCCTCCACCTGCATCTGCA
AATGCATGACATTTAGGGACAGGAGAGCTACTTTAGAG
>Unigene0000186    size  488    gap  0  0%
GCAAGGTGATAGAGCAACTGGTACTCCGTGCAATCGCCAGCCATCCCCCGCCAAAAGTTA
TGAGTTGATTATGATTCAAAACAAGTAGACATAAAAAAAAGTTTCTGGAATGGGTATCAC
AAACAAATTGGTGCCAAATGCAAAAGGAAGTGGTGAATATAAATAAACATATCGCTCGAC
ACTTTAAACAAGTGTCACAAAAGATTGGAATCACACTAGCCTCAAAATCAACATATCAAA
CAAAACAAAAATACTTGATTCCTAAGTACATGGTATAAGTTGCAGGTTAACCCAAAAAAT
GCTAGTTACAAGATGCTAGTTACAACATAACACCAGAACAGGAGGCAGTACATCACCAGG
TTGCACGGAATAAGGTAAAAGATCCCCATAATTTATAAGCATCGGATAAGAAAATTAACA
GCTGAAGATATTAATATTTCAAAGGAAATTCCAACTTAGATTCTTTCAACAACATCTCCT
TATAAAAG
>Unigene0000187    size  252    gap  0  0%
GATCTGGTTGGTGGCGTACCAGCGGCGCACGGCGAGGTACCCCGGGCTCTCCACCCAGTC
GCAGGAAGAGGAACCACCGCAGCCGGCGCCGCCGTCGCCGTCGCTGCAGGGGGTGAGGGA
GCGGACGACGCGGTCGCCGTCATTGTAGCCGCTGGACTGGAGGAGGGTGCGGTGAGGGGG
AGGACGTCGTTGCAGGGGAGGTCGTAGAGGGAGTGGGCGGTGCAGTCGACTTTGAGGGCG
GCATCGATGGGG
>Unigene0000188    size  445    gap  0  0%
GTACGGGAACCCGAGTACAAAACCGATCCAAACATATCTTACGACTAGGAAATTAAATGT
TCGGGTAATCAGTCCTGCCAATGCTCAAACTATGCTTCATTGACATCACACTAACATTAA
CTTAATGAAACATCATATTAAGTCTACAACTAATACACACCACCTGCCTAAGTGAACAAC
ACATATTTAGATGACCATAGAATACATATCTACTCATGTAATCGGCTTAAATGAAAATGA
CAAAACATAAAACAAAATCTTAATCCTTTCCCAATTATTTTGGTGATAACTTTAATGAAA
CAATGGCCATATGTAAGATACCCTATGACAGCAAGTCCATATGATTATAAACATGTGTAC
AAGTCTTTATAAACAAATAACATCAACATGAAACACACTTTATTTCTACACTAAACGCTT
GTCATGGCTTATTAATATATATCCA
>Unigene0000189    size  211    gap  0  0%
GAGAGAGTACCAGGGAGGGCAAAGGGAGGCAACGGCCGGCAAGAGGCGGCGCTGCTGGCC
CGGGCAGCGGTGGCTGGGCCGAGGTCGAGGCCCGCTTCTAGGCGCTCAACATCGACGGCG
CCTCTGATCTCTGCAACTAACTTCTCTGGTGCGGCTGCAGGGATGACAGGGTCGGAGGAG
TTCGCCGTGGACCGTCGAGGAGAAAGACAGC
>Unigene0000190    size  305    gap  0  0%
ATCACGGTCTTGACATCTGAGACCCGCAGCTGGGATGCTCTTCGAATTCTCCACTCCCGG
GTGGTGAGAGTGCACGCCGGTCGAAGCGATCTCATCCGAGGGTCTTCCTACTTCCGCAGC
CTCCTCAGTGGGAGCTTCAGTGAGTCAGGTTTCAGCCATGTCCCCATCCGGTTCAACCTC
AGAGCCGCTATCAGTGTTCTGCAATGCCTTTGCGGATGTCCCGTGGATGTTGAACCTGAA
AATTTTCTCATCCTGCTTGAGGGTGCTCTATTTTTTGGAGTAGAGATTCTTTTGTCAGAA
TGCAA
>Unigene0000191    size  240    gap  0  0%
GGGGTTGACCTTTTCCCCACACATTTCTTTGCGCGCCACCTCGCTCAGTGTTGCCGGTGC
TAGTGAGTGTTTCCCTGCTGTTGTTTCTTTTCCTTTTGTTCTTCTTTACTTTGCTCTTGT
GCATATGTTTCGTTCCTCCCACTACAGGCTGTCCTGGTCAAACCAATGAGGCGCTTCCTT
TGCCAGAGCCATTTGACAGCTTTCCAGCACTATCGCCTGTGATAATAGAGTTCCCCAGCG
>Unigene0000192    size  281    gap  0  0%
GGGGGCGGTTTCTGCGGCTGCCCACAAGCTGGGACTTGGTGCCGACACCATGATCCCGCG
TCCTCCAAAAGTCCTTTTTGATGGTATGAATTTACTCGGATTTTTATATTGCTGCTTTCT
TTATTTCCACTGACTTTGTACATTGCTTTGGACTTGGTAGGGTGTTCCGGACACGTTGAC
AGGGCTCCCGCTCATGAGGGATCAGCTGGCGCCCTATCAGACTCTTCCCTTGGGGCCGCA
GAGTCCCCTATTGGTGCAGGTAGCCGTAATTGTACTTTAAA
>Unigene0000193    size  239    gap  0  0%
ATCTAATTGGCGTCGCGAACGGCCGTGGTGCGTGCTTTATCGAGTATGAAGCATCCTCTT
GCAAAGCGTGGTAAGTAGCTTGATCTCTGATAGATTGTGAAGCCATTGGATTGACAAGCA
TAGTTGGCCAGAGCGCCGGCTAATTGATTGGCCTCTCGAGGGACGTATAGCACCAAACCT
GGTAAGAAGAGATGTGGTTGGTGACTTCCTGCCAAAGGTACGAGATGGCCCAACCAGGA
>Unigene0000194    size  333    gap  0  0%
TTCTATTCCATTGTCAGATGAAAGTCCTAGGCGCAGCTTCGTAATCCTTTGCTTTGCCAC
ATTAGTTTTCCTGGTGGGTGACCTGTGATGTTTGAATTCAGTCGACGCATGGTATCCCTT
TTGGACTAATCCTAAAGATGTGTTAATTTTAGTGGGTTCCGTTGTTTGCACAAAACCATG
TAGATTGTACCACACTTCTCCGGCGAAATGTCACATTTCGTACTCCGTGGATTATAAAAT
AGAATCTGGTTCTGCCATGCGGGCAACTGGTTGTGTAACATGAGTGTTTTGTTTGTTGCC
TCTTCGTTCATTGAGGGACAACAAGTTACACGA
>Unigene0000195    size  305    gap  0  0%
GAGCCTGACGGGGGTGACGGTGGGCGTGGACGTGACTGAGACGGAGAAGGTGTGGAGAGC
GTTTCAGGCGCTTGGGGACATTGCTTTCGCTTACGCCTACTCCACCGTCCTCGTCGAGAT
CCAGGACACACTGAGGTCGAGCCCCCCGGAGAACAAGGTGATGAAGAAGGCGTCCCTGAT
CGGCGTGTCCACCACCACCTTCTTCTACATGCTGTGCGGCTGCCTGGGCTACGCCGCCTT
CGGCAACGCCGCCCCGGGCAACTTCCTCACCGGGTTCGGCTTCTACGAACCCTTTTGGCT
CGTCG
>Unigene0000196    size  246    gap  0  0%
TCTTCTTCTTCTCCTCCTCCTCTTAAAATGCTGCTGCGCGCCGGCGGTGGTGAGGCCGAG
GAATTAAGGGCACCCCGCAGCCCCACGGGGAGCAGAACCCGATCGATCGACGCAGAAGGC
AATGGACCACCGCGGCGTCCTCTTCGGCTCCCCTCTCCTGCTGCTGCTGCTCCTCTTCCT
GGCGTCGTCGCCTGCTCTGGACTGGTGGTGGGGATGGGAATCCCCCGCCGTGCCGTTCCG
CCCGAA
>Unigene0000197    size  269    gap  0  0%
GCGCCCGAGGCGGGTCCCCCGCCCTTTGCTCCCCCGCCTCAACCCCTCCGACCTCGTGCC
CACCTTCGTAGGCGGGGCGGCGCCCAACGCCTCCCTGGAGTGGAAGGGCGCGTGCTTCAG
GAGGACCGTAGCCTGGCTTGAGCTTCACAACGACAGCGGGTCGCCCTTCGGTGGCGGCAA
GGTCCACATCAAGGTAAGCATGCTGACTTCCTCGACATGAAAATTATATATATATATATC
TCTCTCTTTTTCCGGGAGGTGGACATCAG
>Unigene0000198    size  570    gap  0  0%
CGCTTCCACTGCGCCCCCGACGGCCCGACCACCACCCCCGCCGGAGACCCCATCTACGAC
GCCGGCGTCATGTGCTCCCCCGCCGCCTCGGGCGGCGGCATCCGGACCTTCGCCGGCAGC
GGCGGCGCCCACGACAGCGTCGGCGGGGCGGCGGGGCGGCGGAGGGCGATGCTGGTGTGC
CGGGTCATCGCGGGCCGGATCCGGTCCGGGTCTGAACCGGACGAGTTCGAGTCGGTGTCG
GTGGCCAAGGGGGAGCTCTTCGTCTTCGACCCGCAAGCCGTTTTGCCATGTTTCCTCATC
ATCTATAGAGTCTGACATCACCCACCATCCCCTGCTTGACCTCTCTGTAATTCCTCCCTG
CGTTGCTACTACCTCTTCTCTTAACCATGAAATTAAGACAACAAAAAAGGACAGAAAGAT
GAGACCTTTGTGTGTGTAATTATTTGGGGTTTTGATGAAGGTGTGATCGTGGGCATTAAC
ACACATGTATTATTGCGATAAAGCCGGTGCAACGCTGCAATTTGTCCAGGTCTCTCCTCC
TGCTCTGCACTCTGCATCGGGTGGTCTGTA
>Unigene0000199    size  268    gap  0  0%
TGTTGATCCAACCCGGATCCGAAAATGTGTACTCCAAATCCGACTCGAATTCAAAATTTT
GGCATGTTTCGGATGCAGATTCAGATCAGATACGGTCAAGTATTCCCCCTTTTAGCTTCG
TCTTCTCTGTTCTGCTATCGCCGGCAAAAGATCGCCGCCTTAGAGTGGTGCTACAGTCTT
CCGCGGGGTGAGCCGGCAATCGTTACCTATGAGGCGACTGTGCCTCCAACGACCTGCCTA
TTGAGGCGAAGTCTAGGTACAGAGCGAA
>Unigene0000200    size  354    gap  0  0%
AAGCTATGATGCCTAGGTATGAATGTGCGATCATGTTCTCATGTAGCATGCAGATTGAGG
TAAAGCAAATTCTTCAAGTTATTGGTATAATTCAGCTACGACCAAGGATGGGAGAGATAC
ATATTATCCGATATAGAAATGATCATGTAACAGAGTCCAGCAAATGTATCAGATAGTTTG
CAAAACTTAGTGACACCTATATATCACTTTCAAGTGCATTACTTGATTCTAATACTCGCA
GTGCATAAGTAATATGCATGTGTTGCGTATGGAAATGGATAGAGGTGGTAGAAACATTTT
TCATCAAAATAATCGTTTAAGTTGATCTCTTACTAGACTGAATTGGCCAAGGAA
>Unigene0000201    size  242    gap  0  0%
ATCCTCCAAAGCTTGTGTTGGAGGATCCTCACCTTCTTTATTTTATTGTTTTTGAGAAGT
GGATAATACCACTGGTATTATAAAAATAAAAAGATATGTACAAAAGAAGATGCGCTCCAC
AATACTTACCACTACAATGCGAGGGGAAGAAAAGAAAGAGGCCCAAGGAACCGAACCTGC
TACAAGAAGCCAAGCCCACGACAAAAACCAACAAAGCATTCCCATACATCCATCCCAACA
CA
>Unigene0000202    size  385    gap  0  0%
CCAGCTCCTGGGTTTGCCGTGGACGGGGTGTCCGGATTCTACGGTCCGTCTCCGTCGTCT
TCGTCCTCGTCGTCGGTCGCTCTGCAGGGGCGCAGCGCGGTGGCCACGGCGGCGGCGGCG
GCTTCCAAGGTCCACAGCTTGGCGGAGAGGAGGAGGAGGGAGAGGATTAACGGGCACCTC
TCCACTTTGCGGCGCATGATCCCAAATGCTGACAAGATGGACAAGGCCTCTTTATTGTGG
AGCGTGATCCAGGAAGTTAGGGTTCTGAAGAGGAAGACGTTGGACATCGACCGGCGCCTC
GCCGTCCCCGCTGAGGTGAACCAAGTCTCGGTCGAATGCGAAGAGCCCAAGGGCACCAAC
GCTACCACTTGCCAGCACATCAGGG
>Unigene0000203    size  244    gap  0  0%
AATTTGCAAAAAGAAATGGTGGAACACTGGAAGTGCGAAAGCAAAGAAGATGAGTGGACA
GGCAACGTACATCCTAGGGAAGGAAAACTTTCGTTCTAAAGAGGGTGGAATATGGTTCTA
TTGTTAATTCCAAGGCTAGACATCCTTCCTTTTCCCTCGAAAAGGGGTTTGGCTTTTTCT
GTTTTGGCCTCCATAGTTGATAAATCCTAGTTGGATCATTCGACTTCAGCAGAGAACATG
GATC
>Unigene0000204    size  599    gap  0  0%
GGGGAATACAGTGAGAGAGGACAGTACAAAAAGGTATTAAAGACCCATCTTCCTACCACT
GCTCATCCAGAACCGGAGATAAAAAGGGGGCCTTGTTGCAGCAGGTTGAACTCAGCAAGC
ATAAAAGAAATTTAAAAAAACAGGATCTACATTAGGTACAAATGTCTCTGGAATTAGACT
ATCTAAGCTGGACATGACAAGAGGAATAATAAAAATATATTTGCAATCATCAGAGCACAT
GGTAGCAAGCAAAAGACTATTCCATTCTCATAGGGTATTTACTGCATTTGTGCACATGAA
GAGCCTCTTGACATGAGATGGGGCTTCCCACCCCCAAGGGCTTCGTAGTCCCTCTTTCTT
TTTCTTCTGATTTTGCATCTTTTAAGAACAGTATGGTTTTATGATAAATTAGTGAGATAC
ATAGTTCTTAATGCGTCTGGATGAACGTCGGGTAAGAAATATTCCGTTGACCTTTAAGTT
GAGTTTTATGATTCCTAGCCAGTCACCGAAACTGAATCATTTAAATTTTTGTCAAACAGA
TTCTCCCAAGGGAGCGTAAGAGGCAAGAGTATCTTGATGATGTCAAAGAACGTTACAAG
>Unigene0000205    size  483    gap  0  0%
ATCAAAACACTGTACTTTGGCAGGTCTGTTTTAATGGAACTTATTCATTGGTATTATGTA
TTCATAGTTTAAATAATTTTCCTGCTTTTGTGGGTTCATTTAAGCCATGTTTAAACTTTC
AAAAAGAGTCATTAAAGTCTGTCTATGAAGAGCCAATATTATGGTCTTATACAAAGTTCA
TGATATGTACCTCTGTAGCTACATTACTTCTAAAGAAAACAATAGTTGCTAGCTTCTGTA
GCAATCAACTTGGACAAAGTCTGTTATAACAAATAACATCGTAATAACTTGCTTTCAAAA
GAAATGTGATATTCTCTGTTTTACACTTACGTCATCTAACAATATTTGAAGCGACCGCCA
ACTCTCTTACATTTCAAAATAAGGAGTCATTAGCACATTTTATTTTCAAACTTCAAATGT
ATGATGCGCTGGTTTTGTAATTTGTATAACTGAAGTTAAGGCATAACCTGATTGTTTAGC
ATG
>Unigene0000206    size  331    gap  0  0%
GAGTGGGAAGAAGCATACACTGCATTATATGAAAAATGCCGACAACTCAAAACTGAAAAT
AAAACTCTCAAAAAGAAAATAAACAACATTTTGCATGATGATACAACTAGCACACACAAT
CACAAATTGGAGCATGAAAATGAAATACTAAATGATCAGGTTGCTCAACTCAAAGGAAGA
ATTCAAGAAACTGAAGAACAACTTGAACACACTACAAAGGAAAAAGAAATTGTTTAGAAA
AATCTGGAAGAGGCCCTAAAAACAGTAAAAGATAAAGAGGAAACACTTGCCAAATTTGTA
AAAGGAAAAGAAATCTTAGATGCCATGCTAG
>Unigene0000207    size  215    gap  0  0%
ATCACATGAGAGGTGAATATCCCGAGATCAAGAAGAAATTCACCAGAGGAAAATTCAGAA
AGACAAGGGCAATGATGGCCACCTGGAGTGATGAAGATGAAGACAGTCAAGAAGAAGAAA
ATCCAGACAATGATGAAATCAATTGTTTCATGGCACAAAATGAAGACAACCCTGAGGTAA
ACATTCCCTCTGACACTTTTACCATTGATGAGTGG
>Unigene0000208    size  392    gap  0  0%
GAAGAAGCCAAGGCAGAGACCAAAGCAGAAGAGGAGAAGAAAGAAGAGACGCACGAGGAG
AAGAAGGAAGAAGAGAAGAAGGAAGAAGCAACGCCTGCTTCCCCATCCCCCACTGTCCTC
TTTGTGGACTTGCACTGCGTTGGCTGCGCAAAGAAGATTGAGAGAACCATCCTGAAGTGC
AGAGGTGTTGAAGCCGTTGAGATGGATATGACCAAAAACCAAGTCACTGTGAAGGGTATA
GTAGATCCACAGGCATTGTGCGAGAGCATAAAGAAGAAGACCATGAGGAGCGCCAAAGTG
CTCTCCCCTCTGCCCCCAGCAGATGGTGATCCCGCCAAACCAGATGCCCCGCCGCCAAAC
CAGACACCGGTGAGCTCGACGGTCCAACTGCA
>Unigene0000209    size  393    gap  0  0%
GGTTGGGACGACGGCTTCTCCTCTTCCTTCTTTGTCTCCTGATCAGTACTGGTCTCTTCC
TTCTTCTGATCCTCCGGGGGCTTCTCCTCTGCCGCCTTCTGCTCGCCTTCCTCCGCCTTC
TTGGGCTCCTCTTCCTTTGGCGGCGGCTGGGGCGCCACGACCTTTGCAAGCTTCCTCGTG
CGCCGGTACACGTACTCCACCAGCTTGTCGGCGTTCATGGTCCCTATTACCGTCACCTTG
CCGGCGCTCAGATTGGTCTCTGCGGTCTGCACCCCTCGCATCTTAAGAATCTTTTTCTGG
AGCTGCTCGGCGCAGGCTTCACAGTGCATGTTTACATGCAGTTCGACCGTCGAGACACCG
CTCACCGGTCCTGTCTGGTTTGGCGGCGGGGCA
>Unigene0000210    size  255    gap  0  0%
CGACAGCATCACGTACATGAGGCAGTGGGGGCACCCCACCAGCACCATTGACGACGGCTC
CTCCTCCTGCTCCGTCTCCGACGACACGCAAGAGCTCGGCGGCGACGTCGGGGACGAGGA
GGAGGAGGAGCGGCGCCGCGGCGAGTTGTTGTTGTTGTTGTTGCTGGCGTTGGCTCCGTT
GCCGACGCCGGCGCCGTTCCTGGCGACCCCCGAGGGTCCCCCCCGGTGCGCCGACAGGTT
CAGCCTCAGGTCCAG
>Unigene0000211    size  282    gap  0  0%
CGACAGCATCACGTACATGAGGCAGCGCGGGCAGCCCACCAGCACCATCGACGTCGGCTC
CGGGCTGCTGCTGCTGCTGCTGCACCGGCCTCCCTGCTCCGTCTCCGACGACACGCAAGA
GCTCGGCGGCGACGTCGGGGACGAGGAGGAGGAGGAGCGGCGCCGCGGCGAGTTGTTGTT
GTTGTTGTTGCTGGCGTTGGCTCCGTTGCCGACGCCGGCGCCGTTCCTGGCGACCCCCGA
GGGTCCCCCCCGGTGCGCCGACAGGTTCAGCCTCAGGTCCAG
>Unigene0000212    size  554    gap  0  0%
TGAGAAATCCAGAGTTACGGGTTGATACCAGATGCTTGCACTTATAATATACTGATACAT
GCTTGCTGTTCCGAAGGGTTACTGGATCTTGCTGGAGACCTGTTCGATGAAATGCGAAGC
AGCGGGTTGGAGCCGACTGTTGCCACTTTTGGTACTCTGGTTCATGCTTTTTGTTCAAAT
TCTATGTTGGACGATGCATTCAGGTTGAAGGATGAAATGCTGCAAGTGTACAGTTTGAGG
CCTAATGCTTTCATATACACCTCTCTGATCAAGAGTCTTTGTAAGATGAACGAGTTGGAT
TCCGCGCTTAAGCTTAAGGAGGAGATGAGGATGGGCGAGGAATCTGGACTTGATACTGCA
CTGTACTCCACTCTTATAAGGGCACTATTTGGAGCTGGACGGAAGAGGGAGGTCGTCGAA
CTTCTAGAGGAGATGAGAAAGAACAAGCTGGAAGCTGACACTGTGTGCTACAACGCAATG
ATCACTGGATTCTGTGGGGAGAATGACTTTGCTGCAGCCTTCGGGGTTTTGGATGAGATG
GCAAGGAAGGGGTG
>Unigene0000213    size  201    gap  0  0%
AAAAGTCCCTCTTGGAATGTCGGCCTGTAGCAGTCCTCAGTAAATAGCCTCTGATCAGGG
TAGTGTCGCCATCTCCACTCTCATGAACCACAAGTTCCTGTCCACCAGACTCCGTAGAAA
AGGCAGCAATGGGCTCTCCATCCTCCTGCTGCTGAAGCAGACGCAAGAAGTGTCTGGCAC
CTCCAAGGCATCTGGGGTCAA
>Unigene0000214    size  224    gap  0  0%
TGGCTATGGACTATACTTGCTCAGAAGAGGAGGTTTGCAGGGCAGTTTTTGCATTGGCAT
GAGACAAGGCACTAGTCCCGATGGCTTTCTTGTGACTTTTTATCAGAACTGCTAGCACAT
TATCAAAGACGGCTTGCTCGCTGCGGAGGTGGAGTTCTAGGAGGGGAGGGCCCATTTGGT
GTGTTGATTCCTAAAAAGAGAGATGCCTCCCATTTTTCTAATTA
>Unigene0000215    size  283    gap  0  0%
GCGAGGACGAAGACCACGGCGGGCGGGGGCTCATACCCTTCGGGCGCATGTTCGTCATCG
TCCATGTCCTCGGCGTCCTCCAAATCTCCATCGCGGGCGTCACCTGCAAGAGCTTCAATG
CTCTGTCCTCCTCCTGTCCTCCCCTGGCGACTGTGCAGGGGACTCTAATTGCTGAAAAAG
TGGATCTGTAGCCGCAGGGGGATGGGGGTGTCGCGCCGGCAGTGGCGTAGAAGGCATCCG
GGTTGAGGTCGTCGGGAAGGCGGTGCCACCGGCTGCACCAGCG
>Unigene0000216    size  285    gap  0  0%
GGGAAGAGGAATTTATATGCTCAAAGCAAGTACAGTTACTTGACTAGGGTTTAGGGTTGA
ATGTTCACTTTAAGCCGGGAGCACGATCTTCAAGATTGAATAGCACTTCCATGGTGTTCA
CACTCAGGAAAAGAGAAAAGGGAAAGAAAGGAAGCATCAGCAGACTGGAAGAGATTTGCA
GATATGGAGGATGTAGTCATCTAATAGAACTGAAATGGTTAATCTAGTTACCAAGGCAAG
ATAGTGTGAAAACAATGAACAACTTAATAGGAGAGTACGGTGATT
>Unigene0000217    size  300    gap  0  0%
GATAGTGTGAAAACAATGAACTTAACAGGAGAGGACGGGGATTGCAAAACTTATTCAAGG
TATGGGATGGGACTGAAGAATAACAGCACTTCCATTGTCCTTGTGGTCAGGAGATATAAG
AATGTTCTTTAAAAACTCTGTTGCAGCAATCCGTTCTAAAGCAGCAGATGTGCAACCAGA
TGTTACAAAAGGAAAGAATATCACCTTCTTTGAGAAAAAAGAGAAATATATTTTTTAAGA
AAAACACACAAGATTACTATAGAAATGTGCTTTGAAGAAAAACAAAATGTTGCTAAATAG
>Unigene0000218    size  330    gap  0  0%
TGATACCTGGACCTGGCTTCTTGAGGCAGAGATCATAAAGAACTGCCATGGAAACACAGG
CCTTGTATTTAGGACACTTGGTTGTCTCATCTTAGACTTCTTGTGCATCCTCAAATAATG
GAATGCTTTTCTCACATCTTTCTTGAGAGTATATATTCATGGAGGTTGTTACTTATGTGT
GCGTTATCTTTTATATTTTTATGACAATTAGTTCAAGCTTAAGAAAAGTATTTCAGCACC
CTCTCCTCACTACCGGGTATTAAGGACTTCCCTTCATGGTTAGTTGTGTCGTGGCGAATC
GGCTGGGTTCGGGCAAATCAGGTGAATCAG
>Unigene0000219    size  412    gap  0  0%
GACTCAATCATATGTAAAAGGAGTTTTGAGAAGAAGAAAAAAAAGATCTTTGTGTTGATG
ATAGGGAAGAGGTTCTTAGGGGGATAAGTACCAACTGTTTAGGAGAGAGACAAATAAGGG
TGTCCACCTGCATGGAGTGCTTAAACTGTTTTTCATGTCTTTGCATTTGAGGGAGCATGG
AAACAGAGTTTTCCCCATGAGCTTGGGTCTATTCGGTCGTGATTTCCCCGTTTGTATTAT
TCATTGAAGCACCTGACTAGTCCAGGTACTTGTTGGTTCACATCCTCTTTCTGTAATTTG
TGTACTTTTCAACGACAAGGCATTCTTGTATGGCCAGGTGAGACTGGTGTATATAGGTGC
TGCTAATTCTCCCAGCACATTTGTGCTCCCTGGGTGTTGATACCTGGACCTG
>Unigene0000220    size  206    gap  0  0%
CAAAACAAGGTTAAGGAACTTGAGTACAAACTCAGGGAGAAGCAAAGCCATGAGTCAACT
CTTGAACAGAAGATCAAAGAGCTGGAGTATAGACTTAAAGAGAGACGACAATCTGAGTCA
GATCTTGAGCATAAGGTTATGGAGCATGAATGTATTGCTGATAACATGTATTCAGAATGA
TTCTGTTCCCTTAGCTTATATTCAAG
>Unigene0000221    size  258    gap  0  0%
ATAGGGAGGGATAAGGTGGAGAACAGGGTGGTTAGTAGTTATTTTAGTTTTGTAGGACAA
ATAGACTAATCATGAACCATGCATAAAGGTTATCCAAAAGGTGGATTACTTTAGGTGGGA
TAAGTTATCCATGGATAACTAACACCCCCCACCCTCCACTCTCAGCTAAATGAAAAGGAT
GGATGGAAGGGGTTAAGCTATTCTGAGATAATTTATAAAGGATAACTATCTCACCTACCA
AAGATGCCAAAGAAGTGT
>Unigene0000222    size  367    gap  0  0%
GTGATAGGAACGGAGGAATCATTCTTCGGACATGTCTTGTTCAGATCTCTGAAGTCAATG
CAGACTCGGATTTGGCCATTCTTCTTCTTGACCGAAACAACATTGGTGACCCATACCGGA
TACATGCAATTCTCAACAAAGTCAACATCATATAGTTTGTCGACCTCAGAATTGACTTTT
AACTCCAGCTCATGGCACATACGCCGTGGAGGTTGTTTGACTAGCTTGGCCGTAGGCGGT
ATGGCCATCTCATGCTCAGCTATTGAGGGATCAAGCCCGAGCATCTCCTTGTAATTCCAT
GCGAAGTAGTCGCGGAATTCTTGGAGCAGCTGTTTATATGCCTGCCTCTTCTCTTGGTTC
AAAAGAG
>Unigene0000223    size  213    gap  0  0%
TTTGAAATCATAAACCTTGTTGCCTTACTGTGGGCAATTGATATGTGCAGGAAGTCTCTC
TGAATCATATTCCTATGCAGGGAGTGCAGTATTTTGGTAAACACCACAAGGATAAAACAA
AAAAAGAACACCACCAAGAATATAGCCATCATGCCTTCCCATCAAGGGCGGATTTTTTTT
TTAAAAAAAAGATGTTGAACAGCTGGATATGAG
>Unigene0000224    size  284    gap  0  0%
CGGTCATCTCCGCAGGCCCACTGCCAACATGGTCAATGTGCCCAATAGTACGTCTGTTGC
TAGACCTATCAGGCGCGGAAGCACCACTGTTGTACGACGACGTGGGCATCAATTTGCAAT
TGCAGGGCAGGTGTGGTGCATGACACCATGGGCCAACCATGGTCGTGCTAGGCACGTGCT
GTCTTCACAGTCAACTACCCCGGGTATGGTCTAATATGTCATGGTCCAATGGTTCTGAAT
CAATTCTACCATTATGAATAGGGTAGACCTCCATCCAAACCAAG
>Unigene0000225    size  217    gap  0  0%
GCAGCTTGTTCGTTGGTGCCGAAGATGAGCTCGGCAAAGGAGTCGTCTGTTGTCGATGAC
GAGGTTTGTCAGAGAAGGTGAGGAGGAACCCGAATGTGCAACCCATCGACTTGTCTCGGT
GGATAGATACTTTGACACTCAAGTTAGAAGCAGTCGAGATGACTCTAAAGGAGTTCCAAG
TTAGAATGAGCTACTTGGTTTGGATGGAGGTCTAAGA
>Unigene0000226    size  237    gap  0  0%
GCAGACCTCACTAGCTCCTAATCTCCAAAGCCACTTAGCAAGAAGAGGCAAGTTGAAGTC
CCTGATGCATTTCAGACCCAAGCCCCTCTGTTGTTGGCTTCTAGTAACTCTGCCCCACGC
AACATCATGCCAATCTCTGAGTCTATCGGAACTCCCATGCCAAAAACATCTACACCAGAT
AGCCTCCAACGCTTCGCCACCATAATAGGGATCTTCAATGTAGAGAGGAAGTAAGTG
>Unigene0000227    size  433    gap  0  0%
ATGAAATTGCAGAACGGTATTAATATGCTTGTTCTAGTGTTGGTAATTAGTTACTCTTAG
TTTCTGGTGCTATAATATTTTGAAGCTGCAGCACTGAAAATCCTTGCAGCCATTTCTCAC
ATTATTTTGCAGACTTCCTGCTGCAGTGTCGCCTTGCTGTCTTATTGAGTTAAAGTCATA
GCTGGAAATTATGCCTATTTAACCTCTACAATTTTGGAATTATGATCCTTTAAAATCTCT
TGGGATTTTTGTTTATCAGCAGTGGCAGCTCACATACAAGAATAAGTTGACAAAAATGGC
TCTGTAATTGAGTTGTCCCCTTTGTAGCATTGCATTCCTCTTCATGTTTCCCAATATGGA
GCTACAAGTACGGAAATCTCTTCTAGAGTGAGGACATTTGAAAATCTCTTGGGATTTGAT
ACTCACATCATTG
>Unigene0000228    size  202    gap  0  0%
AGCGTCCAGAACCAGTGGAAAGGGAACCTCATGGATTACGACGGCGTGGGCAACTCCGTC
TTCACCCTGAAGGAGCCCAAGTCGCATCTCAGGAAGAACTCCAAGATCAAGGTCTCCGTG
GAGCCCAAGGGGAAGAACAGTTGGGACTTCGAGGTGCAGGGGTCCTTCGCTGAGAAAGCT
TGCACCATTAAGGATCGTCGAG
>Unigene0000229    size  241    gap  0  0%
ACATAATGAATCTGATATAAGCTAGCACTAATAAAAAAATTGTTAACGTACTATAAACCT
GCACTTTCCCAAGCAAAGAAAAGAACATACTATAAACCAGCTATAAATTGCAAAAAAAAA
CATCCAAGCCAACTTGGATCGGCCAAACATTGTTGAAATATCTCGAATCAAGCATATATG
CTGTTTCTATTTGCAATTCAGAACTGACATGTTCAGACCTGAACAGGTTCGTTCAAATTT
A
>Unigene0000230    size  328    gap  0  0%
AAGCCAATTCCGGTTTATAGTCTAACTTAGGTCAAGGATCATACATTCAGTTTACTGCTT
CCACTTTCTGTACGGACTCTAATTTCTAATCCAAATTTGGAGGTACCTTCATATACCAGT
TCCTGTTCCCATTCCTTTAAAGGTAAGGAAAGAAGCCCATTTCATTTTACTATGTATTTA
TAAAACCTCTACTCTGGATGGAGAGTGGGGTTTAGTATCCCCTTATTGTTTTTATTTCAT
TAACATGTTCATTCCTTTGGAAGGTTACAGCCTCATTACAATGGCTGCTTTAGCAAAATA
TTATACATCTGCATATATCTCTGAGAAA
>Unigene0000231    size  245    gap  0  0%
ACCTCGACCGTCAAGTGGGCCGACTATCAAGCGAACTGCCGCGTGAGGACGACTTCCGAG
TGGTTAATGGCGCTAAACGAGCACCAACCTGCCAAATGAGGGATAGAGAGAAAGAGAGAG
AGAATAACCAAAACAAAATAAAAATAAGAAAAAAATGATGGAGGGAGGGTTGGCTGTGGT
AGAGAGGCAAAGATGAGTGATATGGAAGTGAGAGATAGGGGGCGGGGGAAACAAGAGAGT
CGAGA
>Unigene0000232    size  212    gap  0  0%
GATAGTCGGCCCACTCGACGGTCGAGGTCCCTCGTGGGTCACTCGCTCGCTCGTCCTCCA
TCGACAGCCGCCCCGCCCCGACGGCTGCGATGTCGACGCGCCACCTCCTCCAGCAAGAAT
GCATGCATTGGTCGGCGAAATCGTCGCATGTCCGTCACCCGTCTGAGTCCTCCCCGCTTC
CCCCTCAAGGCCTTTTACCCCTCTGCGAAGGG
>Unigene0000233    size  277    gap  0  0%
GAGGAGGAGGCGCCGCCGTCTGGTACTACGCGGGGAAGACGGATCAGGCGGAGGCCGACG
TGGGCGGTGTAGAGCGGCTGGATGACCTCCTCGTCCAGGAACCGCCGGAACTCGGCGCTC
GACATGGTCTGCGCCCGCAGCGCCTTGTCCTTGTCGATGCGCTGCACGGTGGTCTCCAGC
TTCTCCTGCAGCGCCGCCAGCTGGGTGAGCACCTCGTCGACGCGGTCGGAGAGGGCGCGG
AGGTCGAAGTCGGCGTAGCCGACCCGGGACGCGTGGA
>Unigene0000234    size  413    gap  0  0%
GTGGAACCGGCGGCAGATGTCGTCGTCGGCGCCGTCGTCCATGTGGAGGAAGATGCCGAT
GGAGTAGAAGCGGTGGAGGCTGGCGGCGGCGAGGAAGAAGACCACGACGGCAAACGTGAT
CTGGAGCAGCACCATCGCCCTCGAGAGCCGGAACCGCGGCGCACAAGACCGCTCCACCAC
CATCTGTATATACTACACCTAGCTCCTCCGGGCCGGGCCGGTCTTCTGATCAACCAGCCA
GCTTACAGATTTCGCAACCACCCTGCAACAGAGGTAGACGTACGGGCAGTAAAATCTCAC
CGGAAAGCTACTTCCGCCATGGCAGGGAAGGGGAGGAGGGTGGTCTCGCGTGGATCTCGA
GAGCAGGGGTGGGTCTGTGAGAAAGGGTGGGGGAGGCACGGAAGACGCCGGAG
>Unigene0000235    size  278    gap  0  0%
CTTGGTGCAATGTCTTCCAGAGTTGAGCTGCAGTGTCAATGCCAACAGCATGAGAGAGAG
CTTCATCAGAAAGGGACGACAAAATCAAACTAAGGGCCATTTGATCCCGCAGGTGCCAAG
TTGTGAGGGCAGGGTCATTGGCAGGTGGTTGAGGTTCAGATTCATCAACCAGGGCCATTA
GTTGATGAGCACGGAGGGCAGGTTGAAGTTGGGTTTTCCATGCAAGATAGTTGCGTGAGG
TTAATTTTGCAGAGATGAGGGAATGCAGGGGAAGGGAG
>Unigene0000236    size  339    gap  0  0%
ATACTAATAATAATAATAGTAATAAATATAACCATGACAAAGATTCAAAGAAACAAGAAG
AGAACTGGAAATAAACAGGTTTCCATATGCTATCTAAGCCCAAGACACTTATTCACAGAA
CAATCAATAAAAAACCAACCATGGAAATTGCTAGGACTTGAGGTTACATCCATCTAGAAG
ATAACATTGTTTAAATTTTAAAAATTGGTAATTAATTGGATTGTTCATCCAAGGTACCTG
AGCTACTGAGAAGACAAGAGAAAAAACAGAAGAAGTTTAGAGACAAAACTGAATAATGAA
ACAACATTCCTGTTGAAAAGTATCACAAATGTGCAAAAA
>Unigene0000237    size  481    gap  0  0%
CATTCAACACTATGACATTTTCTTTCTTTGGTGAAATCTCTTACAGAGAATCTTTGGAGA
GCACACACCTACTTCAAAGAGGAGGCATGGAACCACTACCCCAAGTTATACTCCATGGCT
GTTTTAATCGATATAGGAAAAAGGAATACAAGTAACACTGGGGCATTCCCCTTTGAATAC
AATGTGTATAGGAAAAGGGCTCTGTGAAAACACAAAGCCAAAGAAAAAGAAGAAACTGAC
ATGTGGCCCATATGCATCATTCACCATATAACACCACAAACAATATCAACACACCCCGAA
CAATGCTTAACAGCATGCAGCCCTGCTGCGAATAGCAGGCAATCCGGCCGCATGAAGGGG
TAGGGCAGCACAGCTCAAGGACTATGACTTCTCCAACTCAAAGGCTTTTGGAAGTTTCCG
AAAATAAAAAAGAGCAGAATGTCCTTAATATTTATATGAATACATAAAATACATGTGGAA
G
>Unigene0000238    size  236    gap  0  0%
GGAGAAGCTGGCTCAAGATATGGCTTAAGTTCTCTATCCTAACGATAGGCCGTCTCATCA
GCCAAGCCTATCGGAGCACCAGGATGGTCCCAGAAAGAAACCGACTATTGTAACAAGAGA
GAAGAAAAAATGAGGAGTCTAGAGCGACAGATAGCCAGAGTCAACATAGGAATAAGAGTT
TGAACATTTTCCGCAGACTTATATTCTCAATGTGCTGGAACAAGTAAGCAGCAAAG
>Unigene0000239    size  371    gap  0  0%
CAGCAGATCAGGAATCACCCTCCCTGTTGAAGGGAGTTTGAAGTGCACCCCCTGAGGTAG
TGTGGTTCATTTTGAAGCCTTAGCGGTCCAATGAGTAGCAAACATAGGGCACTGTGAGGT
GGCAGTGATTGCTTGATCAGACACGATGCAGCTGCAGCAGAAATGCAGGGTGGCAGTGGT
AGCATTGGCTTGCAGCATTGTCATCTGATGATGGATTGGAAATTGCTGAGACCTAAACAG
GGGCATTTGTAGAGGGTTTCTGAGAGTCAGCAGAGTTTGGAACATCTGAGAAATACAAGG
ACTGTGCGCAGTTCAGTTTACCTTTATTTGAAACCAAAATGAACAAAAACTTCTTGTTTG
GTTCTATTTAG
>Unigene0000240    size  223    gap  0  0%
GGGGGCGCCCGCCCTCCTGCGGGGTAAAGGCCCCCCGCCGCAGCTTGACGCCCAGCAGGG
CCCCCTGCCGCTTTGCCCTCTAACCCCTCCTCCATCCCGGACCACTCCCCCATGTCTGCC
CCACTCAGACCCAACTGGCGGTGCTGCTGCTGCAGCCGCTGCTCTTTCTTAACACTGCGA
GTGGAGAGATACGGCTGTTCCTTGCGACGCCCGCCGCGGAGGG
>Unigene0000241    size  211    gap  0  0%
ATGGGACGCAAAGCTCAGAAAAGAAGGAACTTGGAAGAATAGAAAGTTCGAGGAGCAGCG
CAGCGGAATGATGGGAGCGACGTGGGCAAGGCGGTCGGGACTCGGGTTGCAGGGGGCTTG
GTCGGCAGCCGTGGGGGGCCTCGTCCATGTGCGGAGGGTGGGAAGACGACGAGCACAGTA
CGAACGGGAGGACGGGCAGCGTAGCGGTCAG
>Unigene0000242    size  251    gap  0  0%
GTTTTCGTGGGCGTGGTAGTGCTGGCCGCACTAGATCTGGCCGAGGAACTTATCACAACA
ATTTTCAATCTGGTCGGGGAGCTTATCACAACAGTTTTCTTTCCCCTTCTGATATCTGTC
AGTTGTGTGATCGTCATGGTCATGTAGCTGCCCACTGTCATAGACGTTTTGATGCTAACT
TCCGCAGCAATCAAAGTTCTGTTGCTCCTCCTCAGGCCTTTAATGCTGATACAGCTTCCA
GCAATGCTTCT
>Unigene0000243    size  251    gap  0  0%
AATAGTGCCATTATTTAATAAAACTTCTACTGTAGCAAACTTATTATTTCTTCTCCAATT
TCAGCTTAAAAATTATTTGTGCATTCTCTTGAATCTCCTTACCGTTTTATTTTGGCAGCA
ACATTTTCTATGGACCACTCTGAAAACAGACTGCAATTACCCAGAAAGCATTTATGATCA
ATGAAGGAGCAAAAATCTAGTGTAATGAGATTCTTTTTGTTTGTATATCATTTCAGATAT
GTGGGCTATTG
>Unigene0000244    size  303    gap  0  0%
AGCTTGTGTACACGAGAACCAAGTCCAAGGATGTGGGCACCTGGAATACCATGATGGACG
CGTACGCGCGCCACCTGCGGATCGACAAGGCGCTCGACATCTTTGACTCGATGCAGGAGA
GGGACGTGCTGTCGTGGAACATCGCCATGGCAGGGCTGGGAGAGAGTGGCCGCGGGGAAG
AAGCCCTCGGGCTCTTCCTCCGCTTGCTGAGCCTGGTGCCGGGGACGAAGCCCAACGCCG
CCTCTTACACAACTGTGCTCACTGTCTGTGCAACTCTGAGCAGCACCGAGCTTGGAAGGC
AGG
>Unigene0000245    size  253    gap  0  0%
GCGGCCTCTTACGCCACCATGATCGCAGGCCTCTCTCGGTCGGGATGCACGCCGGAGGCG
CGCGCCTTGTTCGACCACATGCCGCTCCACTGCCGCAACGTGTTCTCCTGGACCGCCATG
ATCTCCTGCTACGCGCAGAACCGCCTGCCGCGTCGAGCGCTCGAGCTCTTCTCGAGCAGC
TACAGCGGGTTCTTCGAGATACGGGTGCTCCCCAATTCGCACACCTTCAGCGCGCTGCTG
AAGTCGTGCGCCG
>Unigene0000246    size  756    gap  0  0%
GGAATGGGGAGTGGAACAAACAAACAGTGTGTACGAGGTTTGAATTGAATCCGTATGTGT
TTAACTACTATTCTAACTATAGTATGGAGGCCATCACAGGACGACCTACAGAGCTGGGCG
TAGCCTGAAGCTTCCATGGGCGCCCTCCAGTCTCACAGATATCCCATCGCCGCCGGTGGA
GGAGCCATCGTGCAGCATCAGTCACCATCCAGCCTTTCGCCGCCCATCGTGCAGCATCGA
TCACCAGACTTTTGCCACCACCACCGTCACGTCGTCGGGTTTTCCGCCGCCGTTCCACGA
CAATTTGGCTTCCCGACAGGCGACCGAGAATGGAGTTTCCTCCGCCGCCACATAAGCCTC
CACGGCCGCCCACGCCAAGGCCCGAGCCATGTCCTCGGGCGTCCTGTGGTGGCCATCCGC
CTTCTTTGCCTGGGAAAGCACCTCCAGGATCTCCTCGTGGAAGAGGTTGTCGAAGAGGCC
GTCCGTCCCGGCCACGATGATGTCTCCCGGCGCGATCCGGACGGCGGTCCTGCTAGCGCG
CGCCGGTGGGTCGCCCTCGTCGGCTCCACCCACCTGGTACGGTTGGTTGAAGCGGCCCTG
CTGAGGGGTCGAGTGGTGCACGACCTTGCCCCCGCGCACAACCAGGAACCCGCTGTCGCC
GATGTTGACGGCACGCAGGAGTTGCCCGTCGACCACCGCAATGCAGGCCGTGGACGTACC
CCTGGCGGGCGTCCTAGCCAGCGCCCGCTCCAGCAA
>Unigene0000247    size  368    gap  0  0%
GCTGTAGATGATAATCATCTAGAGAAACTTATTTCATGAGCCAGATAATGTCTCCTTTTG
ACCCACTAATAATATAGATGTCAAATAAAATTTCCTGATAGCCAACAATTAAATTCGGTA
TACCACAGTAACTTACATTAAAAATCCCTTAAATATCCATATATTTCATGCCCAGCAATA
TACCCTTGAAAGGATGAAGGCAACACTTTAACCATGCCATGAGAACAAACTTTTAAGATC
ACTGATGGATGTAACCCAGTCTTGTGTAGGTAGGTTTAAATTGCCAAGTGGGAACGAAAT
TGTTCCAAAAGACTGTAAGAAGAAACACAACAATTGAAGCATTGTATGCCCTCTTTATGG
CATGAAGC
>Unigene0000248    size  244    gap  0  0%
GCAACTTCAGTATTTTTGCCAGGATTGGGGTATTCTAATTCGATTGTAGTTGCTATGAAG
TGTCGGGAAGGAATCATTTGTGCTGCAGATTCAAAATTTACCAGGCAGGATGATCCCGAC
TTTAGTGACAATATATCAAAGATGCACAAAATAGGAGATGGGGCGATTCTTATGATGCTT
GGAAATGGATATCAATGCTATTTACTGTTGTCTAATCTTCGTAGGACAATTAGGTTGAGA
GCCG
>Unigene0000249    size  507    gap  0  0%
GCAATTAGGTCGAGAGCCAACAACAACAACCCTCCTTATACTGTGCGGCAGATCGCCAAC
ATGTCTCGTAATATGTTACATCGAAGCAATGAACGAGAATATTGCGGACCACTTTCACGA
GTAATAATTTGTGGTCATGACCCTGAACAAAGAATTTATTGTGTTCGTAGCAACAGTCGT
CGAATTGAAGAGATTGAAAACTATTTTATCGGTGGCTCTGGCAGTCTTGCACTTACTGCA
GGGGTACATTTCACATCTCCTTCTACACCTAGTTCCTTCTCAAGGGTTGAAGCATTGAGA
CAATGTGCAATGATAGTCCTAAGTGCAATAGATCTTCATCCACAGACGTGCGGGAGGCCA
GTGTGGGTGTCTGAGATCACTGAAGATAATGTTGTTGAGCCTCACATAGTTTTACGTTGA
TATTTTAAATTGGTAGTATTGCAACAATGTTTCATATTGTAAATTAGGGACGATAACAAC
TTTACAAATACAGGATTTTTTTAAATT
>Unigene0000250    size  407    gap  0  0%
AGGGGAGGGCAGTCCCAGCCCCCCGCCGTGGGAGAAGCCTGGAGTAATACTGCAGCGGCG
ACGACGGCGACGGCGACTTCCGCACGAGACAGCAGCAGGCTCCCCATGGATATCAGCACT
CTCAGTTATGTTAAGAACTCTGGACCGAGCCCGGGCGATGGTCACTGAGCTGCGAGGAGC
AGGAGATCATTTTATTTTCTTCTTCTTCTTTTGAATATTAATCAATTTTCAGCATGTGGG
GTGCATGGTAATTAAGCGGATGTATGTATATATATAGCACTTGTGCATGGCACGTAAATA
GCTAGCTAGCTCGTAGGATGATAATCACAGATTAATGTTCTCTTCAGCAACAGGCATGTT
TGCTCAGTTCGTGTACAAGCGAGTGATCTGTAAGTAGAGGTTTAATT
>Unigene0000251    size  805    gap  0  0%
GTTTTTTGAAAAGGTTTAATTTTATGTCCTTACTTTTTGAATGTCATAATTAATGCTCCT
TGGGATGAGTTCTGTCGGTCAGAAGGTAGTACTATATTATGCATCCCCGTTTTACCCTTC
CGTCTTTTCGAACAATGACCGTGCAGCAGTCTTTTGTAAAGTTGCAACGCTGTGTTACAG
ATCACGTCAGAACTGTTTACAGATGGCGTTGAAGGTGTTCACATCATAGCTTTTAATACG
TAGCTATAACATGAAAAGACCATGCTATTTATAGTAAGCTTTAATGAGCAAGGCAGCATT
GCAATTTGTGTGTCATAGTTGCAGATGGCGTGGAAGATGTTGACAGTAGGTGATGCGTTG
TGTCCCTTCGTGGAATGTGCACGGTAAACTTTAGAGGTGGCATCACAGAAGGCGACGACG
ATACCTACAATAGTATCGAGGCGACATTGCAGTTTGCGTGTGTGCGTGTTACAGCAGCTG
AGGTGTCGCGTCGGTTCGTGGTATGCGTGCACTGTAAACTTTCGAGATGGCATCACAGAA
GGCGACGATGATACTAACAGCAGTATCGAGATGGCGTTGTAGTTTCCTTGTGTGCGTTTT
ACAACAGCTAATGCATCACGTCCGTTCATGGTATGCGTACAGGGAATTTAAATACGCTTC
TTCTTATCCACTCTTCCTCTCAGTTTCTCTATATAAGAGAAACCAAGGCTTGGGTTTCTC
CTCACTGGTTTTATCCGAGTCTCCTCCTTACTTCCTCATCTTTCTTCACGGTTGTGTGCC
TCGTCTCTTAGTGTGTAGATGTCGT
>Unigene0000252    size  354    gap  0  0%
GCCAATTCCATCAAAAATAAATAACTGAATGTAAAAATAACAATGAAGCACTCAAATATA
CATCAACTGTCACATTACAATTTCTTCAAGCAGTGGGTCGGTAATTTTATCATGTTTGCA
ATAAAACCCATCAATAGAAATGAGTGATAGTACAAATAATACAATGATTGATCCAACTGA
GTCATGCAAACGCTTAGTGCATGGCGCACCATGCTTGGCAATATGCACAAACTTACCACA
AGGTGCAGTATTTACAGTTTCCTATTAACAAATAACAACCCGCTGTCACCCAAAATGTAC
AATGGTAGAAGAAATAGAACAGACCAGCATGCATAATTACTCGCTCTGTGGAGT
>Unigene0000253    size  276    gap  0  0%
ATATAAGTTCACTTGCACTGATATTTTCAATTAAACTGTAAAATCTCAAAAAATTTAGCA
TGCCGGTCCACACTTGGCTTTCTATGATGCAAGCATTTTAGGCTGGAATTAATCCATAAT
AATACTAACATCTGATGTTTGTTAGAATAACATTAACAAAATTGGACAATCCTCAGTCTC
ATGGTTAACTTGGTTGTTAGACACTAGAAGACAACTGAGAAAATAAAATGGATAGGAAGG
CATCAATCTTACAGAAACACCAGCTGCTGCAGAGAG
>Unigene0000254    size  496    gap  0  0%
AAGTGAACTTATATACATTAAAGGTAAAGTTATAAGTTAACATTAAAGGTAAAGTTATGA
GTTACGTCTCCTACGAGGCAGATATGAAACTCCATTAACCCATTTTTCTTGTAGTGAGTA
TTAAGTTGGCAATGTCATAAGCCTATCTTCTCTTTATAAGCTCCTTCCTCGAGTAGTTAT
GCAATGGTATATATAGCTCTCAGTATAGCGGAAGCCTTGCTATTCACATCCATTTTACTG
CCATTGGAACATTAGGTTTCCTCTATCCTTTTCAGAAAATAAAATCAACAAATAGATGTT
GTTGAGCAAACTTCCTAGAATATGAATTTGATTATTGGAACCAGATGACAATGGTTGCAT
GCTAACATATAGTAGGCTACTCATACTGATACTGCTGCCATACAATTACAGCAAACAAGT
TTGACCACTGCCATCTTGAAAAGTTACATATCCCTAGTCACAATTGAATTATTGTAAGTA
ATGATGTTAGTTTCCA
>Unigene0000255    size  341    gap  0  0%
GGAGAGAGGGCCATCCACTTCTTCTCCACTATCTCTCTTCTTTCCCCGTAGTTTTTGTTG
TAGGCCAGCTAGACCCCCACTCACTTCTCCCTTTTCTTCATTCTTCTTCGTCTTCGTCAT
CCTTCCTCTTTTTCTGCTACTATAGATTTGGTAGGTTTACTGTAGACTCCTCTCTCCTCT
CCGTTCCTTCTTCTTTTTTTTTTCCCTACTCTTCTTCCTCCACCAGTTCTTTTTCTTCTA
GTTGTTCTTCTTCTTCCAGTAGCATGCTCTCTCTCTCCTCCGTTCTCTTCCTCTTCATCA
TGTTCTTCTCCATCTAACTCTCTCTCTCTCTAGCTCTCTCT
>Unigene0000256    size  263    gap  0  0%
TTAGTACAGTTCGCCATCCCCTACTTGGTGCAAAAAAAAAAAAAACATGGAACCAAAAGT
GTGTATACTGTATAGATATCGGTGATACACAGGACATTTTGTTTAATATCATACACTGCA
AGATGAACCCAAGAATGGATCGATGGTTGAGCTTGGATGCACTAAACAAAGCTAGTGGGG
AGACCAAAGGAGATCCTTCTTACCACTGCAACGTTTTTCAGCATTTGGATTTTGCTATGC
ACTATAATGGGAAAATTAACTCC
>Unigene0000257    size  227    gap  0  0%
TCTTGTCATAGAAATTGGCTATAGAAGCTCTACCGTTATGATGCCTCCAAATGATGTTAT
CAAGGTTACCTACTGCTGCAATGTGTGTCTGCTGGACACGGCTCCACAAAGCTTGTAGAG
GCCGATTGGTAAGAGGAGGGAAAGCCCAGCGTCCATTTTCAAGGAACCTGCTGATCTTTT
CATTTTTGGGGCTTCCCAACCTGAGGCGAGCCTGCTCGCCGTAGGGG
>Unigene0000258    size  272    gap  0  0%
ACGAGGCTGCGGTTGCATCACCCCTTTGGGGAATCGTCACTAAACATCAATCACTTCTTG
CTAGATGGTTTGGGGCTCGTTATTTGCACAACAAAAGTATCTGGCTCATTCATTCTCAAA
CTTATTTCTCAGTTGCCTGGAAGGGTATTCTGGCCCAGCGCGCTTGGCTACTGCAACACA
TTACCTTCCAAATTGGTGATGGGTCTCTGTTCTACTTCTGGCTAGACCCCTGGCTAGGGG
AAAGTCTCTTGTCGACCCCCTACGGCGAGCAG
>Unigene0000259    size  220    gap  0  0%
ATTATTTTGTATTGCAAGCTGAATTCATATGTTACGAAGTACAAATCATCATCTGAATTC
ATGGGTTCCATGGGGGATAGATGTCACTTATAGACTGGAGTAACCAGGAACGGCATTAAC
AAAAAAGACTATTAGACAACAACATATTAGAGAAAATACTGATACTAGAGTCAAGGAAGG
CAGAATCAGATTGGATTGGTCATGATTGGCCAATCAGCCA
>Unigene0000260    size  263    gap  0  0%
GAAGCGCTCCAATGGCAAACCACTACAGTATATTTATGCAGTAAATTTGATTGCTCGGAT
GACTCACAATCAAGGAGACAGTGCAGATGAGCCCTAATACTCTAGCAACATCAAAGCCCT
CTGGATTCCATCAAAAGGGAAGCGGAGATAGAGCGAACATCACATGAGCAAGCATGAGAT
CTCAATGTCAACTTTTAAAACTGTCAAATCTGCCGAAAAAGAGAAAATCTGTGAGATGTC
GAGAGATGAGGTGTGGACACTGA
>Unigene0000261    size  271    gap  0  0%
CTGAATTACGTCACAACCATTAGATGTTTTCACTTTTCTTGATAGGCGTCTTCCTTTCTG
TACGCCATTTTCCTTGAAATACGTCGCAAAATTGTGACATCTTCCAGTTTGCGCCTCATA
ATGACTAGTTTGACTTTCTTGGGGAACACGTCAGATCCTTTGGACACCCTCCCCAGATTT
GCTGACATCTTACCTTGCTTGATCCACGCACTCGGACACGATGCACGCGTTGGGCGGGGT
TAACGGGATATTTTGTTGGAAAACGTCGGAG
>Unigene0000262    size  212    gap  0  0%
CGGAACCAGAGGTTGCGCCTCTTCCTGCCGTCCGCCGCCGCAACAGACGGCTGCGGCGGC
CGCCTCCCCGTCTTCGTCTTCTTCCACGGCGGAGGCTTCATCCTGTTCTCACCCTCCTCC
AAGCTGTACGACGACGTCTGCCGCTGGTTCTGCCTCGAGGTCCCCGCCGCCGTCGTCTCG
GTCACCTCCCGCCTCGCGCCCGAGAACCGCTG
>Unigene0000263    size  229    gap  0  0%
GCGACGTGGTGGGCGATGTTGCCTCCGGCGCTGTCGCCGACAACGAAGCAGCTGGAGAGG
TCGGCCGCCAGGAAGAACTCCCGCAGGAGGGGAGGACCGCCGGCGGCGCCCTCTTCATCC
AAGGGACGTCGGGAAGCGAGGAAGCGGAGGACTTCGAGGCCGTCGTCGTAGGCCCCGGGG
CAGCAGTGCTCTGGCGAGAGGCGGCCGCTGACCCAGACGCCAGCGGCGG
>Unigene0000264    size  223    gap  0  0%
GCCTGCCGGATGCTACCAAAGGTATTACCTACCCAAAATAACTTTATTTTCCCTTTTCTT
TGGTTTGATGCTGTGCTAGTTTTCCACTAACATTTTTTAACTCCAGTATTTGGTATAATT
GTCACGTTGGATTTCTGCATTTCTCCAACTACTCTTGCTGAAGTGTTCTTGGCATTTGGT
GGATACTTTTATATCCTCTCCCTCCTTGGGTCGGTAGTACTGA
>Unigene0000265    size  284    gap  0  0%
GCTAGATAGCTAGAACCCGATTCTGCCCCTAGCATTACCCGGCCGGGTTGAGCCTGCGCA
GCCAATTAGGTCGGGGGTGACGGACGGGACGGCGAGCGGCAGCAGCGAGGATCGATCGGA
TCTGACCTGTTCCACCGGCCGCGGCCGGCGAGGCAAGGATGGCGCAGCAGCCGCAGAAGG
AGAAGCTCCGCTTTGATAGCCACATCCACGATAAGCCGACGTCGGCCATGTCGGTAAGCT
CCTCCTCCAGCCTTTAATCTCTCGCTTGCCTTCCTCATCTGAGA
>Unigene0000266    size  231    gap  0  0%
AGGGGCAAACATAATATTTTCTTTTTTTATGTATATGTTTTTCGGTAATTAAGGTAATTG
TATTAATCTTGTAAATATTTACAGTTTGGCTTACATCATACAAGCTATGATGTTAAGCCC
TTAACTCAGTCAATCATGACTACACAAGCCGTAGCCTATGATCTAAAGAAAACTAGAACA
CTAGAATTAAGATATTACAATTCAATCATAGCCATCTAGTCTTCAAAGCCT
>Unigene0000267    size  225    gap  0  0%
GGTTGACAAGGTTTAGGACAAGACATGAAGGTGATATGGAATGTGGCATGCTGTTTTCTC
CCACATCTTGTCACCCCTATGTGCACCCTTACATGGACATCATATAGGGGTGCGCTTACT
ACATCACCACTTACTGCACACCTGGGATTGCAGCAAGTATTACTCTCAAATAAATTTTTG
CCTACCCGTTTCAATAAAAAAATGTTGGCCACACTGTTACTTGTC
>Unigene0000268    size  217    gap  0  0%
GTCTTGTCCTAACCCTTGTCAACCCCATGTCAATCAATTTCGTGGGCGTGCTTGTACATC
ACAACGTATTGCACACTCAAGTGTGTAGCAAGTACCAATCTTTTGTACGAACATTCTTTG
TAAGAAAGGAACTATTCTGTACATATATAAATTGTCTATGCGCTAAGTATTTAAACACCA
TCTCTATCAACAGTGATTTGGTCGTGGCATCACCGGT
>Unigene0000269    size  253    gap  0  0%
GAAGAAATCAAAGCCCAGAGGTAGGACCGGGATACACACGATGATCGGTCATTGCTGAAC
GCCTGCCCGACCACCGCGTGGGGGGGCATTTGTTGAATCGATTTTTGGGACGGCAAGAGA
AAACTAAGAAAAAAAAAAAAGGAAATTGAAATCAAGACAAAAGGTTGCACGAACCTGTCG
TGCCACAACAGTCGTGAAGAAGGTGGACCGGCGTTGCCAAAGCCGCCGCGGAGGATAGTA
GCCAAGACCGTCG
>Unigene0000270    size  219    gap  0  0%
GGACATGTACTCCAAGTGTGGCGCCATAGAGTTTGCTCGCCGGATTTTTGAATCGGCCGA
AGAACTCGATGAAGTTTCCTACACGGTCATGCTCGTCGGGTTTGCACAGAATGGGATGGA
AGAACAAGCGTTCGACCTTTTTGTAAGGACTGTCGAATCAGGCATCCATGTCGATCCAAA
TATCATCTCGGCCGTCCTGGGGGCGTTTGGAGACTCTGC
>Unigene0000271    size  272    gap  0  0%
CGAAATGCCTGAGAGAAACGTGATAACATGGACCGCCGCCGTTTCGGGCCTCGCCCGGTG
CGGATCTTTCGAGGACAGCCTGCTGTTGTTCAGAGAGATGATCCGGACTTCGGTGGATGC
CAATTCTCTGACGTACTCGAGCTGCCTGACCGCTTGCTCCGGGCTGCGGGCTCTCAGAGA
AGGGTGTACCATTCATGGCCGTGTGGTGAAGACCGGGCATGTTGCAGACCTTTGTTTGGA
AAGTGCTCTCATGGACATGTACTCCAAGTGTG
>Unigene0000272    size  219    gap  0  0%
GAAACCACATATTTATAAAAACCATAAAAACAACTTTTTCAAAATATAATAAAATGTGTA
AAGAAATAGTGAGATGAGTAAAAAAATATGATTAGCTTTCGTGCTTCACCCCTGGGGGGT
GGTGCTTTAGTAAGGAGTTGGGGAATTAAGCAAAGATAACCAAAGGTTTAAGGAGTTAGG
GAGTATATTTGTTGCTACACGGCCGCATCTTCAAACACG
>Unigene0000273    size  210    gap  0  0%
TAACAGAAAAATAGCACTTGACAGTTGACAAATAATATATTCGGCACTAAGACAAGCAGC
CATATCATCTCATTTTTGCTTCAATTTTCCAATCTTATAAATAGACACAAGTTCTGCAGT
TCTATCCTATTTCACTGTTAAGTGAACAAAATCATGATAGTATGTGACTTCTGCACAAGG
AATCACGAATCTGTTGGTCCATGGTTGTTA
>Unigene0000274    size  486    gap  0  0%
GGGTTTTCATATGTGTTTTCTCTCTTTTAGGCTCTTCTATAATTGGATAGAATTTTTGAA
CATCTTTCTGTGGTCCAGCATCTTGCAGATGTTAAAAACTAGTAACTCCATATTTTCTGC
ATTTGATTACCACTTGTCATCTGCCACATCCTAACGAACTATTTGAAATTCATTCCTTAT
TTTACATTTATCCGGGATGTCTTGGCTAATGCACTGATCCCATATTTCAGCATTATTCAA
AATAGCAACTGCTTTGGTGACTTTTAACTGTTTGCTGTCACATTTTCTTGAATCCCAAGT
ATTGGTACAGATTAAAATTGTTACTAGTGTCTGCTTGAAGCGTGCACCTGTTTAGGCTAG
ATTTTTTGGTTTAGTGCTAACAGATATCAGCTGAATCCATGGTGTAGTATGAATCATGAT
GTCTTTTCTAGGACTGAAAAACTATTTCTATTCTCCATTTTTCAGGTTGTTTTTGTCCCT
GATTAT
>Unigene0000275    size  204    gap  0  0%
GATGTTTAAAAATTCTATCCAATTATAGATGAGCCTAAAAGAGAGAAAATTATTATGAAA
ACCCTTGACAGCACAATAATTCATCAAAATTCTTGACTTTTAGATACCAAACAGCTTCCC
TAGACAAAAGATGTGTTGAAAAAGACAATAAAATAGGTCGTTCCATTCAAAATCTCCAAT
AAGGGCAACAAGAAAGAGGAAGAA
>Unigene0000276    size  345    gap  0  0%
ATCGCCCTTGTCCTGCGTGCCTTCAGCGCCGAACACCCATTCCCCTCTCGGCCTTCCCCA
GCTTTGGCCCCTTTCCCCCCAGCTGCATCTGACATCCACCGTGCAAAACCTTCCTGCTCT
CCTTGTTTACCCAACCTCCACCTCTGCGGGGAACCTCCCTCCATCCTCTGTCCACCCACC
AACTTCTTGGAATTTTGGGATCAGCCGATCTTAGTCTCTTAAGGTGATTGGTTCCATCTA
TCTCGGTTAGGTTTTATATCTGTGTTTGCAGGTGTTTTTGTTATCTTCCGCAGGTTTGTT
CGCCAACAACTTTTATCAACTTTTTGAGAAGTTCACATATCCAGT
>Unigene0000277    size  236    gap  0  0%
GTTTGTGTGCTGTAACTCCTGGTTCTCCCTTTCTGGAATAGATCTAAGACCTGTCCGTTC
TGCCAGAGACGTATCGGCGCCCCCTTTCTCCCCTCCCCCTCGCCGGCCTCCGACGGCTCT
GTTCGGCCTCCACCCCCCACCCCGTGTCTAGTTTCTTCTTCTTTTGTTTGGGGGTTTGTT
TTCCCGCAGAGCCAACCTCCCACCCCCCCTCCGGCGGCGGATTTTCATCTCCCTTT
>Unigene0000278    size  268    gap  0  0%
GGGAAATTTAAAAAAATTCAGTTAATTAGCGTCAAGACAAACAGATTATGGATTTAATGG
CTCCATCCGCCCTACCAAAATAAACCAGATGTGTGTACTATCAGAACCATGCATGTGTGT
ATGGTATGATCATATGATATGATATAACATGCGCCCCGCTGCTGTTATATGTTGTGATGC
ATGCACCGGCGCACGATAGGGATGGGAGGAGGAAAGAGGGAATTCCTCGGTGGCAGACGG
ACGCACGCCGCCGCGCTAGGCGGCATGG
>Unigene0000279    size  252    gap  0  0%
CATAGCCAGCATCATGAGTTCTTTGTGTTGCTCATTCTGTTGCTTATGTCACATGTAATG
GCGCCGAAGTGCAGTTTGCCTTCCAGTCTAGTGGTCCAAGGAAAAATATGCATTTCATTG
CTTATGTCACAAGCTTTCTTTTTTTGCTGTTGATCATGTTCATGACTCTGGAGCTTGTCT
GATATTTAGTTCCTGACCATTGTAGTGTCTTCAATTTTGCACTTATATTAATATAGCTGT
CTATTGGCTATG
>Unigene0000280    size  271    gap  0  0%
AGGAGCACATATCCATTGGGCCTCTCGGCATGGCCATCTCCATCAACCTCCGTCCTATCT
AGATTTTAGTATGCACACAAAAAAATAAGGGCAACTGAGAGGGGGAAGGACCGAGATGAC
AACGATGGGGGTCAGAGGGTGAAAACCCTCCCCGAGCTTTTGATTCATTGCGAGAACCCT
TACTGGATCGCTGCTCTTTGCACCGATCCAAAGAGGAAGACGACGGATAAAAGGGTATGC
GGGGAAGCCGTCGATCGTCGGGGGTGCCGGT
>Unigene0000281    size  233    gap  0  0%
ATTGGATCATCCATGGTCACATGGTTGCTCTAGTTTTTCTGCGATAGAGAAAGATGATTT
TTCTGGGTTGTTCTTGATAGTCACTTTTTCCCATTTCTCATTTCACCATAGCTACGCTGT
GCATTGCAAAATCCTTGTTTTTGTGCTCTTCTTGTGCTAGTCTTGCAGATTTGAAGAAGA
TGGGAGCGGAGGACGAGTTGAAGCTTGTAGAACCCTTAAAATCTGAGCCAAAT
>Unigene0000282    size  239    gap  0  0%
AAACAAAGATAAATAAAATGGCCAAAAACTGAAGCCTTATCCACTGACATCCTCACTGAA
CTTGGAAAATAATTGTTTTTAACCAAATGGCATGATCTTGTTGTTATCTGAGCACTGCTG
CACATCATCCTGCCCCCCATTTTTCTATACAGACATTTCCTTTCTCTGATCAGCATGTCC
ACACCTTGTCCTGAGATATTACTGTTTCATATTTTATTACCTTTTTTTATTACAATGTT
>Unigene0000283    size  259    gap  0  0%
TTTCATATTTTATTATCATCCCCATTGTTTGAAACACCACATTCATGAGGGTAATCATAT
GAGAAGATGTAAGACTCATCTTGTGGGAGTAGTAATTAAGTAGATGTGATCAGAAACCAT
AGAGCTATATAGCATTATATATCTAGCTTTTGTCGCGCCCCTTGGTCTTTTGTGGTGCTG
TTTGCTTCCAGGGGTTTCGAATGGCCGGAGAAACCGGGTTTCTGGATAAGGTACAGTGGA
GAAACAATACTAAAACCAG
>Unigene0000284    size  237    gap  0  0%
TTCGGCATGAGATTGAAAACTCCGACGGCCTCATCCAACTTGCCCTCCTTGCAGCAAGCC
GCTATCAATGTGCTGTAGGTCACAACATTGGGTTGGGGGCCTTCTTCGAGCAGCAAACGC
AGGAACACCTTTGCAACTTCCAACTTGCTGCCCTTGCACAGAGCATTCACAACCTTGTTG
CAGTCAGATACACACGGCGCTAGGCCACGCCCCACAAGTGTTCGATGGAAATCCAAG
>Unigene0000285    size  229    gap  0  0%
TGTTCGATGGAAACCAAACCCCGCCTCCACATCCCCTTTCAAGAAATATGCCCACACCAC
AGCATGGTACCCACGCGGCAACCTGCTGCTGATGTCCAAGATAAGGTCTTTTCGGCCTGT
GTCCTTCAGAAAAGTAAGAAGTTGGAGGAAGACGCTCCCAGGAAGAGAGAACCCCATCCG
CGTCGTCTGCAAGAAGACCTCAACCGCAGGGCCCGCCATCCCAGCACGG
>Unigene0000286    size  247    gap  0  0%
ACTGCAGATGCATTGGCCAAGTCCCATAAGCTAAGGTTTTTATTTACAAACTCTTCGGAG
TTTTGATTGGAACCTAAAAGCAATATACATGGTTTCCAAGATCTAACGGACTCTCCTTGA
AAGACATTAGGCTGGGAACCAAAGAGAAATGGAAGGTGTTGATCATTCACTATTCTGATA
TGCAGCGATTCATTGACGGCATTAGAAAACACTGCTTACGTCTCAAGAGAATATGGTAAG
AAACAAA
>Unigene0000287    size  391    gap  0  0%
GGATACCTCATTTGCATGGATAGTTTAACAGGGCTCTGGACGTCGTGGTCATAATCCATC
GTCTTCACTGGCATTGTTTTATAGAATCAAATACTATTCAGTCAGTGCTTGGATTTGTGT
ATCTATAATTCATGTGTTTTTTTCACCAACAACCTTGAGTACCATGGACGCATGCAAGAC
ATTGGAGAACCATCAGTTGGACACTGCAACCATCAAATTGGCATCTTTCCAGGGAATCAG
ATATAATTCAAGTTCTGAATAGAGAAAGAAAAGAGGGGTGTAGCATAGACAATGTTGTGA
TCTAGTGTCATCTGAGAATGCATGCATCATCTCTTCAAACTTTTGGTGATTGCTGGGCAT
GATATTATTTTTATCAATGATATCTTTTTTG
>Unigene0000288    size  235    gap  0  0%
ATGAGGTATCCGCTCGATCTTTATTTGTTAGGGCTAATTCTGTTACCTATGAGACAATGC
CTTGCTCTAAGGACCTCCCTACCACTGACCCAAATCAACCTTTCGTTGAGGTCATTATGA
ATGGCAAGTAACTGGGAAGTTCATTGCAGTTGCATTTAATGTTTCTTCCATTGCTGGACA
TTAGACGTCGGCAGGCATGGAATAAACAAAAGTATTATAGGTGCGAAAGGAGAAA
>Unigene0000289    size  350    gap  0  0%
TGCCTGAGAGATGATCTCTTGCTGTTGAATTAATAGTAAATCAGAAAATGTCAACTTGTT
CATAGAAAAATAAAATGGGAAATGGAGATCCTTTGCTTGCTTGTTCTAGTGCAACATTAA
GGGGAAACCAGACCATTACTATAAGAAACAAGATGCTGTGAAAATGTCATGTTAAAAGAC
AATCGACGATTTGTGCTATTCTCTTCTAGACATCCAGAAGAAAAGCAGTCGCTGTGATCC
TCGCGTACTCCAAGAGGAAAACGGCATACATTACCAGAAAACTAGAAATATCAGAGCTTG
CAAAGCTCATGCCAAGCAACTTGCTCAAGCTCTCAATATTTCCACAAACG
>Unigene0000290    size  208    gap  0  0%
GTGATCAGAGGAATAAAAAAAATGTAGAGACTCAATATCACAGATCTTATGAAGAAAAGA
CAAAATTCCCTAACGTCTCTAATTTTAAATAAAAAAGTAGAAGACCTGCTTAAAGGAATG
TCCTTTTTTCCTTGAAATCCTAACGAAGAGATCAACCACTGATAGTTGTGCAAAGATGAT
AGAAACATGAGACAAACCCAAAGGCACT
>Unigene0000291    size  235    gap  0  0%
CAGCTCATATGATAGTTGGCTTGGCGGTGGATTCCTGTTATTGTTAATTTGAGAAACACT
TAAAAACTGCTAGGTGTCCATCCCCCTGTGGTTTGGCAAGATTCACCGCCAGTGGCGCAG
TGATCTCGCCCCCTCTTGTGAAAAGAGGGAGACGAGGAGGGGCGCGGGTTCGAACCCGCA
CCCTCCTCCTCACATATCTCTCTCTCTCTCCCACCACTTTACCTATCGGAAAAAA
>Unigene0000292    size  534    gap  0  0%
CTGCCTTGCTGACCCGTCCGCGAACAGCCTAGTGCGGCCCCACTCCAGCGCGATATCCGC
GCTCCCAGCCGACCCGTGCGCGGACCAAGCTCCTTTTTCCACATTGATTATGTCTCATGC
GCATGGGGTATCAAAGTCGTACACGCCCGCTAATGCGCAGGCCCACCCAAGTGGGTACGA
GATGCATTCAACTTCGGCGGCCTCAGCCTTCACGTCTTGTGCCGTGACGGCACACGCTTT
CGAAAGTCAGTCGCATCTGGCAACTGAGATAAGCGGATCAAATTTGGCATCTGAAACTCC
ATCAACTACGGCGGGAATTAATAAGGCGATCTTGGTGCAGAGTACGCCTTCAAATCTTTC
GGCGATCCCCCCTAGCAAGGTGAGTCGCAAGGCACCTAAAAAATCGGTGGGAGGCCCCAT
GATGCTGCCCTCTTTTGACTGCTCCAGCCAAGGAAAATCGGACTTCACGGCGCCCCAACA
ACCACCAGTCGAGCCACTCCCGGGGTTGTGCGTGGCGCCTGAGGTTATTGGTGG
>Unigene0000293    size  204    gap  0  0%
GCCTGAGGTTATTGGTGGCATGCAACACACATCCTTCAAAGACCAGCTTCGGCAGGTCGA
GTCAAAGGTACCTAAACCGACCTTTTTTTAATGAAGATTGTGATATGGAATATTAGGGGT
CTGAACAAGCGGAGTAAGCGGGCAGCAATAAAATTATTTCTTCGTCAAGAAAAGCCCGAC
ATTCTAATTCTCTTGGAGACGAAA
>Unigene0000294    size  243    gap  0  0%
ACCAGCTTCAGCTCGCTCGCTCGCTCGCTGGCGCCTCCTCTCAGGCGTCCCGGACCTCGA
ACTTATTGCGGCTCTGCACCACGATGTCGTACATGTGCATGGACTTCATCCTGGCGAAGT
CCCTGGGCAAAGAGATGAGGTGCACCGAGGTGGTCTTGTGGAACTGCAGCAGCTCGGGGT
CCTCCCAGTAGCGCTCCCACCCCAGCTCCCTCAGCTTCTCCTCCAGCAGCGCGTACGAGG
TGA
>Unigene0000295    size  281    gap  0  0%
ATTTTATAAGTACTATTCAGTAAGATGATGGGTCTGAAATCTCTGAACTCTTGTGCTCTA
GTCTTCCTGGGAATGAGCACCATTGTAGTCTTGTTGATCCCCCCCCACCCAAAATGAGCC
TTGCCTTTTGGAATTCTCTCATGGCTTGTAATATGCCTTCCTTTATCAAACCCCAACACT
TCTGAAAAAATATCATAGCAAAGCTATCCGGTCCAGGAACTCGGTCCCCGGCAAGGAGCA
CACTGCCTAGTGAATCTCCTCCTTTGTAAATGGTCGGGAAA
>Unigene0000296    size  243    gap  0  0%
GATATGATGAACAACTGATAATAGAAAGTAATTGGGACAAATATGATATCTGTACCTGAG
AAGATCCCAATTTGTCTGCAAAGATTTTTCTTTCCTATCAGACCATTTGTTGATGGATTA
ACCTACACATCCACTTACATTATAGAAGGAAAAAAAACAGACAAAGCTGTAGAGATCAAC
CAGGGCTGTCGAAGAAGTGAATGAGGAACCAATGCCATGCAAAAAGCTCTGGTTTTCAGT
TAG
>Unigene0000297    size  233    gap  0  0%
TATATCATATTTGTCTTAATTACTATCTATTATCAGTTGTTCATTATATCTCTTATCACC
ACCACCACCTTTTGAGATTTTTTGGTGTCGAAGATACCATAACATGGCACAAGAGAAACA
TCCAGCAACGCTTCTGATGTCTAAAAAATGCAGGTGGGCGTGGTTAATAGTGATCGATAT
AATTAAATGGTTGTCTAGTTTATAGTTGTCAAATGGGTCTCGATGGGTTTAAG
>Unigene0000298    size  482    gap  0  0%
ATAGTTCTTCTTCCTTTTTTTTCCCTTGACTTTTTGCCAACCATATTTTTTACAGCAACC
TGCCCAAACACCCCGCACAGTGCGCACATAAATCAATAAGTCAAACTGACCCAGGACCTA
CCTCTGCTCAAACTGGAGATGAGGAAGGCAGAATGCACCTACACCAGCAGAGATAGTGTA
GACCAAGACAAAGATAAGATGAAAGGGCTTTCAGCATTGCACCCTGGGCAACAGACCAGT
GGCAGCGTTACCAGCAGGGTGTCAAGTAGGGAGATGCAGGCGCTGCCAGTCAAGAGTAGA
TAGTAGTGTAGTGCATGTAAAAGTTCCATCATAAGGGTTCTCCCCTTCCAGGCCTCCTTA
ACATCCATGCTATGAAGATCATTATCATCTCCATCGTAATCCACCAAAAAGGAGCACTGG
CAAGTCCATGTTCCAACAACCCACCCCCAAGAGAGAGTTGATGGAGCAGGGGTGAACCTC
AG
>Unigene0000299    size  277    gap  0  0%
GTTCCATGATCATTTATCCATGCACCAAATTGAAGCAAAAAGAGTTAGGAACAAATATTG
AATGCAGGTGCTCAATCATCGGTACTGAACCAATGATATGGTTCGTGGATAAACAATCAT
GGAACAAGGTTGAGGTTGACCAACTCATCGTATATTTGTGCAGTCACTTCAAACACCAAC
TCGGTCATTTTGACTTAGCAGTCCATATTCAGTCAACTTGCCATTGGATAGATCAATGAT
TTAAGTGCAGTTCACAGATATTCAGACTGACTTCAAT
>Unigene0000300    size  327    gap  0  0%
TAGCAGCACAAAACACTGACATAACTAGCAGGACTAAAGAGTACGACATCAAGAATATCG
TATTGTACAGTCTCATGAATGCAGCATCCATGATATCTTTCGAAAGGGCAGATAAGTTGT
TAGCAGGTCTGAGGAAGTAGATAAAGATGCTTGATGTGATGAACAAGTGAACTACAGTTC
CATACTATTGGATAGAAATGTGAGGAGGTTTTCTCATGCCTGCATACAAAAGGGACAATC
CTTCATGAATCATATCACTTTCTATGAAAGGGAGAATAAAGGTCCCATTAAAAATTTACA
GTAAAGTGACTACCACCAAAATTGAAG
>Unigene0000301    size  274    gap  0  0%
GGCTTCAAGGATTGGCTAAGGCTCTCATTGAAGGCATGGACTAGCAGTCTAGCAGACTGC
ATCTATATATTTTTTATGTTCAGTAGGTGAGGTCCTTTCTGGCATAAATTTTTCCTATTA
CCTTTTAGCTTAAAGCAGAATATCCAGGTCGGCCATTTAGAATCCATTGACAACTATTTC
CTAAGGTCTACAAGTGAGTGTAAAACTAGGGTTTTGTTCGTTCATTAGGGTGATCAGATG
GTTTCATGAGGACAGATGGAAGGACCAGGAAATT
>Unigene0000302    size  274    gap  0  0%
GTGTTTTTGGACAGCAGTTGCTCCTTCCGCCATCGTCGAGCTCCTCCCCGACGAGTTGTT
TGGTCGTGGGCTTGCCCTTTCCCGTCGGACAAACGTCGGCTTCGCGCGAGGGTGTTCTCC
GGCGGCCTTGTGCGGCGATCGGCAGAGCTTGCGCTTTCTCCCCCACTGTGGGTCATCCGG
CTGCTGTTCAGTTTGCAAGACCTATTGGTCCATGGCTCCCCTCCCCTCAGTCAGCTTTTG
CTGCACACTGTTTCATGTCAACTTTGAGTTTGGG
>Unigene0000303    size  295    gap  0  0%
GCTGTCCAAAAACACCATGAAAGACATACATCGCACAGATTCGTCGGGAATGGGCGCTAA
ACTCGGACTGCCGCGATCTGGCGAGAAGGAGCAAACCCACACCAAGCAGGGGTGCGGAGG
AAGAGCTCAATAGAAGCTGATGGCAGCCTAAACCTCCGAGAGGGATGCTCAAACATAGTA
TAAGCAGAGGCGGCCCCAGATGAACAACCCGAGACTGATCGCAGAAGGGAAGCCACAGCA
AACAGATCTCATGGAAACAACAAACATCACCCTTAACATCACAGAACATTACACA
>Unigene0000304    size  293    gap  0  0%
TTGACATTGCCTTCATTTCATCTTTCATTTGGTAATTAGAAGTCTTTGCATTTCATAAAC
TTGCAGTTGGTTTGTACCTGACCTAATTTTTAGTTTCTCTTTGGGCCTGACCTAAAGGAT
GGCTGAACTACCTCCCTCAATTATCGACATAATTCTTATCTTGACTGCCTGAGGATTGAT
AATGTGGCTGATACTTTTTCTCCTCTTCACATATTATAATCTTTGTTACATCAATATCAA
GTATCAACATTCATCTTATTCTTGTTCTCATGGTTGTTTCTGCCATCCTTTAG
>Unigene0000305    size  239    gap  0  0%
GTTGCTAGGTAGGTGGCGGGGGGAGAGAGAGATGGAAGAGGGTCTAAGGGCAGATGGGCG
GGAGGGAAAATCGGAGAGGGGATCGACACGGCGGAAGAGGGGGGAACTCAAAAGAAACGG
CAGATGATAACCTTGAGGAGGGGTACAGCACAGTGGCAAGAAGAGGAAGAAGGGTGGATC
TAAAGGGCCAGAGATGAGGAAAAAGGGCGAGAAGAGATTGGGGCGGAGGGGAGAGCCGG
>Unigene0000306    size  360    gap  0  0%
ATCAGCTCCCATCTTTTTTCTTCCTACTACTGATTGATCATGCTGCATGTGTATAAAACT
GGAGGAGAAATCTCTTTGACATGGCCTGATCTTGCATGTGCTCCCATTGCGCTCCTAACT
CAACCTAGTTAAACTAATTATTACAGGAGAAATCAAGCTGATGGCCGCAGGCAATTGTGA
TTAGAAAAGTCACCGACAAAAAATCATAGAGAAAAACTTACTGCTCTTAATAAAAGTGAC
GTCTAACTGCACTTTTAAATGTCTATTCATCCCCACTTTCACGGCTCATTGAATCGCACT
ATGTCATTTTTTCTATTTGGGTATTTGATTAAGAGATTATTTTAGAGTCCGATTGTCTAT
>Unigene0000307    size  528    gap  0  0%
CGGAAGTCGCTGAAGTTGCACTGTAGCGTTGGAGGTGCTCGTCGGACTTCGCCGCGAAGA
GACTAACTGGATAAAGCGCACCCACAAACACCAAGATTGCCGCCCGAAGAACTGGACTGA
ACCGGTTGCGCTAAGTGGTGCAAACGCAAGCCTCCAAGAACGCCCCTAATCCTCCGCCGT
TGCTGAAATATGAGTAGCAGATGAAGAGTTGCAAGGCACCAAGACAACTTGAGGCGAAGT
AGATGCAAACCTAAACCATGGTTGCATACAACATAACTGCTGCTGCAAGGATGCAGTAAG
GTTCCGAGCAGGGTGATAGATACCATTCTGTCCAATGAGAAAAAACATGAAGAACTTGCC
GGAGGTCGCACAGAGCCGTTAGAAGAGGCCGGACATCGTCGGACGGAGGCTAACGGGGTA
TATCGCACCCGCAAGCACCAAGAGCAACGCGGGGTGAGCTCGACAGTGCCGGCTGGAGAG
GGGTAACCACTAGGGGCGCCCAAAGGCGCCTTGAAAGCTTCGTTGCTG
>Unigene0000308    size  218    gap  0  0%
TTTTTTTCGACTAAAAAATACGTTGCCATATCACTTACGAAAACGGTACATGGTAGAACA
GGGCAGAAGCAGGTGCCATCAAAACAAGATCTGATGACGTGCACCGCTCATCTTGCCAGT
CGAACATAGAGAGACACGCATCCAATGGACCCATGGTCCTTACAAGGAGGTAAACAACAG
CAACCCCAAAGGAATGAAAAAATAGTGCACACCGGAAG
>Unigene0000309    size  354    gap  0  0%
GGGGTTCCTGGGTTCGACTACGACGAACTCCGAAGTGGCCGGACGGCTAGTGATCAGGGT
TGCTCGCCAAGTCCTGCTAGTCCGCCGTCAAGTAATTTCGTCTATAATGGCACGAGCACA
GGCGCAGACGGCTGCCGGAGCGAGGCCAATGGTTTCCGGCCGGTGGGACTGGGGACGCCG
CAGCCGGCGGTGTCGTCGTCGGCCATCCAGTCGCAGCTGTCGCACGCAGTTTCCACCAGC
ATGCCGAATTCCCCTCTGGTGCTTCACATGGAAGCGGCGGCGCAAAACGTCGGCGTCCGT
GGGCAACCGGACATGACCCCGGCCGGGTGTTCCAGTCCCCGGCGACCGAACAAC
>Unigene0000310    size  414    gap  0  0%
AGGTGATCTCCCGCTTCTTCGGCCCCAAGGAGACGAACGCCCCGCCTCCCACCTCTCCGC
CTAAGGTCTCCGCCACCGTCTCCTTCTCCCCCCACTCCAAGCGAGCCCTCCAGCAGAAGC
TAGACCAGGCTTGGCCGTCCCCGTCTCCGCCTCCCAATAAGAAGCAGAAATCGACGCCGG
CGGCGACAAAGGGCGCTCCCGGAGCCCCATCCATCCCACCCTTCAACCCTTCTAACCATC
AGAGATTCCTCGACAAGCTTATGGAGCCTTCGGCACCGTCCAGTGCGTCCTCGCATGCCG
CCAGGATGCCGGTGCAGAACCCGAAGTACACTCCACTCGAGCAGCAGGTCGTCGAGCTCA
AGGCGAGATACCCGGATGTCCTCTTGATGGTTGAGGTCGGGTACAGGTACAGGT
>Unigene0000311    size  448    gap  0  0%
CGGGTACAGGTATAGGTTCTTCGGCAAGGACGCTGAGATCGCTGCCAAGGTTCTGGGAAT
CGTCTCTCACATGGACCACAACTTCCTCACTGCGAGCGTCCCGACCTTCCGGTTGCACGT
CCATGTCCGGCGGCTCGTCAGCGCTGGGCACAAGGTCGGGGTCGTGAAGCAGCAGGAGAC
GGCGGTTATCAAGGCGCACGGAGCCAACAAATTGGGGCCTTTCTCGAGGGGGCTGTCGGC
TCTATACACCAAGTCGACGATCGATGCGGCAGAAGATATGGGAGGGCGGTTTGAAGAAGG
GCTGGGAGGCGCGGGCAGCAGCTATCTTGTGTGTATTGTGGAGAAGGGTAATTTGGTATG
CAACGAGGAGCGTGCCCATGAAGGGAGTTTTGATGTGAGGATCGGGGTCGTGGCGGTGGA
CTTATCTACTGGAGATGTCATACACGGG
>Unigene0000312    size  241    gap  0  0%
ATGTAAGACAAGCTAACATTCATATTCAGAGAAACAGGGCATCAACCTTTGACATCAGAA
TGCACTTTCACTGAAGGCCCCTTTGGTAATTTGGTTAGGGCCGTTAGGCGTAAACTCACT
TCCATTGGAGGTAAGTTCACGAAAGTGACTCCCCAGTAACTGGGTTAAGTATGATAGTTG
TCCATGATTCACTTTCAAAAAGTCAGTTTTCATACTTGGTACATCATCATCATCATCAAA
G
>Unigene0000313    size  210    gap  0  0%
AAAGCCTTATCCCATTAAATGGGCCGGCTTCATACTTGGTTCTGTAACTGATTCATTAAG
TCACTAGGGTATACATGTTTTGGCAATATCGTGGTTGAAGAAAGGGAGCTCAGTTACATG
GAAGTGTCTTCAGATAACTTTTTTAGAGTCACCTTGGCTTCTTTTGAGCTCCTCTCCATA
AGTGGCATCCACTATTCTGAAGACTTTCAA
>Unigene0000314    size  225    gap  0  0%
GGCTTGAACCCTTACGCTAAGCAGTCATGGTATAAACCATAAGTATAGCTCTGTACTTAT
AGATTTTGGATGTTTTCTTACATATTCATGGCGTAACTGCATCTCATATTTCTTGTAGTG
GCTTTTCGGTGGATTTGCACATGTTCTTGTAAAGTTTCATCTTGTGTATTAGAGTGCTTT
TTGGAGATTGAAGATCATGACGGTCTACATCAAGCATATCATTAG
>Unigene0000315    size  304    gap  0  0%
GTCCGCAGGCGCCAGAGAAGCCCATCGGAGCATCGTCGAAAGCTGGATAACCCTTGTTGG
AGGCGGAAAAGTGCAAATCCCTAGATCAATTCGCCCGTGGCCGAGTCGCGCATTGGGTTT
GGCCCAATTTGCCCTGTTTTAGGGGAATCGGGCCGATTTGATTTGATTTGACGAATCATG
ATACCAATTGCTAGGATGAGGCTCCACTTTCTCTGACTTCTAACATATTTTAATCGTCAC
ATTGGATTCCAAAGTGGTGTTGGATTGTTTTCCCAGCCTTTGGATTGTTTTCCCAGCCTT
TACA
>Unigene0000316    size  362    gap  0  0%
GAGCAAGGCACAACAATGCAAGCCACAATGTTCTTAGAAACAATACCAATATTTGATCAA
TTACTATCAGAAGGCAAGTTTTACTTTATTTCAAATGGACAAATAAAAGAGGCAAATGCA
AAGTACAACCGAGGATCTATCCCATACAGCATTATATTCACAAGGGACACCACTATCACA
GAGGCAAGTCCATTTGAAACAATCACAAATAATTTCGTAACAAATGATTTGACTTCCAAA
AATAGAGAATATCAAACAATATCAGAGTTATTGAGCAAACGAATCGAAGATGAGGTCATA
GATTTGATAGCTATCATTATCAGTACAGATCAACCAACAACAGTAACAAGAAGATCAGAT
GG
>Unigene0000317    size  256    gap  0  0%
ACAAATACAAAGGCAAAATTTGGTCTTAACAGATAATTCATGTTCAAGTACGATTATGTT
GACTTTGTGGGAAAGTTTAGTTGAAAAAGAAGGACGCATGATCCTGAGCATCATTGAAGA
GAAACCCATGATAATGGTGACATCAATACGAACACATGCATTTAGAGGAAATTTTGGCCT
CACAACAACACATCAAACGCAAATTCAAATTAATCCTGAGAATGATCAAACAGTTACAAT
AAAGCATGTGGTCGTA
>Unigene0000318    size  282    gap  0  0%
CCGGGCGACCCCGAGAGCTCTTCTTTGCAGGACGGTGTCATCTCGGCACAGACGTCTCCC
TCCACCAAGCACATCCCAGATTCCTTCACACCTGAGGCCGGATTCTCGGTCTTGGCCGAC
CTCTTAAAGATCCCGGCTTCATCAACGGGTAAATGTTATTATCTGGTCATCGCAGGAGGC
ATTTGGATAATTGGATATCGTAAGATATCAGATCGGCTGGGTAGTAAGTAGTTCTCTACT
ATTATAGCTCCCTCTGATCATTTCTATCTTGAACGGGGAATA
>Unigene0000319    size  298    gap  0  0%
GCGTCGGAGTGCTAACCCCGGGAGGCCCCGGGAGCTTTTCCTTGCAGGGCGGTACTTCTT
GGCGCGGACGTTTCTCTCCACCACATACCTTCCAGATTCCATCACCCCTGAGGCCGGATT
CTCGGTCTTGGCCGACCTCTTAAAGATCCCGGCTTCATCAACGGGTAAATGTTATTATCT
GGTCATCGCAGGAGGCATTTGGATAATTGGATATCGTAAGATATCAGATCGGCTGGGTAG
TAAGTAGTTCTCTACTATTATAGCTCCCTCTGATCATTTCTATCTTGAACGGGGAATA
>Unigene0000320    size  226    gap  0  0%
GCGTCGGAGTGCTAACCCCGGGAGGCCCCGGGAGCTTTTCCTTGCAGGGCGGTACTTCTT
GGCGCGGACGTTTCTCTCCACCACATACCTTCCAGATTCCATCACCCCTGAGGCCGGATT
CTCGGTCTTGAGTGACCTCCTAAAGATCTCGGCTTCATCTATAAGAATGTAACGCTTTGA
GTGGTTTACACACATAAAGAAGAAGCTTATGTACGAGCATGAAAGT
>Unigene0000321    size  291    gap  0  0%
GGAAAAGATTGACACACAGCTTGTGTTTATTCAGACGACCGTGACAAATTTCACACTATT
ACATGAATAGAGCTAGTAAAGATAGACAGCTCACTGGCCCGAATCCATGGCAGTCATCTT
TGGAGCTGCAATTTTGGTCTGTTCATCTGGATTTTCAATCTATGCGTTTATAGCCTCAGC
ATAAATTGAAATTAGGGCTATGATTAAACGTTTAATTTCTGGAGTCGGATGACATTAAGA
CTTATAAAGCTGCTGCGTAAGCTCTTGAAGTAAACTTAATTTCCACATCTT
>Unigene0000322    size  341    gap  0  0%
TCTACTTAAAGATGGGTGGGTGGGGGAGCCTCTCTACTGACGCGTCTTTTTTGCTGGCTG
TTGTCGTTCTTGAATTTGAAATTTTTGTGACCGTTGGACAAGGCCCGGCTTCTGATGTGT
GGGGGTTTTCTTGTCGTTAAAAAGGGAAGGCAAACAAAGAGAGAAGCCATGTGGAGATTC
GCCCCGCTTTTCCCAGGCGTTAACGGCTACTTTTCCGCTGGCCTCCTTCCTCCCTCTGTA
ATTTGGAAAATTATACATATATAATTACAGATTACTTTACCACGTCCACAAAAGAGTGAA
AAGATAGAGGACCTGGCTGGGTTGATCGATAAGACCTCCTG
>Unigene0000323    size  208    gap  0  0%
CGGAAAGGCCGCCGGAGTCCCTGCAGTCGCCGGTGAAGACAGATCGGGCGAATCTGCGGG
TGGGCGAATCGGTTTCCCTGTGATTTGCCCCAATTTGGCCGAATTGGGCCGATTCGCCCC
GCCACAGCAAACCATGCAATAGAAGGCTCATAAAAAAATGGAAGGTAAATAACATGCAAC
TGCAGAACTCACTTGGTCAAAGTTCAAG
>Unigene0000324    size  524    gap  0  0%
ATCTTACTCTAGAAATGCTACAAAAAATCTCGTAGTCTTGTGCCACAAGAGATCTAAACA
ATCTGAACAGATAATGGATACAGTGGTGTAGCCTCTGCGACTGCTGGTTGCCCGCACCCT
TTTCTGTCGAATACCACGAGGAACTGAATATGCACATGCATCAATTTTGGACTCAAGGTG
CATGTTTTTTCATGAACAGCTCATCACATGTCAGAAAAGACCCACCAAATGAAGTATTAC
ATCTTCAAGGCAAGAAATGTGAGTGGAGAATTCTTCCTTTAAATGCATAGAATCGCTAGT
AGACAGTCCATCTTTTAGAACATTCAGACCATTTTGCAACATCAGAATTCCTGCACTGAT
TTCTTCTGGAAGCTTCCTTTTTTTCTTATTCATTGGCTGACCATCACCAGCAATCTCCAT
CTCTCCCATTGAGACATCAGGCGTGGCATTTAAGCTCTCAAACTTTCTCCTCAGCAGAGT
GCCCTCTTTGACAAGATTGCAGAGCTGATCTTTGCATGGGTCGG
>Unigene0000325    size  622    gap  0  0%
CGACAGTTCCATTCTGCTGGGATTGCCTGTACATGTGCTATCATCTGCCTTACATAATTT
GCAGATTACGGATTGTGACTTTAATGATGACACTGATATGTCCCAGGTGTTCAGGTTCAC
TGCTCATATTATCAATAAGTACAAGAATGCATCACAAAATTTAAAAAACCATTATGGTGT
ACTTCTTGGTGCAACACTAGACATCATTGCAAGCATGAAACAATTTTATGCTTCTAGTGA
GATAAAAGATGTTGTTCTGGAGCTGCATGCCCTGTTTACAGCTAATTCATCCACAACAGA
TGCCCCTTTGTATCAATGCAAACCTATGCTGGCTTCCTTTTTGGCAGGACTTGGCCATAT
GAGTTTGATAGAGAGTGATGAAGATACTCTATACCTTGCAGTAAGTGAGTTGTATCATAT
GTTGTTCAGAGAACGGCACTGGGCATTTATTCACTTAGCTCTTGTGGCTTTTCGATGTTT
TGCCGCTCAAACATCCTGTGGCGAGCTTTGGAGGCTTGTTCCTGATGATGCAGCACTTTC
ATATGATACAGACACAGGTAATGAGCCAAATCAAGAGCGATTTATGTCTGAGATAATGCT
ATCTCTTTCTGAAGAAATACCA
>Unigene0000326    size  539    gap  0  0%
CACAACTCCATTTTGCTGGCCTGCTATCTGCCGCCTAGTTTGACTCTTGCAGCAGCGTCG
GGGGATGCTGGACAACCACCCGCCGCCTTCTTTTACGACCAAGGCTGTCGACAACCGCTT
GAGGCGTTCGCTGACCGCTCCACCGCACGACCTTCCTCCTGACGATTGCGCGCCACTGCC
GTGATCTCCGCTGCTGTGTGCCCCACAAGGAGCTGCTCCTCTCCGACGCCTCGTGCCGTC
TTCGTTGACGCCGCCGTCACACAGTCCGCAGAGCGTTAGGCAGCATCGCTTGCGCGCCGC
TTTGCGTGTCTGTGCTCTGTTGCTGCTTCGTCCCTCTTTCCGGCGCAAGCAGGGTAATAT
TGTGTGCGGAGGTAGCTGGCCTTGGCCTCCACCGTCCTTGTCAGCTGGATCAATTATTGC
AGTCAGCACCTCACTTTCTCCTTTATCACATCAACCAGCTAATTCTCCCAACAACTTCGT
GCATGTGCAGCTGGGCCTTCACGTGTATAGATGTGTAAGTGGAATAAAACCACACTTTA
>Unigene0000327    size  237    gap  0  0%
AAAAAATTCCTTCTCATGAACAGCTGCACCTGTTTTTCATGGGTCCACTTCATAGTAGGA
ATCTTTCACCTATGCATCTAGTGGGAGGGGCCAGCTCCTGTTCCTAACAACTCTGGCACC
TCAGAACTTCACATGTCCACTAGTAACAGGGGCCAGCTAATTCTCCCAACAACTTCGTGC
ATGTGCAGCTGGGCCTTCACGTGTATAGATGTGTAAGTGGAATAAAACCACACTTTA
>Unigene0000328    size  786    gap  0  0%
AAAGGATCATCTCTCCCAAGGGGATCCCTTTCACTACCAACCTTGTTAACATTGGGTATC
CTTGAAGGAGATGAAGAAACAGATTCTACTGGAGATCCACGAGCCACCTGAAAGTTTGAT
CTATTTGTTGGGGAACCTGAAACCTTTGATGAGCTCGAAGTAGCTGTTATACAAGTCTGC
ACATAAGATAAATCCCTGTTTAATTCTAAAGAGTCCATGTTCATTGCAGATTCCACACTA
TCTCGCCGGTTTCCTCTTTGCCTATCCTCAAGGCTTTCTTTCTCCTTTTCCATGTCATAA
AGTGGGCATGCCTTCCTAGTAGATAATCGAACTTTCAGAGCTTGGCTACTTTTCTTGATT
TTACCATCCATCAGAGTTTTAAAAGGCTCCCTTTCATCAACTTTCGAGATCCTGGGTTTT
TTTTCCTTTCTTGACTTGCCCCCACTGATCACTTCCTTGACATCAACCCTGTCATTCATA
ATAACTCCACTACCCATCATTGTCTGAGGAGGAACTTGCTCCTGCTGCTCCTTCACCTTT
CTCTTATTTGATGAAGAATCCTTTCTTTCACAGTTTTTCTCGTAGGAAGTGCTGAAATGA
CCTTTAAAATTTCCAGTTAATGAGATCTTTATAGAAGTTCTGGGTTTACTGCAAGATTCT
GATAGATCTTTTGAATTGCAGTTAGAATCCTTAAATGAAGAATGACCATTGTAACCAGGC
ACACTCCTCATAGTCACCTGACTCACCTTAGATAGTGAACCATCATCTAGAAAAGGTGCA
GATTTT
>Unigene0000329    size  251    gap  0  0%
CTTTTGCTTTGCCAACTGTCAATGAAGGTGCTTCCCCGTCTAGATAATGAGGTGCACCTT
TAGCAGGATCCATAACCCCAAGCTCCCTAAATGGATAAGCAACCAAATTTTGCCCATAGG
CAACTGAATAGAATTTGTCCCCCTTGACGGTTGCACATTGGTCAGTCTGGCCAACAACTT
CACCGTCAGAGCATCTTCTTGACCTTCTGAACAGAGATAAATCAGCATCTAAAGGATCAT
CTCTCCCAAGG
>Unigene0000330    size  241    gap  0  0%
GACTGTACAAGTATAGGTAAACAAAAAAGCCCTCAAAACTTTCCAGCATGCCTACACATC
ACCATCCATCTCAGTATGGATTGCCAAACTCTAATCCCCCAACAAAACTAAAGGGTAGAA
TTAGACTGATTCACATTCAAACAATTGACGCCCATTCCTTAACCTTCCTATAAATTACAA
CAAAAAGAACCTCAACATCTTGAGCAACCTCAGCATCTTCTGTGTTGGGGTCTATCCCGT
G
>Unigene0000331    size  246    gap  0  0%
AGCAGATCTACGACATCTTCCAGCTTCTGCCCCAGTCCACCCAGGTCGTTCTCCTGTCCG
CCACCATGCCCCAGGACGTCCTCGAGGTCACCACCAAGTTCATGCGCGACCCCGTCCGTA
TCCTCGTCAAGAAGGACGAGCTTACCCTCGAAGGTATCAAGCAGTTCTACATTGCCGTTG
AGAAGGAGGACTGGAAGCTCGACACCCTCTCCGACTGGAAGCTCGACACCCTCTCGTACA
AGTCGG
>Unigene0000332    size  296    gap  0  0%
GTTGGCGGGAAGGTCGTAGTTGATAACGAGGGAAACCTGCTGGACATCGATACCACGGGC
GAGGAGGTCAGTGGCGATGAGGACACGGGAAGAGCCGGAACGGAACTCCTTCATAATGAC
ATCACGCTGGGCCTGGTCCATGTCACCGTGCATGGCGGAGACGGTGAAGTCACGGGCAGT
GAGCTTGTCGGTGAGCCAGTCAACCTTTCTGCGGGTGTTGCAGAAGATAACGGCCTGGGT
GATGGTGACGGTCTCGTACAGGTCGGACAGGGTGTCGAGCTTCCACTCCTCCTTCT
>Unigene0000333    size  648    gap  0  0%
TGTGTGCGTGTGAGAGAGAGAGAGCGAGAGAGGTAAAAAGGGCAGGGACGGTCCATGTTT
TGTTCTGGTGAAAAAGCAAGCTCGTCTCGTCGCTTTGCTCCGGTCTGTCCCTCAAGAACG
GTCCCCTTCCTCCCCTTCTCTCTCTTCTCGAGCTCCTTCCACGCCCTCCCACGCCCACTC
CTCTGCCATGCCTACAGCCTCTGCAGTGAGGTTTCTCTCCCCCCTCTCGTGACATCCGAC
TCCTCCCCCAACGCTCCCCTTTTTCAGCTCCTCCCCTCCCCCCTCCTCCCTCCGCCAGTG
CCCTCTCTCTGGTCCGAAACAGAGCAGCCGCAGAAGCTTAATTCCCTCGTCTAAGGTCCT
CTGTTTCACCAGCGCCGCCGTGGTACGAGCTCTCCCTCCGTCTGTTCCCGCTCGCCACCT
GCGATTACAGAGAGAACTGCCCGTCCGTGCCATCTCTGTTCTGCAAATTCCGGGGGCTCC
GAGCTTTCCCAATTCCTCGCTTCCGCCCAAGTTCTAATCCGCTCCCGACGTGGGATTGTG
GTTTCACCAAAGTTTCAGGCTTTGCGCCGCCGCCGCTCGATACATAAAGTTCGGTTTTTT
ATTTGAATTCTGCCGTTTGATGCCGTTGAGCGAGCTACAGTAGAGTTG
>Unigene0000334    size  250    gap  0  0%
ATGGCATCCTATGCTTTCAGTTTCCTGAGAAAGAGCTACAGTCTATAGATGGTTAGTAGT
CCTATAGAATGATCCTAATTTTATTGATTATGAATATTTCTGTCATTCAGTGAATATAAC
ATTTTGCCTAAAAATGACTGTTTGAGGTTATTAACACACTTGCAGAATGTCAGCTTCAAT
TAAATATCCAAAGATACCACAGTTTATAACGACTTTGGTTTCAAACCTGTATTCTGGTTT
AATTGGTTCA
>Unigene0000335    size  203    gap  0  0%
TTTGAGGTCTCACGGAGAGCAGATTGGTTTTCCCCTGAACCCAATATGTAAGCTCTATTG
GGCACTTGCAGCAGTGCCTAGGAATAGGCTAGAGGTTTATCCTAACCTTCTATGTAAGAA
GCGTGAAACAACATTTTTATTGCTCCGTGAAACATAACACACGCACTCACAAAATTGTGT
ATGATAGGAGTACAACATCAAGA
>Unigene0000336    size  239    gap  0  0%
GAGGGCAGCGTCGAGTTGGGGCGTGGCAGCTCCGGAGCGGGGAGGGGCCGGCGACGGCAG
GCCGACGTGGAAGTGGGGACGCCGGCGCAGGTGGCGGTGGCGGTACTGGAGGCGGCCGTA
CGGCGGCTTGGCGCAGAGGCCGGGTGCACGACGTGGTGCAGCCGGGCGCGGACAAGGTGG
CGTTCCGGCGCGGGGAGGAACCGGCATATGCGGAGGAGTACAGTGGCAGTCAAGGCCGG
>Unigene0000337    size  323    gap  0  0%
GGAGCCTGGGGCGCGAGGGCACATCGACGGTGGCGGCTTGACGGTGGGGACGTTGGCACG
GCGTCGCGCGGGCAGCAGCGGGCTGCTGGAGAGCTGTCGGGGCGGTGGTTACGCGTTGCT
GGGGAGGGCCGTGATGACTCCGGCGGTTGCAGAGGGTCAGGCCAGCGCAGGAAGGCGACT
GATGGCGCTGGGGCGGGAGGTGAACGGCTCGGAGGCGGAGCGGGGCGTGGAGGTGGAGCT
CGGCGTACGGCAGGAGCTCGGGCGGCGGCAAGACGCAGCACGGCGGGGGGGGCCGAGGGG
AGCGTCGGGGTGGGGGGGGGGCG
>Unigene0000338    size  505    gap  0  0%
AGTCAAAGATTGAGGTAGGTGAACCTTTTAAACCTTGAGCACAAATGCAAGCATTTTAAC
ATCTAATAAATAGTGGTGGCACAATAAAAATTGTCATGTTGGGTAACCTAAAATCTGCTA
CAGTCAGAAACATCTCAAAGGGCTGCACAGCATTGAACAGCTGATGACATTTGAAATTAA
CGCAAGGCAAGTCTAGGATGAGGAGATCAAACTTCAGGATCTTATCCCCTTCACAATAAA
TAAAAAGTAAGGAAGATTATCTGGCTCAGTTTAGCCTGGTTCCAGACAATAACCAGCTTT
ACAGACTCAAGCTGTGCCCTCTCTCTACTTTGGAAAAAAACATGAATTCTTCAAAAGCAC
TGCTCATGAATTAGAGCAATAATAAGAAAATAACTAATATAACCAAACAAAAGTATTTAT
TGATTTACTTCTCCTACAATTTTGTTAATACACATCAAGAAAATACCATATAATGGTTCC
TTTTATAAAAAATGGAAATACTTTA
>Unigene0000339    size  620    gap  0  0%
TAGATGATGGGATGGGTAATTTCTGGCAAGAAGTGTTCTATGAATTTGTTCCAGGTCAAA
GACCAAGATGCTTTCGGTGTGGAGGAGAGGGGCATCGAGGGCTACACTGCAGACCCAACG
TTGGAAGCGGTTCTCAAGGGAAAGCAGAAAAAGCTGAGGGGAGGCAGACAAACCAGGTGG
GAGAGCCAATGGAAGGTGAGACGGGATGGAGAAAACAGCAAAGCAGGGGAGCGGCGAAGA
GGCAGATACATGGAAAAGGATTGGTCAGTCCTGTGAGCCAGAAAAGTATCTCACCCCCAC
CCGGCTTTGGGGAGGTTAGGGGCATTAGCCCGGTGCCTCCGTCCAATGGTCTGAGGCCTT
CAACAGAGGTGGACAGGGAGCATATCCCGGCCAGCCTGAATCATGCAGTTTCGGGAGACG
CAAGGAGGGTTGTAGAGAGACCGAGCAGCGAAGGTAGGAAACAGTCCGAGTTAACGGCTA
GCAGCCGGAAGGTGGCAGAGAGGCTGGTTCGGACCGCAAAAGATCCATCAATTGAACCAG
GACCAAGGTGCATCCGGTTTTCGGCAGAAGACAAGGACGACAACCCAGTGGAGCTTAGTG
CGGAAGAGGTAGTGGAGCAG
>Unigene0000340    size  211    gap  0  0%
AATCGGATGCGTGGTGGAATCTAAGGGGAAGTACCAGTAAGAAGGAAGGAACCCCTCCGT
TCCAAGAGGATCGGGTGTTCAGAGCTAAGAGGAACGGCCAGTCCAGAAGCCCTAACAAGC
ACAGAAGTAGAGACCTCCATTCTTCCTTGTTGTTGTCGCCTTTCCGACGACCTCCCCCTG
TGGTTCTCGAAAGCCGGCTTCTTCTTATAGA
>Unigene0000341    size  211    gap  0  0%
AATCGGATGCGTGGTGGAATCTAAGGGGAAGTACCAGTAAGAAGGAAGGAACCCCTCCGT
TCCAAGAGGATCGGGTGTTCAGAGCTAAGAGGAACGGCCAGTCCAGAAGCCCTAACAAGC
ACAGAAGTAGAGATCGAGGAGGAACACAACTCGAAGGTGGGCGAATTCGGGAGGATAGGA
GGGATCTCTATAAGAAGAAGCCGGCTTTCGA
>Unigene0000342    size  514    gap  0  0%
TGTACGTAACATATATTTGAGCCAAAGTATGAAGTATCGGAGTTTGTTTGAGGCATGTGC
CTTTAATCTCCTGCTCCTTCGGAGTTATCCTATTGGGTCGATTGTTTTTTGCTGCATTTT
AATCATCTTGATTTTTATTCCGGGAACTTCGGCATTCTTCTGTTGAAAGGGAATATTTTC
CCTTGGTTGACATCGTGGTGCAACAAATGGACCATTCAGATTGGGCAGACAACAGTTGAA
GTACATGTTCAGCTCTTTGGGGTTTATTTCTTGCGGATGCCAGCTGTCCTTCAATTGATG
GGATAAATTTTGGCTAGTGTGATATTTTTCTTGATTTTATTATTCATTAGACATTGTACT
TGCGGGATTTCCCTGTATTTATTGTTGAAGAAAGGTGTTCTGCTTATTACTGTTTAAAAA
AGTCAATGCAAAAAAAATACAATTTCATGTAAAAGAATATGTTTGTCATCTGCTAACTTA
TTTCTTTTCTGCATGAGGTATTCTTCAACTAGAA
>Unigene0000343    size  201    gap  0  0%
AGCGGAAGAACCTTTAATCTATAAATTTTAAAGTAGGATGATATATGTACCATATATTAT
GCAAGTCCATCAGAGCAGGTTGGAGGAAGTGGCAGAGAATACAGTTATTAATGGAGGATG
CCATTGCTAAGATTTGGTATCAAGATATGTTTGCGACGAGGAAAACATTTTCCTACCAAA
GATATCAGAAGCTAACTGATT
>Unigene0000344    size  323    gap  0  0%
TTGGGACGGCTGCATCGCTCACTTCAAGTAAGAGAAGTTTGAAAATCATGCCTACCTTAA
AGACATTTAGGTGCATTTGTGCCTTCATTTATTTCTGAACAGGGCAACCAAAGCGGAAAG
GAATGAGCAATAAGTTTCCTTTTAGTATCTTGTCAGTCTTTTGATGCCATACTACTGATC
CCTAGCAAGAAAATGTTTCTGAGGACACATCAAATTATACCATCTTTTGAACTTCGGTAA
ATGTACATTCAAGTTCTCTTTCCTTTGATATTATTTTAGCAATATGTTAGAAGATTGTTA
TAAAGTAGCTAAAAGACTTTCAG
>Unigene0000345    size  288    gap  0  0%
GAAGAAAGGGAAGCTGGAAAAACTTTTGATGTTTGTTTTCAGCAATTGAAGGCTTATGCA
GACGCAGTTGCTAGTTGGGACAACATTGTTATTGCATATGAACCTGTATGGGCCATTGGA
ACGGGCAAAGTGGCCACTCCCCAACAAGCTCAGGAAGTACATGTAGCTGTTCGAGATTGG
CTAAAAAAGAATGTCCCTGATGAAGTTGCATCTAAAACGCGAATTATTTATGGAGGGTCT
GTAAATGGAGGCAACAGTGCTGAACTGGCAAAGCAAGAAGATATTGAT
>Unigene0000346    size  275    gap  0  0%
CACTATGGAGTATCAGAAACTCGGGTAACTTTCTATCCACTATAATTTGCAACCCAAGAA
TAGCAGACTCGAGGTGGAACTAGGCATTTTTCTGATGCAAGATAATCCATTGATGAGGCC
CATGTTGATGAATGCAAGAGTGATGTAGTTAGATACAAACTGCCATCCAGGAAAAATGGA
AAAGAATTGGAATTAAACACAACGACAGAAAGCATCTCTCTTGGAAGTCCATCATCTGAA
CAGTACCTACACCCTTGCAAAAAGGAGTGTTGTGG
>Unigene0000347    size  232    gap  0  0%
GAGAAACTATGGATTCATATGAACTATGAAGATCACCTTCTTGTGAACCATTTTCAATAT
AATGTCACATTCTCATTCTTTGCACTGTTGGCCACAAGGTTCGACATTAGCATCTTTCTT
TTGTATCAGTAAATAATGTCATTTCATTTCAGAGAAAGCAAAGTAATGTGCATCTATCTG
AAAGATTTAAGAAACAACTAGTTTAATTAAAAGATTTATGACTATTTTCTGG
>Unigene0000348    size  283    gap  0  0%
CTGCCCTTCCTGCACAACTCGGAAGATGACACAAGAAATGGAGTACGTCCCTCCTCCGAC
GTCCGCCGAAGGGAAGGCGAAAACAGCGGCCGATTCAGGCGGCGGCGGAGTACCGGCCGA
GGGGCTCGTGAACGGGGAGATAACGTACCTAGTGACGGACGACTTGGCGGTGTCGCCTAT
GTCCATCATCTCCGGCATCATGTTGTTCAAAAAGTGCGGCGTCAAAGATCTGGATTCCCT
GGAGGAGATGACCGCGGATCTGGACATGAGCAAGGCTCTGGAG
>Unigene0000349    size  254    gap  0  0%
GGGAGGCCGGGGGGGGGGTGGGGGCGGGCGGCGGGGGCGCCCCCCGGGAGCCCCCCGCCG
TGGGAGCCACACCAGTAGTAGGTTCCCGGCGGCGTCGGGTCGTCGCCCTTCTTCCAAGTG
AGGACGGCGCCAGCGGCGAAGGCCGGGGAGGCGACTCTGGGAGTGAGCAGGTGGGTCTTG
CTCTGGTCGGCCTGGACGTAGGTGTCGCCCAGGATCTCCACGCTGTGGTAGAGCTTTCCC
AGGGACCCCACCAT
>Unigene0000350    size  225    gap  0  0%
ATCAAAATCTACATAGTACAACAAGGGCAAGGGAGTCGACTGGCTGCGCACGTAAGCCTC
TGCCGCTCGCTTGAAAGAGCTACCTCACTAATAGGACAACTGCAGTGAAGAGGAACGCAT
GCGCACATTGGGATTTCCCAATGTTTCTTCATCATAAGAAATGACCACCACCTCCACTGG
ACCACCTGCATCGCTGGCCACTGCCGCTCCGCACGTGGTATCGAG
>Unigene0000351    size  280    gap  0  0%
GCATGTGAGGCGCTTGCGTTGTCGAAGGGGCACAGTGCGAGTCTAGAGAAGAGAGTCTCC
GGGGAGAAAGAATATCTCTTTGTGACCAAGATGATCCATACAGAGAGGTCCTCCACAAAA
AGCTCTACCCCGAACGACGCCGTTTACCAGTTCGGTGAGACTCCAGGGGACAGTCGTGGA
TAAGAAAGATTTGCAGTTTCAGAAGCGAAAAGAAATCTCGGATCAAAGGCAGCTGTACAT
GCGCTATACTCGGAAGATCATGGCAGTCACCCCCTTTCAG
>Unigene0000352    size  333    gap  0  0%
CGCGGGTATTGGTTCTCGAACGGACTCTGAAAAATTAGGAATTGGCTGCGGAAGCACTAT
CTATTATTCATTGAACTTAATAAATGATCAGAGTTGTATAGTGTTGCACTGCAACCACCT
GCCCTATGCATAAGGGCTTATCCTAATCGGGGGCCTGGAACGACAATGACAGAACACTGA
TTGGGAAAGGCCTAGAAAACGGAAGGTGAAGAAGCTAGCTGCTCTAAATAGACATTTACC
CTGCTGCTTGAGTTGTTGAAACTGATGAAACATCGAGTGATTTCGAATCCGGTGATTCAT
TAATCATATGGTCTCCGGCATGTGAGGCGCTTG
>Unigene0000353    size  227    gap  0  0%
GACCCCACAGCCCTGCCTTTATGGTCCAAATTCCGAGCGTCTCCAAACAAGAGGTGCAAT
CAGCATCCACACGTACACAACTGCTGCCACCCATTCATTTACAATTCTGACCCAAGTACT
GGCCCATCCAACATCTAGCCTCCATTTTTGCACTACGTGATGCATATTCCAGCTAATGAA
GAGCATGGCAAAGTACATGGAACCCATGGCGAAAACAAAGGGGAAGA
>Unigene0000354    size  418    gap  0  0%
GGTATGCACCAAAGCTATCATGCAAGCTGAACATCTTCTTCATCACACTGACATTGATGC
TGCTGCAAAGCATGACCCTCATCTCTGTTCACTCGAAAGTAAAAGTAGGATTCGTGAAGC
CGGGTCTCATGGGAATATATATTGTTTTCCTTTGCTGGTGTGCTATCAGAAGTGAACCAT
TGAGGGACAGTTGCAACAAGAACGCACTAGACGTGACACATACAGACTGGCTCACAATTA
TTAGTTTTGTGATTGCGCTACTTGCCATAGTCGTTGCGACATTTTCAACGGGTGTTGATT
CGAAATGCTTTCAGTTTTTCCAGTTTAAGAAGACAGAAACAGAGGCAGATGATGTTCCCT
ATGCATATGGCTTCTTCCACTTTGTTTACGCCATGGGTTCCATTTACTTTGCCATGCT
>Unigene0000355    size  203    gap  0  0%
TCCCCATCCATTTGTTTGTCTCGCGCGCAGTACGCCCCTGGAGAGAAGCCATCGCCGCAG
TGCTCCGTCTTCCTCATCCTTCGGCAAAGGGTTCCGCCGGTGTGGCGGCGCTCTCCTCTG
GAACCTCCACAACCACGCGGTCCACGCCACCTCAACGACGCTTCTCCATCCTATCAATGG
ACAGTATGAATGCTCCTCCTGCA
>Unigene0000356    size  255    gap  0  0%
TTTTTTTTTTTTTGACAAAGTAAAGCCGTTTAAATTTCATTCATAACACATCGAATTACA
GTAAGGTAGGGGAGCCACACAAGCACGACTCCCAGCATAACAATCATAATAGTGCTGAAC
CCATCAAAGCATGGCAAAGACATGTAGCCATGAAACAGGGAGAAAAAGATGCACATATGC
AAAATCACCACCAAAGATAAACGCCAACCAAACCACCGGGAGCTGACGCAGACCAGCTCA
ATCACCGCACAATGA
>Unigene0000357    size  360    gap  0  0%
ACAATGAAGCCGGAAGCAGAGACCAGCCGAAGCCAGTAATATTCCGACGGGTGGAAGCAA
CCCCAAAGTCTCCACGGGCAGTGGGGGTGAGCTCGACGACCGGATGTAGGTGCGCCACAT
AGTCGAAGAACAGCTTCTCAGTAGACGGGAAAATAGAGAAAATACTACACCGCAATCAGC
AGATCCGAACGGGCAGGATAGGTCACCGACAGCCGGCAAGGTAAAACGGAAAAGACAGCC
GGCACAGAGGAAGGCCCTTCTACAGAGGCAGTGACGAACGACGGATCCACACAAAAAAGG
AGGGAGATGCCAAAACGAGATCCCCATCAAGCCGGGGTACAGCCGCACCAGGGAAGAGGG
>Unigene0000358    size  388    gap  0  0%
AGGACCTGCCAGGCAGCTCGAGAGTACGTCAACTTGGCCACTTGTTTTTCAAGTACATAC
ATAGATAGCTAGATATATGGTTTGCCGCATCGGATGGAATCAGCCCGGCCAATTCGATCG
GGTGAATCATGGAATATTCGCCCTATATATTCTCATGTGAATTGGACGGGTTGATTCAGT
TCGATCATTCTCAAGGCCGATCGAATATTCACCCGGATGATCAATTGCATTTCTGATTCG
GGGTGATTCCGTGATGCCGCGCGCGCAAACCTTGATATATAGATAGAAGCCGCCGGAAGA
ATGACACACTAAACTTGCACAGGACAGGCTGGGAGATGATCATCAAATACGCGGATGAGA
ACGCACGCACCTTAATAGGCGACACCGT
>Unigene0000359    size  201    gap  0  0%
AGCTGGCTTGTGAGTAACACATCTCCAGGGCTGAAAATTCTTCCATTGATGATATGAATA
CAGCTGTGTCCCTGTTAAACTGTCTGCATAATGAAACCTTATTTCATGTCGAATAATTTG
TAATTCATACAAGATACAAGTTTGCAGTTTTCCAAAGGTTTGAGCAACATGCATTTTCAT
GTGGTTTTACCATCCATATTT
>Unigene0000360    size  289    gap  0  0%
TTTGCAAATAGGCTTGTGCATACCAATTCCTCAATTAGTCAACCCATGTGCTATCACTAT
GTGTCTGTGCACAGTTGCATCGAGGTTGATTTTTATTATTTTGCCATAATGAGATGCACT
CTGTTTTCAGGGAAAGGAGGAATGTTTTGATGTCTTTATTTGTGTTTATACATTGTAATG
ATGTCAGTAGCAGGCAAATAAATGTTTACATATTCCACCAGAAAGGCATCTATTCCATCC
TTATGTTTCATTAGCAACAGCAAAATCAAATGCTGGGAAATATCACAGG
>Unigene0000361    size  435    gap  0  0%
ATTCAAATCTGACTTCTCTGAGACACTTGATTTATTTTTATGTTTTCTCTTACTGCCCAG
TGAAGCACTCTCTAACATGGTGTAACATTCATTCTTATCCTCTTTGTGCCATAAATGGTT
GAGCTTACCGACTGAAGGAGACACAGAAAACTCTGTATGGAAATGGAGCTCAGGAAGAGA
TACAGGATGCAACTTGAGGAACGCATTCAGTAAGCTCTCCATGAAGACAATGTTCCTTAA
GCGTTTCAACAGCTTCGTTGTTGTTTCATCTCTTGTAGCTTGAGTTACACACTCTACTCT
TTGAGCAACTTGTGTACTGAAGGCATTGAACAATTCTCGTATCCAATTGATAGCGTAGTA
AAGAGAAAGGCCCATAACCCTCTTCTGCTTTTCTGTCAGAGACTTCCATAATGATTCATC
AAGGTACTTTGGGGA
>Unigene0000362    size  480    gap  0  0%
AGATAAAAGTTCCAGTATATTCAAGCATATTGGAGATATGTCACCATCCAAATTCATCCA
TGGTTCCCCTTCTAAACCAAAATACAAGTTCTTGGATGGTAAATGACCACCTTTAAGATC
TGTTATAAATACGGATTCAAAATCTCGAAGATGTGTGCCCATCCACTCCATAATTGTTGG
CTGTAGTCTAGTACAATCCACCAAAGCAGCCAGTTCATCATATAACAGTATCAAAGATGA
GGCTGCTAACTTGCAAGAGTCGAAAGACACCGTCAGCAGCTCAAGAGCTTCCTCACAATT
TGCTTCCTGAGATGAGGACGAATTTATCAAAGCATTCATATCCCCAAGAGTAGAAACAAT
CTTTAGAGTGCCAATTATCCCCATCCGCCTGTATCTCATGTCTGGATTGCCAACCTGTTT
ACGAACAAGCATCAAAAGCTCATTTTTTATTGAAGACCCAACAGAGGCAGTATCTGGATG
>Unigene0000363    size  325    gap  0  0%
GGGATCTATGAGTTTACCCTGTTCATCACTGTCCATTTTGATTGATGTTGAGATAGGTGT
TGGCAGTGGCTTGAAGTTATCAAACCCATACTTCTTGATCAACTCGAGGGTGTAGTTCGT
CTGGCAAATGAACATATCTTCCTTTGATTGCCTCACTTGTAGGCCTAAAAAGAAATTCAA
CTCCTCATGAGACTCATTTCAAACTGACCATTCATTAGATCAATATTTCTTAGTAAAGAG
AGTTTAGTCTGTCTTATCTCTCACATAGTCCTTACCAAGGAGGAAATTGCTAAAATTCTC
AAATCGTGCATGTGGAGCTTGCTTT
>Unigene0000364    size  265    gap  0  0%
AGGAAGGTCCATGGAAAGGAGCCACAGAGGATGTAGGCTAGCAATTTCAAGATCCAGGAT
TGGAGGTATAGATTCTCCCCCATGTCGAAAGGATTCTGAACCCCCACTTAATTGGGATCC
ACCTTGAAATCTAGGATATTTCATAGGTGTGCTATGTTTTTACTTTCCTAGGTTATGTTT
TTGTTTTTTCCTGTGTTTCTGTTTTTGTGCTTTTCTTGTAGTCGGTTGGTGTTTGTAGTA
CTGTTTTTATATTATACAGTTTCAT
>Unigene0000365    size  486    gap  0  0%
AATAGATCAGGGAAGATGACCCAATCGCCGCCGGGACGGGGGAGAGTGGGAGGTGCCCGA
GTGCCATGTTTTAAGGGCGCGCGGGTTGGGGGGCCGGGTTGGCGAAGAAAGAGGAGAAAG
TGAGCTCTTTTAAGTTATAGGGGCTATATAGGCAAAGCTGACCAATGGGTCTCCGCCGCC
GTCGACAGTAAGCTTTAGCAGCCTCTGCCTGTTCTGTCCCCCACTAGCTATAGGTGGTGA
TGGCGGAGGGCTTGAGTAAGTTCTGTCATGTCACCTACGCCGCCGCCGCCTGCATCTCGA
CCCTCGTTATCGTCGTCATCGCGGGCGTACTCATCGCCACCGGCGCCAGTAGTAGTACTG
CAGCAGCAGCAGCTCCTGACGATCTCCTCATCTAGTTCTTCGACTTCATGATCGCCCGGT
TGAAGTGTACCAGACGCCGTCGTGCTGGGCGAGGAGCAGCCTCCGCCGTCCATGGGCCGG
TCGTCG
>Unigene0000366    size  706    gap  0  0%
TGCTGTCTCATCATCATCTTCTTCGAGGCACCAGTCTGGCCGGCACAAGGGCTGGAAAAC
CGCTGGCGGGGGGAAGAGCAGGACGGCCGCCGAGGCGAGGTTCCACATCAAGGAGGCGAT
CACCGCCGTGGACGTCGACGCGTCTTCGTCCTCCTGCAGGGATACCAGAACGACCGTCAT
GATCAAGAACATACCCAACAAGTACAGTCAGAAGCTGCTGTTAAACATGCTGGATAACCA
CTGCATTCACTGCAACGAGAGAATTGCAGCGGAGGAGGTGGGAGGAAGCTGGGAGCCCGC
GTCCGCGTATGATTTCGTCTATCTCCCCATTGATTTCAACAACAAGTGTAACGTGGGATA
CGGCTTCGTCAACCTGACCTCCCCAGAAGCCACATGGAGGCTGTACAAGGCCTTTCATCT
GCAGCCCTGGGAGGTCTTCAACTCCAGGAAAATATGCCAAGTCACGTATGCTCGTCTGCA
GGGCTTGGAGGCGCTGAAGGAGCATTTTAAGAACTCCAAGTTCGCTTGCGACACGGACGA
GTACATGCCGGTCGTGTTCTCCCCGCCGCGGGACGGGAAGACACTCACCGATCCTGCCCC
GATTGGCTGCCGCGGCGGAGCTGTCGTTCTCACCGCCGCGGGGAAGAGGAAGATGGCGGC
GCTGATGGAGGAGATGGGTGCCCCTTTCTCCGACGACCGGCCCATG
>Unigene0000367    size  223    gap  0  0%
GATTTTCTCAGTGATAGACTCCATTCTCTATCTTAATATCCTCCCATAGAGATTAAATTA
CTTCAACAAAGTTAACTTCTTCACCTTACAAAGAAACAAAATTAACCTCTACTTCCCTTC
TCATAACATTCCAATTTTTATTCCTTGTCCTAGTTAGACAAAAATGAATTACATATTATA
CTTGTTCAGACCACCTCTATGTTCAAGAGCTTTGAGTTTCCCA
>Unigene0000368    size  227    gap  0  0%
GGAAGAATTGGGAATTGGAGGAGGAGATGGCATCTGCACATGCCATGTCATCTGCATGGG
GAACGAGACACTAAAATGGTCAACAACTTCAATAATTTGATTACGAATACCCCTAGTATG
AAAAAAGCTGCAATCCAGATTCTTTGGTCTATCATATACATACTATTTTTGGAATATCCC
ATCGATTCAATGTGTTCCCAAACACACATACATGTTGGAGTTACAAG
>Unigene0000369    size  253    gap  0  0%
AAAGAAGGCTCCCCCTCTTCACACACACATACACACAAACACCTCTCGTGCTCACCCCGC
TGCGAGCATATGAACCACCGCAAGCCGCTGTTCTCCCCCCGCCCATGCCTCTCCTCTGCG
GAAGATCTCACGCCGATGGCTCTGGTGCTCAGTGGAAGAAGAACAAGAGCAGATCACTCG
TTTCCTTCTATTCTGGGTGTGGGGCAGACATGGAAGAACGAAGACTCACCTGTGACCAGT
ATGAAATCCAAAT
>Unigene0000370    size  212    gap  0  0%
AGAAGAAACATGGCACTAAAATCTTCTTATTTGAAACCACAGTGATTATTGCCTTCAAAT
GTAGGCTTCAATGGGATGGACTGCACCAGAAAGAAAATGACCGTGGCTTGCATCACAACT
CACTCAGAAGGGGCAAACATTGATGCACAGTGGCATCTCCTGGTTGTCAATTTTTGTTAA
GATTGCAATTCCAGACACCAACACAATAAAAA
>Unigene0000371    size  529    gap  0  0%
GCGTTCAGCTGCGCCATGTTCCTGATGTTCAGTATCCGCATCGGCGACGACGCTCCCGAT
CCCACCGCAGACGACGTCGACGCATCACGGCGGGTTAACCTGCTAACGGAGTACCTCCGA
TGCAACCGCGAGGACGTCGCCGATGACGGAACAGGTAAGTCGTCGTCGCCGGCGGGGTAC
TCCGCAGAGTACATCAGAGATGCCACGCTCGAACTACTGGCCTCCGGGTGGCGCAGCACG
GGTGTGGGCATGGCGCGGGTCCTCTGGCTGCTCTCCATGCACCCCTCAGCGGAGGCCAGA
ATCCTGGACGACCTGGCTTCCATCGCCGCCGCCGACGGCGACGACGGAGACATGAGCACC
TTCAGCGCCGAGAAGCTGGGTAGCTGCGTCCACCTCAACGCGGCCATCCACGAGTCGCTA
AGGCTCTACGCGCCCATCCCCTTCACATCCAGGGGCGCTATGCAGCGCGACGTCCTCTGC
GACCGAGATCCCAGTCGGTCGTCTGCAACTTCCGCTTCACGCCGGCGGC
>Unigene0000372    size  413    gap  0  0%
GGCGGCGGCGGCGGCGGCAGTCACCTCCCCCGCCACAAGTACTACTCCCTCGCCTCCCTC
GCCAGCCGGTTCTCCTCCGTCTTCCACCGTAATAAGAAGGACGCCGCCCACCACCACCAC
CAGCAGAACCAGGAGGACCACCATGTCTCAGCTGTTCCGGCGCAGGAGGTGGGCGACGGC
GATGAGGCGGCCTCTGCAGCGGCGGCGGCGCCCACCCAGGCGCGGATTCCTTCGTCGACG
TCCGGGAGGAAGGTGAAGCCAGGCGGCGCCCACCCCAAGACTACGGGCGCCGCATCCGCG
TCCGGGTCGTCGGCGAAGGAGGTGTTCAGGAAGTACGTGAAGAAGGTGAAGCCGCTCTAC
GATAAGCTCGACCAGAAGCTCTCGGCGCTGCAGCAGCACCGGAGCCAGCATCA
>Unigene0000373    size  236    gap  0  0%
GTGTCCCTGTCGCCCACGTCGAGGAGGACCGGCGCCGGGAGGGACCTCTGTCCCGCCGAC
GAGCTCTTCTACAAGGGGCAGCTCCTCCCGCTCCACCCCTCCCCGCGCATCTCCATGGTG
AGGTCCCTGCTGCTGCAGGCCCCGTCCTCCAGCTGCTCCTCCTGCTCCGACACCACCGCT
TCGCGCGACTCCAGCGGCAGCGACTCCACCGTCTCCGGGTTCTCCACTGAGAGCCT
>Unigene0000374    size  330    gap  0  0%
ATGATCCTCATTAAACGTTTCTATAAAGTTTGCATGGCCTTTGTGAGACAGATCAGATTA
TGCCATTTTTAGGCTTGTTTTTAGTTGAAACCTCTTGCCTTACACTTTCTTTCATTTCTA
GCCAGTCACTTAAAAAGATGAAATGTAATTTCTTTAGAAATAGGCACAATAAGTTTATTA
AAGGATCCTCATCATCTTAGCATATATTTTCTTTCACATTTAACACATGCATTTTGAAGC
TTTCTTCTTGTGTATTACCTTATTACATGTTGTATGATGTATTGTTCTTGTAATGAATAA
ACATTACAGTGTCAGAAACCAGAATTGTGG
>Unigene0000375    size  227    gap  0  0%
GATGATCAGAGAAACAGAACAGAAATTATAAGACCATTTCAACATATGAAATTAATCTGC
CGAGGTTCAACTCAAATCCTAATACAGATATCTAAAGATGGTTCAGTGGATCTGCTCAAG
ATGCTGAGGAACATTTATCTGTGAAAAGATATAAACATTTGTCTGTGAAAAGGATACAAG
CAGATCACATAGGTAGCATACATGAACATAGAAGCATATATCTGTAT
>Unigene0000376    size  214    gap  0  0%
ATATGACTTATGAACATAGAATCATATATGTATGAACATAGAATCATTTATTTCTGATTA
TAAACCGATGCCAAACCGATATCAACAAATTAAATCTGAACCACACAGCCAAATCTGAAC
CATATCACATTTGACAGAGCCAAACCATATGAGATCCAAACCATTTGACAGAGCCAACTC
CAAAGAAAATAGTGCAGCTAAACAGGAGATCCAA
>Unigene0000377    size  276    gap  0  0%
GTAAACCAACATGAACTTGACTTATTTCTTTTTACGCTTATTATTGTTGATAAAGTCTAT
GACGATAAATTCTCATTTATGTTGGCTAATCTTGACTGGGATCACCCACAACGGACGACT
AAATTGGGATATGGCTAAAAACTGCATAAAAATATGCCGAAAGTGACATATACATCTAAA
AAATGTAGCACACTATTCTGTGTTTTAAAAAATCGGCTGCCCGACTATCTTCTTCCCAGC
ACCTTTGCAACAGGCTACGTACCTGGAGGTGGCGGC
>Unigene0000378    size  262    gap  0  0%
AGGTTTATGGAACCTAACAATTGGCCCTCGGGGTTGAGACCTAAGTATACTACGAGGTGG
TAAGGTCAGGGGAGCAGGGGTAGGTGACCCTAGGGCGAGGTGGGGAGGTCTGATCAAGCT
CAAACTGTTCAGCCTCTAACGCACGTTTGTGATGCTCGATTGTGGTGCTGGTGTGAGAGA
ACTAGTCCCTTCAAATTTGAGTGGACATGGTTCATGGAATTTACTATTTTCTTGCTAGAG
TTTAGAAGCCTCATTCTTTAAT
>Unigene0000379    size  204    gap  0  0%
CGGAGGTGCACGGGTGGATGGGAGAGCCAGGGCCAACAGTGACCTTCTACTGCTGGTCCG
GCTGGAGGGTTAATGGGAGGCCGTTCCTGGCTGGATTCCTGGCTGGAGGTAGGGCAGCTC
CGACACGGGCGGTGGTGGGCGCAACAGGTTGAATCTGGAGACGGCACCTGGTCTGGAAGA
CTGGAACTGTGGGGCTTGGGGATG
>Unigene0000380    size  299    gap  0  0%
GTGGATTTGGAGTATGGGGCACGCCCATTTGTTTATCAAGACAAACAAACAAATGAACAA
TGCTGGAGAAGGCCAAAACTCTTTTTAAGGCCCTGGAAAATCATGAGTGCCATTTCTCAT
GGCCACCCATCATTTTGCTGATCATTTCTCATCCTTCCAACCTCATCATCCAGATTCCCA
TCATGCCGTGTGAAAGATTCTGAAAATCTACTAAACAATTTCCTTTTCCTTTTTGTTTGA
ATATTGGTGGTAAAGGCAGTTTACTTTTTTATCTTATGGTAGCATATGCAAACAATAGG
>Unigene0000381    size  269    gap  0  0%
AGAAAACTGAAGCATTTTCTATTGAAAGTTATTGATGAAGTTTTCTTCTTCTGCGATTGG
GTCCCCAGTACTGATTATGCAGTACAAAAGAGTCAGTCGGTACTTTCTTGCCATCATCAT
TGCGATTCCAGTGGTAGATAGCATGGGTCCTATTTTTTATCTCCAGTGTGGAATGTCCGT
AGCTTGCTTCTCGAAAAGCAGAATATTCTGGCTGTGGATCCAAATAACTTGAGGCAAGAC
CTTCTAGATTTCCTCCATCTCCGATTGTT
>Unigene0000382    size  325    gap  0  0%
GATTTCCACCATCTCCGACTGTTATGTAAACAGGTGCTGATTTGTTAGGTAATGGATACC
TGTTACCGCCTGTTATGTTGTAGTCAACATTAGAGTATCGATATGATCTTTCATAAGCAT
GGACATGGCCAGCAAAGATCACATCAACTTTGTACTCGATGAACCAGCTCTCAAAAACAG
ATCGCATGCTTTCACCCTCCATATAGTGAGCTCCATTACTATTGTAGAGCGGCACGTGCA
TGAGCACAATGAGCCAAGGAGTCTTCTCCCTCTCAACTCGCTTCAGCTCTTCTTTAAGCC
ACATGTATTGAGGAGTGTATTTCAC
>Unigene0000383    size  487    gap  0  0%
GGTTTCTCCCTGGAAGAACTGAAGGTTTGATTTCTCATTAGTCCTAGACACTTATTTCAT
TCTGCACGGCTTGTTTACTGCTACTTGCAGGCAAATGTTTGCTGCATTTCTCAAATGCAT
TCCATCTGTATAGAAATTTCTGCTCGTTGGTTGGGGAAATGGGTTTATATGCCCTCGTAA
ATTGTGTTTTTCTCTGTTTCTGCATTCCACATGCTCTTAGCTGAGACAGATGAACTAATT
AGTATAATCTATTACTGATAGTTTGTCCATGTATGGAATATGTTGTCAATCATGTTATTG
GTCCCCTTCATATCTCCTCCACAGTAATTTTCACTAGATAAGATGTCCAGCCAGAATATA
TACTTCGTCTGACCTCTGCTTTTCTTCAATTGACTGCTTTATGCGACTCCCTTTCTGAAC
ACTTTCTTGCTTTCTCTGATTGGCTCTCAATTATTAACTCCTTCAGTTGGCTGGAATCCC
CAAGAAG
>Unigene0000384    size  471    gap  0  0%
TCTGCACCCAAGCTCTTTGGAGCGACAGCAATGGCACCAGTACTGGGAGCATCCGCATTC
CGTCTCCAGTGAGCGGCAGCATCGCCATACCCACCACCGTTCGCCCCCCCATCCTGCAGC
TTTCGCTTCGCCACCTGCCCACCACCGGCGCCGTGATCGGGGAGCACGTCTCCATCTGGC
AAACAGTACTGTCCGGGCTGCGAGGGTAGATCTCGTCTCTCTTCTCCCTCCGCCATCGCC
GCATCGGGCCGGGGAGGACGGAAGCACGGAGGGCTGGGCTTTGGGGTGCACCCATGGAAG
GGCTGGCCGGGAAGATCCCCATTGGGGTGCAACCCTCTTCCTCCGCCACCCCCACTCCCG
CCTCCTGCCTCTGCCGCCGCCGCCGCTGTGTTGTCCTCTCCGTGCTTGCCTCCTGCTACT
CCACTGACGGTTAGTACCGAAGCAGCTGCTGCCATGGATGGGGGAGATGGA
>Unigene0000385    size  398    gap  0  0%
GGAGGGTGACGGCGGTCATCGTGTTCGGGGACTCCACCGTGGACGCCGGGAACAACAACC
AGCTCCACACCGTCGCCCGGTGCGACTTCGCGCCGTACGGGCGGGACTTCTTCGGCGGTC
GGCCCACCGGGCGGTTCTGCAACGGGAGGCTGGCGACGGACTTCATCGCGGAGGCGTTCG
GGCTGAAGCCGGCGGTGCCCGCATACCTGGACCCGGCCTTCGGCATCGAGGACTTCGCCA
CCGGTGTGACCTTCGCATCGGCAGCCTCCGGCTTCGACAACGTGACGGCGAGTGTGCTCG
TAAGTACGGAGCTAGCTAGTACGTTGTTTCATGCCTGCATATCGTCTCTGCAATTCTCAG
CCTTTTTTAACCCTTTAATTTTGGAAAGAATATTAAAA
>Unigene0000386    size  395    gap  0  0%
GGGTGCAGGGCGCGCCTGCGGTGCGCACTGGGCGGCTTGGGTGCGCCGTGGTACGACGCG
TGCGTGGTCGAGATGAACAACCGTGGGACGCACGTCGGAGACGAACTGCCGTGGGATGCA
CGTCGGAGTCGAGCAGCTAGCCGTCCGTGGGAGGACTGCTGGATGCTTGTATTTGTGCAG
GTGCAGCCGCGGATATGTCGAAAGCGTTGGAGAACTGCCGTGGAGATGCAGCGGCGACGC
GGCTGGAAGGACGAGCGATCGCCGGAGAGACCAGATCTGGTCAGGCGGTGCGCAGGTGGG
CAGTGCGCACGTAGCGACCAGCGACAGGGCAGCTGTGTGCCCAACGACGGCAGAGGCAGA
AGAAGCCTGAGAAGAAGGAGCACGACAAAGGTGCA
>Unigene0000387    size  217    gap  0  0%
CGGAGTCACGGAGCGGCGATCAGGGGGCCGGTTGCGTTAGTTCCGCAGCGTCGTTGTGGT
GGTGTTCATCTTGAAGATATATATATGTTCTCTGTGAACAGAGGATAGAGAAAGAGAGAG
CTGAAATAAGAGGAGAAGGGGAGGACGTCGTTGGACTGTTGAGATATTGGAACTGGCGCA
GGTGCAGGGAGCAGCGGCACGACGATGCGAGACGGCG
>Unigene0000388    size  252    gap  0  0%
ATGAAGCAAAGATAGATCTGCTATGCGCTTGTTGCTGGGGTCGGGTCTTTTTTCGAGTAG
GGCATTGGTCGAACAAAGTCGTCTTCAACGCTCTGAGGCCATACAGAACGGACCCACGCC
TACACGCAGTAGCTCTATGGCTATATAGGCGCAATACGGCGCTAGCACGACCGAAGAGAC
ATTTGCTGAACCTTCATTCTTTTTTCTGCTGCATTGCAATCAATATTATGCTGCTCGCCT
CAGCCGCCAGCG
>Unigene0000389    size  305    gap  0  0%
AATGGTTCTTCAAACGGACGAGGTGTAGAAGAAATAATGAAGCTTTTTAAGCGTCCTCAG
TGGGAATTGCCATTTGAAGGTTGGATAAAAATTAATTTTAGTGTTGATATGGATTATGAT
ACTAGTATTGGAGGTATAGGTATTGTGATTCGAGAAGAAGAAGGGAATATTATGGAGGCT
ACAGCTGTTCATTATGTCAACCAAACATATCAATATGGTGTCGCTCGCGCAGCATTTCTT
GGAATTTCACAAGCGTTACACTGGCAGAGCGAGAAGATTATTTTAGAAGTTGAAGGATCG
GACGA
>Unigene0000390    size  241    gap  0  0%
GGGGTCGCTTCTGCTGCGGCAGGTAATTCGGGTGGCATTTTTGTTTTATGGAACCCGTAC
GAGGTACAAGAGGTTGAGGCAGACAGGAGGGTGAGCAGATGGGCTGTTTCTGTGCACTTC
AAGGGGGTGAAGGACAATTTTTCCTGGGACTTCACTGGGATTTATGGTCCCCAAGCTAGG
AATGACAAGAGGCAGCTGTGGGAGGACTTACTTTTGTTCCATCGCTCCTCAGGCAGACCA
T
>Unigene0000391    size  919    gap  0  0%
ACCAGCACCACCAGCAGCCCTTTCAACTTTTCTCATTTATAGAGGTACCTCACTTGTTCA
GTATTTTATCCTGTCAGTGCTATATTGCAAGTTATAAGGTTATTATTGGACAATGGAGAG
AATTGGTGCTAATTTTTGGTGCCTGTGATATGGAGATCTTTGAGAACATGACCAGCTTTG
AACCTGGGCTCCAGCCAGCCCTTGCCCAAAACTGTGGCATTACGTATTTGCATTGGATCC
CTATTATATGGAAGTAGTTCCATACTTCCGTTGTGTTTACCTGTACTGGATAAGATTCAT
ATACTTAAGCCTCTAATATTTTCGGGTTTCTTTAAGATTGGTGGAATCGATTGATCCACT
TCAGTATCCCATATGGTTCCTGTAACTGGGCAAGATGGGTGGAGTCTGGTATTGTCCGGC
TTCAAGTAAACAGAGTAAAGATGGGGTTACAAGCATGTGCAGATTAAGGCATTTGTAAAT
TCACGTTCATCATGAGTGGGTGGAATACTTTCAAAAAAAAAAAGAGTGGGTGGAAACAAA
TCTTTGACTATTCTTCTCTTAAATATTGCTTCTCTAATTGGAACAAGAGGACACTTCCTG
TGATTCCAATGAAACTTGAGTTTGCTGTCAGTCATGCCCTGTGATAAACCAATATATATG
CTGTCTTGTATGACACACTTTTTCCCGGAAGGCAACATCAGAGGTCATTTTCCATGATTA
TAGCAGCTGGTTATTAGAATGTGAAAATGTGATCTGACTACAACATGGAAGGGTTTGAGC
AGAAAGACATCTAGCAGCAGAAATTACAATTCTATGCTTATACTACAGTAGGTGGATCAG
ATTGGATTTATCCGGTCCAGTGGTGCTAAATGGGAAAAATGTTTTCTGACCTCACTGAAT
GCTACTTTATCCCCTTCAG
>Unigene0000392    size  567    gap  0  0%
TGAATAAGTGAGGTCCCCCTAGAAATGAGAAGGGTTGAAAGGGCTGCTGCTGCTGGTGGT
GGTAGCAGTTCCAAGCTGCAACGTGATGGCAGGACTATTGGGGGGTTTGGGTCTCAAAAG
GGAGAAAATAAAGAGAAATGGCACTGAGGTCTGTATCAGATTGGGGGACAGAGTGAGCTT
TTCATACATTCAACAAGAAAAATACAGTTTGAGGGAATCTTAAAAGACTAATCAAAACAA
AGGGTTGTCTGGTCCATTGGCTGGATATAGAGTAGACAGTTGGCATCATTATGTGTATCG
TACTTGATGAGCTGTCAGCTATGTGGTAGGTATTTGAATTTATTGCTGGTATAGAAAATG
TGTGATGCAGTTGGTTCCCAGCAGATAGTACATGCATGAGAAGAGAGGACCCATTTTCTT
TCGATTTCAATATTATCTTCTCTTGCACCTTTACACCAAAGTGCCTTGTTGTCATTTACC
AAAGTAGTAAACAGATATGCTCAGTTTACTATGCTATTGCTGATTGCATTTAACATCATA
ACCAGGTGAGCTCACCCATGGTAAATA
>Unigene0000393    size  285    gap  0  0%
ATTGTTTAGTTTGTGACACCTTAAACCATAAGTAACTGCTTAAACCATGGAGGGTGGCTT
AGAAGTAGTAAAGAACTATTTTGGGCCTAATATTGGTATTCTTGGGAGTTGCAACGTTTT
CAGAGTTACAGGAAGCCTATCTGTGAACTGTGAAGTGACATGAACATTTTCTTCTTAGTC
ATGAGGTATATATAGCTTTTATTTCAGTTCTTCATATTTTTCTTTGGCATGACTCTTTCC
TCCCTTGTGTCTAGGTATGCAATATTTCTTTGCAGGAGTTCTCAG
>Unigene0000394    size  356    gap  0  0%
CCACAACATCTCGACACCCAAAGGAGGCACTTCTGATACAGCAAGGCTAGCAAATGCAGA
TTAGAAAGCTCCCAAGGATTTATAGCATGTTCAGCTCCATCAACTAGAAGGGGGCAACCA
ATTGAAATCTGAAATCTCCAATCAACCACTCTAACATGTGAAGCAATAACTATGCAAGTG
TTGTCCATCTCATATGTGATGATACTGTTGAGGGAAGTGCTCTTCCTTACTGGTGGAGAA
CTTTGTTGGCTAGATGTCCATCCCCACCCGGGTAGTAGATTTCAGATTTCAATTGGTTGT
CCCCTTCTAGTTGATGGAGCTGCAGATGCTATAAATCTGCATTTGCTAGCCTTGCT
>Unigene0000395    size  385    gap  0  0%
ATTTCTTTTGTAGAAGTTGACAGTTGACTGTCCAAAAACTGCCAAGTGTGAGGGTGAACT
ATGGGTCCATCAGAAGCTAGGTGACATATCTTGAAGTGATATGCTGTAGGGTTGGTCTCA
GCTATCCCCTGTTGTTTTGTTATCAGTCCACGACTCCATGGACAAATAAATGCCTTGAGA
AGTTTGAAGGTTTAGTAGAGCTCCATGGCTTTCCTCACCATCAGTTGCTGTGCCTACCCA
CACCTCCAGAATAAACCACTATAGATCACCAGAGCACCCAGAAGATGTGAGCCAGTCAGA
AGAATGTGTGCTACCAATGAAAAAATTCTTACCGCACTTAGTTTAACTACACTTTTGGCC
CGCCATTTGTCCAACTTATGTGTTA
>Unigene0000396    size  205    gap  0  0%
GCTCTTGCCCTCCCAGACCATGGCCACCACAGGGCCAGAGATGATGTAGTCCACGAGGCC
CTGGAAGAAGGGCTTGGAGGCGAGATCGGCGTAGTGCTTCTCAGCAAACGACCTCTCCAC
GTTCACAAGCTTCAAGGCCTTGAGGTAGAAGCCCTTCTTCTCAAAACGGCTGATGATCTC
ACCAATGAGGCCCCTCTGGACGCCG
>Unigene0000397    size  362    gap  0  0%
AAGAACCCGAACTCCTCGCAGGCCCTCACCATGAGCTCCACCGCCCGGCCGCGCCTCTGG
GCCAGGTCAACGACGGGGACGCCCAGCGTCCGGACCCAGCTCTCATGGCGGGCCGGCGTC
GGAGAGGCCACCACCATTGCCGCCGCTGCTTGCTGCTAGCTACCACCACTTCCCTTCGAC
AGCCAAGGGTTTGCGCCCCTCCACACACACAATTCTAGAAGGCGAAGACAAGTGAAAGCA
AGAGAAGGTGGAGTAGGGAGACTACTGTTGGGAATGTTGAGGTGAGGGGGGTAGTGGTGG
GGTTGTGGTGAAATGGGGTATCAAGAGATGGTGGGAAGAAGCGTATAGGAGTGTTGAATG
AG
>Unigene0000398    size  240    gap  0  0%
TTGGCGCTGCTGCTGCTGTTGTTGGCGTCGGCGGCGGCGGCCCGGCCCATGGCCTCGTCA
CGGATCTCCATGCTCATCACCTCTTCCTAGAAACGACAAGCACAGATGGAGAGATGGAGA
CACCAAGCGGCGGAGTGTTAGAGGAAGTACTGGAGATCGGGGAAGGGAGAAGACTGAACC
CAGGGGGAGACGAAGAGGAAGCCAAGTGCTTATGGATGTGTAGGTTGTAGAAGTATAAAT
>Unigene0000399    size  215    gap  0  0%
GGAGCTCCACCCGGTGTTCTTCCTGTTCGTTGCGGCCCCCAGCGTCGCTTGCATGGCGTG
GGCGAGGATCCGTGGGGACTTCGATTACGGTTCGAGGATCGCCTATTTCGTTGCTCTCTT
CCTTTATTTCTCCCTGGTTGTGCGTGTTAATTTCTTCCGAGGCTTCAGGTTCTCCTTGGC
GTGGTGGGCCTACACCTTTCCAATGACGGGAGCTG
>Unigene0000400    size  319    gap  0  0%
AAAGAAGGATCTTCACCTTCAGACTTCAGAGGGCTGCGTGGCATCCACACCTAAGCTAAA
TGAGCATATCGTAGACCTCCATCAGAAATAAAAGCATAAGCTGACTTGACCGAGAATTGG
CCATCTTTCTCCCATCTCCACCACCACTGGTTCATAAAATCCGACAAGGCCACAGAAGAC
AGACTAGAGAGAAGCTCCTGAAACTGACCAGTCTCCTGTATTGTCGAATTCCTCCTGAAA
GTGGGAGCCCACACACAACCAGGCAAAGAAGCATCCACCATATGAGAGACAGAAGTGCTG
GAGTTTACAGCTACATGGA
>Unigene0000401    size  508    gap  0  0%
ATCCTCCTCCTGACTGAAGACCTCATTCCCAACCTTAATGCTACAGATGGCATTAACTCT
ACGTCTATCTGAAGCAACCCTCTGGAAATAAGCTGTATTCTTGTCTCCCTCTTTAACCCA
TCTGTCCCTCGACCTCTGTCTCCAATAGATCTCCTCCTTGCACAAAATCTCCTCATACTG
TTTTTTCAATGATTCTCGATCGGCCCTGTCTTCATCATCCATCAGCCCTGCCTCTTCAAG
GCTATCCCATGCATCAAGTTGTTGTAACATTGTATTTTTGGCCTCTCTACCAGGAAGAGA
CTTTCCATTCCCCCACCTCTTCAGCACCCCTGCAGTATGTCTAAGCCTCCTCACAAGGGT
AGACATGGCCGAGGGACCATGCTCAGTCACTTGCCAAGCCGCTCTAACAACATCCATAAA
GTCCTCCTCTCGCAACCAGAACAGCTCCATCCTAAAAACATGTCTTCTATCATTGTTTCT
AGACGTCTTCAGCAGAATAGGCCTGTGA
>Unigene0000402    size  320    gap  0  0%
ACCACACATGGAAGTGGATCCTCCTTTGTGTTTCTGCCAACGCCCTTGCAAGACATTTCA
CTCAACTAAGGAACGCAGCAAAGGAAGACGTTTTTATGGATGCTCCAGATGGGCGTAAGA
CATCACATGTTTTAATCTGATTCTACATATCGGATTTACCTTGTTTACTTGTGTTTATGT
GACTACTTCAGATGGTTTGATGAGGTTCAACATTCGACTGTGGATTTGAAGTACCAGATT
CAAGCTCTGCAAGAGGTGTTGGAGAAGAGGCTCAGTGAGTTAGAGTTGAAGTTAGGCTCT
ACAAGACGGTTGATGAAGAG
>Unigene0000403    size  233    gap  0  0%
GGCGGGGTGGATGGGCAGGAGGCAGATTAATTAAAAAGACGAAGAAGAGAGGTTACGACG
ACGACAGACGGCGGCGGCGAGGTCGGTGGTCATCATGGGCCGACGGTCCTGGTGTCGAAG
TACCAGGTGGTGGCGCTGCTGGAGCCGCCGGCGACCCCTTCCATGAGGGCGATCCGCATG
TCGTCCGACGGCTTCCAGTGCCTCTTGCGCTGGTTGATGAACCAGTTGTTTAT
>Unigene0000404    size  270    gap  0  0%
GAACCAGTTGTTTATCTGCTTCTGGTCCAGCCCCGTCATCTCTGCCAACCTCGCCTTCTC
CTCCTCCGTGGGGTAAGGCCATCTGTAGTGTGCGTTCCACCAATCCAGCAGCGCCAGTCT
CGCACTCTTGGGGAGCTTCCCTTTCTTCCTCTTCTTCATGAACTCCTTCCTCAGACTGCT
CAAATAGCCACTGTACTTCTTCAACAGCATTTCCTTCAGCTCTTGATCGCCCATCGACAA
CCCGCCGTCCTGGCTTTCCGAGGCATCGAG
>Unigene0000405    size  282    gap  0  0%
CTGTTGCTCTGATTGCTGCGATTACGATTTTGTTGCTCTGATTGCTGCGATTGTGTTGAG
TTTTGCTGTTTGTATTCGTCGATGTCCGTTTCAATGTGCAGAGTGTTTGGTGTAGGCCGA
ATTTTTTGAGTTGCTGGTCCAGATGTCGTGGAGAAACGACATTGTTTAAGGCTTTAAGCT
TGGTAGGACGATTGTTTGGCTAAAGGTGGCTGAAAGGAAGATCTTTTACTGTCTAATGCT
GGTCACATGATCCAAGTTTCTTCATCATCATCATCATCAAGG
>Unigene0000406    size  366    gap  0  0%
GACGTCATCATCCCCAGTGGCCCTGAAAGAAAGAATCACACAAGAGAAACAGAGGCGAAT
CAACAAAACACATCCACATGATTCCAATATGCGGGAAAAATCTAAAAAAAAGGAGTCTGA
GAGTATATTAACGAGATCGGTTTGATGGATAACAGGGAAACCTGACTTCGCAAGAACAAG
ATGCCTTCACGGATCGGAAAAAAAAATAGAGGAGATATAAGCAGTGTCGGCAGCGGGAAA
AACACATCATGATACCTCTGTCAATTTAATAGATCAACAGATCAAAAAACCAGCATAACA
ACCAAAAAAAGAGGAAGAAAATAACAGCGGAAAGACGGCGTTCTCGAGAGGTACACAACA
AGAAAG
>Unigene0000407    size  253    gap  0  0%
GCGGCGGCGACGACGGCGGCGGCCGGCTGGTGAAGGGTCGCGGATGGCTTCCCAGGCTCT
GCCTCAAGGGTTCCCTGTGTCTTCTCAACCCCATCCCCGCCATGAAGGTGAGCAGCGGTC
ACAGTACAGTGAACTGTTCCGGCCGGAGATCTGCAGAGTTCACAGAGGCCGGGGGCCCGA
GCCAGAGATTTGAAGGTGGTGGTGGCGGCTTCGTGGCGAAAGCCTTTGCAGAGAGCCCAC
CATTACAGTGCCA
>Unigene0000408    size  380    gap  0  0%
ATGTAAACTAACATCGAATCCTGTCAGTGGGGAAGAGTCTAGTGCACAAAATCCAAGTCG
TCTGATGATATATTCACGCAGAACAAATACACTAAATACATAGGCGCCATTGTCCAAAAA
GGAAAAAAGACAACCTAAATTCCTCGCCAAAAGAAATATCTCATATTTCTGTCTTTTAAG
CAGATCGGCACCCTCACATTTTTCTTCATTTCATTTTAGAAATAAATTTTCTGCGTGTTC
ACAATATGTAACCGATGATTTTTCTTGATCATCTTGGTTGTCTTTCCCCATGTTGGTAAA
GCATTTCTGCTGCTAGTAGGTGTGGTATAATTAACTTCTAAAGTAAACTAAGATGTCTAG
CCACCTTTTTGAGAATCCAG
>Unigene0000409    size  486    gap  0  0%
CGCCTATGTATCTAGTGTATTTGTTCTGCGTGACTATTTTATCAGACGACTTGGATTTTG
TGTACTAGACTCTTCCCCACTGACCGGATTCGATGTTAGTTTACATTGAATTGGATTCGA
AAACCTTTGATAACATTGCCAAGATCCTATTCGGTACTTTGATGGAAATGCCTTTGTATT
TCTGCCAAGTATCTAAATTTACTTTTTCCTTCTCTTCATAATTTCTTCCTTTTTTTATAA
GCCCCTGGGTATTTATCTTAATAAAGATATTGTAGGGACCCCTTAATAAAAGGTACTTTT
GAGCATCTTTGTAAATAAAGATCTCGTCAGGGCTTTCTTAGGAAAGTGTATGAGGATGTT
TTCGCAAAAATGCTGTGGGTCATGAGCATCTTTCCTGTAAAATGGCTATGAGGGCTTTCG
TGTAAAAAATCTGATGAGGGCTTTACAAAAGTACTATGTGGATTTTTCTGCAAAAAAAAT
GTTATG
>Unigene0000410    size  309    gap  0  0%
TTTCAGAATAAGCTAGGCATGGTAATATGTGCCGTCAAGCAACAATTTGGGAATCACATA
AAGGGATTTCTGGGTGACCACTACGACCCCCTTAAGTTATGATAGGGGAAAAGGTGCAAT
GCAATTTATTTAAACCAATCCAAAAAATTGAAGACTTTATTCAAACTTCGAACAATTGAA
CGAGCTACAAAACTTGTTTTTCCCTTCTTCATGAGAGTGTGTTTAGCAATTCCTCTCCTC
AAATGATAGGAGTCGCACCCCGCACAGTCGCACACCCCTATAGCGGCCCAGTAGTTGGTA
GGAAATCAG
>Unigene0000411    size  455    gap  0  0%
GCCTTATATTCTTCGCCCCCAGCTGCTCTGGTACGCGGCAGTAAGTCAGAGAACGCTTCC
TTCTCGGCATGGGCGATCGCCAACGCAGACTTAAGGTCCGCAATCTCCCTGGTCAATTTA
GCCTCACGGACTCTGTGATCAGTCTCTTGGAGCTTGAGGCGAACCTCCTGCTCCGCGCAG
CGAATGTTCCCGGCCTCCAATCTACGTTCCAGGTTGCGCTTACTCCTGATTAGCCGCTTC
ATCGCGGACAACAATCGCTCACCGCCCATGATCGTGGCGACCGCGTCAGCACCCAGTTCG
TGCTCGGCAGAGTCTGAAGTCACGTGGCATTTGCCCAATCTCCTCTCGCCACCCACGGAC
ACAGCGGGCACATCAGGATCGCGGACCGTTGATTCCGTGGCAGGCCTCGGAGACAGCCCC
GACGAGGCGTTCTGCTCGGCATCCATCTGTTCGGA
>Unigene0000412    size  277    gap  0  0%
ATCTCATCAAGATCATCGGTCCTCATGTAGAAGTCTGACGAATAGTACCTTCTTAGGAAT
AAAAGGGTTCGCAACTTCTCGTAACTGAATTCATTTAGATATGTTTGGTCCAACTTAGTT
ACACAGACTGATATGTGACGAATTGTATCATGCGTTTCCATAGCCTTTTGATCCCCCAAT
CTAAAACAGTCGTCCCAGGATACAAACTCAGATAAATCGTGTAACAAGTCATGCATAACA
AAATCATCGATCTTGTTAGGCGCAGATTCAAAGAAGG
>Unigene0000413    size  209    gap  0  0%
TGGAGGAGAACCTGGTCGACCCCGTCGGCTGCCCCGAGCCCGGGTGCCGCGCCGGGAGGC
TGGAGCCGGAGGCCTGCCGGGGGGTGGTCCGGCGGGCGGTGTTCGACCGGTGGGGGGCGC
TGCTGTGCGAGTCGGCGGTGGCGGCGCCGGTGAGGTTCTATTGCCCGTACAGGGACTGAT
CGGCGCTGTTGGCCAACGAGGGCGACGAG
>Unigene0000414    size  247    gap  0  0%
GATCAAACACTTCCACCGATCAGATTAATGAAGCTTAGCAACAAGTCATCAGATAGGTTA
CATATAACAAAGCAACTTAAGGTGTCATCGGTATGTAATACCCAATATCATTCGGGGATG
CACATTATTCAAATCATAGGGACTTTCGCAAGTCAAAATTACATTTGGCGCCTCATCCCA
TTCCCAGATCATAGTAATATATCATGCATAAAACACACCTTGTGTTTAGTTGTAGTAGAG
TTCGAGA
>Unigene0000415    size  252    gap  0  0%
CAACTGCTGAGTCTGCTGTACCATTTTTTGTGCATCTATTTGAGCACTGTGTAACAAAAT
CAATGGATGATTCCTCATTCAAATATGACCATTTTTATATTATCCGAGAGTTCAACAATA
GAGATAGACAGCAAAGACAACATAAAATAAATCTTTTACAGCATCTGTGAACACAATTTT
TTGTCCTTTGATCATATTACAATGTTTTGCTACTCAATTTTCCACTCTAATATCTGCTAT
TCAATAAGTCAG
>Unigene0000416    size  231    gap  0  0%
GCTTCCATTAAGTAACCTTTCAGGGACTCATGATTGGTGCTCCTGTTATCCATGTTCACT
GCTAAAAAAGGAGTTTAAAGAATCTAGGAACAATATTGAGCTGGTTGAGCAGTTCTATCA
TCTGAGAACACACATACACAGAAATTCAGCAGGTGCCTTTTCTGAACACACATACACAAT
AAGTACATGATTCAAAGCAAAAATCAAAATACAGTAACCTTTGTCTGAAAA
>Unigene0000417    size  451    gap  0  0%
GGAGGAGACGACCTGCAGGGCCGCCGCCTCCGTTAATCTGAGGAGGGTGGTGGACTTCGA
GGAGGAGGTGAAGGCCCTGCTGCCGAGGGAGGTGGAGGCCACCAGGGAAGCGCTGGAGAA
GGGCGAGGCCGTATTGGCCAACAGGATAGAGCAGTGCAGGTCGTACCCGATGTACAAGTT
CGTGAGATCGGAGCTCGGGACCGGCGTCATCTCCGGCGCGAGGGCCCTGTCCCCCGGCGA
GGACGTCGACAAGGTGTTCATGGCCCTCTGCGACGGCAAGCTTGTCGGCCCTCTGCTGGC
ATGTCTGGAAGATTGGGACGGGTCTCCCCTCCCAATCTGCTGATTCCTTCCCACCGGCTC
CAGAAAACCAGTGTCCTGCAGAGGAAAAAAAAAAGATTCTTGTGATGCAAAATAAATGTT
GTTGGGGTACATGGGTGGTTGTTTTTTTTTT
>Unigene0000418    size  307    gap  0  0%
GCTCTGCCAGGCCGTCGACCTCCGGCACGCCGAGGAGAACCTCAAGAACACCGTGAAGCA
GGTCGTCAGCCAGGCCGCCAAGAGGGTCCTCGCCGTCGGGGCCGACGGGGAGCTCATGGA
ATCCAGGTTCTGGGAGAAGAACCTCCTCAAAGCCGTCGAATCGGTGCAGGTGTTCAGCTA
CATAGATGACCCCTGCAGCCCGGACTACCCCCTGATGCAGGCGCTGAGGCAGGCGCTGGT
GGAGCAGGCCCTGGCCAGCAGCTGCCCGGAGACGAAGGAGGAGACCAGGCCGGCCGCCGC
CATTAAT
>Unigene0000419    size  614    gap  0  0%
AAACCAAGAAAGGATTTGCAGCTTGAGGATAATTTCCTAGGAGCAGACTCTTCTTTCCCA
AGAGAAGCAGTTCTTCAGATCCTTCGGGTTGTAAAGATTATTTTGGAAAATTGCACAAAC
AAGCACTTCTATAGTTCATATGAACAGCATCTTTCAACCCTGCTTGCTTCGACTGATGCA
GATATAGTGGAAGCAAGCCTGCAGACATTGGCAGCATTTTTGAAGAAAACAATTGGAAAA
TGCTGTGTACGAGATTCCACTTTGACTTCCAAGCTATTTTCTATTGCACAAGGTTGGGGA
AGCAAAGAAGAAGGCTTTGGATTGCTTGCTTGCTGTTTGCAAAGTGGTTGTGACTCAGTT
GCCTCTGAGATTGGTTCTACACTTCATTTTGAGTTTTATGCAACCAATGACACATCACAT
GAATGCAATAATACAGAAAATGGTATCCATGGTTTGCAAATTATTCATGTGACAAACATC
AATTCTTTTGGCAAGCAAGATCTTGAACTTTTGAATAAATTAGTGGAGGAGTATAAGGTG
CCCCCTAGCTTACGGTTTTCACTTTTAACGAGACTGAGATTTGCAAGCACTTTTGATTCT
TTACCGGCTCGGCA
>Unigene0000420    size  322    gap  0  0%
AGGGAGCGCGCCGCCCAGAATGCTGTCGGTGACCCCTTCAAGGAGGACACCTTCCAGGGA
CCTCAGGTCTCCCAGCTTCAATTCGACCGCATCATGTCCTACATTGAGGAGGGCAAGAAG
TCTGGTGCCACTGTCGAGACTGGTGGCAAGCGCAAGGGCGACAAGGGTTACTTCATTGAA
CCCACTATCTTCTCCAACGTCACTGAGGACATGAAGATCCAGCAAGAGGAGATCTTCGGC
CCCGTCTGCACAATCTCCAAGTTCAAGACCAAGGCCGATGTCATCAAGATTGGCAATAAC
ACCACCTACGGTCTCGCCGCCG
>Unigene0000421    size  210    gap  0  0%
GTTGTCGGTCGCCAGATTATGAAGTCTGCTGCTGGCTCCAACTTGAAGAAGGTCACCCTC
GAGCTTGGTGGCAAGAGCCCCAACATCGTCTTCGCTGACGCCGACATCGATGAGGCCATC
AACTGGGTCAACTTTGGTATCTACTTCAACCACGGACAGTGCTGCTGCGCCGGTTCGCGT
ATCTACGTCCAGGAGGAGATCTATGACAAG
>Unigene0000422    size  261    gap  0  0%
GATCTCAATGAACCAACACTCAAGTCACCTCACTTCGGTGATAACTTCAACATTGGTGAG
GCTAGTGGCAATAACACATTGAACTTTTATGATCCATTCGCCCATCCAAATTGGTTTTGC
CAATATGCCAAAGTCATCTACCATCCGTTCCCACTTATTGAACTTCTGGATGATTGGAAC
CAATGTCCAAATCTGACTTGGAGAGTCATGGGGTATACATGGGTAAAGTTGTTTGTATCA
TCCCGTGTCAAAGAGGTTTGT
>Unigene0000423    size  451    gap  0  0%
ATAAATCCCTTGTTCTTTCATGTATAGAACAAAATTTTCAAATGGTCCCTTTGTCCCCCC
CCCTCAGGCCGCTTACCAATCTTTCTACTTTATTGACGAATTTGGAGACCTAGTCACATG
CCTTCAAAGGCAAATATGTCTGACTAGATTGTTGAGTAGAAAGCCCAAAGACTCAGGTTG
TCTTTGTTTCACATATCCATCTATAGGCTCCATCACTTCGGCCTATAAATTTGGCACATG
CAAAAGTGAAATTCTTTTATTCTTGCCAATGTCTGAGGAACCTGATCTGCACCAACTTCA
AGAAAGTGTCTCACCAATTGAGAAGTCCACCCAGCTTGGTGGTACTGATCTCAACGATCC
AACACTTGAATCACCTTCCTCAGGTGATAATTTCAACATCAATGAGGCTAGTGGCAAAAA
CACTTTGAGCTTTTATGACCCTTTTGATCCA
>Unigene0000424    size  332    gap  0  0%
AGCATCTCAATATTATGTGGGTCTTTGCCACCAGTGGAGAACTGAGCGCATCACTTCATC
GATCACCATCTAGGTGATCCAGATGGTTTTTAGGGGCTTCCTGGTGAAGAAAATCTAAGG
GCCGCGACATCGAGGAAGTGGTGGCGCAAGCTGGGGATCGACTGCGGCGCGATGTGAGGG
AGCTGCTTTGTGTGAGCGAGACACTTACAACACTGCTCTTCCGCCTCGATTCAATCAGCA
GTGTCAGGGAGTACCACAACAGGTTGATCCACATGGTGATCACGCTCCAGGAGGCTGTGG
ATGCGATCGCCACAGTGGAGGAACCCAAGGAG
>Unigene0000425    size  354    gap  0  0%
ATCATCTCTATGTGGACAAAATTACATCAAGATGTTCCCACCACCATTATCACTTGCTCC
ATACTTATATGTATGCAGCACATCTTACTCTTCTTAGCATCTCTGCCACGATATGTAAAA
TACATGTGGCTAAAAACATTGTCGAGTGTTACCAACCCTGAAATCAAAACCTTTTTCGAG
TCGGGAACTGGATTGACTCAGTGTACATGTCAAATCATGGCAATGTTGTCAAATAGCTAT
ACAAGGTTCTTGGATGACAGGACACTTAACCCAAGACACTGGATTTCTAAATTTACAATC
CGTTAGTTCATTTCCTTGTATATATAAAAAAAAGTATCAGCCACCATTAGCATG
>Unigene0000426    size  255    gap  0  0%
AAGACCTGTGACAGACACATCAGAGTCCACTTGCCATTCTCTCTTATGTAAATCTTGTGA
TCTCCATGAAGACCAAACATGTGGAGGTGTGTTCCCCATTTTAACACTAGTTGTGCAGCA
ACTATAACTGACTTCTGTCTTGTGTTGATGGCATTAGCCTAGGGTCACTCATGTTTGCAG
ACACTGTCATTTTAAGAATTGCATGCTTTTAATCAGAATAGTTCATAAATTCTCTACAAG
CTTGATGAATTATCA
>Unigene0000427    size  284    gap  0  0%
CGACGGAGTTCGCCGGCGAGGGGAACCGCCTGATCGTCCTAGCTGCTATCCTGGCGGGAT
CTCCATCTGAGGTGCCAGACGCGGTGGTGGTGGGGTATGAGGGCGAGAGGGTTGTTATCC
GATGCCGTCTCGTGGAGGAGCCGATCGATTGTGCCCCGGCGGCGCTAGGGTTTGGTCGCA
GGCGGGAGGTGGGAGACAAGGGCAAGGATGGGCTTTCAAATGTGAACCGGGCGAACCCGG
TCCTTCCCTCGGCGACAAACCCGCAAAATAAGCCGGTTCGGAGG
>Unigene0000428    size  272    gap  0  0%
ATGTCCGCATGACCCTCCCATCCCCTTCCTTCTCTCCTCCCCTGCCTCTGTCGCCGATGT
CCCGCCCTCCGGAGACCGCCTAGGCGAACGCCCCGATACATTCACGAACGCCGTTGCCGT
TGTCGGGTTGGGGCAGTCGCCGAATCCCTGCGTCTGCCTTGCTGTCGGGTTGGGGAGACG
CCCCCAGCCGGAACCCCCGAACCCGCTAAGCTGAACCTTAGCGGGTGCGGGTAAGTCGTC
GGATGCGTGAGGGTGGATAACAGTGTTCGGGT
>Unigene0000429    size  211    gap  0  0%
GACTGCGGGTGCTGGTCGGGAGAGGAGATCACAGAACAAAAAAAGAGCAGGGGAGGGGAG
GGGGAGGAGTCGGAGGAGGAGGAGGAAAGGAGGGAGGGGACGAAGGTAGTGCTACCTCTG
CTGCAGGGCGATGGTGGAGCCCGGAGGGTTCGCGTTCCCCGCCATTGATGGGGGAGAACT
CAGAGAAAGCGAGCAGGTGTGAGGAAGCAGG
>Unigene0000430    size  285    gap  0  0%
GTTTTATTGGCTGTAGGATATCCAACCATGATGTTTGGATAAATGTGAAACATAAACATG
CTCAATGTGCTAATTCAATATTTGAACGTAAAACCAAATAATACTGTTGAATCTAGGCTT
TGATTTTGATGATTACAAAATTTATTGGTTGCATTTTCTACATGTTCATTGTGCTAATTA
TAACATGTGCAAAGAAAGAAAGTGTAGGATATTTTCAGGAAACAAGGGACATGTCCATTT
TCCTTAACTCGGATGACCTCATTTCATAGAAGCTCCAGGATGTTT
>Unigene0000431    size  213    gap  0  0%
GCGGCCCTTAACACAATTTGTTGAATGCTAACATGTATAAGCGGGTAGATCTTGCAGCTG
AGAGGGAAAGAACATTGTGGGCGATTGTTCTCACAGTAAGCCGTGGCCCGAAAGGTATTC
AATCCTGTCCTTTGATCGCCCAAATAACAATAGCCCCCAACGCCAACGCCAACGCCACCT
TCCACGTCGCCTCCCTCGTCGGCGCCCTCGGCG
>Unigene0000432    size  762    gap  0  0%
AATGTAAGACCCAATGAAGTGACTATGGTGAGTTTGCTATCTGCATGTGCTCATCTTGCG
GCACTGGATCAAGGGAAGTGGATCCATGCTTATGTTGACAGGAACCAGATGAGGTTAGAC
AGTGAAGATAACCTAGGTGCAGCATTGATTGATATGTATGCAAAATGTGGGAGTGTGGAT
TCAGCAATGAAAATTTTTAGGACCTTACATCAGAGAAATGTCTCAGTATGGAATGCTTTG
ATCACAGGACTGGCGATTAATGGGTTAGCTTCTGAATCTCTTGGCATGTTTGAGGAGATG
CGAAGTTCAGGAACAAAGCCCAATGACATAACATTTGTTGGGTTGTTAATGGCGTGCACT
CACGGAGGACTGGTTGATAATGGTCGACAGTACTTCATGAGCATGTCTACCATTTATGGA
ATTCAGCCTGAGTTGAGGCACTATGGCTGCCTGGTAGATCTTTTGGGAAGAGCAGGTTTG
CTGGAAGAGGCAGAAGAGATCATCCGAGCGATGCCAATGAAGCCAGATGTTGTGGTATTG
GGAGCTTTACTTGGTGCTTGCAGGATTCACAGAAATGTTGATGTTGCAGAAAGACTCAAA
ATGGATGTACTCAAACTAAAATCTGAGGAAACTGGTTGTCATATATTACTTTCAAATATA
TATGCTGCCGCAGGTAGATGGAGTGATGCTTCTGAAATTAGAGGCTTGTTGAAGAGTAAA
GGCATGAAAAAAGTACCAGGGTCTAGTTCACTTGAAATATAT
>Unigene0000433    size  328    gap  0  0%
ACTAGATCCAACCCGGAAAAACCTTCAGATAAGGGAAGATGTCCGAACCGGCATCTATGT
TGATTGTCTTTCTGAGGAGTACGTGTGCTCGGTGAAGGATGTCAACCAATTACTGTTGAA
GGGTTTAGAAAATAGGAGGACTGGTGCAACAAGTATAAATGCAGAAAGTTCTCGCTCGCA
CTGTGTTTTCACCTGCATAATTGAATCGCGATCCAAGAGTATTGCTGAAGGCTTAAACAG
TTTGAGGATCAGTAGGATCAACCTTGTGGATCTGGCTGGGTCTGAAAGGCAAAAGTTTAC
AGGTGCAGCAGGAGATCGCTTGAAGGAG
>Unigene0000434    size  284    gap  0  0%
GTGGTGGGCAAGGACCCCACCGCCGGTGAGATATGCTGGAGCTAGCCCACGTCGCCATGG
CTGGCCAGCTGATACCGGCGGCTTCGTCCTCCACTGGAGAAGACGGGACGTGGACCACCT
AGACCTAGGTTGGGGCACGGCATGTTCTGCTCCGTTTTCCAAGGTTAGAAGGTGATTGGG
TGGGGGCACGGCAGGTTCGTCGCCTTCCGTCGTACAGCAGATGTGAGCAAAGAGGATTGT
CCTCGATCAGCATTAAGACCACCCCTACAACGGGGCATAGGAGA
>Unigene0000435    size  226    gap  0  0%
GGTGTATCGAGCTCCCTTCTCCTCTCTGTTTCCCCAGTCCACCGGCACCGGGCACCGGCG
GAAGCAGGGCGCACCAGCACCACAGGAGGTAGAAGTAGCAGCGGCGTACCTCACTCTACA
TCCTCCCTACCGCCGCCGTTACCCTCCCCCACCACCACCACAACGATGCGATCTCCTATT
ATCCATGTTTAGAGAATGGTGATTTGGACGAAGGAGGTGAATGCCT
>Unigene0000436    size  213    gap  0  0%
ACTTGCCATTAAAAAATCAGCTCAATCTGATCGCAAATAAGGAAACTTGACTGCGACTAA
AACAGCATATAAAAGAGCAATCTTGCCGCACAGTCTAAAGTGTGCTGTAATCGCCATGTT
GCATGGTTTTGTGTGAACATCCATTCTCCTTCCTTGATTTCTTCCGATGTTCCTGATAAA
CGTAGGGGAAAGGTTTCAAAACCTCCACTGGCA
>Unigene0000437    size  227    gap  0  0%
GTAGGAGATTAGCTTCCCCCTTGCTCGCGCAGTGCGCTTTGGCATCGTTAGCAAGGTGGC
GTAATGTCAAAGTCGTCCAACACCGGCCTAGTATTTGCATCTTGCTGGTTTGTTTCTTTA
GAGGTGTTTCCACAATTTGTTGCTTCAGTGTGCAGGTATGTCTTCCCCCAGTTGAGTTAG
CTCTCTCCCTATGACTCGACAGCTTCTTTGGCTTATAAGCCAAAGAA
>Unigene0000438    size  378    gap  0  0%
CGTGCGCCACCTTCAACATCCCCAAAAGTAACAGAATAGTCCAAGGACCAAAGATCTAAA
CACATAGAGTAAAGCTCCAACCCATGGGAAAAAGACCTGCCAGATGACATCGATAACTAT
CCAACAAGAGACAATTGGTTGGGGGAGGAGACTTCGAAGGGGCGCAAGCGATGGCACCAA
GATAACTGTCACGCTGCAGGTTCCAGATGAAGCACGAGGCTATCAAAGTAGCTCACCGGA
CATCGGCGAAGATCTTACAGGGAGAAGCACTCTCACGACCACCATATCTGCCGAGGGGGA
GCTCAACATCATCGGATTGAGATAAACCACATAACTAAAGCAGCAGACCAAGAAACAAGG
CTTGAGGGGGCTTATAAG
>Unigene0000439    size  290    gap  0  0%
TGTCCCTTCCCCCAGGAGAGGACGGTGGCACTGTGGGGTTACTACTGCTGCTCGCCGGAG
CCTCGCCAGAAGATGGCATAGGCCCACCACTCGGGGAGGTTGTGGAGGAGGCATCGGAGT
TGGTACTTAAGAATTAGCTGCAACGAGGATTCTGGGGAGGCAGAGGAGGTGGGAGACATC
AGATCCTCCATGAGCCGGAGGGGTCTCCCCCACATCCTCTATGAGCCGGAGGTGGGAGAC
ATCATATTCTCCATGAGCTAGAGAGAGACACTAGACTTGTCCGCCTCCAA
>Unigene0000440    size  501    gap  0  0%
CTCAGCCTCCGGCGATGGCCGAAATTGCTCGGGGCGTCACCTGGTTTACCGGCGTCGGTG
GTGAAGGTGATATTAGAAGGGGTACCCATAGATCTTTGCGTGGAAGAGGGAGTGAGCTTT
CTTTTGCGAAGCTTTGGAGAGCTAATCCGGGACTCGGTGGAGCTCGTGGTTGACGGGCCG
AAGACGAAACTGTTGGCGACGGTGAAGGTTTCCAGCATCGGCGACATCCCGGCGGCCATT
TCCGCTTCCCTTGGCGACGACAAAGTTGTCATCAGGGTTTGGCGGGCGGAGATGAAGCCC
TCGATCTCGGAGGCGGCGGGGAGGTCGGCGACGGCGCGGAGGCAGGCGGCGGGGCTAGGG
CAACCTAGCTACTGTCACGAGGAGGAAGAAGACCCGGTGGCGGGCGTTTCAAATTCGAAA
TCGCCCGGATCCACGCTCGCGAGATCTATCTTCGATCCGGACCCGGTTGCGGGGGGAGGG
TCTCGGCCGCGGCAAATCAGT
>Unigene0000441    size  234    gap  0  0%
GTAAAATGCCGGTTTGTGGGGCTCGGCACGGCGTCATTTTCGTGATTCCGTGAGCAAATG
AAGAACAAAAAAAATAAATTCAGCTCCTGTGATTCCTTATGCTACTTTCAAGCCACATGG
TTCTGCCAAATTTTAGCGAGGGTTGGTATTTTTGGTCAAAAGTCCTAATATTATCGAGAG
AAGCTGGATGGGAACTGATGTCTCTGCTGTCTGAAATCTGGGTGGCGATCCTGA
>Unigene0000442    size  218    gap  0  0%
GGAAGACTAATTCCAGTTCATAAAGACTTGTTACCTTGAACACAGAAGAAGGAATGCAGG
TTGAAACTATTTTAGGCGCCAAATACAAAAAACAATGTAATTATTCCACTGTAAAACAAC
TAACTCTGCATCCTAGACGAGGAGAGCCAATCTTGGGTCCTTGTTTTATATATAGCTATA
GTATCAGAGAGGGATGACAAATTCAGGATCGCCACCCA
>Unigene0000443    size  362    gap  0  0%
TCACCTTTTATCATAAGGTGAGAATGGAGTGCAAATAGTATGTCATGCTTGTCACAACCA
GACTCTCACTCTCATTGGTTGTAAGCCATTTTGGTTTAGTCAATTAGGTCATCTTATACC
AGTGAATCTCCTGCTCCCTCAAGGAGAACACTCAATGCTGAGGTAAAAATAAAATGCTTA
AGTTGTTTCTCTTGTTAGTACGAAGATCATCCTGTGCCTCTACTATTTCCTAACATAAAG
CTCTAGTTTAAAGCTTTCAATTGTTTGGGACTGACATATTAACACTGACCAATTTGATTT
ATTTGATTATCGTTGGGTTCTTTACTAGGTTCAATAATACTGAATCTGTGATGCTCAGTA
AG
>Unigene0000444    size  454    gap  0  0%
TTTCCTTCACTTCAGAGAGCGAGTGTGAGACAGACAACAAAACAGAATGGGTGTGGTGGT
GATCGACGGCAGCACCGTGCGCGACTTCGTGAACGACGAAACCGCCTTCACCAAGAGCGT
GGACGAGCAGTTCACGGCGCTGGACCTCAACAACGACGGCGTCCTCTCGCGCTCGGAGCT
CCGCACGGCCTTCGAGTCCATGCGCCTCATCGAGACGCACTTCGGCATCGACGTCGCCAC
GCCGCCGGATCAGCTCGCGAAGCTCTACGACTCCATCTTCGACAAGTTCGACGGCGACCG
GAGCGGCGCCGTCGACCGCCGCGAGTTCCGCGACGAGATGAGGAAGATCATGCTCGCCAT
CGCCGACGGCCTCGGATCGTTCCCCATAAGGATGGTCCTCGAGGACGATCCCAATAGTCT
TCTTCAGAAAGCCGCGGATCTTGAAGCCTCCAAG
>Unigene0000445    size  211    gap  0  0%
AGCTTTTGCTTTATAGATGCCTGCTTATGGTTGTGACTCGTAGATTCATGGATCAGCCAC
ATACTGTAAGATGATTAGATGAGCTAATCCTCCATTCCCGTTAAATGTCAGGGCTACCAT
TCTCGAGTAACACATGGTATGACTTTGGGTTGATAGCCTTTCTGCTCCTTCCATGTGCTT
CTTAGGATCTACACCAGACCCTTTTTTGTCA
>Unigene0000446    size  233    gap  0  0%
TGCATGACAAGTACCAAATCAATATTCTCTACGTAAAAACAAAAGTTAGAAATATAGAAA
GAATGTAACCTTTTTTTTTTGAAAGAATGTAACCTAATTTAGCGTAGCATGGGTTTATTG
GTTAAACAATTTGCAAGATTTTCATTCAGTTATTTTGAAGAATATGGAAGGCAAGTACAT
GCAACTCAACAATTCACTGATCCACCAGGTGATTTCATGTTATAATCCACAAG
>Unigene0000447    size  297    gap  0  0%
GGGGCAGTGGGCTCGTCGGCGTCGGATGCGTATGGGAGGGTCGCCGCACACAGGAGGACG
GCGGGGTGGGCAACCTGGCCGCGCAGCGCCAGCCACGCGAAGAGGGGTTGCAGGCGCTGG
CGTTGGACTGTTCCCGGCGGAAGGAAGAGAAATTAGCAGCGGCGAAGGAAGATGGCGCGG
CGGGGTTCGGCGTTGAGGCCTTCGGCGAGTCGGGCGATGCTGGTCCTGAATCGGCGCCCA
CGCGACCGGCGGCGCAGAGGCGCCACTCCTGTCGTGAGGGGCTCGGAAGAGGGGAAG
>Unigene0000448    size  321    gap  0  0%
AACAAAAGAGGATGAAAGGGTTGGTTTTGAAGCTTGATTTCAAGATGGTTTGCTATCTCA
TCCTACACGCCACTATATGGGGAATTTCGGGAGAATGGAACTATTGCATATTCAGTAGGG
CGTCCCACTCAGTAGAGTCATTAGTCCATGTTGTTTGGGACAGGGTGAAAGAATGGGTTA
TCATTTTGTCTAATGTAAATCCCTCTATGTTTCCCCTTTTGGGTGTCCTGGGAGGATAGA
GTGTTTCGCACCTTTTTGTTGTTCTTTTCATGTATAGGGGCTGTGGGATGCTATTTTTTG
GGTGCTTTTGGGCCCGCTTAT
>Unigene0000449    size  467    gap  0  0%
TGTATTCAAAGTCTGGATACCTCAACTATGCGCGAAAAATCTTCGATCGGATGAGGAAGA
GAAATGTAGTGTCCTGGTCATCGATGATCACCTCATATGCCATTCATGGGATGGGTGTCC
ATGCCATTGAGGTCTTTGAAGAGATGCTAAGAACGGGCTTTGATCCGAATGAGGTCACAT
TTGTTGCTGTTCTGAATGCCTGTAGCCACTGTGGACTAGTTGAGAAGGGGATCCATTGGT
TTGAGCTGATGACAGAGAAGTATGGGATTGTTCCTACAGCTGACCATTACACATGTATGG
TTGATATGTTAGGGCGAGCCGGGAAGCTCGCCGAAGCTTGGAGTTATGCAGAGAAGATTA
AGGATGCTGAAAAGGGCTGTAACAAAGATAATTATGCCAACAATGTGAGGCATGATAACA
TCTGGGATGCATTGCTGGGGAACTGTAGTTTGCACGGCAACTTGGAG
>Unigene0000450    size  210    gap  0  0%
GAAAACAGCCCAAATATCTCAGATGCATACATCGCAATCTCTAACATTTATGCAGATGCA
GAAATGTGGGATGATGTTTGTAAATTTAGAGAAAGATGGAGGTCTAATGGTTCGGTGAAG
AAGTTACCTGGGCTGAGCCATATACAAGTGACAGCTGCTGGTTAGTTCAACATATATATG
TGCATGCACCATTCATCTACATGATTTCAG
>Unigene0000451    size  338    gap  0  0%
ACGAGGTGGCATGGGGCGGGACTGTTGTGAAGGAGCGCGGCACGCCCGGCCTGCTCCCCG
GCCGGTAACGGTCCCGAGGATGGGCTTGTTCGTTCTCGTGTTCCTGGTCATGTGTAGATC
ATGTTCTCTGCCGGACGGTTACTGAACCTTACCAACAGACGGCAGTGGAAACCTCACCCC
AGCCCAGCCTGGCCCGTTGGTGAGCCCAACTCTCTGGCTGCAAGCTGTCCTCCTCTTATC
TAGGTAGAGAACTGATCGAGAAGGCTATTAGTAATTTGCGGCAGACAGAAACTAAAGAAC
AGGACAAATGGCAAGAGGTGGCACTGGTCGTGCTACAA
>Unigene0000452    size  256    gap  0  0%
AGGTGGCACTGGTCGTGCTACAAATTAAGCTCTAGAAGAAAACAGGATACAACCTCGAGG
AAATTCGTGTGGTTATGTTATGAGATTTCATGTGAAATGCAGTTCCCAGTATACTCAGGC
CTGTATTTTGGCACTACCATCTTTTATACGTGAGTTGTGCCTTTTACATATACAGTCTCC
AGCAAAGCTTGCCACGCAGGCTATAAGCCTGTCTAAAAGCAAATGAGTTAGGTAGCAAAT
GAACAAAATTGCTCAA
>Unigene0000453    size  227    gap  0  0%
TTTCTTCTATAATATTATCAGAGATACCATCCACATTTTAAAGAGAAAAAATGATGTCTG
GCCTTGGAAATGTGTCCATTATGAGATAAATGGAGGAAAGACAACCAAGATGATTAAAGG
AAAGAGACAAAGGTAAATGGTAATTAGGATGATGTATTTCACATTCATAGGGTTTTTCCA
AGGACGACTGAAGAGGCAGTGCGAAGGAATTCCAAGTGACTTACAGA
>Unigene0000454    size  248    gap  0  0%
GTGTTACAAAAATGAAGATAGCATTGGTCGTCAAAAGAATCCAACACTGCCTATACCATG
TAATCCTTGGCCCTTGTGTCAGATTCCTGATGACATTTAGTCAAACTTTTTATGAGATCA
GTGCCCAAAAAGGAAGATTGCCCACAAATTCACTATCAGATCTCAAAACTGACTCATCTA
ATTAAAGAGAAGAGATCTTGGATAGATTGCAAAATATTGGACAGACATCGTGTAAATCTA
ATATTTAT
>Unigene0000455    size  234    gap  0  0%
TGCAGCAGCGCCAGAACCAGCGGCATCTCGGCTCCGAGGTCGAGGAGCACGGCGGCTTCC
TCCATCGGGGCCCAAAGAGCGAACTTGACGAGAACATCGCCATCAACAATGGAAACAACA
ACAACGGCAGCAGCAGCAGCGGCCAGAGCCCTGTCGAGGTCCAGGAGACGACGGCGCCCC
CCAAGCTTTCGGCCTCTTCCGGCCGCAGAGGCTCGGCCCCCGCCCCGGCCCCCG
>Unigene0000456    size  231    gap  0  0%
TGGTTCTGGCGCTGCTGCAGGTGGAGAGGGCTCTGGAAGATCCTCGTGTGGAAGGGAGGC
GGGAGGGGACGGCCCTGTGTGGATGCGGTCGGTGGATCCATGCCCTTCTACGATCTCTCT
CTCTCCTCTGCTAGGCTTGCTGCTTTTAACGAACAGCTGCGTGGTGTTGTGCAGAAACCT
AGGAGATCATCGATCGAACAGCTAGCGGCAGAAAAGTAGGAGAGATCAAGG
>Unigene0000457    size  208    gap  0  0%
GCGGAGGAAAAGCTATGTTCATAGGTTGAAGATCCAAGATAGCTGGTGCTCAGATCAAGA
TTTGTTGAAGGCTGAAGCTTCCAGGTTCTTTGAGGAGGCTTTCACCTCTTCCCACCATGT
GATTGATGATGCTTTGCTCTCTACCATTCCTCCTATTGTTACTGCAGCTAATAACGAGGA
ACTGGTGGCGACCCCTACGGAGGAGGAG
>Unigene0000458    size  213    gap  0  0%
AACATAGCTTTTCCTCCACCTACACTGCACAGCCGCATGGTAAAAGGATGTGTTGCGGTC
CCCATCTCTGAACCACTCCAGTCTGGACTTCTGAGCCCAGAACGTCTCCTCTCGCTGCAG
GTGCTTCCTCAAATTAGCATTAGCTTCATTAAGAGCGGACCTGTTCATATCCGTAGGAGC
CGCATCAAATTCCAACTCTCTATCCTCAACCAG
>Unigene0000459    size  342    gap  0  0%
TCGGGCTCCCATTGATTTGGGTGGAAGGTTCGACTTGAATTTTGCACGGACAATACCACT
GTTACCATGAGGCCTTGTAACCTTGCCCCATATGCAGCGGTAATGGCTTCCATCCTTTTT
CCCCTTAGCCTTGTAGATATAGGCCATTTTCTTGCCAGCATACCATCCTACTTCTTCTTT
GGTGTTCACTCCCTCAATTTGGATCAGGGATGTGTTTGGGTACTGGTTGGACTTGGACCT
TTTGTATCCAAGGATTGTACCCCTCACGTAGAGTCTGACGCGCTCTCCTTGACGACCCTT
CACCATCGTTGGTAGCTGCACCTGATACACACACAAACAGCG
>Unigene0000460    size  302    gap  0  0%
TCTCTCTCATCGTGTGCGTGGGCTTGGTGGTGGATATCGTCAAGACTCTTAAACAAGCCT
GCCCCTTCAAAGTTGCATATTTATCTTTTAGCGTGCCCTAAGCCCTTCTCTTAACCATTT
GGTCACAAGGAACTTAATTTCGTTGGAATATTGGTATCTTAATTCTATGGTATTTGCTTA
TTAGTTGGCTCTATTAGAAACTGCTATATATGATTCTCTGGCTCTATTAGAAACTTCTAT
GGTATTTCATACGGATAATGTCAACCTCCCTTAAAGGAACGTGGAGTTGGATTACAAATT
AG
>Unigene0000461    size  364    gap  0  0%
AAAGGGTGGAATGAATGGACCATGCTTACCTCCTCCACAGCTGAAGACCATAAGGTGCTA
AAAATCTGCCCAACAAGAAGGAGAATAAGTGGGGAAATAGGGTCACCCTGCACAAAGAAC
AGATTGCTTGACAGAGCCACCAAGGCAGGGTGAGCGACTTCATGCTCAAAATGAGGCAGC
AGCAACTTACAATTCCTGATGATAAAACATAAACCTTCCAACACTTATTTCTGATAAATT
ACAATAATGTACAAGGGTCGATCCCGGAAGCTCATCTGTCAGCTGCAACCTTCGATGTAT
CAGTAAATGATCAGTTTCTGCAGTTTAGATATCTGTTTGACTCACAACTAGTTTGCATTC
ACAT
>Unigene0000462    size  674    gap  0  0%
GGGCACTCAAATACCACCCCTTGATGCTGCAAATCCCCCTATTTGGCATCCGATTATAGC
CAGGACTGGTCTCACCAAGAAAATAAATCCACCTAAACAGGCAAAGAATGCCGCCCGCCA
GGTGTTCGATAAAATGCCTTAACCAGAACTGCCTGGTGAAGCAGCGAGCAACTCAGTGCA
AGGCCCAGTCCATGGTGTCTATCTGACACCTATGAAGAGTCTTACCCATCAGGAAGCCTC
AGAATCCTTAACATCCCATGTTGGCAGCGGCCCTCCGATCACCAGTCTGTTGCTTAGCAG
CCAACCTCCTCAACACCATGCAGATCCCCAGATGCTTGATAAAATGCCCCAGTTGCAGAC
GCATTGCATTTCTGCCGCTGCCATGGAACCTGTGCCACTGCAAGGCTGATTTTCTGTGCA
TGTACCTGCTCTCGCACCATCCCCAAGCCAAGCTCCAACAGCCGGCTCTGTATCTTCTGT
TGGCGACAAGGTGCTTGATGATTTTCCCCCACTAGTGACCCCCCAAAAGATTGCTGGCAG
CAAGGGCCCATCAACTCCTGTCTGGGTCCAGTGATGGGGTGACCCTAATCTGCTCGACAA
AATGCCTCAATCGAAGGCATCTCATACCCCTGTTGCTATCCAGGAACCCTTGTCACTCCA
AACTGATCTCCCTG
>Unigene0000463    size  226    gap  0  0%
GGCGGCGACGCCGACGACCATGCCAAGGGATCAGCCGATGGCGGTGGTATTACTAGTACT
ACTTGCAGCGCTGGCGGGGAGTTAATACCCGGCGTGGATCGAGATGACGAGTACTACTCC
GGCCAAGGTCTCGTCCTGGGCTCTGGCGCCGCAGCCTCTCCGGCAGGCGGCGATGCGACG
GCCCGCCGACATCGGGGCCGCCCGCCGGGCTCCAAGAACAAGACGA
>Unigene0000464    size  269    gap  0  0%
CGTCGCCGCCGTCGTTGGCATCTTCAGGGTTGTGGTGCTGTAGTTGGAGATCGGGAAGGT
GGATCTGGTGCAAGAACCCAGAAGCTGAGCGGGTGCCAAGGTCTAGTCCCGCCATGCTGA
ACACATCCAACAGAAGAATCAATGTCTAGCTAGAGAGAAACGGGAAGCCGGGAGCTAGCT
AGGGTACGGCGATTAAGAATTATTGGTGATCAGAGGAGATTCATAAGAAAAAGAACAACT
AGTACTAACGTCTGTCCTCTGCCTACAGG
>Unigene0000465    size  370    gap  0  0%
CGGGGAGCTGGACCCATTGTCAGGGTTGAGAAAATGTTTGAATTGATAAAAACAAAACTT
CCGGGTCCTCCTGAGTTCCTTCTGTGTGTTCTCTCAGAGAGAAAAAATTCCAGTATTTAT
GGTCCATGGAAAAAGAAAAATCTTCATGAACTTGGTATAGTTACCCAATGTATTGTTCCT
TCCAAGATCAATGACCAGTACCTGACAAATGTACTGTTGAAAATCAATGCTAAGCTTGGA
GGATTGAATTCCATGCTTACAGTTGACCAGATGCGATGCATCCCTTTGGTCAATACGGTT
CCTACTATGATAGTAGGTATGGATGTTTCACATGGTTCTCCAGGCCGATCTGATGTACCA
TCAATAGCAG
>Unigene0000466    size  205    gap  0  0%
ATGTACCATCAATAGCAGCGGTAGTTGGGTCTAGATCATGGCCCCAAGTATCAAGGTATA
GAGCATCTGTAAGATCTCAATCTCCAAAAGTGGAGATGATTGATGCCCTATTCAAACTCA
TGCCAAATGGCGAGGACGAAGGCATGATGAGGGAGCTTTTGATAGACTTCTTCCAGTCGA
GCAATGGTAGAAAACCTGAGCATAT
>Unigene0000467    size  244    gap  0  0%
ATAAGGATAATGCTTCTACTATGGAAGATTTCATGGAGGTGGTTGATGATGTGCCCGAGC
GCATTCCGGAACAGCCAGACTATTCCCATGCAACGGAACCCGAGTTGTTCGTGGGCGGAC
TCTCCATGGACAACGTGTGTTTGCAGAGTCCTGTGCAATTGCAAACTCCAGCCATGCTAC
TTGCTAGCCCTACACGTTCATCAAGAACCCTCATGCATCATGCATCCGCCATGGAACAAG
TTGA
>Unigene0000468    size  301    gap  0  0%
GGGAGAGCATCTTGCGATTACTAGAAGAAGAACTAGAAACATTCTTATCAATTACTCATG
CAGATGAATGTGAGGTCTGTAACGCGTCTTTATACATACACCCCTGAACCGGGTCGGAGA
CATCCCGAGGAACATCCTCCAAAGTAGCACCGCGCGTCATGCCGATGGTGGCACTCCAGA
GTAGAGTCCGCGATAACACACGTACTCTTGAGTAGTAGCCTTATATATCAACCATAACGT
TATCCTTGGGAGCACTTGCATCCTGCGTATCATCAAAATGTTGCATGGCATCAACTTGTT
C
>Unigene0000469    size  419    gap  0  0%
GTTGGAACGAGGGTCGGATATACTTCCCACCTACTTATAAATATTCAACGAATTCTGATC
GTTATTCTGGAGATGATATGCATCGGAAAGGAAAACGTCGAACTCCTGCATGGTGTGACC
GCATTTTGTGGTATGGAAGAGGCCTCAGCCAGTCATCATACGTTTGTGGAGAGTCAAGGT
TCTCAGATCATAGGCCAGTATTTAGCATTTTCGTTGCAGAGGTTGACACAGTTAATCATG
ATAGGATTAGGAACATGAGCTGTTCCAGTTCCCAAACTGAAGTGGAAGAATTCATCCCAT
ATGACCATGGATATACGGAACTTAGGTTTTTTTGAACAAAGAACTAACTGCTTCTGACAT
TAGGTTTGACAGATCTGCCACTTGATAGAGTTTCTGATCTCTGAACAAGTACATTGAGG
>Unigene0000470    size  255    gap  0  0%
GCATCCCACATTGTTCCACGAGGAGATACTGTAGTTGGTCCTCCAAGTGATCTCCATCCA
AACCCCCGCCGGAAGCCCCTTTCCCGGCCGGCAGACCCACCTCCGCCGGGACTGGCGAGG
GCCGCTGCGGTGTCCCTCGGCGACCTGGGTTGCAGCCGCAGCCACCCTCACCCGCAGGCC
CTGGCGCCGCTTCCAGCGGTTGCTGTGGTCGCCGTGCCCCTCCGCCAAGGCCGGGCCAGT
CTACCCGCTAAGAAG
>Unigene0000471    size  213    gap  0  0%
GAGAGAGAGAGCTCCGGAGAGAGAGGAGAGCGGCGCCGGCTCTCTCCCTCCCCCTCCTTC
TTGCCTTCCTGGTGGCGGCAGATGAGGGTGGAGGCCCTTTCGGTGGTCACCAAGGGTGGG
GGAGCCGGCTAGGCTCCCCCCTTCTCCTTCCTTCCACCGCGGCGAAGCAAGGCGGGGCCG
GCAGCGATTGGAGGGGGGCCCGACGGCGGCGGC
>Unigene0000472    size  394    gap  0  0%
GAGAGAGAGAGAGAGGCAGAGAGATGGGTTTCCCTTCTTTGTTCAAGAAGGCAAGGGGGT
CTTCTCCTTCCTACCTCCACTCCACCTCATGGGCATGGCCTTCCTGCACTCACCCCAAGA
CGCAGTCTTTCCGGGCCGACGAGCACTGGTTCGCGAAGAAGCCGCCGAACTCGGCGTGCC
TGCAGGAGTACACCAGCGAGTCGTGGTTCACCAACTCCTCCGAGGAGCTCGCCTCCGACG
TCAGCTTCTCCACGTCGTCGGAGGGGGAGTGGGGCGCCGGCGGGGGAGACCACCCCTCCT
CGATGGAGGCCGTCATCCGGGCGCTGCGGTCGGACCCGGCGGAGCGGCTCTTCTTCGAGC
CCGGCGGCACGAGCTCCATCCTGGAGGCAGGGAG
>Unigene0000473    size  228    gap  0  0%
AGAGAGTGGATGACTTCATCTAGGTGAGCTCTGGTATGGAGGGGCCTCTGTATTTCATTC
CCCTTTCTATACTTGTACATTTCCTGGTATACTAATAGATACTGTAGTCCCACTCATTTT
CAAAGAAACCATCACTCAAAATCACCCACAAGTAACCATTGATTTCAAATTTCAGTCTAA
ACCACCCATGACTAAATGATTTCTGAATTCCAAGAATTCCCTTCATGT
>Unigene0000474    size  372    gap  0  0%
ACCAACTTTCTTCTAGTTCTCATGCCCTTGATGGGGCAATTCTTGATGCTATTCCTAATC
TGGTTTCGGAAACTCACAATGAGGTCCTCACTGCTTCCCCTTCTGTTGAGGAAATCAAGA
CTGCTGTGTGGGGAATGGATGGTAGTAGTTCTCTTGGTCCGGATGGTTTCACTGGTTGTT
TCTTCACCTCCTGCTGGGATATTGTATCCCGAGATGTTATTGCGGCTGTCAGAGGTTTTT
TTGCGGAATTTTATTTGCCCAGGGGGCTCACCTCTTCAATTATTGCTTTGGTCCCCAAAG
TTGCTTCTCCTACTACCTCCGGGGACTTCCGTCCTATTAGTTTATGTAATTTCTGCTACA
AAATTGTTTCCA
>Unigene0000475    size  235    gap  0  0%
AGGGGGGCTGGCGAGGCAAGGCCAGCTGCGGGGGGATCGGCCCGGAGAGGGAGTTCTGGT
ACAGGTACAGGTTGCTGAGCTCGACGCAGTTCTGTATCTCCTCCGGGATGGGGCCGGAGA
GGAAGGCGGTGTAGATGGCGATGGTCTGAACCCGTCTCAGCAGCCCGATGGAGGAAGGGA
GGCTCCCGGAGATGCCAGTCTCGGCGAGACCCAGCATGACCAGGCTGCTGCAGTT
>Unigene0000476    size  268    gap  0  0%
AGGCAGCAACCTTCCATTGTTCGCTTGACAAGGTCGACCCGCCCTGACAAGGCTCGTCGC
TTGGGCTTCAAGGCTAAGCAGGGCTATGTGATTTACCGTGTTCGTGTTAGGAGGGGTGGC
CGAAAGAGGCCAGTTCCCAAAGGTATTGTTTATGGGAAGCCCACAAACCAGGGTGTTACC
CAACTGAAATTTCAGCGTAGCAAGAGGTCAGTTGCTGAGGAGCGAGCTGGACGGAAGCTG
GGTGGACTTAGGGTCCTCAATTCTTACT
>Unigene0000477    size  272    gap  0  0%
GGGGAAATAGGCCGGGCCGGCGGCGCCAGCGGGAGGCGGAGCCTCCGGCGGCGCCGGTGG
GAGGCGAGACCTCCGGCGGCCACGTCGGCTTGTTCTTCCTCTTCCTTCTTCCGGCGGCCG
TAGCAGTGGGAGAGGCTTCAGCCGCCGGAGGCGGTCTGGGCCACCGAGGCAGGCAGCGGC
GGCGGTGGCCAGAGCTATCGGAGGCGGCTACATCCTCGGGGATGACCGATGCCGCCGGCA
AGTGTCGAAGGTGGTGTCATTTCTCTTCCCGA
>Unigene0000478    size  370    gap  0  0%
GGCCCTTTCCCCCCCCCCCCGGGGCCCGCCTGTCTTACCGCCGGCTCCTCCGGAGCTCAC
TACCGCCCTCCTGCTTGCGCGCGGGGAAGACAGAGGAAGAGGGCGCCGGAGCGCCTGGCC
CCGCCGCCGGCGGCGTCGTTCGCCGGTGCCGGCTCCTCCGGCGATGCCGGCTAGGTGCGC
CGCCGGCCTCACCTGCCTCCGATGTCGGCTTCCGAGGCCCCCACCGCAGCTACCTCCCTG
TTCGCGCAGAAGAAGGAAAACAAAGAAAAAAAAAGAAAAACAGGAAGAAGAAGAAGAAAG
GAAGAAGTGGCGGAGGAGGGGTCGGCAGGGGGGAGTGAGGGAGAGGTTAGAGGGGGGAGG
AGGGGGAGAA
>Unigene0000479    size  211    gap  0  0%
GTCGCATGCATGGTCGCCCCTCCCCCACTGGCCACCATCGCAGTGGCCGATCTGACAGTC
CGCTCTCTCTAGACCTCCATCTCATCTTCCACCTTCGAAGAAAACATCGACCGGAGGACT
GGCAAAGTGAGATCAAAGCAGAGGATCTCCGGGAATCCCACTAGGGCTTGGAACACCAGC
GAGCTTGGCGAAGGCGCAGCGGCGGCGAAGG
>Unigene0000480    size  407    gap  0  0%
TAAGAAAAGAACTTTGAAAATGACTAGTCTAGTCCACTTAACAAAAGCAACATCCTCGTC
TAGGCATATATAACACAATCAAATACAAAACAGACAAGATTCTATAGGTGGCTCTCTCAT
GCTCAAGAGGTGGGTCTCACTATGTAGCACTTTGTGTCATCATGGCCTCAAGAGTTGGCT
CCCATAGAGTAGCCCTTAGCCCTATGTGGCACTAAGCTCCCGCACTTCCAGTTAGGTAAG
ACTTTAATACCACTTGTAACAATTCAATTAACTAACTGACCCAACAACCACTAGTTGATA
GATTTCTCATGAAGGTAACCCATTCTGAGATTTCTCCCAACTGAGCACGCGTAATTTCGT
AGTTCTTTTCCTACTCGAGTTCCGAAAATGACTAGTCCAAGTTGTTG
>Unigene0000481    size  356    gap  0  0%
AGTCCAAGTTGTTGGTAGTCTACTAATTTAGTCCATTTAACATATTCTCACATGGGTGTT
CCAGTGAGTGTTGATCTCACGACCGGTGTTCTCAACCTGCATAATCTGCTCATAGATAGT
TTACCTGTTGAGTTCCTTTCCTCTGTCGTCAGTGCTCTATTTAGTATTCTTCTCTTTCCA
CTTACAAATGAAGAAGCTTTTCAGGAGGGGCATGCTGCATGTAATCGAGCTATCAGAATC
ACTTACTACAGATTATCTGATTCCAAGATTTGCTACATCTCAGCCCTCCAACATCACAAC
TTTCCTAAGCTAATGAACATCTTCCCCCCTCCATACAACTTTCCTCAGCTAATGAG
>Unigene0000482    size  415    gap  0  0%
TTCCTCGATCCATCTTGAGATCCTGGAGATCAAATGGTGAATATTCTCTTAAAAATGGTG
ACTAGATCCTTGAAAAGGAACTCCCAGGGTGGTGACCACACCACCACACCTTTTCAAGCT
TTAAATGAAATACCAAATAGCTTCTTTGCTTTATCTCCCTGGTACCCACGTGAGCTTTGT
TGAAATGTCAATAACTTTGCTTGCTGACCAAGCCAACTGACGCAAGAAAGCAAGGAACCC
TTTTTCCTTGAGCAGCTCACAAGAAAGTGCCAAAAGTCCAAGATGCAGCACGTGAAAACA
AGATGTCCTTTGCCCCACGCCTACAACACCCAAGAGTGTTCCCACTTCACAGCGCGATGA
CAGCTGAAAAATGACGTCTCAACGACTTATTGTGTCAGACAAAACGGCGGGAGCG
>Unigene0000483    size  334    gap  0  0%
GCGGACGTTTTCTACGCACAAGTCGGCGCCTGCTGCGGTTGGAAAGAGCGCCGTAGATGT
TGAAGATGACCAGTTTGCCGCAGATGCCGACAAAGTCTCGTTGAATCTCGCCGGAAGGCG
GTTGACTGCCTCTACGCAGCGGCGGACCTGGGTGCAGGACGGCGTCGTGGAACCGGACGA
CGCCGGTCTGATCCAGACGGCGATGTTCCTGGTGCAGATGCGTAGAGCTGCTGGATGAGG
GAGCTGTACGACGGCGCAGGCCACGCAGGCGGGGTCGCAGAGCGGCTGGGGCGCTGGCGT
TGAGAAGGCAGTTAATTAGAAGCGGCGCCGGAGC
>Unigene0000484    size  277    gap  0  0%
AAATATCAAAAAATCATCTCTCTTGTCAATCAACTCTCTCTCTAAATTTTTTAGAGTGAG
AAGCTCTGAGGATGTCCTGGCCCTCCGGGGCCAACCGTGTCCCTCTTGGGGGAGGTGGTC
TTCGCCGGAATACCCATCTCACCGCAGCGCCACCACCCAAGACCCATCTTCAGTCGCCTG
GCAGATGGATGCCTCCTCCTCCTGCTGTCTCCGGTGGCCGAAACAGATGGGAGGACTGGA
CTTGCTACGGCTGCGGGCGCCGGGGACACATCAGGCG
>Unigene0000485    size  215    gap  0  0%
GGAGCGGGACGAAGGGCGCCGGGGACGCCGCCATTTATGGGTGGTTTGGTTCTGAGGTAA
TGGCCATTTTGTTTGTCCTTTTTGGGGAAGAATGTGGAGGGTGGTGGCTGCCTCTGTGGT
TGGACGTCGTGATGGGGAAGGGAGGTAGAAAGGAAGAGTAGTGAGGGGGGAGAAAGGTGG
AAGACGAAGGTGAGGAGAAAGAGAATTAAAGTAAG
>Unigene0000486    size  447    gap  0  0%
CGCGCTGGTGCTCCTGTTTCTGTGTGGGCTGCATCACTTGCTGTGTTTTCTGCTTTCAAC
TCCAGTTTTAAATTCTAATCCATGTTTAGTCTGGAAGGCCCCTCATTATGTATGGTGTAA
TTCTTATGTGGATGACCTGTTTGATGATATGCCTAGTCGAAATGGTGGGAAGGATTGGCC
TTGCGCTGGATGGTATTTGGTTCAGTCACAAGAATAGGATTGGTTTGAGCTGCCTATAAT
TCAGCCTGGAATCGATCTCTCTGATTACCTTCGTTGGATAACTGTCTGGTCTCTCCTCTT
TTAGTCGAATTAATGGTTGTTCTCTTGAGTGGGCGGACTATATTTAACCGAGGATGGCAA
ATCTGAAATGACAGGCAAACTGCAAATATTTCATTTTTCTTAATTACAACATCAGAGTAA
CTATGATCACTGTGTGGAAACGTGCTT
>Unigene0000487    size  479    gap  0  0%
AAGAAAACTGTCATTTTGGTGCTCCTGTTTCTGTGTGAGCTCCATTACTTACTTTGTTTT
CTGCTTTCAACTCCAGTTCTAATCCATGTTTAGGCTGGAAGTCCCCTCATTATGTTGAAG
TAGAATTCTCTTTCGGGTATTGTGTGGTGTAATTCTTATGTGGATGACCTGTTTGATGAT
ATGCCTAGTCGAAATGGTGGGAAGGATTGGCCTTGCGCTGGATGGTATTTGGTTCAGTCA
CAAGAATAGGATTGGTTTGAGCTGCCTATAATTCAGCCTGGAATCGATCTCTCTGATTAC
CTTCGTTGGATAACTGTCTGGTCTCTCCTCTTTTAGTCGAATTAATGGTTGTTCTCTTGA
GTGGGCGGACTATATTTAACCGAGGATGGCAAATCTGAAATGACAGGCAAACTGCAAATA
TTTCATTTTTCTTAATTACAACATCAGAGTAACTATGATCACTGTGTGGAAACGTGCTT
>Unigene0000488    size  206    gap  0  0%
TAGAGGCATGGGTCTGGAAGACTACCATGTGATAGAGTTGGTTGGTGAAGGCTCCTTTGG
GAAAGTATACAAAGGCAGGCGCAAATACACTGGAAAGACCGTGGCACTCAAGTTTATTCT
CAAACATGGGAAGAGTGAAAAGGATTTGCACAATTTAAGGCAGGAAATTGAGATTCTCAG
GAAGTTAAAACATGAGAACATAATTG
>Unigene0000489    size  415    gap  0  0%
AGGAATTTTGTGTTGTTACAGAATTTGCACAGGGTGAACTTTTTGAGATTCTCGAGGATG
ACAAATGTCTTCCGGAGGAGCAAGTTCAGGCCATTGCTAAGCAGCTGGTAAGAGCATTGC
ACTACTTGCATTCCAATCGAATCATTCATCGGGATATGAAGCCACAGAATATTCTTATAG
GACCTGGGTCTGTTGTTAAGCTTTGTGACTTTGGCTTTGCCCGGGCAATGTCTGCAAATA
CTGTTGTTTTGCGATCCATCAAAGGTACGCCTTTGTACATGGCACCCGAGTTGGTGAGGG
AACAACCTTACAATCACACAGTGGATCTATGGTCCCTTGGGGTTATTTTGTATGAATTAT
TTGTCGGCCAGCCTCCATTTTACACCAATTCAGTCTATGCACTAGTGCATAGACT
>Unigene0000490    size  256    gap  0  0%
ACCCTTTCAAAATCAGTTCACAGCACGTCACTCAAACATCTGATAATGGTATCCGTTGCC
ACCAGTTTGTTCTAAAATTAGTCTTAATCAAAAGCAACAACTAGTATGATAGCATACAAC
CACCCCAAAACAAGCAAAGATTCCGCATCCCCTTCTACACGAATTTGCCTTTGTAAGCAC
ATCCAATTAGCCCTCGCGTCCTTCAGTTTTCAACAGCCCACACCCACACAGAATGATAGA
TTCCAGGGACCAGGAG
>Unigene0000491    size  245    gap  0  0%
ACAAGAAGGCCATGACTATCCAGGTATCTATCTGTTCTTCGCGTTGTGCTTTGATCTTTC
GCTATCTGATTTCCTTTCGTCTGTCTGGTTTCTAGTTCTAGATTGTGAAAGTGCTGTTGA
TAGCAGTGTGGTTCTTCCTTAGTCCGTTTTGGTAATTATGCGTTCTGATTGTTTTGTTTT
AATGTAACGGATAAAGAGAGTGAAGAGAGGGATCTTGTCCCTTACAGGGGGACCTCCTGG
ACGAG
>Unigene0000492    size  481    gap  0  0%
GGGGTTCTTCGTGGAGGAGGAGAAGTAGATGGCGGAGGCGTCGGAGTGTGAGGAAAACCA
GGTCCGCCGCAGATGAGCGTAGCCACCGGACGCAGCTCTCCAAACAGAGGAGCTTCTCCT
CCACTCCTGGCTACTCTCTCTGGGGCGCCATCTTCTTCCTCGTCACCTTCGCCGTCGTCC
TCGTCGTCTTCCAAATCCAGGCGCTCAAGCGACCGGGGCTGTTGTCTTCTTCCCCCTCCC
CCTGGGACATGAGGTCGAGGTAGGCGGCCGAACGGCGGCGACTGCAGGCTGGGTGTTCGA
GAGGGGTCAGGTCGCCCCCAGCGAGGCCGGCGTCGCCAACCCCTCAGCAGCGCCTCACGA
TCCTGGCCAAGAGCGAGGGCACCGACGCCATCCGCCTGCAGCAGAGCCTCACCGTTCTCT
AAGAACTAGATCGCGAAGAGATGCTTCGAGTCGTGTATGGGCGGTGAGGTCCACGAACCA
G
>Unigene0000493    size  254    gap  0  0%
CGATGGAATCTCTTTTAGCCATTAACAGCGTACAAATTGACACCATCTCCACCATTTCTG
TGTAGTGATACAGATTCCAAGAGTAAATGGTGGAGAATTGTTGGACCAAATGTGGAAATG
CCGACCAGCTCACCATCTTTACTAAGGTCCAGATAAGATTTGAGTTTCTTAGAATGCATC
TATCCAGCCATTTGGTTTGTTAATCTCACAAGTTATTTACTTGACGTGGTTAAAGATCCA
GAGATACCTCATCT
>Unigene0000494    size  258    gap  0  0%
ATTCATATGAACAATAATATGTAAAGTTCTGTCATCTGAATATTTAAAAGGGATCTGCGA
ATTTTCTGATAACACAATGTCATGCTAATTCTGTACAAGTGATTAGCACTTATTCAAAAA
GTAGATGCATAAATTGATTAAGAATAGGAAGTGATTAGCACTTGTTCAAAAAGTAGATGC
ACAATCTCACCTCCGCATGATCAGGAGCACACGACATCCCCAACAGATGATGGAGATGAG
GTATCTCTGGATCTTTAA
>Unigene0000495    size  386    gap  0  0%
GAGGTCGCTCGCATTGCACTCCGTAACATGGTTCAGGAGATAGCCTATTAAGACACTCCA
GTTCGACACGGAGGTCGCTCGCACTGCACCCCGTTGTTCGCTTAAGAGGTCGCCTGCTAA
GGGCACTCCACAACTCGTAGATTGGCGATCATCCAACAGAAAGGAGAAGAAGAGACAAGG
CACGAGTATACGCAAAAAGATCTTTTCATATATAAAGGCCAAGCACGGCCGGAATTACAA
AACCTCCGAGGCGAAGCTCGGGACAAAATGGAGCAGGAGTACAAGATATCTAAGAAGGAG
GAGAGGTCGCGGCCCTCGTCGGCTCGGCGGACGCCGCGGTCTCCGCCAACTCCCCAGCTG
CTCCCTCGGCGACGAGCTGCTCCTCG
>Unigene0000496    size  217    gap  0  0%
TGAGTAAGAACAGCCACTTTAACGGGTTTTCCGGTTCCCTTAGGCAGATTTACTGTTGCT
CTTAATTGTTGATCGTTATATTTAGGGTCAATGTTGAGGCGGAAATGGGCTTCTACTGTT
TCTACAAACTTGGTTTTAGCTGTTTCTTTAACCAAAGATATTGCTGTCTTCAAGTCATAC
TCTTTCTTACGCTCCCTCAATTGTTGAATTTCCAAGA
>Unigene0000497    size  285    gap  0  0%
ATCTGCCGCCCCCAACCATGACAGAGGAGGGGCGCCGCCGCCGTCGCCTGGGGAGGGCTC
GTCGTTGCCGGAGCTAGGCCGCCACCGTGCACTACTCTCACCATCGTCGCTGTTGTGTCG
CCGGAGGAGATCCGTCGCCTCCTTCGCCCTCCCTCCCCTTCCTCTTGTACGTGTCGTGGG
GAGGGGAGTTGTGCTGCCGTCGCCTCGTCGTGCCGCCATGGTGGTTGAGGCTGCGCCGCC
CGAGAGGGGAGGAGCTGGCCGCCGCCGGGCTGCCTTGGAAGTGGG
>Unigene0000498    size  324    gap  0  0%
GCGGCAACACGACTCTACCTCCACGGCGGCGGCTCCCCAACGACGTGGACATGGCGACAC
GGCTCCGCAACGGCTCCATCCGCGGGTCCCCGACGACGACGGCATGGCCACCACCTCCAC
GGCTGCGGTGGCCCTCCACGGCAACACGAGCAGCAACGCTAGCCAGCAGGGTGGCGGCGG
CAGTGGCAAGCAGGCTCCCTCCGACGGCGGCGTGAGGCGGAGTAGGGCGGCAGCCCGGCG
AGGCTCTGGCGGTGGCAGATCTGGGCAGCAGCGGCAGCGGGCTCGGCTCGGCTCCCACTT
CCAAGGCATCCCGGCGGCGGCCAG
>Unigene0000499    size  365    gap  0  0%
CTTCCTCTCTGGTCAATCTTCGCTGCTGTTGTGCTCATCAGATCTTAGATATCTCAGATG
TGAAATCAAGGATATGAAGTTGGATAGAAGGCTCGGGTTACAGCTACTTCTGTGAACAAT
ATTTGTGTTTAGAATATTCAAGTTAATGTTGGATAGATTATGTTGACAAAAACTATATTT
TGATGCTTGGACATATTGTTGTTTTAGAACAGATGTTACTGGTTTGTGGTTAGAAAATTT
GAGTTGATGTTGGACAGTTTATGTTGAAAGAAAATATTGTTGTTATGCTTGAACAAATTA
ACATTGTAATTGAATGTTGATCATTGAATAGATGGTCAATGTTGAACATTGGATATTATT
ATTAG
>Unigene0000500    size  474    gap  0  0%
TCATTATTTCTGTTAGTATACTAATTTTTGACAAAAATATCCTTATTCTTTTTTAAGATT
TTGAGAATGAAACCTGGGTGCCAGGATTGCTTAACCCAAGGGGGGCAAACAAGAGATTTC
CTTTCATGGATTAGTCAAACCCATGGTTAAATGGATGGAGAGTAAGACCACATCACAGGG
GTGGTATATCTGCAACATTTCCGTAGTATATTTGACAATATTTTAGCAGCAAAAGTATAC
TTGTAATTTTTCATGTAACAATGGTTTCTGTGCCAAAAAAAATCAAAAAAGAAAGGTCAT
ACCAATTTCAAGAATATCATGCTAAGCGTTCACTCATCCTTGTCGCTCATTTTTGCCTAA
CACGCGGGTGATGACCCCATCAGTATCTTCATTGTTTCATGATGAATTGTGTCATTGTTG
ATAGTGACAAAAATGTTGCTTTTGATGCACAGGCGTGAGAGAGTGAAGCGCAGG
>Unigene0000501    size  373    gap  0  0%
ATAATGAAACATTGGAGGACTATTCGCTTCCTTCGAACAAAGTCAACTATGATGGCATAT
CTACAAGTCTTCCATTTAAGGATGGCATATTTTGCAATATCTTAGCAAAGTGATGGCATA
TTTATGATTTTCCATGTAACCATGGTATACAAAAAACCTTTCTTTTTTTTCCTTTCCTGT
GATCTATTAAAACTTAACAAGTTCAATTGAGGCCCATTCGCCACATGTGAATAAAACCCA
AACCTGCTAGAAAAGAACAGTCGCCATCCTACATTAAACAAGCTGATCCCTGTAAAATGA
TCACTAAAAATACCAGCATAACTACATAAAGATTTAAAAATTCAACAGAACTTTCAGCTA
GATTGGCATGTTG
>Unigene0000502    size  439    gap  0  0%
GTTCTGAGAAAAGAGTGTGGTGGTTCTAGCACATATATGTTCTGCATCTGAGGAAAGTGA
TGATTGGTTCCTGGTTGTATCATGTATGCAGCTTTTGCTTATCTAGAGGGAACCTTTGAG
GTTTGCTATTCAGATGAAGCTTCAAGTCTAAACCAGAACAGAAACATATAGTTTCTACCC
ACTATCTGGTCTTATCTTTTTAGCGGGCCCTCCTCGGTTACTGAAAGTCATGTTGGCGTC
GTATTTAAGTTGCCATTACTATATTTGTCTTAAAAATGATAGAGGAAAGAGAGAATAGAT
GTTGGGATTTGGGATCGTTGGTGTAAGAGGACACTTACGTTTGTTTCCTCTGTAGCTAGC
TTCCTACCATCATTTATTACTTCTCGTTTGACGCTTATGTAAGTACTTGATTATCCTTTT
TTTTCCTTTGATCCTGCAG
>Unigene0000503    size  868    gap  0  0%
AGGCCCTTGAGGAGAGCCCTTAAGGGTCTCAAAGCATGGATTACTGGACAGAGAAAAGAC
CAGTCTCCTGGTACTAGGTCTGAAATCCCTATTGTCCAGGTTGATCCTGTTTTTGAGGGA
CTGGATGGTGGAATTGGCAGCCTGGTGAAGTGGAACCCGGTTGCAAATGTTAATGGTCTA
GACATATGGAACTTCCTTAGGACCATGAATGTTCCTGTAAATTCATTGCATTCCCAAGGA
TATGTTTCGATTGGCTGTGAGCCATGCACAAGGCCGGTTTTACCCGGACAACATGAAAGA
GAAGGAAGGTGGTGGTGGGAGGATGCCAAAGCCAAGGAGTGTGGTCTTCACAAAGGTAAT
ATAAAACATGAAGATGCTGCCCAGCTTAATGGAAATGGGACCTCCCAAGGAAATGGCTCT
GCCACTGTTGCTGACATTTTCATCTCCCAGAATGTGGTCAGCTTGAGCAGGTCCGGGATT
GAGAATTTGGCAAAATTAGAGAACCGAAAAGAACACTGGCTTGTTGTGCTCTATGCACCA
TGGTGCCGCTTCTGTCAGGCTATGGAGGAGTCGTATGTTGATCTGGCAGAGAAGTTAGCA
AGGTCAGGAGTGAAGGTTGCAAAATTCAGAGCCGATGGAGAGCAGAAGGAATATGCAAAG
AGTGAACTGCAGTTGGGAAGCTTCCCCACAATACTTCTCTTCCCCAAGCACTCTTCTCAA
CCAATTAAGTACCCTTCAGAAAAGAGAGATGTTGATTCATTGACGGCATTCGTGAATGCC
TTACGGTGATGGTCAATTGAGTATCTTGCTCAATGTTCCGTCGTACCATACCGGCAATAA
ATTTCTTCACAGATTTGGGCAATTCACT
>Unigene0000504    size  420    gap  0  0%
GTGAGGATAGCTGTGGTTAGAGAGAGGGGAGTACACGTTATGGGGGAAAGGGTCTCCATC
GCGCTGGGAATCTCGTGGCCACCGTGAAGGCCGCATAAAGGAGGAGAAAGCGGCGATGGA
GCAAAAGGGGAAGAGCCCCCCCGGCACGGCATCGGATTCGACGAGTTTGTGGAGGAGGAA
TCCGATTTTGAGACAAAGGAAAAGCGGAATCGTGTCTCCCCTCCACCCCTCACCAGTCGC
CGGGCGCGCACCAGAAAAGGATTCCAGCTAGGCCACCAAGCATCCGATTCCCCGCGCCCC
GCCGGCGCCGCCGACTGTTCCATGGATGGCTCTCCCAGTCAGACGGCGGTGCGCGGCAAA
GCAGGCCGGGCCTTTTGTTCTCGGGGTGCCGTGGCGGCGGGAGAAGAAAAGCTGGGCGGG
>Unigene0000505    size  351    gap  0  0%
AAGGACTATTGCCCAGCATCCCCGGTGGTGTGAGCAGCGGAGGCCATGGCCGCCACCGAC
TCTGCCTCGGCTCCTCTGCTGTTGTCGAAAGGGGACAAGGTCGTGTTGGACGGCGAGGGG
GCGCCGTGCTCGTTTTGGGCGGCCGCGTGGAAAGAGTTGGGACTGCTTTGGTACATCGCC
GGGCCGGCCATCCTGACGTCGCTGTTCCAGTACTCCATGGCCTCGGTGACGCAGACTTTG
GTTGGTCACGTCGGCACCCTGGAGCTCGCCGCCGTCGGCACCCAGAACCTCGTCGTCTCC
GGCATCGGCTTCGGCGTCATGCTGGGCATGGGGAGCGCGTTGGAGACGCTG
>Unigene0000506    size  203    gap  0  0%
ACGCTTCTTGCCGTCGCGAGGTGGATCGTTGGAAGCCTTCCTCTTGTCTTCAGGCGGGGA
GGTAAAGTGCTGGCCGAGAATTGCTTCTCGGTTAGCGTACTTCCCGGCCTTAATCATCAA
TTCAGCAAATGAGCTCGGGAGCTTCTTGGCGAGGGACCCTCGGAGCGCCTGGTCCGTGGT
TTCGTTCATCAATGCAGTGACCG
>Unigene0000507    size  287    gap  0  0%
AACGTTTCGATTTCGACCGAAACTACCATCCATGCCAGAATGGGTCTCCCATTCCTAAAC
CGATGGAAGCTTAAACTCCCATGCAACGGGCATGGCTTTCTCGAAGGCGGTGGAGGGTAA
TACATGCAAGAATTAATGACCACATAATTTTCAAAAGCGGAGCCGTTTCTCACCAGGGAA
CTCTCCAACGTTGCAACAACGCCTGCATTTTTCCTTCCTATAAATTGAGATCCTTTTCCC
TTGTTTGAGGTGCCCCCAGTGAGGGAAAGTAGTAAGCTTTGGGGTGG
>Unigene0000508    size  349    gap  0  0%
ATCCTGGGTTTCGGTCAGTAGCTGTTCCATCTCTGCCATGGACGGCAATTTCGGTCGAAA
TCGAAACGTTTCGACTATTGCCTTCCACCACATCAGACAAAATCGTGTCCGTTGCGTGGG
AGTTTAAGCTTCCATCGATTTAAGAATAAGAGACCCATTCTAGCATGGATGGCAGTTTCG
GTCGACACTGAAACATTTCAGTTTTGGACCCTATTGGTCTGAAACTTACCTGGAACACTG
TAGCATATGTTTATACTGAAAAATATTTTAATTAAATCCAAAAACTGCCCGAAACCAACC
AAAACCGACCGCAACACAACTGAAACGGTTTCGGTTTCGGCCAGGCTGA
>Unigene0000509    size  260    gap  0  0%
GGAACCCTCATGCAGTGTACTTTCCAAATTCTCTCCCTGCGTGTGTGCCCACAATTGAGA
TTCTTCTTTAATTGCAAGTGAATCCTCCACTTCCATCCTTAACCTGAACAATTAGAAATA
TGGATTAGATGCAGGTGCACTCAGATCGCCAATTGAAATGAAGAAACTCCATCTAGACAT
CCAGATCTGCCAAAAACGGGAAGAAAAGAGGTTAGAGTGAGGCGATGAGGCTAGAGCTCT
CTTGGAGGGCCTTGTCCGCA
>Unigene0000510    size  239    gap  0  0%
AATCATAGAACCCAATCGAGATTGAAACAGGAAGCTGAAACTGGACAATCCAGACGAGCA
AAAAAAAAAAAGATTTCTTTCTTTCTTAGCAGAAAGAAGTCCGCAGCAAGGAGAAAAAAA
AACACTAGAAGGGGAATTACGAAAGCAAGGTAGACGGCGTAACCACGCTCAGAGTTGAAA
CACGCGCGCGAAGGAGCAAGATCCAAGATGGTGAAATCGGAACATGTGCAAGATGGCAG
>Unigene0000511    size  283    gap  0  0%
TTTCATGCTACAATCGGGTTCTATGATTTATAGTTAAGAGGAAATCCATATGCAGGGGGA
TCTATCCAATTCTTTGACCACTGTTACTTCTCGAATTTGACCGCCAGCAGTCTCATCTCG
TCGAACCCAAGAAAGGATTTGCTGCCAGTTCGGGAATTTTCTGTCCCTTCGTTTCATGCA
CGGAACCTGTTCGATCTTTTGCCGAAGCCAGTTCTTTAGCTTTTGGGTTCTCCTCAGAAC
TCTTGTGGATTTTGCCTTTACCTCGACTTAGCACTGTTCTTCG
>Unigene0000512    size  349    gap  0  0%
GGTTGGACTGCAAAACTGAATTAGCCCAACAGAAGCCCAACCAAGCAGTTCCGTGGGCGG
TCCTTATCGTGTGATATCCTGTTGCAGAACAAACTGAAATGCATGTCCGGACCAGATCAA
ATCCATATGTTGACCGTCCAATTGGATCTGAATAAGTGCGACAGAAAGGTCAATGAGAAC
CAGCCACCTAGCTACTGATGCCGGCGACAGTGACGATGAAGTAGCAAAATGTCGTCCAAT
GCGAGGCGTCGCCGGACCAACCGCTATCTGTCCACCTGATTCAAGGGTACATGGCCCCCG
TTCTGAAATCAGTCTATATATATATGTTGTATATAATATTGCAAGCCGG
>Unigene0000513    size  208    gap  0  0%
AGTAAATGGAAGGAATGGGATGGCGTGCGAGAAGGTGATTTTTTTAATCTTAAAGAACTC
ATGATCTTTAACTGCCCCAAACTAAAGGGGATACCATGCCTCCATTCTCCTCTGACGAAA
TTGAAGGTGAAGATAGAGAGATGTGCCGTGGAGTCTATTCCCATGACAGACTCTATCGAG
GATTTGGAATTGCTTGCTTGTGATAATC
>Unigene0000514    size  249    gap  0  0%
CATATTCATGACAAATGCATTTTCGGATCCCTGATTTTATGGATCTATGGTAAGAAGCAT
ATGGATATCAATGTGATCAAAAGTAAAATTAGTTTATATGGTTATGAAAGCAGTGAGAAA
TTCATAGAGGGTTCTGTTGCATGCACTTGATTTAATTCAAATGAGATCCCCACCATTCAG
AAGCAAGAATTAGTTGCTTTCACTGTCATGGATGTGTCCAGGGCTTGGTTTATAAGTTGT
GTTTATAAG
>Unigene0000515    size  270    gap  0  0%
ACTCTTTATTATCCACAGTTTCAGTTATTTTTCTTTTATGGGTGGCCTACTTATATCTAT
GTATTTCTTCAGATCACATGTCAGTGTATTACATAACAAGTTACATTTCAGATAATACAA
TGTCCATTATTTTTTTCCTTTGAATAATGTGAACAATGAGCTTGAGGCAGAGAAGGTTTG
ACTCATAGTACACATGAATTAAAGCATGTGGGATCAATTGATTTTAGTCAAGTTAAACAA
AGAACCTTAAACTTATAAACACAACTTATA
>Unigene0000516    size  504    gap  0  0%
ACCTCCATGAGATTATCGACACCATGATACCGAATGCCGGTGACGATCCCCTCGGGGTTC
GACAGTGTGAGCTGGAGGATGCCATTGTCCAGCAAAACCTGCAGGAATTTGATGCAGAAA
AGAAAGAAAGAACTTCAATTCGGGCATCACATGATCCCCAGAAGAACACATGAAAAACAT
ATATGATCCTCTTTTGGGAGTACTGTGAACAGCTTTCTGCAAGAAATGGATGGCGACAGA
GGAACCATACATATGAAGTCTATGCTTGGTGCACATCAAATACACACCAAGTGCATTGCA
ATGGTGGAGAAGGATGCCGCTTGCCATAAGAGGTTTTGGGATGAGCGCCATTCCTGTCAC
TTGTTGTGCATCGACAAATTTGATGCGCACCAAGTACGCGACAGGTTCGATCACACATAG
ATTTACGTGGTCCGAAAAAAGACTAGTTTGCTGGCCAAATTGGATTTCTCATGTGCCATA
AAACATGATTGGGAGAAGACATAG
>Unigene0000517    size  497    gap  0  0%
GACCTCATGCGACCCACCTGATCAATCCCCCCTGTTTTGCCCAATACCCTACTGTTGTTT
CCGGTAAAAATCCTATCTTTGCGCTCCTCCTTTCCGCCATGGCCAACACAGCCCAGCTTT
GCTCTGTGTAGCTGACAACATCAGACATCTCAATCTTTTCACTTGTCCCCCGCCGAGAAC
AACATGCCGCAATCTTTTTGCTGTTTTCCCACACCCCGTTCGACAATAATCCCATGATAG
AGGCGGCGGCGGCGGCGGCCAGAGTTGGGGGATTGGAATTTCCATCGAGAACCAAGGCTG
TCAAACGACCATTGCAGCAGTAGCGCAGTGGTCTTAAAACCGTACCAATCAGGTGTCGTC
TCATCGGCGGGGCTCACATGTGTACAATTTAAGACGGTTGTACAACGTTTTCTAATTGTA
CGATGGAAGCTATTTTGTTCACGTATGTGGCCATCATGGATTAGAGTTGGGGCGAATTGT
CAACCAGTCTTTGTAAT
>Unigene0000518    size  488    gap  0  0%
GGTTGGCGGCGAGGGGGTGGGGGGCGCCGACGGAGAGGAAGAGGCAGGCGACCCAGGGGG
CGAAGAAGAAGTTGACCCGCACGGGGTGGTGGTACTCCCGGCGCACGGCCTCGAAGTAGA
AGGCGCACTTGAGGGCGTAGGTGACGGAGACGGGGAGGAGCACGGCGACGGCGAGGAGCC
ACAGAACCAGGTTGACGGCGGGGCTGATGCGGAGGAACGCCGTGGCGGGGCTGGCGGCGA
GGGCGCCCCAGAGGATGGCCTGGCTGCTGAGGCCCAGGCAGATGCCGAAGCAGTTGATGG
GGAACCGGAGAAGGAACGGCCACTTCTCGTCCGTCGGAAGCAGGATGTCCTCGCAGTCCT
TGACTTGGTCGAGCTCGGGCCCGCGCAGAGCCGCGAAGTACCGCCCGACGGGGACGCTCT
GGTTCACCTTGTCGTCCTTCCGGTCGCCGGCGGGGGTGGCGGCGCCGTCCAAGTTCTGCA
GGTCGATA
>Unigene0000519    size  271    gap  0  0%
CAAAATAGATCATGTTTATAGTCTCTATTTTTTGTAAGTGGTAACCGAAGGTGGTAAAAT
CCTTACATAAGTTACTGTTTTCCCACGCTTCAGATTTGCATCATGCAAATAGGGAGAGGT
ATATACCTTCCTTAAAATGTGTGCCCTTTGGCATTTCCTCTTAGTGGCAAGCATGCAATA
TATGCATCCTTTTGACGCTAATATTATTATAAGGTGTATATATATATATATAATTCCCAA
GCTTCAGCCCATACCTCCTGTCTGCAAAAAG
>Unigene0000520    size  802    gap  0  0%
AACAAAGTTGAGAAAGGATCTCAGATAAGGAAGTCACTGCGGACTCTCGGGAAACTGATC
AATGGTTCTGAAAGAAGGGACCAGCAAACAGCATTGGAAAAGCCATCACTTCTCCCTGGT
AAAAGAGATGATAGTGATGGGAACTCATCAACCTTGTCTGCTAGCGCTCGTAAATTGAGG
CGGCAATCATTGACCAACATTCCGACTTCCGGAGCTCGGCCTTCTCGAAGATCTTCGCTG
GGTGGAAAGTCAACAGACGACTCATATTCATATGAAGCTCCTGTTGCTGTGAAGAGTCCA
CCATCAGTTCATCCATCCTCAAAGGTGACGAAGCGATGGTTGTAACCAGGAGATGAGTTG
TCCTGTTTGAAGCAGTCTTGTGCAACTGGGCCAACCAAACAGGGGACGGATGATTACACC
ACAATCATATCTGGCTTCAGTCTAAGCTGCCAGATGGCTAAAGCTTCAACTGAGGAGGCC
AAGCTTTATCTGGTTTCTCCTTATGTTGTTTTAGATAGTTCTGACTTGAACATTTTACCC
AACACAATCATGTAACTTGCTCAGTTACAACCTCTGGCAAAGTGTAACAAAAAGCTCTGG
CTCTCTGCCATGTGCAGCCAAGCCGACCAAGCCGGTCGTTGTTGTAAAATAAGAACCAGA
GTCCCCACACCCCATGATGTGCTGCCAGATTTATTATTCTCTGGCTGGCAGGAGCTGCTA
AGAAGCATGAGAATGTAACAAGTATGAACACTGAATGGGATTAGGCTCCACAGCAAGCAA
ATTCTGAAAGCAACAACGTGAT
>Unigene0000521    size  447    gap  0  0%
AGAAATTAGTGCAGCATGTGACGAAAGATGGAATTAGAACTGTGATTTAAGCTGCTGCCT
CCTCAGAGTTTAATGGCTGAACACTTTTATTGTATAGTTTCTTGTTTTGGGCTTTCCTGA
GGATCCATGCTCAAATTAAAGAAGGCAGAACTGGATGGATCAGCCCATATCGGCCAATCT
GATGGCATTCTGCCCAAACACGGTTTGACCGCAAAACTTCAACTCTGATTCTTCTCGGGT
CAGCTGGATTGGGGTAGATTGGCTGATCCACACCACCGGGGAATCTGGGACTAGGGGTGT
CACCCTTTTGTTATTGTGAACTTCTTTGTTCTTCTGTTCCCATTTTATGATTTTGGATGT
ACTTATACCCTTGATTGACTAAAGAGATGAGAAAGAATGAGATATATGGTAGCCATGAAT
GGTCAGTTTGGATTGAAAACATCTTCG
>Unigene0000522    size  471    gap  0  0%
CCTTACCCGTGGTATGCTAAATCTAAGAAAAATCTTAGACCTCAGGTTTCCTTGCCAGAA
GCCGCCGGACGTGGCGTCGATCGAAAGAGAGGCGACCGAAGAGGGAGAGCCGGAGCATGG
CGAAGAATCGTAAGGGGGGTCATCGATTGAGGAGGCCCTCACCTTTCCGGTGCCGTCGAC
GACGATGACGACTGCTGGAAGTGCCAGAAGCACCCCTCGGCCCAGCACACCGGGTGCGTC
TCCCCCGGGTGCCTCCGCGAGTGCCTCCTCTGCCTGTGCCCCCACTACAGTGGTGGGAGG
CACTGCGCCATCTTCATTCGCCGGAGGTGAAAGGCATGTTAACGCCCTTTCATTTTCTTC
TCTGAAAACGGACGGTGAGAGTGTGAAAGGGAGGGGAAAGGGAACAGACTGGGGAGCGAG
GGATGGGGAGAGGGAGAGAGAGCCTGCGACAGGGCAGGAGAGAGAGGGAGG
>Unigene0000523    size  390    gap  0  0%
GGAAAATATCTCACAGTTGAGTATTGCCTCCTGTTCTCATCAGGAACAGAGATATCAGCC
GTTTCACCATAAAGCATTTGAGTGTCAGGTGCCCAGTCAAGCCCAATCTCATCAGTATAC
TTTTCTGTACCGCCACAGTCGATGCTGACAAAGCCAGGCATCTGAGCTCCGGCGTTGCCG
AAGAGGAAGAAACACAGCAGCAGCAGCAGGTCCAGCAGAGCGCTCGTCGCCGCCATTTCC
CCCCACCCTCCTCCACACACACACACCAACGCTCGCAGTCAAAGAGGGGGGAACCCCCAA
GACCAACACAGAAGCCTCCTCCGCTCACACCCTGTGCGGGTGTGAAAGGGAGGAGGTGGA
GGAGGGAAAAGATGGAACCTGACAGCTCCG
>Unigene0000524    size  212    gap  0  0%
GGGTAAGATGCAAGTAAGATCAATTCATGGATCTCAATAGTGTTTGCATCAGATATTACA
ATAGTTGACCAAGGAGTAGCACCAAGTGAGATATCAAACTTGGGGTAGACATTACTGCTG
TCAAAATTCCCATAGAGGAACGTTGCTCTTACAAGGTATCTAGTTCTATTCAACACATTT
AGTGTGTAGCAATACTTCCTGTTATCAGCAGG
>Unigene0000525    size  221    gap  0  0%
CGGGTGGACTCAGATATGTTCGCATGTTGGTTTCGGCTTTGGATCATTGTTTTCAGTATT
CTATAGTGAAACTGATGTCCTCTTTATTTTTTTTTAAGAAAAAAGAAACACTTTAATAAA
TGGGGCTCGTGGGATGTCATGTAGGTAGGGATGCAAACGGGTCGGAGTGGGATTTGGGTG
TTTCCCACTTCGATAATAATTATTGGAAATTATCAGAGTCG
>Unigene0000526    size  246    gap  0  0%
GAAGGGCGAGGGGAGCCGCGTTGTACTGTGTACAAGAGGGGAAGGACGAGGGGTGCCCTA
GATCCGCGGCGGCGCCATCCTGTTTGCGATCCGCGGCGGCGCCATCATATGTCCGAGAGG
GGAAGTGCGAGGGGAGCCCTCGCTCCGCGGCGGCGGCGGAAGGGAGATGGCAGCCCTAGC
TCGGCGGCGGCGCCGGAAGGGAGACGGGCAGTCCTGTGTGGCTGTGTGCGAGAGGGGAAG
GGCGAG
>Unigene0000527    size  253    gap  0  0%
ATTAAATCATATTTTTAGAAGTAATCATTATAGTATTACACAAAAATCACAAACCCCAAT
AGTTCAAATTGAAGGAAAAAAATTGACTGAGCTACTAACTTCGGTGATCAGCATAGGATT
CCATCTCCTGGTTCAGTTCAGTTTGTGCTCTGTCTCAACAACTGTTTATGTGTTTGGGCT
TTCTTTTTGTTCTCAAACATCCAAATACCCAAAAGAAAGAAGTGCGCACCCAAACAAAAG
AAGTGTGCAAATG
>Unigene0000528    size  362    gap  0  0%
GCTAGACTTGTCACTTTGGTTCAAGTATAGTTGTCTATTGTCATTGTCAGGCAAATACAT
GGTGTCTTCCATATGTATTCTCTTTCTGACTATATGAAAAACTGAACAGCCTTTTAGAAA
GATCATACACCTTCAAGACATCCTTTCTATAGTTAATTTAGCTTTCCTCAAATTATAAGG
GAAAATGCATGAAACAATTAATTATGAAATCCTTCTTTTATAATATTTGAAATCCCCCTA
AAATGCCAAAATCCAAATTCCTTACATTTTCAAACGATAATATAATGCATGCACCTGAAG
AAAGACACCTCCAACTGATTCCATGGATCATGTTCAATCAGCAATTATTGAACAATCGCT
AT
>Unigene0000529    size  309    gap  0  0%
GTGAGTTGTGTGGTTCCAGCTTGCCACCGCGGCATGTCTTTGAAGAAGGTATAGTCCGAG
ATCATGCCAAACGATGTGGTTTTGTTTGTGTTGATTATTATGTCGGGGACGCCACACCGG
GGTGTCATGATTTGTTTAAGAGTGTTGATGTCGAACTTGCCGGTGACGTTGAGGTTGTAA
TTCTTTTGGTAGGTTTTGATGGCAGATACGAGGGTGTCATCGAAGTTGTCGTCGAAGTGT
GGTGCATTGGGGATGTAGCCGAGATGGTGGAAGTAGTTTTTGACATTGGATAAACCTTTG
TAGTTTTGG
>Unigene0000530    size  461    gap  0  0%
GGTTGATACCATAGAGCTTTCGAATCCCGTCTATATCATCTTGCGCTAGATTCACCTTCC
TAGTTCGAGGTGGTATAGAAGGATACATGATGGCTCTTAGGTCCGACGAGTGGCCTAATC
CGAGCAAGTGCCCGATCTCGTGCACTGCCACAGATTCAAGGTCAAACGCACTTGTCACCG
GCGATTTGGTGACATCGCCAGACGCCACCCAATATTCGTCGGCGTCAAAGTGGCACCTCC
CATCAGTGGGAGCGAATGCATGGCCCAATATCCCACCTGGACCATCAAAAGGATACGGAT
CACCGTGGTTCTTACTCGCGAAAAGAATCTTAATGTTGGCTGTTTCATACGACGTCGTCT
CCTGGAACGCGATGTTCACCACTGGGGTCCACTTGCTGAAGGCCCTTGCAATCGCGCTTT
TGAAAGTGTCATCAAGTCTTGGCTCCGGGGAGAAAGCGGAG
>Unigene0000531    size  325    gap  0  0%
GCCACAACTTCCTCCTTGAACACCACTAATTTCTTACATCCACTCACATGCATATTTCAA
ATCGCATGTACAGCACCCTCAATGTCCATGAAAAAGGAGCATACATCACATGCAAATCAT
ATCTAAATCTCACAGATGAAACTCTGATAAAAAACAGAAATTCTTCAAAAAATGCTGATC
CAAACCGTGACAACAGCCTGCAGGTGTGAAGATCCCTGCGCCAGGACCCCAGCGGACACC
TACGCGAGCGTGCAGGAGTACGCAGGAGTGGGTGGAGCTGCTCTCCACGGCGCACAGCCA
GGGGCGCGCTCATGGCCCACCCAGG
>Unigene0000532    size  994    gap  0  0%
TGGAAGCCATCTCTAATCACCTTTCCAAGCTTTCAGGCTTTTGCTTCCCGGGTGCATAAG
GTTAGGCATTCATCTAAAACTACAGGAATGCTGATTGATGCCATGCAATGTCTCCAAGGA
CTAACATTTACTAGAGCTAGGCTGGATCTCTCTTCAGAGGTTGATACATACTCAGATCAG
CTCATGAAAATTGTAACTTTTGCAGCTGACGAGAATAATGGGAAAGATCCAGGAGTCATG
CAAGTAGAAGGTCCAGACTCTGACAAGCCACCAAAGGTTGCATCAGAAGTTAGAGATGGT
CGCTGTATGCCCAAGCTTGATCATCCTAGCCAACATGCCTCTGTGCTGCATCATTTCCTC
TACAACGAAGACTTCGTAACTGTGGATGTTAAAGGGAATGTTTCAATATCTTCAGTTCCT
ATGCTTTCTATAACCAGAGGATCCCCACATGCTAAGATTGATATGCTACCTGACACCTTT
AGGCCTTCAGAACATCCTTTGACTGATCTACATGGATCAAAAAATGCCTCTAGCCTGAGC
TGCACAGACAATGGGCACATATTATCTTCTGCATGTCCAAACCATGATTCAAATGTACAA
ATACCCCATGGAGCTGGGAATACTTCAATCAAAGTTTCAGTTTCTGGGGGAATCCCGAGG
TGTTTAGAAAACTCTGTTGCCGAGCTACCCCTGGAAGATAGAAAAGTTGGATCACCTTCA
CAAGCTATTAAGTGTACTGATGCTCTAGATGATATGGAACTCAGCCCACGGCTAACTCAT
TTCATTGAGAAAGGTCTTGTCCCAGAGTCTCCAGCAACTAGAACTAATCACCATCCTTGT
AGTGCAGCACGATTGATAGGCACAGACATCATCTATGAGCATGAAGATTGTGGATTACAC
TACATTCTTGCAAACATACATGAACGGGGAGCTGATCCAGATTGTACAAGGATAATAGAC
ACTCCAGTAAAAAAAAATAATTCTCCTGCACCAG
>Unigene0000533    size  519    gap  0  0%
GGCACCACCACCACCTGGTTCCTGTTGGACATTGCCTTCTATAGACAGAACCAGGACATC
TTCAGCGCCATCGGGTGGTTCCCCAAGGCTGCGACCATGAACACCATCGAGGAGGTGTTC
CGGATGAGGGTGGGTCTTCGGTGGCCAGCCGACGGATAGGACAGGTGCTGGCAGAGGGCA
AGAAGGTTCTTCAAGCAATTAAGGGGAGGGGATGAGTGTGGCGAGGTATTTAGTAACTTT
ACAAGTGCAGGTAATGGGAGAATGCAATATTCTACCGAATATTCTTTTTTTTAATGTTTT
AGTGTTAGATGGACATTTGTGCAAGAGTTAAAAGTTTCGAGAGACTAATATGATAGTAGT
CAGATTTGAGGGACCAATCTATAATTAGCCAAGTTTATAGGGACTATGATGTAAAAATCC
CTTAATATTTTTGTCTTTTTTGGCCTGTCCAACGTAGGAGTTGTTACGTATACTTGCATG
AAGTATGTGTATTCAGTTTTACATTTTAGTTTTATTCCT
>Unigene0000534    size  279    gap  0  0%
GTTTTCCATTTTCCTTTGATGGTAATATTCTTTTTGTATGGGCCCTTTGAAGGCCATCCA
AGAGATGCATCTAGTTTGTGTACATATACAAATGAAAAAAAAAAGCTATAATGCAACATC
TTCCGGGACATGTCTGCTGGCACGCTGGTAGTGTGGAAATGACTGTATTTTTATTATCTG
AGCTATACATCCCATGTACCCCGCCTTTGCGGTATTCTGCTCCATTTGATGCGTCTCGCA
TCTAAATCTTATCCTTGATTGTTTCAGGTGAAATTTCCT
>Unigene0000535    size  255    gap  0  0%
GAAAAGAAAGGCTAGATGTTGTATTATTGTATAAGCCTCCTAATTGTTTGCCATTATACT
GATATATTTTTTCAATACTCTACATACGCTACTCTACATTAAGCCAGCATCTAGCCTTTC
TTTTCTAGTGTTCTCTTTCCATCTGTTGAACCAATTTTTGATCGGTCAAAGAAAACGAAG
AACTGAAAATAAAAAAGAAATTGAAATAAGAAAAAAATGGCACAAACCACTTATGGCCGC
TGCCGCTGTTGTCGG
>Unigene0000536    size  428    gap  0  0%
AAGAGGTTATTGTGGCCACCAACTTTATTATAATAAACAGAGGAAGTGTGACTAATAAGA
AGGTTGGGCGAAAAGATCGTCCACATCCTATGACTACGAAAAAGTTGGAGCGAAAAGATC
GTCTGCATCCTCACTGTCTGCATCATAAAATGAGTAAATGTTGTCAGCCTCTACTCTAGT
TCCATCTACACACATTGCCAATCATTCTTTGCTCAAATCTAAGCACACATCGCCTTGAGT
TCACCTGCCACACCCCAGCAAATTTATGAATATGCTGGAGAACTTCCTTCAAGCAGTTTG
CACACAGACTTGACTGAGAAAAGATTGTCTTTGTTCCGGGCAAGCTGACTTTCTGGTTTG
TACAACCTTTTGTTCCAGTTGCCATGGACAGTATAGAAGCATGGATTTCAGTATCGACCG
ACCTGGAT
>Unigene0000537    size  244    gap  0  0%
TGCATAAATAAGTAATATGATATTGTTCTCTACTTATTTCTTGATTGATACGACTTACAA
ATGAAAGGGTAGAGTAAAACCGTAGAACGTCAGAATCATTTCAACTTCAACTTCAACAAG
GATATGTTCTTCATTTTTTTCCTTGTAAATGTCAATTATAGATTTGCAAAATGGACACGA
CAATAGGACATGCTAACCTGCAGCTCTCAGTCAGTCCCATATCTTTTCTTCTAAGAGGTT
ATTG
>Unigene0000538    size  259    gap  0  0%
GCATTGGTTGTTGTGAAGCTCATCCCGCTTTGTTGGCCCCCAACTTTGGTTGAGAATACC
CTGCAAATCTACGTGCAAAAGGTGTCTCCGATTCACCCCCTCCGAGGATCCTGCCTCCCC
ACCTTTCGTCGAACTCCCCTTGGCATATGAAGTATTTGGGGGATCGCATCATCATACCAT
GTCCCTGCCGACATCTTCAGGCCGCAATTGCTGGCATTCCAATGAGATGGTGGCTTTGGA
CTTCAATTCTCTCTGTCAT
>Unigene0000539    size  401    gap  0  0%
ACAGAGAAGCATCTACAATGTCCCAGAGCCAAAGAAGAGTGGGAGACACCATAGCAAAAA
AAAACTTAAAGAACATCCAAGGCAAAGACATACCTAAGCTCTGAGCAAACCGAACACCAA
AAAATCTAGCAAAACATAATGATAAATTACATCAAAGGTGGACGACTGATCTCCTGAAGA
GTAGGAGAAACACCATGTGAGGAAATCCCTAAATAAAACTACCTAAGAGATAGATTAGAA
AAGAAAGATAGTTAACAAAAGACAAAAGGGGAAGAAAATTAGAAAAATTGGTTGGAAGTG
ACGAAGATGGATGTCACTAAGGGGAAAAGAGGGACGGGCGGGGGGAGAGCCCAACGGCGG
TGCCCCCACCTCCCGGCGTAAAACCGTTCAAGGATGAGCAA
>Unigene0000540    size  203    gap  0  0%
GTTGCTATGGTTGCCATCTCAGTCCAGTTGCTCCCAGCCAGTTATTTCATCGTCTGCTCA
CTCAGCTAAATCACTTCCAATGTCTGTGGGGTTGCGGTGGTCGCCCTCATCTCCTCTACC
TCAAAGTGCTTTTTCTCAGGTGGTTCAAGACCCTGCCCTATTTGTGCATCAACTGGCAAC
ACAACTCTGATCCGTCCCCGTCG
>Unigene0000541    size  257    gap  0  0%
TTAAGAGAAAAGGTCCATCAGAAATTACATTGTAATTGATTACTTAAACATACTATAATA
GATGGAAAAGCAGTAATATAATAACTAGAAGATGGTTATATACTTATATTAACAATTGAA
GATTGTTAACCTCTGCAGTTTCGTTGGGAAAAAAAGATCAGTCCATCAACATTCCAGCAA
ACATGTTCAGTGACCTATCTAGCTCTGATCAACCATTAGAATCATGTTCATCCATGTACA
AGAATGTTATGCTAAAA
>Unigene0000542    size  381    gap  0  0%
GGATCACAAGCTAGCTCTCCCGAATTGCTGCTAGTCCTCTTTGGAATCGAACTTGTTCAG
CAGCAGCGACTTCTCTAACTCTTCTCATTCTTCTTCTTCTTGGGCGGTGGCGGCAAGCGC
CTGGAGCAGGCGGGCCACGCCTGCGGCCTCCTCGACGTAGTACTTGGCCTTGGTCGTCTT
GAGGCCGACCGTGCAGAGGAACACCTCGGGTCTGGCAGGAAGCAGCAGCGGACACGCCAC
GGCCTCGATGCTCTCGAACATGTCCTCGTCGGACCGGTCGTCTCCGATGCTCAGTATGAA
GTCCGGCGGGTTCCCGTCGCTCGCCAGCGTTGAGACCACCTTCCGCACGGCCAACCCCTT
ATCAACTCCCTGCGGCTTAGC
>Unigene0000543    size  490    gap  0  0%
TGGATATGCTGCAGAAGGCAAAGAAACATGAAGAAAGAAAGCAGGTATCTGCTTGAGATT
TATGCTCCAATGAGGAAGTCTCATCTGCACTTCAAGTATGAGATTCTAGAAAAGGCAACT
GATCATTTCAATACCACCAAGAAGCTAGGGCAGGGTGGAGCTGGTTCTGTTTACAAGGGA
ACCCTACTTGATGGGAGAAATGTTGCTGTCAAGAGGCTGTTCTTCAATGGCAGGCAATGG
GCTGATGAGTTCTTCAATGAGGTGAACCTGATTAGTAAACTGCAGCACAAGAACCTTGTC
AAGCTTCTGGGTTGCAGTATTGAAGGGCCAGAGAGTCTCCTGGTGTATGAATACATACCC
AACACCAGCCTCGATCGTTTCCTCTTTGGTAAAGGCAACACCCATCTACTAACATGGAAG
CAGAGGCTCCAAATTATACTGGGGGTAGCTGAAGGCTTGGCATACCTCCACCGAGGACCA
GAAACAAGGA
>Unigene0000544    size  203    gap  0  0%
GAGAGAGAGAGAGAGAGAGCATACGGCCGCTGCCGCAATGGAGAGAGAGGTGGCTCCACA
TCCTCGACCCCTCACCGTCGCGATGGAGGTGCAGGGAGTCCATCGTCGCGCGCCTACCCG
ACCCCTCGTCACCGCCTCCGCCTTCAGGGGTCGACGACAGGGCCACGGTTGTCCCCTCTG
GCGCCGGGGCTCCCCTCTCATTA
>Unigene0000545    size  228    gap  0  0%
GGCCAGGGCCGGCGACGGCGGCGGCGGCACGAGGCGGGCGAGGATCTCTGCGGCGGTGAT
GGGGGAGGCCGGACTGGTAGATGCCGTCGCCCTCTTCTTCTCCTTGATCTCTGCCGCAGA
GGGCCGCCGGCGACGCACCTACCGAGTACGGACTGATGAGAGGGGGAAGACGTACCTGCC
GAAGCCGACGACTCACCTGTCGGCAAGGAGCACGACATAGTTTGGACT
>Unigene0000546    size  414    gap  0  0%
CTTGAACACCCTGTTATTCAGTTCAGTCCATATAGCCCAAAACGCTGAAGCCCGCGATCC
TCCATAGTCCGCACAAACCCCAGCCGTCATCCCCAAACTAGTTTCCCCAACACACCTAGG
CCACCGGCTGCCTGGAAAGAAGTCCTTTAAGGCTTTCAAGTTCGAAGAGATGATCTGCCG
AAGAGAAGCCCTCTCTTCAAGTGGATGAAGAAAGTGGATCTGTGCTCTCTGCCTCTGTTG
CCGACGGTGCGTCCCAGCTCCAGTGGCGGTGCTCTCTGCTCGAAGGCGTCAAAGGGAGAA
GGTGCTCACTGCTCGTTGAAGGCGATCATGGTGTCGAACGGTGAAGGTGCTCACTCCCGT
CGAAGGCGACCAAGGGGAGTCCGGAGAGTGGAGAGGGCAAGCGGCCAAGAGAAG
>Unigene0000547    size  274    gap  0  0%
TTCACATCAAGGGATGCTATTCCAGAAGCCTGGAGCTGCTCGACAGGAAGGGGACCGTGC
TGAATCTCCTCGACCTCCTCCTGCCCCGCCGCCATCTTCTGCTGCTGCGCCGCCGCCGCC
ATGACCTTCCTTGCTTCGCGCGACGGGGGTGAAGAAGATGGGGAAGAGAGGGGGATAGAG
AGGAAAATCCGAAACAAAGAACAAGGAACGTGGGAGCGCGGCAAAGTGAGGAGCTCTTAA
TTTTTGGAATTCCGAATCTTCGAGTAGAAGAAGG
>Unigene0000548    size  222    gap  0  0%
AATCCACCCTTCTCCCCCAAAAGGTGATTTTAATAAATATCCAAATATAATACTTGGACT
AAGGGTCAAATTGGTTATTTTTCTTACATCTCCGCCCCCCGGAGCCCACGTATCATATAT
ACCTCCAAAATAAAGAGCCTTGAATACTAGAAGAAACGCACCTATACCTAACAAGATTAA
GTGAATACCCAAAATTGTAGTCATTTTATTTCTATCTTTCCA
>Unigene0000549    size  217    gap  0  0%
GGGAGACGGCGGCGGGGAGGAGGAAGCAGAAGCAGCACCGCAGGCGACGCTCGGCCGGCG
GAGGGTGCACTGCGGCACCCCAGTGACGCCGGCTTCCCTTACGGTGGGCGAGAGAAGCGG
AGACGCAGGGCCCAAAGGCGCCATCTTTGGCATGCAACCAAGCCAACGAAACACCACAAT
CGAGAGTTAGACAGGGTTAGAGGCTTCAAATAGTGAC
>Unigene0000550    size  465    gap  0  0%
CGGCAGTCCATGCAATGCACACATCTATGCGACGTAGAGGAGCAAGAAGGACATCATGAG
CGCGAAAAGACCAGTGGCCTCAGCGAAGGCGAAACCGAGAACGGCGTACTGGAAGAGCTG
ACCCCTGAGGGAAGGGTTGCGGGCAACACCCTGGATGAGGCCACCGAAAACTGTGCCGAT
ACCGACACCAGCACCGGCAAGACCGATGGTAGCGAGACCAGCACCCTGGATCTTGGCGGC
GGCGACCATGGCGGCAGCGGTGGACTCGGCGACGATGCCACGCTTCTGGATGACGTTGCG
GGCGGCGTTGTTGCGGAAAGCGGAGCGGGCAGCAACGAGGCTGTTCTGGGGGCGGGCAGC
GGTGGTGAGGCTGCGGCTGGCCACACGGGCAGCACCGAAGGAGCGGGCGATAGCAACCAT
GGTGAAGGTGTTGGTCGTTGAGTGGAGATGAATTGGGTGATGAGG
>Unigene0000551    size  217    gap  0  0%
GGGGGCTTGTATTAAGGATTTATAGCGATAAATAACTTTCGGGTGGCTGTCAAAAGGAAA
GTATATAAAGATGCATGTCTTATTCTAAGCAAGTGAAGTGAAAAGCACGAAGGATAGAGG
GAGAAAAAACTTACATACCTGATGCTGCCTTTAGTTCGTTTAGGAGAAAGTAGAACTCCA
TCAAACCATATGCTAGGGATGTGTGCTAGGGTTCCTG
>Unigene0000552    size  338    gap  0  0%
GGAACAAAGGAAGGTGACTTCCCATTGCTCCACAAGCTTATTCTCAAGCACTGCCACAAG
TTGGGAGCATTGACCCATCTCCCTCCACGGTTAAGGGAATTGGAGCTAGAAGCCTTTTAT
GAGCTCAGATCTCTCTCTTCTTTTGATTCCCGGCTCAGATCTCTCTCTTCTTTTGGTGCC
CCCATACTCAGGTCATGAAATCTATTAAACCTCTTTGGCAGTCATCACTGTCAAATTGTC
CAAAGCTAGCTCTGTCTGCAAGTGAAGGCCCACCACCCACACTTCAACATGTCTCATCGA
TTGTCCACTACTGATTACATGGTGTGAAGAGCACTCAG
>Unigene0000553    size  251    gap  0  0%
AGGCTCTGCAAAAGCGGGCAGCCGCGTAGTAGGCGCTTCAACTCGTCGCAGTGGAATTTG
GTCAGGCTGAGACTCATCTTCTTGAGGGAGGCGAGGCGGACGTGGGCGGGAAGGCGGAGG
TCACAGTTCACGACGGAGAAGTCCTCGAGCGTTCGGCATTGGAAGACGCAAGGGGGCACG
CCGTATCTGGGTTCGTCGGAGGAGGCAACGTCTCGGTCTTTATGAACCCGGATATCCAGA
TCGAGCACTCG
>Unigene0000554    size  297    gap  0  0%
GGAGTGGGAACACAGTAACTGTCTCCTGGAAGGATCATCGCCTGTGGAACCTTCACAGCA
AGACGAGGATGGGAGCAGTAATGGTCTATAGCTGGCCCTGGTGGGGGAGGTGGCAGACGT
CAGACAGGAGGCATTGGGGGTTGACGACCTTCGCGACTGGCACAAGGGGATCAAGGAGTT
TGTGATGGATCGAGCAAAAGGGGTGGTGGACCAAGTTGGAATCTCATTCCAACCGGCGGA
AAAGGACGTCAAGGGTGCATTCTCCAAGATTTTCAAGAGGTGGAGTACGAGCATTCG
>Unigene0000555    size  211    gap  0  0%
TTCCCCAGAAGTCGGTCTCGAGGAAATAGCATCTCATCTTCAGCTCCTACTGGTGCCGAC
AGTCCATGGAAGTAGAGGAGTGGGATCCAAGTGGGTCATGACACTGGGCATTTCTGAAGA
GTCTGATTCCACACCAACCGCCGCAGGGGAAGCCATCTGAGATAACATCGGCGCAGAGAA
ATCAAGTGGTGGGGACTCGATCACCGGACAG
>Unigene0000556    size  315    gap  0  0%
AAAACATATGCAGGAGATTTATTTGGAGTGGTAATCAAGAAACAAAAGGCTTCTACCTGA
TCAAGTGGGACCAGCTAAAGGCCAGGAAAACGGAAGGAGGCTTGGGTATTTTAGACCTGT
ATCACCTAAACAGTGCACTCATTTTGAAACAGGTGTTCAATCTCTGCAGGGACTCTAATT
CTTTATGGAGCAACCTTGTCCTGGATAAGTATTGTAGAAATAGAAATGTGGAGCTGGCCT
ATACCACGATACCAAAGTCAGATTTCTGGAAAAGAGTCCTGGTGGAATACAAGCTGAACA
AGAAGTGTGTGGGGT
>Unigene0000557    size  665    gap  0  0%
GTTGGATTAATATTTGCATATCCTCTACAACAATGGCAATTCTTGTCAATGGGTGCCCTA
GTAGGTGGTTCTCTCCCACTAGGGGTATTAGGCAAGGTGATCCCCTCTCACCTTACCTCT
TTGTAATGACCTCTGAGCTTCTCTCAGCAGCTATGCATAAGGCTAAGGCAGAAGGCAGAT
TGCAAGGATTCAGACAGAGATCTCACAGTAACCCAATCCACCATCTACTATATGCGGATG
ACATACTGGTGGTTGCAAAAGCAGAGGAACCGGAGATCTCCTGCATAAAGGGAATCATGG
ATGATTATTGTGAATGGACTGGACAGGCTATCAATATTGAAAAATCAATAATGCAGGTGG
GTAGGAGGGTATCTGCAGAGAAGGCAAGCCAATTTACCAGAATTACTGGCATCAGAGGCA
GTAAACAAGTTGGGAAGTACCTTGGGGTCCAACTCACTCATATCAAACCGGCTGATCAAG
CTTTTATCCTACTGAAAACAAAGCTGTTACAAAAACTAGCCAGTTGGAAAGGCAGGAATT
TATCCATGGCAGGGAGGGTGACTTTGGTAAAACATGTGCTCACTGCATTGCCAGTTTACT
GGGCGGCAGTTACCAATTTTAGGAAGAAGCACATAAATGACCTGGAAAACATATGCAGGA
GATTT
>Unigene0000558    size  245    gap  0  0%
AGAGAGAGAGAGAGAGAGAGGATAGAGAGAGAAGGGGTTAGCTTTTAAGGAAAAGTTGCA
GTCGGGATAAAATAGTAAAGCAGGCGTATTCCAACTGGGATAGGTCACAGGTGAGAGAGG
AACCCGGCCAGATGACGATGGTTAGAGGCTGAAACGGTCAGGTCACCGCCCTTGACCGCT
GCTTCGACGTATGGCACGCCTCCTTCCTTCCTCCTTAGTCCTTACTACTCTCTCTCTCTC
TCTCT
>Unigene0000559    size  287    gap  0  0%
TCTCTCTCTCTCTCTCTTCTCTACCGCCCCCGCCTTCTCCCCAGCCCGCTACGTTTCCCA
CCTGAACCCCGACGCCTGTTAACCCATCCGAGGACGACGGGGATGCGTAGGTGTTGGAAG
CCCTGAGGACTTGTTATTCCCAGTACAGGAAGACGAATCGCCGTTCAAACAGGAAAGAGC
CGCGCCGCGTCCGCCGGGGGCTGCGGGCGGTGTACGAGGAGGTGGACGCGCGGGTGTCAG
AATATGGCGTCGTCACCTGGGCCTGCGCTGGGCTCATCCGAGGCCGG
>Unigene0000560    size  895    gap  0  0%
ATTTAAAGCCAGAAGGCAGAATCCTCTCAAAATCTTTACCCCTGTTGCTGCTTTGTAATC
TATGGCAAATTGGATCCTCCAGAGTAACCCATGCTACATCTCTTGCACCACTTGATTAGA
GGTCCAATTTAGTCAATATTCAAAATAACTGAAGGACCCACCATGTGGGATCCAGTTTCA
TCCCAAAAAAAGTAACCAAGCAACAAGATTGAAAGAAGGCAAAATTGAATACTCCGCTGC
TCTAGATGTAAACTAGGAATTCCAAGGCGTTTACATGATTCAGCAGCAATTACAAAGCTT
ATGTGGACGTAATGACTAAAATTGCAGTGCATGTGGCTCTAAGAGGTAATATCTTTGGTC
TGTGGCTTTGTAAATGGCTTCAGATGCACGTCTCCATTTCAAAGCGTGATCCACAGGACC
ACAAGTCTTACCATCAATGATAAAATCAGATTGGCAGTTCCTTCACACAGGATTCTCTCT
TAGCAGGCATTTAGGCAAGTTTCAGTGTCACACGCTAATTGTATTCTCTTCTTCGGGAGT
TCGGTTAGGTTGGCGAAGTAAACGCAAAACACATTTCAAGTATTGGTTGAGAGTGGATCT
ATGTAATTTTGGACAACAAAACCACTAAACCCCTCACCAGATCCCCAGTTTTTCCAACCT
AGAAAGCTTCAGCTTAAATCTGGTCAAAACAGCTCCTCAGCAGTAATGATCTCCCCCAAC
CAAGGTTAGATTTACCCAATCCCAAGAGTGCTTCCGAGTGGAAGTTGATGAAACATGCAA
TCAGCTTTGTAATCAAGGCTGATTGGTAACAGACAAAAATACAGCATTAGATAGGGCTCA
CAAATTTCACAGGCCCTATTGGGGTAGAATTGCACTATTGCAGTGCTCCATGATG
>Unigene0000561    size  1106    gap  0  0%
ATTGCAGTGCTCCATGATGGTGGTGATTGAGGTGCGAGACAGGTCTTTCTTTTCTGGTTC
TTCTTTATTCCTCCACCTCCCTCCTTATGGCTGTTGTTTCTCCTTCTTGTTGTTTCTCCT
TCCTTTCGTTCTTTCACTTTTTCAGGCCTTGCGGAGGCCAAAGAAGGAGCAAGAATGATT
GGATATCCCAAATCTTGTGGATGGCTGCAGCAGGGTGGGGCAGTCCATCTGCCACACTAT
GCTGATCATCCCAAATCTTGGATGTAGTAGATAATCTCCCTTCTTCTTATGCTTCTTCTC
TTCGTCCTTTTTCTTTTTCCATCCAGTGATGACCCCAGATCATTACATTAAAAGACTATC
TAATGAAAAGCAATCAGGCCACACTGCCACCAGTTACCAATCCTGACATCTATAAGATAA
ATAACAGTTCAAATAGATCTCCTGATACTAGCTTGGAATTGGCGCAGCACATACGTTTAA
AGATAGAATAAATCCTTTTTCTGCATAGATGTTTATGCGTGGAGGATTTGTGTGGTTTAG
TAATACTTGTATACATTTTGACAAGTAATAAAATTGTGTCCCGCCCACTTTCGGAGATGG
AGACAGACACCACAGAGATAGAAACCGTAATTACGGAGCTCATGTCCCATCTTCCTTGCA
ACAGCCAAGGAAAATAAAGCACCTTGGGGAGAACAAAATATAGATGATAGGGAGGTTGTG
GTAAAGCTTGAAGGAGGAGCAATAAATATAGATAAGGAAGCTGTGGTAAAGCTTGAAGAA
GGAGCAATAGGGACAAAGGCAGACCGTGACAACCAAGTTCTTGTAAATGCTAAGAAGACG
TAAGAGATAGGCAAGTTAGTACCTTCTACGAAGGTCAGAGGAGTAACCTATTTTTCTGTA
CAGATAAATAATAGAAATATAGTACGATGTGAAACATCACATCTCAGGAAACAAACCATA
ACAATGGAAAGGACACAAGAGATGATGATGAGAATGAAGCAACAGAAGATCATTTACCCT
TTTACTTCGTTCGTTTCTTTCTTTGTTCCTTTCATACCTTGATAAATTGCTCAAGATATC
CAGAAAAGGGGGGAGAGAGAGAGAGA
>Unigene0000562    size  206    gap  0  0%
CGGGCACCGGCTGTTCTCCACCGACACCGCGACGTCCGATGGCCAAAAGCTCTCTGCCAG
CTCCGCCCCGGCCAGCTCGGAGCCTCGGAGTTCATGTACTTGGGTACTCTTGTCAACACC
ACTAGGGGAGGCGTCGTCCCCGAGTCCGCCCCTCCCCCTACCGCTGCTGCCTCGCCGGCG
CGGAGGGTGGGATCCCCAGAGCTGTG
>Unigene0000563    size  274    gap  0  0%
GTATTTATTCACACACATGTTCACGCATATTCACATACATTCACTTCTAAAATGTGAGTC
GTGTTCTTTATTTCGAAGGGTCGTCCGATGGATAATCAAGGGTATTCGGCCCTTATGCCG
ATGTAATTAACACTGGTCAAGGCCAGCAGGGAGATGTCAAGATAAGAACTCATAAGCCAT
GCTAAGTCGGATCTACATCCGTAAACAAAAGCGATAACAAAGCATAAAAAATAAAGAGAT
ATTTTTCTCTCTCACATCGCATGAAATGGATCAG
>Unigene0000564    size  368    gap  0  0%
CATCTGTCTCGGCGGTTCACCGCCGATGTCAGAGCGGAAGGTTTTTCTATCCAGGTTTCC
GGTATAGTCGTTGCGGGGTGCTACCAGCCCCAGCTCTCTGGAGCTATGGTGGGATCCACT
TGCAGCCCTTGCCGGAGGAGCCTGGCAGGGATGTTTAGGTGCTCGTGTTACCGCTGCGAG
CTAAGGAGGTTAATTGAGGGGTTCTCTCTTGGTGTTCTGCGCGGTGGCGGAGACGCCGTC
ATCGTCGCCAAAGGTATGGACTTTTCTGAGGCTAGAATCTGGCCGAACGGCCTCTCTGCG
GTCAGTGATGGCGGCTGCGAGGCTGGAGGCACTGGGCGGCCGATCAAAGGTCTGGTCGGA
TATTCAGG
>Unigene0000565    size  278    gap  0  0%
CTCAGCATTTCAAAAATGATATGGTAGGTATCTACAACCTTTTTCGTGTCTCTTGGGCTC
AAAGGTTACTGACTTTAAAAACTAGATATTATAATTGTGAAGACCAGCCCCAATTCAAGT
CACAAAGTTTCCAGTTCAGCCCTGAACCGTTCAGTTATGGGTGGCAATACCAGGCATGGT
TGGCAGTATCGGAAGAAACAAATACATTTTGGCTGACATTGTATCGTTATCAGATCTAGC
CGATACCGAAACCGATACGCCAGATACCGGCCTAAAAA
>Unigene0000566    size  277    gap  0  0%
TCTTTTCAACAATCTGGAAAAAAATTCCTTAGTAATAATGTAAAACGTACGTGTCACTAG
TTTGACTTGTCCATGAGATACTTCTATAGTTCGAAGCACAGGCCGACCCCGAATGGAGCC
ATTGAATCAAGTAAGAACAGGGAGTACCAATTTGGGTCATGTTTAAAGTGCCCCTGGACT
CAAGCCGGGTCCGAAACCGATACTGAAACGTATCGGTTTCGGACCCGACCAAAACCGAGT
CTGAAACTGATACTGCCATCCTTGATCAGCGGCAGAG
>Unigene0000567    size  287    gap  0  0%
GGTCGATGTCGATGTGCACGATCGACATCCCCAAGGACGTACAGCAACAGCTCGCCGTGC
CCACATGGGACCAGCACACCCGCCTCGACGGGTACGTCTTCCCCAAACCCCCCGGAGCGG
CTCCCACCTCGAGCAGATCATCCGCCTCGTGCTCGAGTCGCAGAGGCCGGTGCCCTATGT
GAGTGGCAGCTGCGTGAACACCAGCGAGGAGCTGAGACGCTTCATGAAGCTCACGGGCAT
CCCAGTCGCGAGCACCTTGATGGGTCTCGATGTGTATCCCACCTCCG
>Unigene0000568    size  604    gap  0  0%
ATAGGGAACATCAGCTGATCGCTTCTTTTGATCTGTGCCATGGTTGATGGGGCACGGAAT
GTTACTTTTTACATGGGATCTAGGTTCCAGATTAGACTCGGTACATTGCTGAAGGCTATG
GGTGGAGACCCACTTGAGTGCACTCGTTCTTGTGACAAGGAGACTATGTCCCAGGGATAG
CCTGATGACCTGCATTGCCCATTAGAGTGTCTGGAGACTCCGTGGGATAGACAGGTAATA
GCTGCGAGATCTGACCAGGGCAATCTGCTCAGCTGACTTCGGCAACTCCTAGGGAGTGTT
ACTGTTGATGCTTCATAAGATAAAGATCATCAAGAATATGAAGATTGTACTGGTGTGTTC
CAATTGCAGCTTTGTAGGATTCGCCTCAATAACTGGCTCTTTGATGTCACGTAAAGAATT
TGGATATGACTGGCTGGACAATGGCCATGTAAAGCAGAACAATGACTGGTCTAACAGTCT
TCAGGAAAAGAAAGAACAAAATTGCTGGTCTAATCAGCCAGCTACGAAATAAAGATCTAT
AATCTTGTTTTCTTATGAGTAAGAATTAAGAAAGAAGGAAAATGTATGTAAATCGAGATT
ATTG
>Unigene0000569    size  208    gap  0  0%
TCGACCGGTGAGGGTCGACGGTGACGGGCGAGTGAGAGTCGACGGCGAGGCATCTCCGAG
GAGGCTTCCACAGAGACTCGATCTGACATACCACGCTCTGGAGGTTCACGCCGGGGCTCT
TTTGCTCGACTTGCTGTGCTCAGGTTTCTTGGCAGCTTTTCTGTTCTGCGTTCAGGTACC
AGAGTAGCTGGCTGCAGCCCTTCCGTGG
>Unigene0000570    size  210    gap  0  0%
AATTTTTTTTCTAAACATATTCTCACATAAGATTTTTACATCCAACCAAATGGACCCTAA
CTCTGCAAGCAGATCCATCATACCACTAAATGGGAAACTGAAGCATGATTTTTTTTCACC
CCAAAATAAGAGCTGGTTTCCTGTCTTTCTTCTTGATTCCAATGTATCCATGTATGCAAC
CGGCCTTGCATAACCTACACAACTATTAGG
>Unigene0000571    size  226    gap  0  0%
GTTTAAAGAGAATCACACAGGAATACACACATTAGTTTCTGGGACCTGAATTATATAACC
GACCCAACTACTTGGGTTTTTATTTTTATTTAACTGCATAACCTAGAAATGGGAGATCCT
TTAAGCAGTTGATTTGGCAACAGCTCCAGCAGATATCAGCAGAGGAACCAGCTTCCCCTG
AGTGTGCAGGGCAGTTGTTGAGTCACAGCCACCAATGTGGTTTCCA
>Unigene0000572    size  295    gap  0  0%
GCCACCAATGTGGTTTCCACCAATAAACACATTAGGCACGGTTCGCTGGTCCGTCCACTC
AACTAATGCTGCTTGGAGCTCTTTTCCATCGGATTCAGTGTCGAGTTCGATGGCCTTGTA
ATTGGCACCGAGGTCACCGAAGAGCTTCTTCACATCGACGCAGAAAGGGCAATAGGTTTT
GCTGAAAACGACGACGGAATTGGACGACACGATCTCCTTAGCTTTGGGCAGAGCCATCTT
CGATATCTCTTGTTTTCGTAGTGATTAGTTTTTACGATCTAAAACCTTTTTTCAG
>Unigene0000573    size  204    gap  0  0%
CAAAAGGCTCTATCTTTAGTGCCTGGCCTAGCTCTCTTCCATACTGTAAAGAGATCCTGC
ACGTTAGGGCGGGGCAGGCTTATCTTCAGGAGATGCCCCATCCTTTCCCAAATCCCCTTT
GCAAAGGAACATCCCACAAAGATATGGTTCAAGTCTTCTTGATCAACCCCACATAGAGGG
CAAACCGTTGCAATATTATTACAG
>Unigene0000574    size  233    gap  0  0%
TGCACATGGCTTTTTTTTCCCCTTCTCATCGTGGTGCGTTCGCAAGGGATTGAAAAAAAG
AAAGAGAAAAGTGCCTTTCTGGGTCTTGCATGCATTGCCCGTGCTATCTAAGTGGTGCGG
AAGCGCTTCCATACCATGAGTTGTGGGGAAAATCGATTTTGACAGGAATCTATTTTCCAA
AAGCTCTTCCAAACGGCACCTTAGCTTGGTGTTTGAAAGCTTGAAGTAATCAG
>Unigene0000575    size  316    gap  0  0%
TTGAAGTGCACTCTTTGACTTCTAATTGGCAGTCGAGTGAAGAGCAGGTGTGGTGGGTTT
GATGGATGTTCTTGCAGCGGCAAATTGTGCGCAAGCTTGTGTCTTTCTGGAATTCTTCGA
ACGATTTAGGTGCCGTTTGGAATGGAGATGGCACCGATTTTGAAGGGAGAAATATCCGAC
AAACGCAGAGATGTTTCCAAACAAAGAGGGTGGTTTTGGCTTTCGTACTCGGCCGATTTC
ACAGAATGGAGAGAGATTGCACACACTCTTTGACGACTGACAAAAAGTGGGTGAGGATCC
GCTTTTTGTGATTCTG
>Unigene0000576    size  390    gap  0  0%
AATCGGCGATGCGGCAAACCTTGAAACTGAGTTTGCCATCCTTGTCATTGATGGATCATC
TCTTCCTCCAATTTTGTTCTTCCAGGCTGAATGAAGGGAAATGTGGAGTGTACCTTTGTT
AATTGGATTGTGTAGATAGGGAAGAAGGAATCTTGCTGACTTGGGAATTGGGGAATATAC
TTCAGCTTCCTTGAGGTACCTGTGTTTCTTTTTACACTCCCTGATTTCTCATGCCACCCC
TATCCTGAGCTTGCTTGACTATAGTTGCTCATTTATTGATGAAATTGCGTCCTACCTCTT
AAAAGGTCTTGAGGGACTTTATTAGTTGATGATGTTTGGACCAATTTTGATGTCTGCAAG
TTGGCTGATTTACCCATGTACTATTTCTCA
>Unigene0000577    size  372    gap  0  0%
GTTTGGACCAATTTTGATGTCTGTAAGCTGGCTGATTTACCCATGCACTATTTCTCATTC
TCCTTTTTGTAATGTTTGCATATCATTTCAGAATTCATTTAGGGTTTTAATGCCATAGTC
ATTTTCCAAGCTTGTTGCTCAGTTTGCCACCTTTCTATGGCTCGAAGTTCTTACTGTTTC
CTCAAATGATACTGATATTGGTGTGGACATTGGGCTTTCTTTGTACATTGTTGGGTTTCC
TGTACTTTTCAAGGCAACAATCTTCTGACGAAAAAGAAATTTATTCCTATTGGCATTATA
ACCTCCATGAATTGATGCCTAATCTAATAGTTGGAGATGTATGCTCTGTAGATTCCTGAC
ACCAAAACAGGG
>Unigene0000578    size  623    gap  0  0%
TGACAAGGAAGGCCCCAACTGTGGTTAGTATGCTTGAAGGCTTCCAAAGTTCATGCTCCA
AGATAACTGAGATTTTTTTGTAGTGATGGAAACAACGAGTGCGCAGCTATGTGGTTATTG
CAGAATTTCAAGCTGCCTTATCTGCATGCCCATAGAGTAATCTTTCATTTGACTGGATCT
TTTCTTCCTGAAGTTGCTACATCTTGATTGATGCAACATGGCTTCATCTGGGAGTTTTGA
AAGCTTTTGAATGGAAAGGGGTGTTGAATGCCATATTTTTGTGTCCCACATGCTAGATTC
CTTCATGATTGTAACCTGGATGTAGCATACATTGCTGCGCATGGATAAGCTGTGGGCTTA
TGGTTGTCTGGGCATATCATTGTATGCTCAATTAGCTTGCATACTGTAGATGCAGTGGCT
AATTTCTTGTGATCCAAGGTATGGCAGTTTCCATGAGGTTCAAACCCCATGTGCAAAAGA
AACCTTGTGGTGGTGGGCTTAACTAATGTGTGTAAAGTTTTTTTTATTTCTCTAAAATTA
TTGTAGTGCATATAGATGTGGAAATATGTGCTTTGTCTTACTATTTATGTCTTCTGCACA
GAGCTTGAGAAACATATTGAAGA
>Unigene0000579    size  424    gap  0  0%
TTCCCGGAGTGCAAGGATCTGAGTTTCATCAACGGAGACGTCGTTCGTGGAGTTCGGTGC
CGGTCTACATCAAGTGTGCTTCATCTCGCACCGGCTCGACGTCATATCGACAAGGGGGAT
TCTCTACATCTTGATTTCTATGTTTCTCCTTGTCCTGAGCATATTTTGTTATACCATACT
CATCATAAACATATGTGGGTGTGTGTGCTCGTTTGAGCGTGGGTGTGTGTGAGCGTGCGT
GCTACACACATCGGGTGATCTCGTCCCCGGAAACGAGTGGGTTGTTGTGTACCCGGCAAA
CACAAGTGTGTGAGGCTTCATGCTTGAGCCTGTTGAATCAAGCCGATAGTGAAATCCTCA
CGGGGTGTGGGGTAGTGGATGTAGGCACACGTGGTGTGTGGCCGAACCACTATAAATCCT
TGTG
>Unigene0000580    size  272    gap  0  0%
GCATTGCAATATTCCCAGCTATATTTACTCTTTTCCTACTTGGGCAGAGTTACATGTTTA
CAGCCATTATACCATGGATGACGGATGAGTGTCAGAATCAATTAAAATGGGTATAATCAT
TGGTAAACTGATTTAGTTTGCTTCATGTTCTAACTTGTGTGTGTGTGACAAAATATGCTT
TGCTGAATTTGTTTGGTTGGGCAGCATAGAAGTTACAGTCTTGTGTTCACTTAAAACAAC
TATTCTTCTGCATTCAGTAAGATGACTGGCTT
>Unigene0000581    size  351    gap  0  0%
AGGGGACCACCCGGGGGGGAAACCCGCCGTAAGGGTAGCCGCCGTAAGGGTAACCACCGT
ACGGTGTAAGCAAGTTGGCGTTAGCACCGACTTGAGCCTGAGCCCCAACTTGAGCCTGGG
CGCCGGCTTGCCCGGCAGCCGCAGTAGCTTGGGTGGCAACAGCAGTCGCAGCGTTGACAT
TGGCCTCAACAGGAGACGCAGCGGCACCGGTAGCAAGAGCAAAGGCAGCGAGGAAAATGG
TGGCAATCATCTTGAGTGTAAGTGACTAAACTTGGGATCGGGGATTAGGATGAAGAGAAT
TAAAGAAGTTGTTTGAAAGTTGTAAGTGATGGCTGGGATAGTGCACAAGAT
>Unigene0000582    size  203    gap  0  0%
GGGCTGAAAATTGGGTTTTCAGCCCTACATAGAGAACACCTTGCACATCTATATGTCACG
TAAGACCATTCCGAGTTTCCATCCTTTGATGGCCGACACTCACAGGCAACACATGAAACA
AAAGATGACCTGTAGGCATAAAACTCAAGTACTTTCTCTAGGCACAACATGCTCATTTTA
TCCAGTAACATTGTTTTCTGTTG
>Unigene0000583    size  635    gap  0  0%
GCACTAACAGAAGAATAAATCATAAAGTGGTCAAGAATATATGTTTCTGAACAAAATATT
CAATATTTTGATAAATTTTCATCTGTCAACTAATGCTCACAATCAATAGTGCTCTCCGCA
GAAAAAACAATAAGGGTGGAGCTCACGACCAAAATAAAAATTTGGCTCGAAATTAGGAAA
AAAGGTATATGGGGATCACAGGATGCAACTTAATCTAGAGGAGGTTCATTCACAGAATAG
TATGAGTAAGATTGGTAATTTTTCACAGGGGCTTGCTACCAAACTCTATGAAGTCTATCC
CGACAAAATTTAGCTAGGCCAGTGGACTCACTTAAGTTGATTAATAATCAAGTAATAAAG
AGGACTCCTGACATGTTCTGCTATATCAATCCCAGAGAAATACACCAGCAAGGCGACCAA
CAATTCAACATTTTGAAACTCACATAATACCAATGGAAAGCGAGAAACCAGGAAAGGAAA
GATAAGCTATGTATCAAGTACCAATTCCAGCATCAAAAGGAATGTGATTCTCAGAGATCA
TCCTTCTTCCCATTGGTTGGTTGGGGTGGGAGCGAGGGAAAAGAAAAGCAGCTGCAGTTG
GAACATGGCTCACCTTGACATTTACTTGCCCACAA
>Unigene0000584    size  213    gap  0  0%
GCGGATGCCCATGATGGCTGTTAAATATACTTTGAGTTGGATCAACTCCCCGCTGAAAAA
AAAAATTGATCTGAGGCTTGCCTCCTCCACCCACCTGCCCACCCAGATGGATTTGGCTGT
TCTTCGACAAATGCCTTTTTGTTAGATCTGACCTTTCTCGTTCTCTGTTTTCGTTAATTT
TTTGTCTTTTTTTTTCCGGACTGCCTTGCCTCG
>Unigene0000585    size  719    gap  0  0%
GGTGCATTGGGTAAATCTGTTATGTGCAAAGAACAACCTACATGTCTCACTATTTCAGCT
AGTCCACCCAAAACCTCATAGATCTCACCTCGCCTCTTGTGCCTCAGGTCCTTGGCCAGG
AACTCGTGGACTTCACTGCCCACTTGGATTGAGCTACAGCCAGGCATCTTCTCAACTCCA
TCCTGCCGCATTGCCTCGCGCATGCTGGAGACACCTTCCCATCTTCCAATATACGCACTT
GAGTTGACAAGAAGCACCTGGTGCCCAGGATCCAGAGGCTCTAGCTCACCCATCTTTCTG
CTGACAAACTCCACCAGCTCCTCATTTCCATACACCTTGCATGAACTGAGCAGAGCCGCC
CATATAACCGCATTAGGCTCCATGGGCATGCTCTGGATGAACTGAATCGCTTCTTCGAAG
TTTCCTGCCCGGGCAAGAAGGTCAACAATGCAACCAAAGTGCTCGATCCTCGGCTTGATT
CCGAACTCCACCATCTGTGCAAACGTTCGCCGACCTTGTTCGACAAGCCCACCATGGGTG
CATGCTGAAATAACAGCAATGAATGTGACATCATCTGGTTCCACTCCTAGGGTGCACATC
TCCTCAAATAGAGAAAATGCCTCTCTGCACTGACCGTTGATAGCCAAACCCCATATCATT
GTGGTCCATGTGATTACACATCTTCTTGTCATCTGATGGAACACAGCCTCCGAGCTCTT
>Unigene0000586    size  241    gap  0  0%
AGCTATTATTTTTTTTTAACTTAAATTGATGACCTTATGAAACACTACATTTTGTTGCCA
TAAAACAGCCGCATGTAAAAAATATATATGTGCTCTTCACCAACAACAAACACAACTAAT
TAACACTAGATATTGGTCATATGTAAACATATGTATTCTTGCATTGTAACAAAAAAAATC
AAAATCAATGATGAAACAGCTTACAAATAGAACTTAAAAATAACGTATAGATATTTACTA
G
>Unigene0000587    size  212    gap  0  0%
GCATGCATGCAACGCATGCATGCACACGGGCATGTAAGGGCGCATGGGCGGAGGCGTTGG
CGGCTTCCTGGCGAGGCGTCGGGCATGAGCGCACAGGTCCGCGGCGGCGGTGCAAGCGGG
CGGGGCGGACGGAGCGGCAGCGGCGGCAAAGCAGTTACACCGGCGTCGACGGCGGCGTGG
CGGGGCGGCGATGACGTGGACGCAGGTGTGGG
>Unigene0000588    size  230    gap  0  0%
GCATGCATGCAACGCATGCATGCACACGGGCATGTAAGGGCGCATGGGCGGAGGCGTTGG
CGGCTTCCTGGCGAGGCCCGCGGCAGAGGCGAGGCGTCGGGCGTGGGCGCACAGGTCCGC
GGCGGCGGTGCAAGCGGGCGGGGCGGACGGAGCGGCAGCGGCGGCAAAGCAGTTACACCG
GCGTCGACGGCGGCGTGGCGGGGCGGCGATGACGTGGACGCAGGTGTGGG
>Unigene0000589    size  595    gap  0  0%
GGTTCGACGCTCTGATCCCCAACCGTAACAGAAGGAGGCCGTGGCGGCGCCGGTCAACAG
CGCAGCCGTGGACGACAATCCCACCGCGGGAAAGCAGTCCTCGTCCTTCTGGAGGTTCCG
CAGGAGCAGCAGCCTCAACTCCGGCGGCAGCGGCGACGGCGAGGGCGCTGCTGCCGGCGG
ACGAAGGAGCAGCTTGATATGCTCCTTCGCACTCCTTTCCCGAAGCAAGTCTGCCGGCTG
CAACCCCGTCCCGGTCACCGGGAAACCTCGGCCACAGCAGCATCACCTGAGCGCCGCTAG
CACGCCGCCTCCCGCCAACGCTCTCAGCAGCAGCAGCAGCGGGAAGCTGTCGCGGAAGGG
GTCGGCCAACGGCGGCTCTGGTCCGAGGAATCTCTACTATTACGGGCAGCAGCAGCATGG
CGGCGCCGGCGTCCGCATCAGCCCCGTCCTGAATGTGCCATCGCCGTCCATATCCAGGGG
GAGCAGCGCACGGTTTCTGAGCTTTGGGCACCTCCTCTGCAGCGGGAAGGACAAGAGGAG
GAAGAACTAAGAAGCCCAGCTCCAGCTCCCTCCCTCTCCATAGAACAAACAGAGG
>Unigene0000590    size  271    gap  0  0%
GTCGGACCGGTGAGATCTCCTCCCCCTCCTCCTCCTCCGAGTTCGACTTCTGCGCCGCCC
GCGGCCAGTCCGAGCAGGAGTCCGCCGCGGCGGCCGATGACCTCTTCTCCGACGGCGTCC
TGCTGCCACTCTGCTTGCTCTACAGGGGAGGCGGCACCACCGCGGCCACCCCCACCAGGC
TCGATACTCATATCCCCAACCGCAACGGTACCTCTCCCACCACCGTCGCCACCGGCGGCG
GCGCCAGCACCACCGTCGTCAGGAGCAAGAG
>Unigene0000591    size  215    gap  0  0%
ACCTTCCCTGTGTCGCTCAAGCAGGTGAGTTCCAAAGGTCCCTTCTTCCTGACGTCCTGT
CGTTGAGACGTCAGCTCCTGATCCCTGGTTCTAAAAGGCCAGAAATTTGTATATTTTCCT
TTATGGAAATCCCCTTTTTTCTATGAACTGACAAATTACGAGCTCAAAACCAGCCAAGCA
CCTCCCAACCCGAGTATTAAATCTGAAGAAAGGAG
>Unigene0000592    size  517    gap  0  0%
CTCTGAAAAGGTCAGTATTTATTTCTCCCATGTACGCTCGTGCTTATTTATACTTTATAA
ATTCCTAGAATGTTTATATAGCAGTTCTCTCTGGCTCCATAAGTTACCGGGTCAAAGAAT
TAAAATATGAAGTCATCGAGGAAGCAGCATGGTATGGCTGACTTATTCATCCCTTGTTTG
GGTGGGAGGGGGTGGCTAATCAAAATCTCATCTTTCTGTCAGTGTAATGTAGCTTGTAGC
GATCTGTCGTAGGTTCAAGAATGTGGTTTTAATGTTTTATGCACATAATATCACATACAC
CGTGTGGCACCAAGGCCATCAAAAGAATGCAACATATTTTGGTTCGCTATTCCATTACTA
AACCTTGTGTGCGCATTGTGTACTTTTATCACATTTCTTGCTGGTTGATCCCTCTCCGTC
CAACAAATTAATTTGTACCATCACCATATGACACTGGGAGGAGCTCCCCTCCACAGGCAC
TTCCCTGAAGGCATCGCCATCTACGTTCTCAAAGTAG
>Unigene0000593    size  300    gap  0  0%
GAAATTAAAGTGACACAATCTATGGCACTCTCGCTAGCTTTCCACTTCTTAGATTGCAGG
TTTTCTTCTTGTGCTGATGGTCGTGCTTTCTACATCATGATCTCTGTTCACGAAACTCCT
TGAGAGTATTTGATTTCTGCATTCGTGATTGAACTCAGGAAAAATAATGAAAGCCCTGAA
CTGGAGTGTTATCCAGTTAGCCTGTATATGTTGGGTTTGTTACTTTATACTACTACTGCA
CTTTCCTGAAGAGAACTGTCATTGAGCCATTATTTATCTTATAAAACTTTCACCAAAACG
>Unigene0000594    size  259    gap  0  0%
CTTTTGCGTTCAATAATTTACCATACAGATTTCATCTAGAAGGTTTGACCGAGTTTCTTA
ATTGATGGCTTCTGCTGTTTCTTCATCATTCTATTTGGCTGATGGTTGCATAATTCCTTT
GTTGAGGTGTGTCATGTTCCAACTTTTCCAATTTTGCCGGGACAACTGTGGATGGTTCAT
GTGATATGTTACCTAGCCCTTTGAGAGTGATGAAATTAAAGTGACAATCTATGGCACCCT
AGCTAGCTTTCCACTTCTT
>Unigene0000595    size  202    gap  0  0%
AGGATGTCGGCGCAGGACACCACCCCGGGGCACTTGGTCTCCACCAGTGCCTTCGCCTTG
TTCACAGTGTCGAAGGCCTCCGGCGCCAGGTTCCTGTTCTCCGGCACGTCCCTCTCCACC
GGCGCCGGAGACGAAGACCCCTTGGTCGCCGGCGAGATCAGTATCGACGCGTCACACCCC
TTGATTATGCGGAGCACCCGTT
>Unigene0000596    size  252    gap  0  0%
GGGCATCTCCGAAGATGGTGCCCGGCGGCAGCCCAGGTGCGACGAGGTAGAGAAGCGAGA
TAGGGGGAGGCCGAAGGATGGAAGATGAAGACTGACGATGGGTGGGGGTGGACGCTCCTT
CGCCGAGGTGGTGCGGGGACGTCCCAAGGCCTCCAAAGAGTTCGTTCATCCAGGGATGGT
GGTGGAGGTAGGAAAACTGCCGGATGGTTTGGCTGATGCCTGCCGGAGTTGGGGGAGGAG
ATCGGTAGCTGT
>Unigene0000597    size  351    gap  0  0%
TCCCCTCACCATCTTCTACAACGGGACCGTCGCCGTGTTCGACCTCCCTCGCCCCAAGGC
CGAAGCGATCATCAGATGGGCGGAGATGAGCAATGCAGGGGTACTTCAGCGGGTAGAGAG
ATCAGCTACCGATGCCCTCTCCGGCGACGGGAGCCAGCAGCAGCGGCCGGACCTCTTGCT
GGAAAACCTCGGAGGAGATATACCCTTGGCGAGGAAGAAATCCCTGCAGAGATTTCTGGA
GAAGCGCAAGGAAAGGCTGACGGCGGTGCTGCCCTGCACAGGTAGCAACTCATCTTCCTC
AGGCGGGGTCGGGGCAGGAGATTTTGGAGAAGATGAGAAGGGGAAGAGCAG
>Unigene0000598    size  268    gap  0  0%
GTTGTAGAAGATGGTGAGGGGAGCCGCCCCCGCTGTTCCTTGAGGGCTTCCCTGCACAGA
ACACCTGGAAGCGGCCGGCAGTCGACGCATCACCGGCACCGGTGGGGGCAGCCGTTTGCA
CGAAGCCTCGTCCACGGCCGCGGCGCGGCGCCTGGAGTTTAAGAACGTCCTGAGGAGCTG
GGAGTACTCCAACCCAAACAAGGCGTCCTGGATGCCTGATCAAGGAAGGTGGAGATGAGG
AGGATGGTGATGATTGATCATGAGCTTA
>Unigene0000599    size  360    gap  0  0%
GTTGGCGTTTTTTTGGAATTTTGGGCGTGCTTGATGTCCTTTTGCTGAGTTGATGTGTGT
AGAATACATGAACTTTCAATTTCGTTAGAGTTGTTGGGAACTGGAATCCAGAACTGTGTC
AGTCCTTGCTAGTTTCGGTACTATCGAGGAATTATGGATGGTTGTTCCCTGGTCTGGCTA
TCTGTTGGTCCCAGTTTTTGGATATATGGAGCCGTTTCTAGCTGGGTTTTAGGTAGAAGA
GGATGGAGGAGGAGGCGGAATGGAACTGGTTTCTGTAGTGGCGTAATTCGATCGAGTCTC
TGCTTTTATACAAAAGAGGCCTAGCAATAGTCTGCACCATTTTCTTAATTGTGCTCTTTT
>Unigene0000600    size  311    gap  0  0%
AGGCAAGGTAAGGTTACAAACCAACAAAAACTAATGCCGTAAAACAAAACCGAATTATCC
ACAGAATGCCCCACAAGTCAGAAACCGTTTTACCCTGGGTATCTTGAAATTTTGAACAAA
ACATGGTTTTTTTAAGCTACAAACTGGGGACAAAGGGATTAAGGTTAACCATTTAAGACC
AGAACCAGCTAGACCAGCTCAGATATAGTGAGGCCGATCTGTGCATCAAGTTCCCGGGTC
AGAACTGTCTAAAAGAGCACAATTAAAAAAATGTTGCAGACTATTTCTAGATCTCTTTTG
TATAGAAGCAG
>Unigene0000601    size  228    gap  0  0%
CGTAAAACACCAAACCATCAAATTTACCCCCAGCACTGGGGCAAGGAGGGGGGAACAGAG
GATATGAGCATGGTATCGGATCAGTTGAACCAAAATGTGATCAGATCGGCCCTTGCCCAT
CCTTCCTTACATGCTTGTGATAGCTAGAACAATGAACAGATGTCCAAGGTTGAAATATAC
CTGCTTTGTGCAGCCTGGTGAAGAAGATAAGAAACCTCCTTGATACTG
>Unigene0000602    size  283    gap  0  0%
AGACCAGTGGGGTCGGCAGGGGGCGCGGCCTCCTCCATAAATTCTCCCGTGGGGTCCCCG
ACAGTCCAGTTTTATAGCTCGTTCGTCGCGCTTCTGCTGTGCACTGGTTTGGGGTGGATT
CGGTCGTCGTCGGTTGTTGTTTGTGCTTCCTGTGGGGTTTCTTTTTCGTCCGGATCACGT
GGTACACGATTCTCCGCCTCTCCGACACGTAGCATGGCGAGGGTTTTGCAGCAAACTCTT
CAAAGAGATATTCTCAGGATTGAATTAATGGCCTAACACCATA
>Unigene0000603    size  584    gap  0  0%
GCGGCGGCGGCTCCGGGGAGGGAGGCGGAGCTGTTCTTCCACGCCGCCGCCGTGCTGCCC
TCCTCAACACCGCTCACCGGCGCGGGCCGAGCTCACCACGGGAAAGGAGAAGAAGAAGAA
ACACTGCCACCGCCGCTTGCTAGGGGCTCCGGCGAAGTGAGAAGGGGGAGAGGAAGAGGC
TGCAGTTGTCGGCTGGCGTCGCTGCGCAGGGCCGCCTCCGGCAAAGCCCAAGACTCATTG
GTCGTGGCCGACTCGACCGTGAGCCCGCCGCCGTCTGCATCGGCATCACTGCCTCATCTT
CCAACTCTGCCACTGCACACAAGTGCCACAGGCTTTGTGGTGCTTTCTGGCCGACGCTCG
AGTCTGCTTCGTTGGGATCGATCGGAGCTGCCTCATGTCTAGCTTGGGGGTCTTCCCTCT
GCAGCTCATGTCGCTGGCGTCGTCGTCGTCGTCTTCCTTGTCGCCTCCGGTGAGCAGGTC
CTTGAAGAAGAAACGTGAGAGGTTGCAGTGGACCCGTCGTCGTCCGGCTCCGTGAATGCG
CAGTGGAACGAGGAGCTCCTCTTCTTCGCCGGCGAGCCGTTTTA
>Unigene0000604    size  217    gap  0  0%
TTTCCGCCGTAATCTGACGGAGACACGCAAGGAACAGAGATTTTTCCTCCCAATCTATCG
AGAAGGGTCGTTACGTACAAGAACGCCGCCACCAGCAGTGCCAGGGTGATGAAGATGGAG
GTGGCGATGTTGAGCGGCGCTCACCAGCAGCGCCAGGGGCTCGTCCTTGCTGGGGCCGAC
AGTGACGGCGAGGGGGTCGTAAAACGGCTCGCCGGCG
>Unigene0000605    size  246    gap  0  0%
GACGTCAAGTCCAGTAACGTCATGATCGACTCCGACTACGGCGCTCGGTTAGGTGACTTC
GGCCTCGCCCGATGGCTCGAGCACGATAGCGACAAGCCGAAGGGGGCGGTCTCCATGCGC
TCCACATCCTCCGCCAGCACCAATTGCGGACAGTTCCGGCTCGCAGACACCAGCAAGATC
GGAGGCACCATCGGGTACCTCCCGCCGGAGAGCTTCCAGAGGCAGCGCTGTGCTGTGACA
GCGAAA
>Unigene0000606    size  418    gap  0  0%
GGTACATGTCACCGGAATACATCAAGTACGGGGACTTCTCCATAAAATCCGACGTCTTCA
GCTTCGGGATCGTCGTGCTGGAGGTCGTGAGTGGACGCCGAGCCGTGGACCTGTCGTACC
CGGACGACAAGATCTTCCTGCTCGACTGGGTCCGCCGGCTGTCCGACGAGGGGAGGTACC
TCCACGCCGGGGACAGCAGGTTGCCGGACGGCTCCTACTCTCTGGCGGAGCTGAGGTGGC
TCATCCACCTTGCCCTCCTCTGCACGCTGCACGACCCGAATTCCCGGCCGACCATGAAAT
GGGTCCTGGAGGCGCTCTCCTCCGGTCTCGGGGGCCAACCGCTCCCGGCGCTTCCCTCCT
TCCTTTCCCACCCACAGTATTACATATCCCTGTCTTCTTCCTCCACTACCGCCACCGG
>Unigene0000607    size  371    gap  0  0%
GCCCTTTTCTCTTAAGGATGGGGCCGTAATATGGTTTGAAATGGTGCTTATTGGCATATG
TCCCCATCTAAGATAATTTTAAGGGATGTTTTGGCAAGCAAGAGACAAGTAGCAAGTTAC
GACGGTACCAGTGTACCTCATCTTATATACTTCACTTGACTGTTGAAAACACCGGAAGGA
ACAACTTGAAAGATTGGAGATGGGAAGTACAATGAAATTGTAACACTCATGACAGATTGG
TGGGTGCACTTGCAAGAATGACATACTGGAAAATAAATGTGATAAAATGACAAGTGAATG
GAACAATAATCTAAAACGCACATACATAATGTCCCAGGTACAAGGACATGATCATAACGT
CTTGTTTTCTT
>Unigene0000608    size  267    gap  0  0%
GTGGTATGAATAGGTTTTAGGTGGTATGTAGGTTTTAGGTACTTTTGTAGCTTGTAGCTG
GTAGCCTTCCTGGCATGGCTGATGTGATACCAACCTGGGGCCTTGGATCATTCTCTAGAG
AATGTATATAAACATCACCGATGTCGGTCCTCGCCTAGATTTTACCAGCACACATTCATG
CATCATACTATGGAGGTTCGTGTTAGAACTTAAACAAATTCACATCCTTACAGTCCATCA
CATGTGTTTCACTGATTTTTCCATAAT
>Unigene0000609    size  296    gap  0  0%
ATGGTCACCTCACAGACTCCCAGGTGTGTGTTTGCATCTCCTTCCTTGTCAATGTTTTTT
TCTTCTTTTATTTTTAATTTTATATTTGGAGGATCAATGGATTGTTTATATAATTCCATC
TTCCCCCATGATCATCCCTGTGAGAGAGCTTCAAACAAGAAAGGTGGAAAGATGCTCAGC
AAGATTGTCATGTATGAATTTTCCAGGCCAAGCTGGAACTGAACCCATGAGTTCTTAATT
CCAATTGGTGGTATGAATAGGTTTTAGGTAGTATATAGGTTTTAGCTACAAAAGTA
>Unigene0000610    size  245    gap  0  0%
AGAAGCTGTTTGAGTTGTACAGGGCCATGGACAGAACCGAGCTGGAGCACAATCTGGTCG
CTTTGCATGTTGGTAATATGAGGTCTCATGTTCTGAACTCCATCCGTCCATGCTGAAGTG
TGTCTAGATGTGACTGTAGATTTTACTCCTCTGAGGAGGAGTTTGAACTGGGGAAGGACC
ACACAGTGAGAGCATTCAGAACTTACCGTGCAGTAGCAAGCCAGGTCACTTGCACGGTGG
CAGTG
>Unigene0000611    size  204    gap  0  0%
CCGGATGGTCCTTTCATATCAAAACAACTCAAGTCATTACTCATATACTGGTCTACATGT
ATATATGCTCGAGTTTCTAAAGTTGTTGGGCCACATATTTTGAGGAGATGAAATTTGAAC
ATGGAAGGCACTTATGTGGGCTTCTGTCTTTCCAATCGAAAGCCCCAAATTAATAGAACT
TCCTAGATTGAGAAAAAAAATAGG
>Unigene0000612    size  333    gap  0  0%
ATCAATATGATATCTTAATCCCAGAAATGGCCATATTCCTACAAAATTTGTTTGCTTCGG
TGATGTATGATCACCTCCCTTGGAGCATTTGAACATACAAGATTGTTCCACTTTGGGCTG
GCGGTTTTAACAATTAATTGGTATAAGGTGGTGCATCCTTAATTTTTCCCTCCTCCTGTT
CCATCAATACGAGGGACTCAAGATTGCTGAGAACATTAACTGCATAAGAACTCATTTGCA
GGGTGTTTCAACCAAAGCCAGCAAATGTCTACTTATGCAGTTAATGTTTTTCTCAGCAGC
CTTAATTTTCCCCTCCTGTGCCATCAATAGGAG
>Unigene0000613    size  524    gap  0  0%
GGAATCGGCCGATTCCGATCTGATCCAGCCGATTTTGCCTTCCATCCCAATGTAATTGTC
CATCTGCCACATTGGGTACCTGAGAGGAGTAGCACCTGCTAGTTAGAAGATTTGACATTC
TTCCACAGTGACATGTGATTCATTCACGGTTTGTCTAGCCAATTCTTGATGCTCCTGTCT
TCACAAAAAGAGAGGTTACATGGGTATTTAAATGTTCAGTTGTGTTCTGATAGCACCATG
CCAACCTGACGCGAAGAATCCTGCTCACAGCGTCGTCATCGATCCGGCTTATGGTCGGTT
GCCGAAGAAACCATTGCAGATGAAGGGTACCATAACCTGTATATCAGCAGAAGAGAACAA
GATGGATGCGACCTTTCTTTCTATCTGAAGCAGATAAATTGGTTTAGGATTGTATTAATA
TTTGGGTTGCAGGGTGTTTCAACCAAAGCCAGCAAATGTCTACTTATGCAGTTAATGTTT
TTCTCAGCAGCCTTAATTTTCCCCTCCTGTGCCATCAATAGGAG
>Unigene0000614    size  398    gap  0  0%
AGCCAATGTCTTTTCCATGTTTGCATTAAATTGCACACATCACCATCCTGAGGAATAGCA
CCATGAACATTAGCCAGCACTGCCGCCCACACCATGTGGAGCATAAGAACAGCCCACAAT
AAGATGATCAATGGTCTCTTCTTCCTTCCCACAAAGAATAAACGTAGACTGGATATCTGG
AAGGAAACGAAGGAGTCTATCTCTCACATGTAGCTGGCCAAGAGATATTTTTCAGATGAG
AACCTTCACTTTGAGTGGACTCTGAGGGCTCGAAACCTAAAACTGCAGCCCGTGCTAAAA
CCCACCATCCGAAATGATACTATATGCAGATCTCACCAAGAGACTCCCACCCTTTTCCGA
ATGCCATGTCCACCGGTCCATATTTTCAGAGAGAGAAA
>Unigene0000615    size  203    gap  0  0%
TCTTTCTGCCACACCATTCTGTTGCGGCGTATAAGGCATTGTTAAATGTCTTCTAATTCC
ATGTTCTTGACAATATGACTCAAATTCCTTTGAGTTATATTCCCCACCTCTATCTGTTCT
TAACACCTTTATGTTCCTTCCAAGTTGCTTTCCTACTTCCATTCTATATTTCTCGAAACA
ATCAAATGCTTCTGACTTCATAG
>Unigene0000616    size  259    gap  0  0%
TAAGAATATGTGGGGAGAGGCATTGCTTACTGCTAATTATGTCTTGAATAGAATTCCCAC
CAAATCTATTGAGAGTACACCTTATGAATTATGGAATGGAAAGAAACCACATTTGAGTCA
TCTCAGGAAGTGGGGGGCAATAGCCCATGTTCTCATTCCAGGTCAACTTAGAGATAAGTT
GGAACCAAAAACTTTGAAGTGCAAATTCATAGGATATTGTGAGAAATCTTTTGGATATAG
ATTTTTCCATAAAGAAAAA
>Unigene0000617    size  504    gap  0  0%
AAAAAGAAGGGAAAAAAAAGAAGAACAACAATATATAAAAAAGGGTTAAAAAATTTATAC
ATGAACAGAGTGAGCATTGCGACGAGATACCTCGTATCCGTCCGTCCCATGGTGCACTAG
CACAGTTTCCTGCCGCCACCAATGCGCATATCGGACCGCCAGAGGAATCCACGGCGGTGG
GGCAAACTTAGGGTTCTTCCGCTCTCCCCGTCCGGCGGCACCATCATGAAAGGATCACAG
GAGGGCATCCGCCATTGACGACAAATCTGCAGCAGAGCGACTGGGAAAGAGCCGGGGCCT
TCGCGTCAACCGCTGCTGGTTTCAGGACGGGGGAGGGGGAGGCGGGTCGGCGACCTGGTA
CATGTCCGGCGTCACCTCCGACAGATACAGGCCGGGGAAAAGCAAGTCCAGCTGCCGCTG
TACGGCGCGGGGACGCTTCCTGGGGCGGCGGGCGGCGAGCCGGCCCGTGAAGGCGTACAC
GTCCTCGTCGATCTCCTCCTTCGT
>Unigene0000618    size  827    gap  0  0%
GGCTGGGACAACAAGCACGCCGGCATCAACGTCCTCATCTCCAAGGAGGTGCTGATGGGG
AGGGCGGACTACCTGGAGTCCTTCAAGACGAACGCCGATAGCTTCATCTGCTCTCTGCTG
CCGGGGGTTCCGCCGTCCCACGTCGTACAGTACTCCCCGGGGGGCCTCATCTACAAGTCC
GGTGGCAGCAACATGCAGCACGTCGCCTCCCTCTCCTTCCTCATCCTCGCCTACTCCAAC
TACCTCAGCCACGCCGCCAAGACCGTGCACTGCGGGGGCGCGGCGGCGGTGACGCCGGCG
GAACTCCGGCGGCTGGCCAAGAGGCAGGTGGACTACATCCTGGGGGACAACCCGATGGGG
ATGTCGTACATGGTGGGCTACGGGTCCAGGTACCCGCGCAGGATCCACCACCGGGGGAGC
TCGCTGCCGTCGGTGAGGGCGCACCCGGGGCACATCGGGTGCAAGGCCGGGTCCAGGTAC
TACCTGAGCGCGGACCCGAACCCCAACCTGCTTGTGGGGGCCGTCGTGGGCGGGCCCAAC
ACGACGGACACGTTCCCCGACGCCCGGCCCGTCTTTCAGCAGTCGGAGCCCACGACCTAC
ATCAACGCGCCATTGGTGGGCCTCCTTGCTTATTTCTCGGCCCATCCCAACAACATATAG
CAAATTTCCCAACCTGCTTTGTTGTAAAGCGGGGGCACAACTGCAGAGGAAACTGTGGAA
AGGCCAATTAACCTGCTTTGTTTGTGGGACACCCTTTTAAGCATGGGATAAGATAGATGC
AAAAAGACTCTAGAACAAAAGATATATATGTAATTATATATTCTGAA
>Unigene0000619    size  438    gap  0  0%
GGGAGAGAGAGTGAGAGCTCGCGCGATGAATCCAACGTGCCTCCACGGCGGAGACAACAA
CGGAGGACTCCTCCATAGTGTGCTCCGTCCTCCGTCTCGGCGAGGACCCTCCCCGCTGCT
CCGGCGCAGAGCTCTCTCAGCTGCAACCCGTCGTCACCTGCTCCACCGTGGAGGGGGGCA
CCGAGGACGGCGGCCTGGCGGCGATGGCCGGGACGGGCGTGAGGGGCCCCACCGTCGTGG
GGGCGTAGAGTTGCGTGGGGACGCCCATGGCCTGCGGCTGCTGGTGCCAGTGGTACCATG
GGTAGAACGGCACCACCGCGGGGTTGGGACCCGCCAGTCCCGCTTGCCCCGCCGGGTACG
ACGCCGGCGTTGGATAGGGAGCTCCTCCGGTGGATTGGCTTAACTTCTGCTGTCACAGAA
AGGTTTTTGTCAAACGAG
>Unigene0000620    size  342    gap  0  0%
GAATAAGAACTCCTATCTATACGTGATCATCTCCTCAAGTTATATGGTTCTCCCCGGTCT
CCACCACAACAGTACCAGAATCTCACAAGGGTTATCTCTTTTGCGAGTATTCTTTTCCTC
TGCTTTGCCGATCCCCTGGTTCACACATGCTTGGCCATGCCACCCGCCGTTATTCCACTT
CTCGTACTATGCCTTGTGCTGCTTTGTCCACCGGAATCGGCATCCCGGCCGGTGCCGGGG
GGCCAGCTGCACCGGGAGCAGGGGGAGGAGGAGGTGCTTGTGGTGAGAGCCAACACCACC
GTGGGCGGCGGTGGCGGCGGCGGGTATAACGGTAGTACCGCA
>Unigene0000621    size  546    gap  0  0%
GGAGGAGGAGGTGCTTGCGGTGGGCAACAGCACCGTGGGCGGCGGCGGCCGCGGGTATAA
CGGCAGTACCGCATGGCGTGCGTTCGAGCGCTTCGTCGACGCCGAGCGCGGCAGCGATGT
GGCCGGCATGTCGGAGCTGAAGAGGTACTTCCACCGCTTCGGGTACTTCCCCTCCGATCT
CTCTGTCCGCGCCGACCCGGGAGGGGTCGTCGCTCCCGGTGGCGGCGGTCATGTTAACTT
CACGGACGCCTTCGACGAAAGGTTCGAGGCCGCCGTGTCTCTGTACCAGTCCAACCTCGG
CCTCCCCGTCACGCGCAAGCTCGACGCCGCCACCCTCGCCCAGATCATGTCCCCGCGGTG
CGGGGTGGACGACCGGGGCATGCGCGGGCGGCGCCGTCGCCGGCGGTCGACCGTGCGGCG
GTACAACTTCTTCCCCGGGCAGCCGACGTGGGCGCGCGCCAAGCCCATGACGCTCACCTA
CGCCTTCTCCCCGACCAACTTCGTCGACTACATCCCCCGCGCCGACGTCGAGGCGGCCTT
CCGGAG
>Unigene0000622    size  346    gap  0  0%
GGACAAGCTCTCATCTCTGCCACATGTTTTCTGCATGTGTGTTAATTCCTCACCCACCCA
ACACTTGGTTCCCTTCATGATAGAGGATCTTGCTGCATATGGACAAGCATGATGGACGTT
TTGTGCATGTGCAGCATATATGAATGGGGATCTTTTTGTTGGCTGTGGAAGATATGACTT
AACAGTATAAAATGGTTCTGATTTTGCCCTGGGGATATGGTGCAGCATTTCTGAGTATCT
CTTATGTTGCTCGAGCTGGTCCCCAGTTATCTACATTAAATGCATATCAATTTATCGTAA
TGCCCATTTTTTCTATCCTCACCAGAGCTCCAGCACCTGAGGAACA
>Unigene0000623    size  210    gap  0  0%
AGGGGAGGAAGCAGGCGAAGCCGGGGGGTCGACCAGAGGGAAGCCGACCCAACAGGAGAT
GCGAAAAGGGAAGAGGACCTGCACTAGGGTTCCTCGCAGCAGCAGCAGCAGCAGAGGGAC
CTGGCCCCTCCTCGTCCTCTTCAGGGTCGCCGCCGGCGCTGCAGGCTGCAGAGGAGGTAG
CGGAGGAGAACTCCCCCATCGAGCAGGTGG
>Unigene0000624    size  403    gap  0  0%
CAGATCGGGGCCTCCTGGGCCTCATCCGAGCCTTCATCGCCCTGTACCCCCTGCTCACCC
TTTCCAGGTTCCCCCTCTAGTCGCCCCAAATCCCACAGTGAACCCTCCATGTCGTCTCCG
TCGATTTACAACCTCTTCGCCCCAGATCCCTATTTCCTCTCATCTTCAGTCCTTCATCCG
CCAGAGATATTTTGGATCCGCCAACCGTAGCCTCTGCGGTGAATTGGCGTCTTCACGCTC
GGTTTAGGCATAACATCTGTGTGTTGTTGTTTATTGTGCTTTTGTGCATGCCTAACCACC
AACACCGTTTTGCGAAGTTCATATGTTCAGTTCAAGATCTACTAGCTTGCAAGTCTTTGG
ATCTCCTTTGTTGCAGGCAATGGAGCTTTAGGTCGAGCTCGAG
>Unigene0000625    size  536    gap  0  0%
ACACCAAATGTTCGTGTGTGACTTCCGAGCTCTTTCACCTAGTTTGATGCCTGATCGTTG
TGCAGCCCTTCTCCTCCAGAGCTGGTCGTGATAGATCACTGGATACGATGAGTCTCTTGT
GTTGTTGGTTGTTTGTGCTCTGATGCGGCCAAGTCAAGCGACGACGTGGCCCAATCAGCT
CTTGCCAACGGGGCCCGCACCAAGGCTCCGAGCAGGGGACTCGGCCGTTCAGTCCAGCGA
TATTACCGAGCCGATCCCCGGAGGTCGGAGAGGAGCTACCCCTCGGGAGCTCGGGCCATA
CGGCCCCCCTCCCCTTACGTGGCCCGAGAGGTCACCGTCACGGACGCGCTAGAGACCACC
AACCCCGCCGACGGCGTACGCAGGTACGGTTCCCTCTGCCCAGGGCCACCAACCGCTGTA
CCAGGAAGGCACGCTCGCCTGACACCCATGCCCAAGGGTGGGTGAGCCAGCGTCGGCACG
GCCGCGGACAAGCGGCGCCACGCCTGCTACGGGCGCCGCGCAACCCAGGACTGGCG
>Unigene0000626    size  360    gap  0  0%
ATTACAAATGGCCGTACCCAACGGTGAACTTCTTCCATTAATACAGATCCAATTTCTATT
TTTTTTTCCCGTATTTTCAACGTCTGAAGGCTAATAATTGAAAACATTCAATTGGGATTT
TGTTAAATTATTATTCGTCAATCTTAGCATGATAATTAATTAAGTAACCAGTCAAGCAAT
CATAAGCTATACATTCTAATTATCATACTCCGGAGTTGGCTAGGATCTCAAACATTCTAA
AGCTAGGCTAAGTGGCAAGAATACCATTTATATATGACTGTTTATCCATAGGAAAATGGT
TTAGTAACACATGCATTTGGTACCACTCACATGGTATAAATTTCAAAGTGACATTTTTCA
>Unigene0000627    size  271    gap  0  0%
TAGTAACACGTGTATTTGGTATCACTCACATGGCACAAATTTCGAAGTGACATTTTGTAT
CACTTTGTGGTTATATTCACCATCCCTACTCGTATGGAAAACAACGCCGTGATCTGTTTA
TCATATGTTTTGGTTTCATGTTAAAATATAGAATCCTCACAATTAAACAACATAGGTGCC
TATGAACAAATGTGAAACCCGAACCTTACACGAAAAAAAAAAAAAAGAGCCCGGAACCTG
TCACAAATTAAAGAAAGAAAAAGCTAGGGGA
>Unigene0000628    size  427    gap  0  0%
AGGGAGAGCGCGAGGGTATGGAGCGCTTATTTGGTCTCCTCCTGGAGGAAGGTGATGAGG
TCGTTGCGGTCCTTGGGCTTCTTGAGGCCACCGAAGGCCATCTTGGTACCGGGAATGTAC
TTCTTGGGGTTCTCGAGGTACTCGAAGAGGGTGTTCTCGTCCCAGGTGATGCCCTTCTGC
TTGTTGGCGTCGGTGTAGGAGTAGCCCTCGACCTGGCCAGTCTTGCGGCCGAAAAGACCG
TGAAGCATGGGGCCGATCTTGTTGCCCTCACCCTCCTTCAGGGTGTGGCACTGAGCGCAG
CGGGTCTTGAAGAGGTTGGCACCCTTCTTAGCATCGCCCTTCTCGTAACCCATTGTGAAT
GAAGTTGGTGGTGGTGGTTGGTGATAAGAGATGGAGTTTGTGTGATGAAGCTGAAGCTGT
AGATGAG
>Unigene0000629    size  250    gap  0  0%
GTTTATTTCGATTGTGCCGCTAATTCCAAACCGAATATGCAGCACCAGAATTCGAAAAGC
GCCAGATGGTATTCCAAACATAATCTACACAGGGCGAGAGCGCGCCATACAAGCGTGCTT
CATCACCGCAATCGTACGTCTATCGTGGGTGTTGGTACAATCGGAAGAAGGTTTGGTCGA
AAGAGATTATAGAAGGGTCATGACGGGTCGGTAGATGAGAGTAGCGTCCGGGGGAGGTGT
GGAGCGCTTA
>Unigene0000630    size  303    gap  0  0%
GGTTGGAAAAACTCCTCAGGGCTTTGATTAAGGAGACCGAGAGATCATGGAAGATGAGTT
CTCCTTTGGCATATAGTTTCTTTCATATTATGATCTCGGACCCACCATCAAGAAGAGGTT
GGGTGCATTTGGTTTTCTCTGACCTCCCTCACCCCTGATGACCTCCTGGACGCCCCACAG
GTTCCTCGGCCTTGCTTGGATTCCTCTCCGCATTCCCAGAATCCCCAAAGCCACCTGATC
TGCCACCGACTTGCCCTGCCCAGTGGGGCGGCAGAGGAGGAGCGCCGAGAAGTACTGCCT
CAC
>Unigene0000631    size  468    gap  0  0%
AAAAAACTTACCTTCCAAAAAAAGAAGAAAAAAAAGAACTAGGCATAGGACTTGAGAGGG
CCAGAAAGTACTCCCTGGATGTGGATTTGGTGGAACAGCATTGATGATAGGAGAAACAGC
AGACCACAGGGGAGATGGGGGTGAAAGAGGCAGGTAGATCTCATTGTTGTTCCAGCTCAG
AGGAGAAACTATGAAGGGTAATGCTACTATGTTGTTCATATGCATAACCACAGGCGCCAC
AGTTGTAATCCACTATGACAGAAGGCTTGCCAGGGGTAAGATATCATTCTCAAACTCAGG
AACATAAACCCCCACCCCAGAGAATGAGATGCCCGGTCAAAGACTCAAAGCAGCTTATAG
CAGTAGGCACTCTGAAACAAAGAAGTGAAGAACAATTTGGCGGTCTTTAGCATCAAAGCC
ACTACAGGATGGCCGGCAAAGATATGCAAAAACATGCGTGCATGTCAT
>Unigene0000632    size  219    gap  0  0%
AGTGGGAATTGCTCTTCAATCTTTATTCAGATTTGCTCTCTTTACCCAGGACCTCACCAA
AAGCACAGGTGATCATCGACGGGAAATGAAGCAAGAAGGTTGAGAGATGCATACATTATG
TCGCACTACTACAAAGAAAAGGTATGTAGACGGCTACCACTATCTGTCTATATAAGTTGT
TTTTGTAGACTGCTAAGGTTATTCGTCTACATAATCTTT
>Unigene0000633    size  293    gap  0  0%
GCAAATGAAATCTTGGTTTTACGTGCCAAACAGCTGGTTGCCAATTGATGGGGACCGATA
TCGGTAACACCAACGGAGCGACTCGTGACTATGAACTACAGGTTGCACGGACACGAGAGT
TCGAGTTCGTGCGAAGCTGACGCCCGTGTATCTCCATCTGGCACAATGAAAGATCGTTGG
ACATGTTTAACTTATAATTTGGTCTCATCATGCTTTGTATTAATTGGAGTTATTATTTTT
TTATTTGAGAAACTATGTAAATATTTAAGTCTCTTTAATTTGTTTTGTTTTTT
>Unigene0000634    size  341    gap  0  0%
GAAAAGCATATTGCTCTGGAGGTCCAAGTTTCTGTATCATTTTGTATGCACATTTTGTGT
GATAGATTATTGTCCTTTTAAACTAGTTTCTCTGACAGTACCCTAGCAACCGACATCTAT
TGATGGAACGCAGTAACAAGAAATAGATATCTTATCTTTATAATTTCTATCAAATGGTTG
ATGTCATCTTTTAGCACAGATTCCCATGTGATCTGAACAACTGTTGTGTAACTGAGGAAT
CCATAAGAATGGGGCAGATTGCAATAAGGGTCTTCCAATAAGAATGGGGCAGATTGTAAG
AAAGCAAACCCGTTGCTTAAGAGCCCCTAGCAATTGCTTAT
>Unigene0000635    size  366    gap  0  0%
TAGATTTCATTGATCGAACAGGGATCAGACAATATCATTTTTGTGTAGTTTTTTGTATAT
TTAAGTTCAATTTGTCAACTGTGCTCATCGTCTTTTAATTTCAATTTAGAATGAACATGG
AGTACATTCCTAGTATTTTCACCTTCAAGAACGAAGCTTATGTGGTGAATATTCAACGTG
GCATGGACTACAATGCCCTAGTTGAAGAAGTTAGTAATAGATGGTCACTTCTAAGTGAGC
AGTTTGAACTGAAATGCATGATACCAGAAAATTCTCAGTCGATGATGAAAATGTTGAATG
GGTCAGACCTTGATAGGATGTTCGATATGCATTCTTTGCTTGAATGTAAGATCATTAATG
TGCAAG
>Unigene0000636    size  208    gap  0  0%
GGAGAAGTGGCAGGAGGCGACTGCAGTAGCCGGTCGCAGCGGAAGTGGGGGAGGGAGAGT
GCTTGTGCCGCGAAGGGAGAATATCGCAAAAGAATGCGAACAGGGAGTGCTTCAGTGCCG
AGGCGGCAGCGTTGCGACGCCGAGGAGAATGCTGCGAAGGCGCAGGGAAGAGAGGAGCGT
TACCGCTCTGATACCATGTTAGAATGGA
>Unigene0000637    size  218    gap  0  0%
CGAGGACGGGCCAAGGCGACGGCGCGGGTGCCGGCCACGCGGCGGCCGTACGGGCGGGGG
TGCAACCGCGCTCTCGTGCAGGTGGAGAGGGAGAGACGCGGTGGGCGCGGTGACGGGCCG
CGGTGGCGCAGGGCGTCACCGGGCGGGGCGTGCGCGTGGCTGGCCGGCCGCCCTTGGTGA
CGGTGCTGAGCGTACGGATGAAGAGGTTGGCGAAGAAG
>Unigene0000638    size  277    gap  0  0%
GTTACCCTCCTACGAGAGGTGGGCCTTAATTTAAGTTGTAACGATTATTCTTTCCTCTTT
GTACTCGAGCGCACACGACAACCGGATTGTCGCAGGTACGTCCCTCTCTCTTTGGCTCTT
GCTTTACTAGTATTTGCTTTTGATCTGCCGCCGAATGTGAGAGTGTAGCATTAACGTTAC
CTAGTCAGTGTTGGATATGGATGTTACAGCCTTACAGGATCAGTTCGGGATAGCATGAGC
CCTTGTGCTGTCCCATCATTGTTGCCCTAAAAGAAAG
>Unigene0000639    size  272    gap  0  0%
TCGGGGGCGATCTAGGGCTTTGGCCGGGCCAGATCCGCCGCCACCCCCAACTGGGGTGGC
CGGGCCTGGTCTGGCCGCCGGCGGTGGGGCTCCTCCCACCGTCGTCCACCCCCCTTTCCC
CCTTGGTCACCCGATCCGTGGTCTGGGCTAGCTGCTGCTCCTTCGAGGTTGAGGTCGTCT
TTGGCCAGATCCGGGCCTGTACGACCGTCGGCGGTGAGACCCCATCCTCCGGTGCTCCCC
TCCCCCCTGATCTCTCGGATAGCATCTCCCAG
>Unigene0000640    size  208    gap  0  0%
AGCGGCGCGACGCCTGCGGGTGAGTCCCTTTACTGCCAAGGGGCGCGCTCTTGTGATGTC
AGCTGGATTTCTTAGATGCTCTGCAATCTTGTAGTTGCATGTGCCGTCATGTTTCGACAG
GTGGAACCGTCAAAGCTCGATGCAGCTGGACATACCCATATTAATAGGCATATGTTCGTT
TAGAACAATTCCACTGACACGACTCGAT
>Unigene0000641    size  363    gap  0  0%
AGTTCCATCATCTCCTCCGTGGTGGCCTTCCAAGTCTGATGGCTGCGCTCTGGACCACGG
GAATCATAAATTGCAAGATGGTCAGGTTCTATTGCAACCAAGTCGACAGCTAAAATGAGG
CCAAAGAAGCAACTTCGATGATAGACCGCCAGAATGCAACGCCAGTCGTAGCTCCATCAG
CCATATCGACACGTGATATTGTCAGATCGAAAGCTCGTGTACACGACATGTCGACGGCAA
GGCAATGGAACACTGACGTCATCCAACTAAAGTCAAGAAGTGCAGAGTCAAAGACAAACC
AACGATTCGCTAATGTACGACAACGAAACAAGTGACTACTAGAATGTTAGTGAATCAAGA
GAG
>Unigene0000642    size  228    gap  0  0%
ATTTGTAGCAGCAGCAGCAGCAGCCCCAACAGTGGGCAGTTGTTGTCGAGTTCAGTAGCA
GTTTTGGGGGGAGGAGAGACCGCCCGTAACAGGTTCGCGCCACAGAAAAAGGCCACCGCC
GAAGCCGGGTCCGAAACAAACAAAGCAAAACAACAGCACCATATATACAACGAAATCAGA
AAATGATGTCAGGCCAAAGCAGCAGCTGCAGCGGCGGTGCTGGATGGG
>Unigene0000643    size  371    gap  0  0%
TGGTGGATTGGTTCTAAAAACACTCACAAGGAGGTGCAGTTTCTTGGTTATTAAGATTTT
CTAAAATCCATCCACTACCAATGTGTGTCGACATGTATGTGAACATGTTGACTTATTATT
TCTGTTGTAAATTCCATGTAGTTGTGGTTTTTCTATATTCATTGGAAATTATGCATTTCT
GTAGATTATATCTTTTTTTTAAAGAGTTATATATGTTAAATCTTCACCAGTATTTGTTTA
GAAAATTGATTTAACTTTGTTTTGCTTGGAAAATTGATGTAATTTTGGTTGGTTGGTTCT
TGTTGACAGAATGTCCTCGGCAGTCGATACATGTTTCCAAGCAAACAAAATTACATCAAT
TTTCCAAGGAA
>Unigene0000644    size  385    gap  0  0%
GATACCTGAAAGTCGATCAATAGTTAGTCTAACTCCCATGGTCATTTTTTTTTCTGAATT
ATGAAATGGAACAAACAAATCAAATTTGTTGGTAGAAAAACATAACATATTTCGAAATAA
GGATCTGTCTTATACAGAGGAAGACGAGATATGAGAAGTTTGGACTTAAGCTATAACTAG
CAGGCAGCATATAGAACAAAAGGTACTGCTTTAAATTAAAGTTGTTCAGCGTTTGGATGC
ACAAACCTACAATACAAGACTAAAAGTAAGCAAATGACATGACTAATGGAAGAAGTGGAG
AACTGTAAGGTTACACAATGAAATAAGTGAAAACTAGCAAAAAGATTATACAAGGGACCC
TTACCCGAACGTTCCCATGACTCTA
>Unigene0000645    size  227    gap  0  0%
GTCGAGATCCTGGGGATGTCTCCTACCTCCTGGATGCGCAACTATTGCCTCCTGGAGTGG
CAACGACAGTTGCAGTTCTTGACATAACTGACAACGCATCACCACTTTCTCACTGCCAAA
CCCGACGACAAGGGCCTCCTGGCCAAAAAGCTTCACAGAGCCATCATTTGCAGCCTTTTC
TTCAAGGAAATAAACACCAAGGACCCTAAAATCACCACTGGCACAAG
>Unigene0000646    size  1031    gap  0  0%
GAAGAGAGTCCGAGAGAAAAGTCATGGGGTTTGAGAGGCTGAGAGAGGAATATCCAAATT
GCCTAGACTTTGGAAACATCTATTCCCAGCTTAGCAATCACACCAAAGAAAAGAACGGCT
ATCTCTGATGGTTATCTTTTTAAGGGGACAAAACTTTGCCTTCCTCGGACCTCAGTTAGA
GACTTTCTCACTTGGGAATTACATGTTGGAGGGCTATCTGGTCACTTTGGGCAAAACAAG
ACCATTAGTTTAGTAGAAGCTAGGTTCTATTGGCCGAGTCTAAAATGAGATGTGGCAAAA
TTTATTGCTCAATGTCATGTTTGTGCCACGGCTAAACAGACCAAACAAAGCACTGACTTG
TACACTCCTCTCCCTATCCCCGATCGGCCATGGCAAGAGCTAAGCATGGACTTTGTATTA
GGGCTACCCAAAACTGCTCAGAGACATGATTCCATTCATGTAGTGGTGGATAGATTTTCA
ATAATTGCTCATTTCATTCATTGCTCAAAATCCATGGATGCATCTTAAACAACTCGCCTC
TTCTTTGATGAGGTAGTCCGTCTTCATGGATTACTCAAGACCATGTGAGTGACTGAGATG
CTAAATTCATTAGTTCTGGAAAACCTTGTGGCATCTCATGGGAACCCTTCTTAAATTCTC
CATAGCATATCATTCTCCAAACGGATCGTCAGATGGAGGTGGTCTATAGGAGTCTAGGGA
ATCTCTTTAGATGTCTTGTGGGGAAGCACCTAGGGAATTGAGACCACTTTCTTACCAAGA
GCTGAGTTTGCATACGAAAACTCTGTCAATAGGTCCATAGGGTGGGGAAGCTAGAGGAAG
GTGATTTGGGTTAACCCTACGCTTTTCATGGCGGCATGTAGCTGTGAGGAAGGTGTTGAG
ATGGTGGGAAAGCTTGACCGGGTCGCAGTGGGCGACACATTCTTTGGGCTGCGCTGCTGG
TCGATGATGCTTGGGAATTTCCCAGGCCTAGCGATGAGATTCTTTTAGGTCATTTTGGAG
TGGCTACCCAT
>Unigene0000647    size  270    gap  0  0%
GGCCAAGATAGGACTGGAAATGGTCCAATTTCCTAAAGTATGTACTAAAAATGGTGGCCA
AGATGGGAAATAGATCTGAAGGTTTCAACTCAAAATTGGGGATAAAAAAATGAAAGGAGC
TAACAACTTCAGCAATCCTGACCTACATAGGTACAGATAACTTTCTGGGAGAAAGGAATT
AAAAAAAATAAATATGAAACATACCACAATGCCCAAAGTCCAAATAACCATCTCATTGGA
AACAAAATAGTCGGCACCTAGATATATTTC
>Unigene0000648    size  324    gap  0  0%
AAATAGTCGGCACCTAGATGTATTTCTCATCCTGTAATGAAGAGAAGATGAGACACCAAT
GACTAGGCCTTTGTCCGCTTCCCTATACCACAATCCACTAAAGATGTGCCCCACCAGCAA
AAAAAATAAGAGAGACTGGGTCTGTGTGGCAATGTTATTATACCAAGTTATACATTTTCA
ACACCTCTTTCCTGATTAGTTATACATTTCACATGCAACAGTTGACATCAACTAATAATT
CTGAACAGAAAACTTATTTAAAATTTGAAAGATACTAATCAGATATAGCCACAGAGATTC
ACCTGGGGGTTGAGAATGCTATCA
>Unigene0000649    size  550    gap  0  0%
ATGAACTTGGGACATAGATGAGTTGAAGCACACCAAAGTTGGGAGATAGCAACAGGACAA
ACAGAAAGGTAGGCGGGATACCTCGTAATTAAGGTTGTCGAGGTCGCATCGGAAACTTGA
TTTCAAAGTTGCATGTTCTTCCAATTCCATATTAAATCTGTGTTTTTCTTCCCGTATTAA
ATCTACAGATACTGGGTTTTTTATACATGTGGTGATGGTTTTCATTAAATCTGCAGATCT
AGGAAGAAATATAAAAACATGGAGGGGTAGGCAACAGCAAGTGAAAGAGAGAGAAAAATG
GTATACCTGGAGATCTCGTTGCTTGCGCTTGGATGAAGAATCATATCCTTGTTTCCCAAA
GAGGATGTATGTGCTTGAAGGAAGAAGGGCGGGGCACAAGGGAGCGGACTAAATGTTTTT
TTTTTCAATCCCTATGCAAGTATGCAACTTGGACAGTTCATACTTCCCAAGATATCAAAA
GATTGTTATAAATGTGAGAGATTTGAATCTACAAAGAATGTGTTTTAAATTATGACCAGG
CCCTGTTTTG
>Unigene0000650    size  595    gap  0  0%
AACAGCCACCATGCCGAAGGACGTCAAGCAGAAGTCTGGCATCATTGCCGGCATCAACGC
TGGCCACAAGGTCACCCCCAGGACTCCTGCCGCCAGGATCTCCAGGAGGAAGGGCTTCCT
GTCCAAGCGCACTGCGTTCGTCAGGGAGATCACCCGTGAGGTCGCTGGCCTTGCCCCCTA
CGAGAAGCGCGTCATTGAACTCCTCCGCAACTCCAAGGACAAGCGTGCCCGTCGTCTTGC
GAAGAAGAGGCTCGGTACCTTCGGCCGCGCCAAGAGAAAGGTTGAGGAGATGACCAAGGT
CATTTCCGAGTCGAGGCGTGCGGGTCACTAAACGGGGTCATGAATTTGGGAAGAAGGCAA
AGCATGGGCACCACGTTTTTTCCGGTTCTTTCTTGGGGGTGTTAGGTTCCTTTCCCACAA
CGGCGGCCTGGCGGAAATCGAATAACTTCTTCGCCTACGACTAGGTCAACGAATTTGACA
CCATAACACCTATACCCAAGAGGAATGGCACATGACTCGGAGTATGGCGACGACAAGACA
CACAGCACAGCCAGATCAGACAACAGTTGAATGCTTGTTATGGTTCGCGTACCCA
>Unigene0000651    size  254    gap  0  0%
GATCTCGGCATCCCGGGGGTCCTCGGGGCCGAACATGTCGGCACGCCCGGCGTAGGCAGT
CCGGTACCTCTCCAGGTACTCCAGACTGTCCTCGGCATCAGAAGTCACCGCAGTGCCGCC
ATCCACCCAGCTCGCGTACTGGTCCTTCCGCTCCTTGGGCCACTCGAAGTCCTTCGTCAC
GCGGCCCCGAGTGCTCCGGCCGACGCCCTTGGGGGCGGTCTCATCCGTCCACCTCTGGTG
AAGGCCAAGAGTGC
>Unigene0000652    size  218    gap  0  0%
CGAAAATTCAGAATGAGTATTTGTGCTCAAAACGACAATCATAGTACTCAAATATCTCTA
GCAAGAGTAGAAATTAATACATAACGAAGTAACAAACTATCATGGGTGTCTACTGTTGCT
TAACTTCAACTTTCTTCTTCTGCCACAAGCGGTCTAGAGCACTGTCAGCATCACCCTGAG
CACGGATGAATCCGCAGAGGGCAAAAGTGGAGAAATGG
>Unigene0000653    size  229    gap  0  0%
TTATCTCAAGGATGGCAATACACAAGGACAATGAAGTGCAGAAATTTCTTCACATTTATA
ACAAATTTATGGAGCAATAGAACAGAGCACTTACGAGGAGGGGAAATAGATAGATAGGTT
GGCTGGGCAACTGGGATCCTGGGAGCTTGATCAAAGGACATAAGTGCAAATGTTTCAATT
TATAGAGATGGAGTGTTGCAGCTCGCCAAAGAGATGGAATAAAGAGTAA
>Unigene0000654    size  242    gap  0  0%
GGAGTTCAGAACACATGTATGATGGATTACCATGATGAGATAATATACTGGGACACAACA
AAATAATAAAATGACAAAATAAAATGACAGAATAATAAACTTTAATACTACTTAAACAGC
AGATAACTATCAGCATGTAATTACCTAGAAGCTGCAGAAGCTGACTGATTCCATTCTAGG
GGTACTACCTGAGAGCTGGGTGACTTTATAAAAGGTTACATATTGAAAACATTTGGCATT
CC
>Unigene0000655    size  464    gap  0  0%
GGAACTGGTACCTCACCAATGTCTGCAAAAGTTCATAGAATGACATGATGAGAAGCATAT
AAAGGGCAGTCCGGCCTGATAAATAGCCCAAGCCATCGAATAACATTGACGAGTGCACAT
GGAAAGACTGAGAATCCTCAGCATCAAAACAAAAGGAACTTGAATGGTTGCTGTCAGCCG
AACCATCTAGTCCTTCAAATCATCTCATGGCTATATATCTACTTAAGGTATAGTGATCAT
ATATGCTACACATATTGGACAAACAAATTTTTGGGAAAATATATCTACTTAAGGTAAACC
ACCTCCCCCTCTCTACACCAATAATTCTTTCTCTTACATTAATGTATAGTGATCATAAAT
GGGAGATCTACTGATCAACCAATGACCTACAACTTTTGTTCTGTTGAGCTGTCCTCCATG
TTGAACAATACATTTATCAGGATATCCATATTTTAAGTCTGAAG
>Unigene0000656    size  443    gap  0  0%
GGAACTGGTACCTCACCAATGTCTGCAAAAGTTCATAGAATGACATGATGAGAAGCATAT
AAAGGGCAGTCCGGCCTGATAAATAGCCCAAGCCATCGAATAACATTGACGAGTGCACAT
GGAAAGACTGAGAATCCTCAGCATCAAAACAAAAGGAAGTAAGGAACTAGAACGGTTGCT
GTCAGCGGAACCATCTCGTCCTTCAAATCGTCTCATGGCTATTGCTACACATATTGGACA
AACAAATTTTTGGGAAAATATATCTACTTAAGGTAAACCACCTCCCCCTCTCTACACCAA
TAATTCTTTCTCTTACATTAATGTATAGTGATCATAAATGGGAGATCTACTGATCAACCA
ATGACCTACAACTTTTGTTCTGTTGAGCTGTCCTCCATGTTGAACAATACATTTATCAGG
ATATCCATATTTTAAGTCTGAAG
>Unigene0000657    size  220    gap  0  0%
CTGCTTGTTTGCATGTCTATGTATGTGTCAGTGTCAATGGTCTGTTAGTGGTCTGTTTTC
TGTCTTAATGTGTCTTAGGTCCCAGGTTTATACTTTTAGAGTGCTTTTCAAGTGTGTCCA
AGACTCAACCTAACTTGTTTCTTGTCATGTTTAAAGGCCAGTGCTATGTTTGTTGAAGGG
GTAAAGAAACTGAGCTATCAAGGTGTTTGCACTTGTAATT
>Unigene0000658    size  212    gap  0  0%
AAAGAAAGAACAAAGGATAATTGAGAAACATTTGTCCTCCACTCCTAAGACAAAATTCAT
GGTCCCACGGATCCTTGTCCTATCTGTACTGTAGAACATCTTTTCTCTGTTTGCGAAGGA
ATTTGTCTTCTTTGTGGGTTGAATAGAATGTTCTCTATTACTTATGCCCCTTGACAAAAT
TACAATTTCAGGAAGCGCAAAGATTTGCTCTG
>Unigene0000659    size  529    gap  0  0%
CTAAGATATGTCACTGATGACAATCCAGATATTTGGTTCCTCCCCAATATTGGATCAGCA
CAATCAAGCAGATATAAGGCTTATGGTTTCACCTTTTTGGGAAAACCATTTAATCCTAGG
CCAGGTACTCACAAGACTGCGCCTGTGTTCTGAGTCTCCCTACCTATAACCTACAGTTTG
CTGTCAGCTGTTCTGTTCAGTAATATGGTGTGGTAAGTAGTACACACAATGACGTCCTTT
TGTTGTCTTTACGAGTTGAGGAGTGCCATTTTCCATACAACAAATTAATAGGGAACCCTT
TAATGTCCCAAGGCTAAATATTGGGAATCTACGGAGGTAGCAGCTACTGAACAATGTTAC
TGAATCGAACCACCAACTGAAAACTCAAGTTAGTGGATGGAGAGGCCTAGGGCTCATATA
GGGACTAAACAACTTTCGCCAGTACACCAATGCAGGATACAATACCGATATTCACGGTAA
TTATTTGTGGGATCAAATTGACTTAACAGGATGAAGTATTCATCATGCT
>Unigene0000660    size  695    gap  0  0%
TCCGCCGACGACAAGTCACCGGAATCCTACATCCATGGCTCCTCCCCAAGGAGCATCTTC
GCCTTCCCTTCGTGGGCCTCGTCGTCTCCGCTCCCTTCCCTGTGCTCCACTCCGACGCCA
TCTCAGGAATCGAATTCCCCAGTCGACACGCTTCTGGGTCCGGCCAACCGCCTCCGGCAT
CTCACGACAGGGTCCCCGGCGCCGGACTGGAGCTCCACCACATGCTGCTGGACCACGGTG
AGAGAGAGGAGCCTTGCAGCAGAAGCAGAGCCATCACAGGACCCTCCCCTGGTGCTGCTG
CAGAGGATGATCGAGGAAGAAGAAGAGAAGAGCCGAAAGCGGCCTCGCGCAGCGGAACCG
GCAACCACCGGAATTTGCGCCGGCGCTCTCGAACCCGTCCTGCCGCCAGCGCGTAGCTCT
CTGCAACTCCGGCTACCTCCGATGAGCTCCGATGATTGGACGAGCGAGGGGGCGGGAAAT
TTCCGCCGGAGCAGGGACAGCAATGTGGGTCATGGGTCTTCTCCCCCGTCCCCTTCCTCT
GCTCGGCGACCATGGAGACACCAATCTTCTGCAAATTCTGATGAGCAGAGCAGGGCAGAT
GTTGAAGTCTAGTGACACGAGCCTTGGTGGCTCTATTTGAAGCTTCGCCTCCTTGCAACA
ATTTAAGGTGATCAGAAAAATGCAAAAAAAAAAAT
>Unigene0000661    size  424    gap  0  0%
GGATTCAAACTTCTGAATGATCGGATGCCAATCAGAAGCTCTAATCACATTCGGAGATAA
TGGAAGACCCAGATAGGTGAAAGGAAACTTCCCAACTTTGCAGCCCAACACAAATGCTGC
CTTATTCAAAGCATACTCCGCAATGTTGATTCCAAAAAGTTGACTCTTAGCATAGTTGAC
CTTCAGGCCAGTCACCTCCTCTAAAATCTCTAGCAGGAGGCGGGCTCTAATAGGTGTATC
TGCTCCTTCATCAAGAAACAATATAGTGTCGTCAACATACTGAAGATGAGAAATGGAGAC
ACCTCCTCTGTGGTCGTGGAAGCCGGACACAAAACCTGCTGAAACTGCCCTCTGCCACAC
TTTGCTCAAGACATTAGCAACAAGGACAAAAAGGAGGGATGAAAGAGGATCCCCTTGCCT
CAAG
>Unigene0000662    size  406    gap  0  0%
TGATAATATGGTAAAGTGAGGGGTATATTTGACATAACCTATATTTACGAGAGTATTTAT
GCCGGAAAAAACCATTTTCATTATGAGGGCGGAAGTGTAGTACCCTATCTGGAGATATTT
CATTTCTGTGGATTGAAGTTAACCATGAGGGCATGTGGTTAGGCTTTTCTTAGGGTATAA
AGTTAATTACAGAAGAATGGAAGTTGCGGAACAACCCATTTTAATGACCACTCTTTTTTT
TACCAGCGTATGCTATGTATAGCCAACAATATCTTTCTTCTCCAATTAAAATAAAGTCTT
TCCCAGCTGCTAACTTGGCTATGATTGAAATACGAGCATTTGGGGTTTGGGCTTCATCTT
CAAGCAAAACCTGAGAACTATATCATAAATTCTATGCTGGCCAAAG
>Unigene0000663    size  206    gap  0  0%
AGAGAGAGAAGAGAGAGAAAGAGATTATATATATATATTATATATGCATGAGGGAGGACA
GAGAGATAGAGAGAGATGGCTGGGCGTGAGAGAAAGAGAGAGAGGGTTAAGAGAGAGAAA
GAGATAGAGATAAGAGAGAGAGAGGGAGCGGGAGAGGAGAGAGAGGGCGAGAGACGTACA
GGGAGTAGAGAGAGAGAGGGGTAAGA
>Unigene0000664    size  398    gap  0  0%
GTACACGAGCAACGCGCTGGCGCTCGTGAACAGCCTGGTGGGGACGAACCGCTGATGGCG
CCGCCGGTGACGGACGTCGCAGGTCGCCATCGCCACCGTCACCGGCCCCCTCCCACAATA
TATGATGGGGTCCACGTAACTTTTTTTGTGAAAATTATTTGTGGTACTATTACGTATAAG
CTATATATATGCAGAATCTCGTCTTCTTCTTCACAGCAGTTAGTTATTTATTAGATTAGT
TTGGATGACCGCACTAGCTGATACGGGAAGCTACAGCGGCCGGGTACTGTTCATGTCAAC
AACAAGCATATATCTAGGGTACTGTGTTATCGTCCTGGTCAGTCACCAACTGTGGTTACT
GGATTAATGGTCATGAACTAGTCCAGGATTACGTGTAG
>Unigene0000665    size  237    gap  0  0%
ATGTAGGGTGTCTTTTCGTAATTCATATATTATTATATATATGCATATGTTTGTTAGTTG
TGAATTATAAACATATGTATGACACGTGGTCCAGGACTGTAAGACATTAATGAAGTTTGT
AATTATTTAGCATCATGTGGAATATTAATTGTAATGGTTGCTCCTATATGTTTTGAAGTG
ATCAGCTTTATGTAAACGCAAGGAAATTAAGTTAGTATAAGAGGTATGAAAGAGAAG
>Unigene0000666    size  1188    gap  0  0%
AAGTGTATTTGGTTTTGAGATTTTCTGAGAATTTCTCTTTTGTGTGAACGACGTCTAGCC
CAGATGACTCGTTTATCATCGAGGTGAGGGTATCGTCCTGGTGTGACACATTTTATAATA
GTTGATGTTGTCGGTGTTTTAGACATGTTTGGAATGCGCCCAAGTACCTTGACGTCTTCT
TAGAGCCGCGTCCACTCTCCTTGACACGTTCTTGACTAATAACATGTCTTATTGCTTGTG
CATAAATTCTTGCTTGATGGCTATGTGGCTTGACCTTGGAACCCATATCACCCTAACTTG
ACACCACTTTGGCCATCTTAGACCCCCCTTTGGACACCTTGGTCACTCTCTTGCTTGCCA
AGTACCCCACCTAGCCCCAAATGACTATGCTACCCTCACTCTCTTGGAGACTACTTAACC
CCCTCATGTGGAGATCATAAAACCCTATTTATTTCCCTCTTCTCCTTGGTCTCTTCCTCC
CAAATTCGTCCTCCTTGGTTGCTGGTGGAATAGAGCTTCTTCCCTTGCCATCTTTGAAGA
GATAGCCTCTCTTTGTCTCTCCTTCACCCTCCTATGCATGTGTATGCTTGGTTTCTTAGC
TAGATCTCTTGTTGCAGGTGCTTGCATGCTGATGGATGCTTGGTTGGAGATGAGATCATG
AAGATTTGGAGCTTAGGAGCTTGGATTTGCAACTTGAAGGCTCCCTTTGTTGGAGTTGGA
GGAGATGAAGATCTCAGGTTGGAAGAACTGCTGACCCAGATTGTGTGACCCCTTGCATTT
GCTGTTCTTGATCCCTCTTCTTCGATCCCCTTTCTGATCCAAATGGTGGAATAGTAGGTT
TACTTGTTGTAAACAACATATCCAAATTTGGGGCCAATCCAACGGTGGATTTGGCAGATC
ATGCATTGGTAATCTAAAGGGGAAATCTGTGTAGCCTGTGTGACATGCTGTTGTTTCGAG
GGGCATAACTTTGGGTGTGGTCGGAACTAGAGGTTGCATGTTATATGGATGGAAAGAGGA
CTTAAAATGCTACACTTTATATGTTTAGAGTTTCTTCTAATTCGGTTTTGATCTAGCTGT
AAAATTGACATCTTTGAGTCCCTGTTTCTGCTTGTCAGAATCGAGATTGGCATAAAGTGG
ATGATTGAGTTAGTGTGGCTCATGTAATGGTTAGATCGACTTGGTTTT
>Unigene0000667    size  241    gap  0  0%
CGCGGAGATCTTCCCGTCCCCGTTGGCGTCGAACTTGCGGAAGACGCGCTCCAGCTCCTC
CTCTTCCCGCGACCGCGTCGCCGTCGACGAGGACGAAGAAGGGCGTGAGGCGCCGCCACC
GTGGGCGGAGGAGGCCTCCGTTTTCTTCTTGCCGCCGCCGCCGATCCCGCACAAGGATTT
CAACATGCTCATCTCAAAAAAGAGAATATCTTGGAAAGAGCAGAAGCACAGAAGAGAACG
T
>Unigene0000668    size  279    gap  0  0%
AAAACAAGATCGAACCCTCCCGATCCCCAATTCTGAAACCCTTCCCGGACGAGACCACGC
GGGAGCTGGCGGCGAGGCTGATGGGGCTGCTCTGCAGCGGCGGCAGCAGCGAGAAGACGC
CGACCGTGGAGCTCCTCTTCCGGACGTCTCTCAGCACGCGCAGTGCGGCAAGGCCGCGAG
GGTGGTCCTCATCGCAATGTCACTGATGCCGCCGATGCCGCTGATGCCACTGATGCCGCT
GATCCATCGCGTCGCCGATGCCGCCGCCGACCCCTGCTA
>Unigene0000669    size  260    gap  0  0%
AAAAAGATATATGCCACACTTTATCAGCAGGAGTAATATCTTGGATTTTGCTTGGTTTAT
ATACAAGAATGCCATTTTCTCGATGCACGCACGTCGGTTTCCTTTTTTGCCTAAGCAAAT
AATTATAATGGCCAACTCTATGATGAGGCCTTTCAAGCTATTCTCTCATGCTGAGCAATT
GCTACCCACAGAGAACAGCCACATATATAAATAGTTGCCAACGGAAGCCCAGAAACACAC
TGGAGAGAGAGAGAGAGAGA
>Unigene0000670    size  265    gap  0  0%
AGATATGGCTAGAAAAGCAAAGGCTGACATGGCAGAAAAGTTTAAAAGCGAGGGAAGCTA
GGCCAATGGACAGTTTTTTGTTTCCTTTTGCAGTAAGTGTTGTTCTGGGCATGACAATTA
TGTACGGGAGATGGTTATAACTCCTCTTTTTTTGGCTTTTAAGGAGTTCTTGAGGTGGTG
TGAAGCTTCTCCTTTATTGGCTTCTTGGCTTTTTTTCTTTCACTTGTATACTTTTTACCT
TTTCTAATATAATCAGTGGTACTAT
>Unigene0000671    size  385    gap  0  0%
GCCGGCGGCAACAACAACAACAGCCCGCACGGCCTCTACGAGCCGCCGGACATCTTCGAT
CACTTTCAGGCCGCCGGACCCATGCGGAGGGTCTTCAGCACGGGCGACATACAGGGCATC
GACAGTCTCCAGCCGTCGGCGGCCACCGAGAACTGCGGCCAAGAAGTGGGAGGAAATGGA
GCCGCGACGGCGACGCAGCCGGGCGGGCGAGTGGGGCGCTACAGCGCCGAGGAGCGCAAG
GAGCGCATCGAGCGGTACCGCAACAAGCGAAGCCAGAGGAACTTCCAGAAGAAGATCACG
TACGCGTGCAGGAAGACGCTGGCGGACAGCCGGCCCCGGATCAGGGGGCGGTTCGCGAGG
AACGGGGAAACAGAGCTGGAGGCGG
>Unigene0000672    size  219    gap  0  0%
AGCACCACCACCACCATGGCGGCGGCCACCTGTACCCGCCCTCCCCGCCGCAGGGCGCGT
CGCCTTCCTCCGACAGCGGCAGCTTCCTCAGCCCGCCCACGTCCTACGCCTCCTCCATCC
CCTCGTCCTACCTCCAGAGGAGCAGCAGCGCCCTCTCCCTCCACAAGCACGTCTTCGACC
ACGCCGCCCGTCACCATGCCGGCGGCGGCGGCGGCGGCG
>Unigene0000673    size  325    gap  0  0%
TGATGATGATGATGATAATGATGAATAGAAGTAAAACCCAAGTGAAAACAAGTGCATGAA
ATTCCTCAAATAGCTAGTGCTGCTTGAGCTATCTGAGAAACTATGGGAGCAATACTGTGA
CACTCAACTGTGCATTTGAACGACTGCAATATTTGGACTGGATTTTTTAACAGCTGGCTT
GGTCCCAGAAAATGGGGACATTGTATGGTGTGGAAAACTTTGAAAAATGTGGGACATCCA
GATACATAATTTGATTGCGACTATATCTCTCAAACATCTAGATGCCATTTAAAATTGGCT
CTTGTCATGTTATTTTGCACCAGAA
>Unigene0000674    size  276    gap  0  0%
AGATCGAACACTAAAAACAATAATGTGGTTTGTCTGAATAGATCTTTTTCTTTGAATTTA
TGCAATTTCTATTATAAACATTTTAGTGATCCAGTTTGTCTAATGGATCTTTTTGCTTTA
AATTCATGCATTTTTTAAGTTTTAGTATAAGCCTTCATAAATTATTTGCAAGTCCTATTT
ATACATATGCAAAATATAAAATAGTTGTATTTGTTGTAGTACATGTCTTTAGTCAAATCG
TTGTATAGTTGTTTTTATTGAAATTGCTGTATTCAT
>Unigene0000675    size  375    gap  0  0%
GTCAACCTTCAAAGAAGCAGTATAGATATAGTACTACTGGATCTTCGATCACCACCCTTA
ATTTGCTTGTTACATATTCTCGCTGGATCTCGCTTAATTACGTGTACCTTAATTACCTAG
CAGATCTAGAAGGCTGCAGATTGCTGGAGCTTGCATGCTCCACATTAATATATCTTCATC
CGCCAGCTTATTATATATAGTTATTCGATACACAAACACAGAACACTATATATACTATAT
AGTAGTAGTACGTACTACCGCATGCAGGTGTACGTACGTACGTACGCACGTACGCACATC
ACATGTGGGGCTTCGACGGTCGGCCGGTGCGTGAGCGAAAGCCGGCTGATGAAGCTAGCT
AGCTAGCTCGCTAGC
>Unigene0000676    size  235    gap  0  0%
AGGCGATCGACAAGCATGGGGGCTACTACTTCTCCTTCACCGGCAGATCAACCGCCCGGC
TCTACGGCAGCCACGACTGCTCGTACAGGTCCGGCACCCCCTTCAAAGTCCTCCGCGGAG
ACGAGTGGTACTGCCAAAACTTCACCTACAACAGCGTCTACATCGCCCGGTCCGCCGCCG
GCGCCGGCACAGGCAGCTGGGACATCACAGCCCGGCCGCAGCAGCAGCAGCAGCA
>Unigene0000677    size  213    gap  0  0%
GGGGTAGCGTACAATGCCCTCAACCAACCAACAAAGAGCGATGTGATATTGTGATGGGGT
TATGTGCCAATACCCAGATTATCCATCATCCTCGCCATCGTCACCATGTCTCCATTTCTC
CTTTTCTTTTCTTCCTCTGTTTCAATCATTCTGCAAGCCCCTGTTGGTACCCCGAACACA
CCAGCACCCCCATGTGCGATCTGGCAACTGCCA
>Unigene0000678    size  602    gap  0  0%
TAAGCCTGTTACCTCTTAGCCTGTTACCTGTGTTATATGTACTTTATCCATATCATTCAT
ATTATGGTAGCGATCAGTGCCATTCTTTCTGTTGTTGGATTTTGCTTTCCAACTACCAAC
ATATTCCTCAACAGCATAAGCTATGGGAATCTAGTGAGTATGGAAGACTGATCATCCAAT
GGAGAAGTCATGAGGGGCAACTATGTAAAACCAAAATTTTGACATTCCCAAATTAAACTT
GTTGAGGGTATATGTAGGTGATGTGAAGAAAACAATATGTAAAAGGGAGGGTATGGAGAA
AATAAAGGGGAAACGGGGTGAAAAGAGAAAGAAAATGAAATGGGAGGATCTGTGGTGCTG
TGGCAGAAGGGACAAAAATGGAGAAAAAAGGGTAGAGGAGGAAAGACAGAGAAAAAAGAA
GAAGAAACAGAAGGACTGGAACAGAAAGGGAAAAAAGTGGAGGGTCACACTGGCCGAGGG
GTTGCAGCAGGTGGTGGCTGCTTGGATGCATAGGAGAAGCTGGGTGACAGTGCTCAACCA
CTGACAGTGCACTGTGAGGGGCAGGAAATGGGTCGTCTGGGCACTGGATGTTGCACAGGA
TT
>Unigene0000679    size  497    gap  0  0%
TCAACATGATCTCTTTAAACAGTAGGCATAAAGGTGCTTCAATACCGGTCAATATTCATA
AGAAGCTTCAATTTTTGGGAATCAATACTCCGATTTTTAGGCACAAAACTCCAAGGATTG
TTCGTTGGCTGAGGCCCCCTCCAGGAAGACTCAAACTCAATGTTGATGGTGCCTACAAAC
TAAGTGTAAACAAATCAGGTGGAGGAGGTGTGTTACGTGATTCACAAGGGTGTATGTGCT
TTGCATTTGCGGCTCCTTACACAAATATTAACTCAAGCCTGGAAGCTGAATGCATGGCTT
TGCGAGATGGTCTATCCTTATGCCAGGAGAAAGATGTCAGATCTGTTATTGTGGAAACGG
ATTCTCTGGTTCTGGCACAGATTGTCAAGGGCACGTATTCCATTCCCTGGTCCATCTTAT
ACATTGTTCATGAGTTGGCGGTCCTCTGTCAAGCTCTGAACGTTGATATATGTCACTCTT
TCAGGGAAGGAAATCAG
>Unigene0000680    size  350    gap  0  0%
GCGGATCTTATGTCCTGACAATATGATGTTTGGTTTCAATAAGTGTAACTTTATGTTGAT
GTATTTCAGTTAATAAATGTAATCTCTATGTTTTTCTAATTTTTTCATATATTTTTTTTG
AATTTTTTTAGCATTTACTTGAGGGGGTAATGTAAACACGCCATATATTTGATGTTCAAA
TATCAGGCAGGAGGGCAATGTAAACACGCCATATGTTTGTAGATGAAATGTTGCCAACTT
TGCATCTCCAGATTACTAAATGGATTACCTGCATGCAGTGGCAGACCTAGGTAACCTAGG
TAGAGCTCAGTGGGGTCACGTGACTCCACTGAGTTTTTAAAACTCTATTA
>Unigene0000681    size  321    gap  0  0%
GAATAGGACATCTGACAGTGCGGATAAAATGCACACGAGTCCTAATCTGTCTTTAGTGTT
CCATTCATCTACATTCTTTGCACTATCAGGAACATTCACATCAAGAACAGGGGGGTCCGA
TTCGATCAACGAAATGAGTCCGATCATGGTGAGCCACATCCTCATGCGTTGTTGCCAACG
CTTGAAGTTCTGCCCGGAAAATTTCGCGGGCATACCGGACATGTCCACTCGGGTACCGAA
ACTCATCGAAGATGATGCCATGTATGAAAATAATTTCTCTAAGACTGTTGAAAAAATAGT
GTATATACGGGCATAACCATG
>Unigene0000682    size  357    gap  0  0%
GTCTCGCGAGATTTTGCTTCGTTATCTCTGCTATTTGGCCATATTCGTTGTATCTGAGTC
TGGTTTATGCTTGAGGTCAAAGTCTCTTATTCTATACCTGCCTTATAAACATAGTAACTA
CGCTCTACTGGTGCAGTGATCAATACTGACTTGTTGAATATTGCTGTCTTTTCTGGTTTG
CAGCATGGTGTAACTACTTTACTGTTTTGTTCATTTCCCCATTTTCAACCTTATGTATTA
TGAGTAGTCAGACCATTGATTTCTAACAAGCAAATATTTCTCTGACTCATTTCATGCCTA
TCTAAACTTTTGATTAAATGCTTATGTGTGCAGATCAAAAGTATAGAGAAGCCAACT
>Unigene0000683    size  368    gap  0  0%
GCGCCGCTCTGCCCTCCTGCCTCTGCAGTGGAAGGAACTGGTGCGCGAAGACGTGGAGCA
ATGGAGGAGGAGGATAGACATTAGGAATCATTGGCTATCTTTTTTCTTGCCCCTCAATAT
GGTTTTTGCGTCCGCGCATTGGCTATGGGATGCCCTCAAACACAACTCTAGATGACATCA
ATCTCCTCGAGTCTATGTGTGATCGTAGAACCAAGTGCCCAAATGGCTCGGCCTGTCGGA
CTTTGTGTTCATCAAAATTGTGCTTTCCCCGATTCCAACTCCTGCTCACTCAATTCAACT
GGGCTTACATTCCACATACTCTTAGTTTCCTCAAAACTTGGTTCTTCACTGTTTTCTTCA
TAATGCTG
>Unigene0000684    size  550    gap  0  0%
AGTCGTTGGAGCGGAGGCTTGCTGTGGATTGATTTTGTCACTTCTCATGCTTCTTCTTAC
TGTGTTGGATCCTGCTATTTGCCCTACTTTTGGAGCACCTGTAGTAGACGGTTGCTGTGG
ACGACGGAGCAAAGTTATCAAGTGTGATTGGGCGCTGCCATGCTGTGTTGCTTCCTCCCC
TCACCCCCCTTGGTGGGATCCAGGCGGCTGTAGTCTTGCTTGTGTATTGGGGTTAATCCG
CACTTCGTCTTTGGACGTGCGTCTGCCGAGCAACTGCGTTTGCTGCATAACAATTTTGCA
GCGGATTGCCGATAGAGTGAAGCTTCGCTGTGGTTTGGAGCTCTCTCATCTCAAGTTTCT
CCTCAGCTTGGAACTTGTTACCCTTAAATTGGGAGTTATCTCTTTTAGCTGTCTTAGTGC
TAGGAGTGTTGTTTTACCTTCTGCTGCAAGTTGTCATGGCCGTGAGGGGGTATGGGCTGC
CTTGTTTTGTCATGTGTTCGGACAGCTCTTTTACCATCCCAGCATGGTGTATCTCGGATG
TCAGTGTCCA
>Unigene0000685    size  293    gap  0  0%
GCAAGCCTCCGCTCCAACGACTAACGGTTGCGAAACTACTTTGCAGCAAGAAAGGTAGCT
CGGCAAACGCACAATCGAGATTGTGCGGATAATCCCAAACTCACGAGCTAAACCAAAGTC
AACCAAATTCCACCAAGCGTGATGGATGGAAGGGGCATAAAGGAGGAACACCACCTGAAT
TCTTGTCGACTCCATCTATGCTTATGTAACAAAATGATCTTGGAGGGTCGCACTAAGTCC
CGCAGCAGTGACCAAACCTGCACAACCACAAACAACACAAATATGATGCCTAA
>Unigene0000686    size  470    gap  0  0%
ATTGAAAGATATATGTAATTATGTGATTAGTCATATAATTAGCTGTTCTTTCCAACAAGC
TCCTTCTAGGATAGTCCAAAACTAGTGGGGGCTAGTTACTAGTTAACTTCTGGGGATTAA
CACCATAATTAGCTCTGTGTATGGTATATATTGTCATTATAATTTACAAGTCATGTCCAA
GCAGGACCTTGGTTTTTTCTTTTTTCTTTTTTATTTCTCATCGGTGAACACAACAACGTA
GACCATGGCTCTGTGTAATGGGTCAAACCCCGCAGCTAGCGGTTCCAATCCTAGCTAGCT
GGCATACGCGTCAACGCGGCGGCAGCTGTAAGCTGGCCGCCGGTGAGGCTACGCAGAGGT
TATAAGTATGGAAGCAACGGTATATATGCTAAATGGTCAAAGCCACGGCAGGGGGCAGAT
CAATAGAAGACGAGAGGGTTTAATAACCGAGTCTAGAAGGATGTTGGAGG
>Unigene0000687    size  290    gap  0  0%
TGAAGAGTGTTGCGCACGTTTTTGGATGTTTTCGCGCACGTGAATATTCGTTATGCAGTA
CCGGCTCAACCACCACCAACCACCCATTTAATAAACTCCATAACTACCCTATTAAATCAC
CTCCTCAACCACACCAACCACCCTATTAAAACCATCTACCCAACCACCCAATTAATCTCC
CTCTAACCACCACATCTCATGGCTATATAAACCCCCCTCCATCATACATAATCCATCATC
CTCCCACTTCAACTTCTCACATAGAATTCCCACTCACTTTTCTCCACACC
>Unigene0000688    size  599    gap  0  0%
GGAAGGGGAAGTTTTTTTGGCTCTTCACAGTTTAGCACTTCATTGACCATAAGTAGTTCT
TCGAAAGACAGAGGTCCAGGGAAAAATTATGAAGCTTTTGAAACGTCTGAAATGAGAATT
GCTATTTGAAAGTTAGATTAAAATCAATTTTAAAGTTGATATGGATTATGATACTGTTAT
TGGAGGCATTGATATTGCGATTCGAGAAGATGAGGGGAATATTATGGAGGCTACAACAGT
TCATTATGTCAATCAAGTATATCAATATGGTGTTACTCGCATAGCATTTTTTAGAATTTC
ACAAGTGTTATGTTGGCCGAACGAGAAGACTATCTTGGAAGTTGAAAGATATGACGAGAT
TGATCTGATTTTGAACAAGTTTAAGTGTAGCGTGTGAAGAAGCAATGTGTGTTCTTGTTG
ATGTTCGTGAATTGTTAAAAGCGCATCGCAAAGATTTATTGGTAATGCCAATTTATTCGT
CACAAAATGAAGCATGTAAATGATTTGCACAAGAGGTTAGAGAACAAAAATTGAGCATGT
GATAGATGCAAAATCTTCATGAGTTTTCAGAGTTTCTTGTCAAGAAATGTGATGAAGAT
>Unigene0000689    size  323    gap  0  0%
AAGTGGTAAGTGCGGTGGGGATGTAGGTGGGATTTTTCGCATGGATCTCCTCTACACCGG
TTTGATTTGAAGAGAGAAGGGAAGGATAGTAGAGGGAGGAGGGTCGGGGATGGCATGAAG
GCGGAGGGCAATTTCACTGCGGATGTGTGAGAAGAAGTTGCGCTTGTTGAGAGGGCAGTG
GCCATGGGAGTGTAAAAGGGGACAAGGGTGACTGAGGGTATGTTTGGTCTTTGAGGTGCC
TTAACAGTTTGCATAACATATACCACCGAGCATTCGTGTCTGTTTGACGATAGGGAGCCA
CAAGGGTATTGAGAGGATCGGGA
>Unigene0000690    size  269    gap  0  0%
AAAATTCCGTCAACTTTCCCGAACCCACCGAAACGGTTTCGGTTTCGGTTTCGGACCCAG
ACAAAACCGAGACCGAAACCAACACTACCATCCTTGAACCAAACCAGGGAAGATTACACA
GGGCATTATGTGAGTTCTAGTCTAGGAATCTGCCACGGAGCTTAAAACCTCAAAGCAGCA
GAGATTCTTGGAAGATCAAGATGTTGAGTCATATGGGCATCACAGGGGGTTCTCCCACAC
CATCTGGCAGCCTCCCCCCAGTGTCCTCA
>Unigene0000691    size  208    gap  0  0%
GGCATTGACCCTTCTTCTACCTGAAGCAATCCTCTGAAAAAAAGCAGTGTTTCTGTCACC
CTCTTTAATCCATTTATCTCTAGACCTTTGTTTCCAATAAATTTCCTCCTTACATAAGAT
GTCCTCATAGTGTTTCTTCATAGAGTCACGAGCAGCCCTGTCATCATCATCCAGCAGCCC
TGCTTCCTCCAAACTATCCCAAGCATCA
>Unigene0000692    size  233    gap  0  0%
TGGATGTTGGCGCGACCAGGAGTTTACTGTGTGCTGGAGGAAGGCGCGGCCAGGAGTTGC
TGGGCTGGGCCGTTGGAAGATGGCGGCCAGGAGCTTGCTGTCTGCAGGCGCAACCAGCTG
AAGTTGAGGGTTGGCGGCCAGGTTGGTTGTAGCAGGGCGGCGGCCAGGGGCAGGGCGTGA
CTAGGAGGAGGGGGTTTAGGGCTTGCGGCTGTGAGAGGAAAAGAGGGTGGCCG
>Unigene0000693    size  208    gap  0  0%
TCTAGTCCTTCGTCTTGTACTGATTTTATAATGAGAGGAACCGGACTCTTCTTCTCATAT
ATCACTGCTCCTTGAAAGCTCCGTTTTCCGACCAGAAACCTCACCCCCATCCAGCAGCCA
GGGCACGTGGCTATCCACTGACACGAGCTGAAGCCGGGCACTACGTACAAAGACTCGAGG
ACAAACTTTGTTTTGGGGTGGGTTGGAG
>Unigene0000694    size  278    gap  0  0%
TGGCCTTGCCATGGCGTTTCTTGCACATGTGTTGTATGTCCTTCTGAATGAGCCCTGACC
CTCCTTTTATAGGGTGGAGGTGGAGACTCCGTTCCGGCCAATGTAGGGCGTCGTTCTGGC
CATTAATTGGCGTCGTTCCGGCACCTTGGACTTGCTTCGTAATTTTTTGGATCTACATTT
CAACCTTTTTCCTTTTCCTTTATTTCCTTTCCTCCTTATTTCTTTTGTGTATATGCCCCT
ATGGCATCGTGAGAGAGAGAGAGAATCGTGAGAGGGAG
>Unigene0000695    size  215    gap  0  0%
TGGCCTTGCCATGGCGTTTCTTGCACATGTGTTGTATGTCCTTCTGAATGAGCCCTGACC
CTCCTTTTATAGGGTGGAGGTGGAGACTCCGTTCCGGCCAATGTAGGGCGTCGTTCTGGC
CATTAATTGGCGTCGTTCCGGCCAATGGAGAGGTTCGATTTGCATATAAGCCCCTCATAT
TTTTAATTCTTTCAATTTTCTGGAGGAGAGAGAGA
>Unigene0000696    size  478    gap  0  0%
AGGAAATTTATTTTTTCGGTATTGTAGAATTAATGATAATCTTGTTGGGTCAAAACCGGC
AAAGGTTTCTGAATTGCAGGTGTTGTTCGTCGTAAATAATCATGGGGGTTTATTCGATAT
ATATGTGTGATCTTGTTGCAAGAACAAGGAGATCACCGGAGCCTACGATCTCGGAGAATT
GGACCAGGCTCTATTTCTGTATCTGGACGGACACAATCATTCATCAGATCAGGAGAGACT
TTGAACATCTTCCCATCGCAGCCTATGCATGTTAATGAGCCATCCACAAAGGAAGGCCAT
AGCATAGCTTCTCCGACAACAAGTACCTCTAAAAGGCCAACAGAGCGGTCAAAGGGGCTT
GTCAAGCCATCCAGGGCTCATCCTGAGACGACAGACAAGAAGAGCCAGTACAACATTTGG
ATATAAGAGAATCATATAGACATAATGACCAACAGTTTATGATCCAATTGCGTGACCA
>Unigene0000697    size  640    gap  0  0%
GTTCAGACAGGTAATGGATGAAGCATTTTCCTACATACATGCCATTGAACAGAAGAATGA
ACCATTTTCCTATAAATCAGATGGAAATGAGCACCTGAAAACATATCCATCCATTTTGAG
TTTAGAAGAATTTAACAGATGGTTCCATCATCCTCGGCTACTATTTTACGAGACTGTCCC
AATGTGACATTCTTAATAATTGTCTACATCAAACAGCAACTTTGAAAGTTTGATTATCAA
ATCAAAACTTAATAAATTGGTCTATCTGTTTTAATCCACTTTACACGTGCACTTTTTTCC
TTAACAGATTTACTTGATCATCTTTCTTTTGTTAATATACTCGTCGCCATCTGGAACTCC
AAATTCAATCACTTGTGAGTCAATAAACTCTTGGGAGTTAGCAAATTTGTCAATACTGTG
GAAACAACAAATATTAGCAGCCTAAACAACCATCGCCTATAACAAAATCTAGCTCAACGT
GTCCAGTCCAAAAACACGAACTCAAACAGTAAAAATCCAAGCTCAAGACAAACTTGATGT
CGCATGCAATTTCTATGGCATCCTATCTTACTCGGCAAATCAGAAAACCAGTGTAAATTA
AAAAGAAAACGCAAGGGGCCAAGCAATACTAAGGGTTAAG
>Unigene0000698    size  309    gap  0  0%
GGACTTATGGAAGAGATCTTCTTTCTTTCTTCTTTCTTTCTTTTATTGCCCGACTGCGAC
ACTATGTTGGTCCTGCCCCCGGCATTTGTGGTGTTATTCTGGCTAATGTTTGTAAGATCA
AGCCTGGAGGTATTAAAACCACGTTGCATGAGAAATTCTTTGGCACTTCTTTCAACTTTT
TTACAGTAATATCTTCATCTACATGGATGAGCATAGAGACCTGGGCTTAGCCCTGTGGTT
TCCCCTCCTGCCTAAAGGAGGAGGGGAAACGGGAGGGCGCGGGTTCGAACCCTCGCGCCC
TCCCCTTAG
>Unigene0000699    size  244    gap  0  0%
TGGAGTATCTGGTGCATGGGATATTTGCGTAAATTGGTGGGATACATTCACATGTGCTAA
TATAAACAAAGCAAGTTTCGTGTGTGAAGAAGGACGCTGCCGACAGAGGGGGGTTGGTGG
ATGGGTTGGTGAACAAGAACGTCACCAATGACGTTCTTAACACCATCTTAACCCTATAAA
TAGCCCCTTACGTTGGCTTAAGATCGTGTACCCGAGAGAGCTCTCTGCTCTCTCTAACTT
CTGC
>Unigene0000700    size  310    gap  0  0%
TTTGCATGCTACATTATGGATGGTGTGGAGGGACAGGAATAGTAGGATCTTCTGTAGTAC
TGCACGGGATGTGGAACCTATTTTTGGGGATATTTGTCATGTTGTTAGGGAATGGGCTTC
CCTTCTTTGTAATGTTGGTCACGCCAACTCCTCACTTTTTGTACTGTTGGGGGGTTGAGG
TCACTTTTGTATTTTGGGAGTGCTTGGCTGCATAGGTGGGGTGCGAGTCTTTGGGGGCTG
CTTTTGGGGCAATTTTTGTGCCTACACCTCCTTTTGCACAGTTTCCTTCTTTTTATTTAA
TATACTTGTG
>Unigene0000701    size  390    gap  0  0%
ATCGCCGTCATCAACTCCCTCCGGACGACGGTGGATAACTGCTACATCGCCCACTTCGCC
ACCGACGGCGTCCTCGTCCGGGGCGGGCACGAGACCTACGTCCGCAACTCCTTTCTCGGC
CAGCACATCACCGCCGGGGCAGACCCGGGGGAGAAGAACTTCACCGGCGTCGGCATCAAC
CTCGACGGCAACGACAACGCCGTCACCGACGTGGTTATCTTCTCGGCGGCGACGGGGGTG
GCGCTGTCGGGGCAGGCCAACACCCTCACCGGGGTGCACTGCTACAACAAGGCCACCGGA
TGGGGCGGCATCGGCATCCACCTACGGTTGCCGGGACTGACCCAGACGAGGATCGTAAAC
TGCTACCTGGACTACACAGGCATCTTGGCG
>Unigene0000702    size  203    gap  0  0%
ACACAGGCATCTTGGCGGAAGACCCGGTGCAGCTCCTGGTAGCCAATTCCTTCTTCCTCG
GGGACGCCAACGTCGTGCTCAAGTCCGTGAAGGGCGTCATGCGGGGGGTCACCATCGTGG
ACAACGTCTTCTCCGGCAACGGCAAAGAGGTCGACATCGTGCAGCTGGACGAGTCGTCGG
GGAAGGTGTTCGGGGACGTGGAG
>Unigene0000703    size  230    gap  0  0%
CTTGAAATGTGACATTTGAATCGTTTAAGAAATGCTACCATGTTACATATGCTGTTGTCC
TTTGGATTGAGGATCTTGTTTTCCATTGGAAAAGGACTGTGCTCACATTGACTGAAGGCT
TCATCAGCTGGGTGTCCAAACTTCTCTTTCATTTGATGTGGTGGTTGTCATTTATCCACA
CCGAAGCTGATGTTATTCCCCATATATCAGAGAGCATAGGATAATTGTGG
>Unigene0000704    size  230    gap  0  0%
AGCTCCGCCTCCTGCCAGAGCAAGGACGACACCACCCGCACTTCGCCGGAGAGAGGAGGA
TGGCGGCGACGGTGCTTCGCTAGAGAGAGGAGGACGCAAAGGATGGCGCAATGAATCGTA
CGCGCGTCGTCCTGTTCCTGGTTCAGGGGGCGCAAACGGGGATTAGGGCCAAGGGTCGTC
CGCAAGGGGGAGAAGGGGAAAAAAATGAGGATATGTGATGATGGGATAAG
>Unigene0000705    size  426    gap  0  0%
GGTGGACATGTACGCCAAGTGCGGGGAGTTGCACTCCGCCCGCAAAGTGTTCGACCAAAT
GCTAGCCCGAGACGTGGTCACGTGGACCTCTCTGCTCACGGGTTGCGCCCGTCACGGCCT
CCACGAAGCTGGTCTGCAGCTGTTCGGCGAAATGCGGGCAGCGGGTGTGGAGTCGGACTA
CGTCTTGGCGGCGGGGGTCCTGAGTTGCTGCGCGGAGCTGCCCGCTCTGGCGCTGGGCCG
GCAGCTCCACGCCGCCAACCTTCGACGAGGGTTCGATTCCTTTGTCTCAGTGGGGAACGC
CCAGGTGACCATGTACGCGAAGACGGGTTGCGTCGGAGAGGCCCGTCGGGTGTTCGACGA
AATGCGCGAGAGAGACGCCATCACCTGGACGGCCTTGATCGTAGGGTGCGCGCAGAACGG
CCGGGG
>Unigene0000706    size  229    gap  0  0%
CTCCGAGGAGGCTCAGCGGCCCCAGCAGGCGGCGGCGTTCGTGGAGAAGGAGCACATGTT
CGATAAGGTGGTGACGCCCAGCGACGTGGGCAAGCTCAACCGTCTGGTCATCCCGAAGCA
GCACGCCGAGAAGTACTTCCCCCTCGACGCCTCCGCCAACGAGAAGGGCCTGCTGCTCAG
CTTCGAGGACCGCACCGGCAAGCCGTGGCGCTTCCGCTACTCCTACTGG
>Unigene0000707    size  221    gap  0  0%
TATCAACTGGAGTGTGATAGCGCAAGGTGCCCTAGCGCCGCGGAGTGGTCTTCGCGCCGC
GGGAGCCCTAGCGCCGCGGGAGAGGTGAGCGCCCCAGCGCCGCGGAATGTGAGAGCGCCC
GCGGAGTCCTAGCGCCGCGGGAGAGGAGCGCCTTTCCATCCCCAGCGCCGCAGCTATGGG
GTGTTCGAGCGGAGCCCTAGCTTTGGGGCGTTCGAGCGGAG
>Unigene0000708    size  226    gap  0  0%
ATTTGGCCCGGGGGGTATGGTTTGACCAAAAGAAAGAATTCAATGACAGTCTCCGGCCTT
CGAAAGTTCTAAGACTATTCGGGGAGATTTAGAGACTATTCGGATGTGTTTCAGGCATAA
ATAGCGCCAGGGGTATTTTCGTAAATTGCCAACAAACCATGAAGAAATACATGAGACAAG
AGATGATTTTATTGATATCATGCTCAATACAATGTACATAAGTTGT
>Unigene0000709    size  609    gap  0  0%
GTTTTTCATTACCAATAGCCAGAGAGTGTGTAGGAAATATACAGAGATAAATTGTGTGTG
TGTGTGTGTGTCTCTTCTCGTTTTCTGAGATATGTTTGCATCAAAGTGTGTTAAATTAAT
GTTTCCACTTCCCCCACGAAAGAACAAGTGGACAATCTAATTGGCAAGACAACTAATAAG
AGATTTGGGCGACACAATTAACACGCACTTAAGGTGTTTGTGTGTTTGCTTCTTCACCAC
TCGATCGTCCCCGTACGTGACAGCGAGCTCCGGCGCAGAGGGGGACAGCTCTGCTGCCGA
CAAGCAACTCCCCCTCATCAGAGAAGGGAGTTAAAAAAAAACGAGAAAAGTCTGTGGATG
AGGGGGAACCACGTGTGCCAGATGCGTACTGGGAAACCGGGTCCCGGACGAATCACATGT
TGCCACGTCAGCAAGATGCCACGTGGCAAATTTCTGTTGGGTATGACCCAAGACGTAATT
ATCCCCTTTGACGTGGGGGTTGTGCAGCTAGTTAACAGCTGTGGAGAAAAATTTCAGACC
AACTGCAATTATATCACGGTGTTGTTAATTTGTACAAAAAATGTTTATATGTACAAGATA
ATTAATTTA
>Unigene0000710    size  382    gap  0  0%
GGAAGAGGGGAGCGCGTATGGGTGAGGGCAGCGCGCGCCGCTTCGATGGGAGGTGCGGGC
CAATGAGGTGCCGCGGCGCAGGGAGGGGGTAGGCAAAACGGGGTAGGCGATCCGGCTCCT
GATCGGCCAACCTAAATCCGCCCCTCGCGCCTCCCTGTCGGCTGTCCTCTGCAGGCCGGG
GCTTTGCTGCGCGACATTGGCACGTCGGCCCCTCACCCTGCGGCCCCGCCGGCCACAGCA
AGCGCGGCGGCCCCACCCAGCGGCACGTCGGCACCCCTCGGCCCCACCCAGCGGCACATC
GGCACCCCGTCGTCACCCTGCCGAGTGCCGGCAACAGCCAGGCAGCCGAACTCGTCTCCC
CCAAAACCCTCAAACCCTCGGC
>Unigene0000711    size  374    gap  0  0%
GGAAGAGGGGAGCGCGTATGGGTGAGGGCAGCGCGCGCCGCTTCGATGGGAGGTGCGGGC
CAATGAGGTGCCGCGGCGCAGGGAGGGGGTAGGCAAAACGGGGTAGGCGATCCGGCTCCT
GATCGGCCAACCTAAATCCGCCCCTCGCGCCTCCCTGTCGGCTGTCCGCTGCAGGCCTGG
GCCCTTGCTCCAGCGGCCCTCGTCACCCTGCCGAGTGCCGGCCACAGCCAGCAAGGCGTC
CGCAGCCAGCCCCCTCGTCGGCACCCCCTGCGACCCTATCGGCCGCAGCAAGCGCGGCGG
CTCCTCGTCGCCCCCCTGCGAGTCTGCAACCTTGCCGGCCACAAGCTCAACAGGCTTTGT
GCTGGCCATCCTGC
>Unigene0000712    size  400    gap  0  0%
TGGAGAAGAAGAAAACAATAAATAAAACAAGATATTCTCATTTCTCTCCTCTGCCCAGGG
GGCTACAGCAGCAAACGGAAACCATGGGGGGTGGGAGGAGCAAGCAAGTAAATATATACA
TATACACATATATATCTATATGAATATCTAACATATATATATGTATATACACATCATCTC
ATCCGATGTGCCAATACCAGGCATGAGACCAAGAAATTCATATAGATATATCTTCACACT
TCACAAGGCGCAGGGACAACTTTGCTTGGAACGGACCAGCAGTCCCAGACCTTTCACATG
GTGAAGACCTCATATGAACCAACAGCTATCTAGGGAACAGGAGGGGACAAAGCCAATAAA
TGGCTCTCACATCCACAGGAACATGCACAGGACACAAGAA
>Unigene0000713    size  281    gap  0  0%
AAAACCGAAACCGTTTAAGTCACGGTTCAAGAACTCGGGGGTCGGCCCAGGGTCGGCCGC
CCCCAAAGCGAGCCAGTCGGCCGACCCCGACCCGAGTCGGGCCGATCAAAGCCAACTTCT
CCCTTGGAAGTTCCCATTGTCCACAACTTCCCTCACCTCCCCCTGAACAACAACATCCTA
CTTCACTGGCACACGCGGGTCTTTGAAGACTAGGAGCAGGACAGGAAGAGGTATGTTTGA
TTCCATACCTTCCTCCACACGACCAATACCCCCAGTTTCCA
>Unigene0000714    size  255    gap  0  0%
AAAACCGAAACCGTTTAAGTCACGGTTCAAGAACTCGGGGGTCGGCCCAGGGTCGGCCGC
CCCCAAAGCGAGCCAGTCGGCCGACCCCGACCCGAGTCGGGCCGATCTGAGCTGACCCCC
GAGTTCTTGAACCTTGAGCGAGTGAAACAACCAAGTTGATCAGTGTGTCATCGATGAAGG
CGTGGACAAAGGACTTAAAGTCTACTCTATTATTGATCAAGCGCAGATGGATGGCAGACA
TTGCTAGAAAGGCGA
>Unigene0000715    size  288    gap  0  0%
TGCAAAGGAAAACCCAGTCCCCACAGGAGAATCAAGAAAGATAATGTTCACGACCTTGGT
CCATGAATATGGGTTTGGAACCAACGTGGGTACACTCCCATTATATCTAACTTTAAGAAA
AGTGAATGGGCCGATCTCGAAGGCTAACGCGCTGAGGCCAGAGCAACCTCCGCCGGTGAG
CCACAGCAGCAGGGGGTCCCCGGCGGGGTCCCCCTCCGACTGGACGAAGTAGTAGAATAG
TTGCACCTCGTCTTCGTCGCCCACCCCCACGTATCCGGTCTCCAGATG
>Unigene0000716    size  240    gap  0  0%
GTTGCTACATCTGTTTAAAAACAAAAAAAAACAAATGACAAATGCATCTGACAAAGAGAA
GTGCATAAATCTGGAAAAAGGATATTCCCCTCCGAAAAAGAAGAATCTGTATATACTTTA
TATCCAACTATACATATAGTACATTTTTTAACAAATTATCTCAATCTCAGGATTTTTGTT
GCGTACTTTCAACAAAAGAAAGTAACATACCAAGCTCCTAGTACTCTCATGTTACTCTTA
>Unigene0000717    size  212    gap  0  0%
ACACACAAACCCTTGATGCCCTCCCTCTTCCTCCTCCTCCTCTATAGTAGCGGTGACGCC
GTCCGGACACTGCCACAACGCCACTATGACATTGCCAGGCCATCGCCACTGTCGGGACCT
CCCCTCCCTCTCTCCCTCCTTCTCCTCCTCTGCAGTAGCCGAAATGCCGCTGCAACATCG
TCAAAACCTCCCCATTATGGGAGTGGTCCTGG
>Unigene0000718    size  205    gap  0  0%
AGGAGGAGGAGGAGGGAGGAGAGGTCCCGATGGCGGCTCGACGATGTCGTAGCAACGTTG
TGGCAGCGTCTAAACAAAGTCGCCACTGCTATTGAGGAGGAGAAGGAGCATGCTTGGGGG
TAGTTTTGGTATTTAGAGGGACTTGGGGAGGATCAAGCATGTCAGCCACTTAAAAATAAG
TTCTTAAAAAGGAGGGACATGAGGG
>Unigene0000719    size  206    gap  0  0%
TAATTAATTAGAAAAACCTTTTGCACATGACAAGATGTATAAACATACGTAGGATTAATG
TATGCACAAAGATTAGAGGTTTTCAAATGTGTAATAAAGCGCATTAATTAATTTGGATTC
AATTCAAGATTAATTTAAGCCTTATATATGCTGATGTTTAAACTTAATTTGGTCATGTCT
CAGGCTTTCTCTCCCAAGTGAGGACG
>Unigene0000720    size  500    gap  0  0%
GGAGGATAACAAAACCACCACCCCCACCTCCCCTTTTCCTTTGCTTCTCCTTGTCTTTCT
CTCCCAGCTAGTCCTCTACCTCACACCACACACTCTTCCAGCTGCTCCCTTCTCCCTGCA
ACTTCTGTGATGTGATTCTCCACCATCTCCCACACCCTCCCCCCATATCGGCCACCACAC
AGGGACAAAGAATAAAGAGAGAGGAAGGAAAGGATAAAACAACATCTAGGTTGCCATGGT
GTTCTCATCTGTTCCTTCCTATCTAGATCCACCCAGCTGGAACCAGCAATCTATCCATCA
AGTACAGGCGTTGGCGGCGGCCGATCATGGCGTCGTCGGAGGGGACGACGCACACGGCCA
GATCCCGTCGGCGGCGCGTGCCGAAGGCAACAACGTGCAGGGCGGCGCCGCGAGGCCAGC
GTCCATGGCCGAGCGGGCGCGCCTGGCGAAGGTGCCGCTGCCGGAGCCCGCGCTCAAGTG
CCCCCGCTGCGACTCCACCA
>Unigene0000721    size  484    gap  0  0%
GGGCCCGAGGGCCGGAGTTCCTAGCTGGAAGATGGCATGTCGAGGTGGAGGAAGAGGGTT
GCTGAGAAAGACCCGTAAAGATGTCTCGATGGGTACACTCCAACATTCAAGGCAGTATCT
AGTCGAGATGATTTTCAAGAGAGTTGTCGGGAGGAAATGAGTCTACCTGAATTTTGCGGA
GGTCTACCATATTTATAACGGTTGATGAAATCCACTACTATGGGATCATCCCCGGGGGAA
CCACTGGACAGGTTGTCGGCCCCCTGGTTCCTACCCCAAGCGGCTTGATACATGTGCAGT
GTCCCATGTTGCGGCAAGGGCTACGTGACAGACCATTCTCTGGCGCCGCACCGCCCTCCC
GTGCAGTCTCTGTGCGAGTGTGAGTTGTTGGCACACCCCTGAGGACGAGGAGTTCTCAGA
ACGTCGGTGGACCATGGGTCAGTGGCTGCCTGTTCTCGACAGGCCATCTCGGCAGACCTT
CTCG
>Unigene0000722    size  637    gap  0  0%
GAGTAATTAAATCGTACGTCTTCTTGTTGTTTACTGTTACCACAATCACATGCAGGGATT
GTTCCCCACCGTGCATGCAGGGATCAACCGGCTCATGATTCCTCCGGCCGCCGGCTGTTC
GTGCCCGCCCAATTAGTCTTCGGGCTCCCCCATGTCCAGGAACAGTTTATACGCTTCGCC
GCCGCCGTCGACGGCGCCGAGGCTGCCGCAGTCTGCCTCCTGTTGGTCTGTAAGATACGG
CGGGAAGAAACCATATTGCCACATAGCCAAGTTCTGGGGGGCAGTAGTACTACTACTGAT
CATGGCGCTGCAGGCGGCATCCGGCCAGGCGGCATCCATCAGAGAGTTGGTCATCGCCAG
CTGATGCTGCTGCCCGTCGACCCCATCAACAACAGTATGATCAATATCTCCTCCGAAAGA
AGACGACGGCGCCGCCATGTTGAGGTAGGAGGAAGGACCAGCAGTACTATTATTATTGGT
GCTGTTGGTGATCTGCTCGCTCTGTACACCACGTCGTCCATAGCTCGCCGTCTCGCCAGC
AACCTGATTAGTCTTCCGGAACACCCTGCACAGTACCCAGTCTTCCTTGGGGGGCTCGTA
GGGGTTGTCCAGCCGGAACTCGTGCATGACCCAGCCG
>Unigene0000723    size  517    gap  0  0%
TCCGTGCATGCGGCGGTGGGAGGTCCCGACAGCGGGCCTCCCCCTCCTGTTGTCCCCGCC
AGCGGCGGCTCTACCCGCGCCGGTGTCTCCCTGTCCTCCTCCCGAAGGCGGCGCCAAGAG
CTAGCGGCGGCACAGGCGGCCAACCCAGCAGGCCAGCGGACGACGGTCTTCCTCCTGCCC
TTTCTTCCTGCGTTGCCCGGACAAAGACAGGAATTTGATTCACATGACCAGGGTCATTTC
TAACCTGACGACGAGGACCTCATATTCAGCTTCGTTGTTTGTGAGGAGCTCTAGGAGGAC
ACAAGTGGTCTGCAAGATTCTGCCATATGGTGTGATGAACACAATGCCAGTTCCTTTCAT
TGTAGTCATCGAGTCATCTGTTTCGTCCACAACACAGTACAAGTAATTGATCAACATCCT
ATTTATGAAACTTGTAATAGGAGCAATTGATGTCAAGTCATTTCTCCATTTCCTCCTTTA
TAACTATGTCATTCTACATTTCTGTAAGACTAACCAG
>Unigene0000724    size  225    gap  0  0%
GCTGGTGCGAGGACAGAGGGTCTTAAACACTGGTTCTCCAAATACTGTAAGCGATCCTTA
TCTTTAGTAATGGAGGTCCATTTTATTTGTCTGAAGAATAGATGTGCGAGTGGCATCAGA
TAGGAGATGGGTGCTTAGGCTTGATCAGGTGTTGTCAATTCGTTTGCTCTGAATTTTGCC
ATCTTGTTACACTTTGGTCGGCATCTGAAGACATGTTCTATATAA
>Unigene0000725    size  207    gap  0  0%
TGGAATCGAACATTCATTCTGCCTAGTATTGGCTGTTCAGATAGAAATATAATCCTGCAA
GCACTGCAATTCCCACGACAATTGCAATAGGAAATGCCTTCCCAATTGCTTCATCTCTCT
GTAGTTCTGCTTTTCGTGCCTTTCTAACAGCTGTGTCATTGTCATTTTTAGTGACAGCCG
GTGCATAGGCCCTAAATCTTCGCTTTG
>Unigene0000726    size  259    gap  0  0%
ATTATATAAACATGGTGAGTACACGATACTGGGTATGGCATACACTGTAGACAAGCAAGA
GCCAGTCCATACCCTAAGCACGTCAGACATGGAGACAACAAGGGGCACTCCATACTCCTC
AACAGGAGTCACAAACAGAGTAAGGGTAAATACTGGGACACATGGTCCAAATTTGAAGGG
CGATCGCTGACATAACCTCCAGAGAACAGGGCCGAGAAGGGCCCAACGCCATCGCCGCAC
TGGAACGCCGGTGACCGCG
>Unigene0000727    size  271    gap  0  0%
GGTTCCTCCCCCTTCCTCCCCCCTCCCCCTCTAAGCCAACCCTAACTCTGTTCTTCTTCG
TCAGCTCCTTTGTTCTGGCCTGATTTCTCCATCCGTAGCTTCCTTTGTTTCTCCCATCCG
CTGTTTCCATCCTTTTGTTTAATCTCCCAGCCGCCAGTTCCTTTGTTCTCCCAGCAGCCA
CAATTTCTCCATCCGTAGCATTCCATCCCTTATTCTCCCATCCGCCAGTTTCTTCTTTGT
TGCAGTGCGCCCCTTCTCTTTTCTCTTCTCG
>Unigene0000728    size  508    gap  0  0%
GAGATCTCGAGTCTGCTCGTCTCAGATCTTCTCAATTTGCATCAAGTCAAATCTTTTTGA
ACTATCCGAGCCAAGTTAATGTAGAGAAGTCTAGTCCAAGAGGGAGCTCTAGGGGGTCGG
TTCTCCGATGCCCAAGTCAATTAAATCACTAGTAAGTGTCCATCCAGCACTGGCCAGCCT
GACCTTGACCTGTTTATCAACTTTGGTCTTCCATCATAGGTGGAACTTGTGATAGAGGGA
TCCCATCTTCCCATATGAGATTATCCTCCTCTCAAGTCCCGAAGGGGAAGTATGCCCATC
AAATATATATGGGATTTCCTCCTGCGTTTCATAGATTTGGTTTAGTCGTAGTAGATGTAA
AATGGGTGGCAATGTTTCACCTTTATGGCGAATATTATTCTCTTGGCTCCTAGTTTTTTT
TTGTCACTATTAGAAAACATGGCTTTATCTACAACAAAAAATTGTAGGTATATCTAAAAA
ATCATAAGTAAAGATCTATACCTACGAT
>Unigene0000729    size  203    gap  0  0%
GGGCTTCTTCCTCCAACTCCGGCCATGATCATGTACCTCTCGGAAATCACGGCCAGGTCG
CCGGCCGGATCGAGGCGGCATTGATGAGAGCCTGGAAGTTGTGTACGGGGAGGATCTAGA
CGCGCCGGCCAAAGAGAGCCCTTCCGTGACGGCCTGCTGCTGGCTACAGCCATCTTTTTT
TTTTTTTTTACACATAAAAAAAT
>Unigene0000730    size  203    gap  0  0%
GAGCGGAGAGAGCGGGTGGTGAACACCTCCATGTCTCTTCTGCTGGAGGAGCCAGGCGGC
GCCGTGGGTGACGAAGATGCCGCTGCTGAGGAGGTCGGAGGGGGCTGGAGGCTGAGCGGC
CACCTGCTTCTACGCCGTGTCTCCCAAAACTGCAAGAGGGGGAGGAAATTTTTAAAAAAA
AAAAAAAGGCGGAGCCTTGTCTA
>Unigene0000731    size  204    gap  0  0%
GAGGGAAGAGAGGAGGAGGGATCGGGTAGGGGGCTTGCTGGCTGCGCGTCCGCCAGAAGT
GAGGAGGAGGAGGAGGGATCGTGGGACCATCAGGTGGGCGTTTTAGGGTTTTTTGTTTAA
GTTGTATCAATGTAGCCGGGCCGCCGGGCCGGGTGAGACCGGCCCGGAAATGGCCCAGTT
TATAACCCGTTCGGGCTGGGGGCG
>Unigene0000732    size  398    gap  0  0%
GTCGGGGTGGCTAATTGGGTGTGCAGGGGGCCGGCTGTGTGGAGGCGATGGAGGGGATGG
GGTGGCTGAGGGGTGTGCATGTGGAGGGGCGATGGAGGTGATCGATGGAGGGAGGGAGGC
CGGACGAGGGGCAGGTGGAGGGGCGATGGAGGCGATGGAGGGGGGCAACGATGGAGGGAG
GAAGAACCTAACGGCACTACGACGACGGGAGGACGGATCGCTGGGGAGGACGGACGATGG
CGACGTCGACGATGGCCGAACGATGGAGACGACGAGGACGTTGCTTGTGGTCGACGATGG
CGGCGTGAGGGGAAGCTTGCGGCTGACGACGGCGGCCGATAGCGGCGCGACGACGCCAAT
CGGGGAGCCTAGGAAGCGAAGAGGGAAGAGAGGAGGAG
>Unigene0000733    size  561    gap  0  0%
TGACAAGAATCCCTGGAATGCCAAGAGGAAATGGATCATGTTTGATTCCTGGAGGATAAC
ACTCTACAACAGGAAGAGCAACCAGCTGCACCAAGGCTCTCCGCTTTTTTCAGAGACCAC
TTTTATCAATGCACTGCCGGACATGAAATCAAATGAAATTCCACACAAAATAATCTTCCC
TGTTACCATGTTCTTGGTTAGAAGCTCTGGCCTCTGGCAGTCTGAAGGGCTGTATTTAAT
TATAGATAAGTCCAGCAGTCATTTGCATCGACGAAGCTGAAGGATCGATTCCAGGGTATA
TAAGCTGCAGTAGTCCGAAGCCTTTAGTTGAGAAAGCAGGTAGGTAGCACTGTAATTCCT
CAGCTTTACTAATCATAGTTGAAAAACTTTGTCGACTCCAATGTATCACAAAAAGGATAT
AATGACTTGATAAACCAATCCCAGGTATCATGTTGTCATTTCCCAGTAACACATGGTTCC
TATATCTTTGATCATCAATTGCAGCAGCAACGTACAGATCCTATCCAAGGGCTGACGGAA
ATTATGGTTTTGGGAAATGGA
>Unigene0000734    size  440    gap  0  0%
TTGACAATTTCATAACCAACAAGCCACCACCCTTCCAACAATTGGGAAGTTGATCTGAAA
AATGATTATGTGATAAGTCAAGGACAACTAAGCTCCCAATTTGACAAATGGCAGAGGGGA
TGCTACCTTGGATCGTGTTGTGGGATAGGTCCAAATACAAAAGTTTTCCATTCTCAACCC
CCCCAGTGTCAACAAAAATTGGTCCAGAAATTAAGTTATGGGAGAGAGACACATGTATTG
CCTCTGAGCTAACATTCAAAACTAATGGTGATGCCTCAAGACTGTTAAAACTTAGGTCGA
TGATTAAGTGCACTATTGATAAAAAGGACGCTTGTAGGATACCCTTGATATCATTATGTG
ATAGATTGAAATATCTCATTTTATTTGAGAATTTATTGAAAAAATCATCTTCTAGGCTAT
AAGAGATGTTGTTGGAGGAG
>Unigene0000735    size  451    gap  0  0%
ACAACATCCTTTGTTGACGTCCCGATGAAGCAATAAGTCTTCAGATCTTCATGAAGAACA
ATCCCTTGTTTTCTTCTTCTTCAAGTGCGCGGAGGTTGAGCAGTAGGTTCTCACGGGAGC
ACAAAAACCCTCTCAGTTGATTGTTGCATAGTGCTTCAATTAGGGCATAAAAACATGTCA
TATTTTTGTATTAAGTCATCTCACATCCAATGTGAGAAAGTCCTCCCGTAAAGCCATGAA
GAGACCTAGTAGTCGACTACACTCAGTATCATTAGTCGACTAAACACAGTCGACAGAAAG
TTAAGGTTCTATAAAACCCAGTTTAGTCGACTACACAGCTTCATTAGTCGACTACACTCA
GGCTTGAAATTCTGTTAATTTTTTAACTCTTGGAGTAGTCGACTACACCCTGTGTGTAGT
CGACTAAAACTGTTAGAAACAAATTTTCTAG
>Unigene0000736    size  480    gap  0  0%
CCCCACCCCTTCCCCTCTCTATCTTCTCCACATCCTTTCCCTGCTAGCCACCACCATCAA
GATCCACCCGTCTTCTGCTCGTCCTTTCCTTCCTCCGTCCAAACCCCTTCCCACTCATCT
CCCTGGTCAAGCCTCCGTCCCGCGCCCCCTCATCACCAGCCATCTTCTTCCCCCGCCTTT
AGCTTAGCAGGCTCGGTGTGCTTCTGTGTTTTTTTCCTCTTTTGTTGCAGGTTTCGTACC
GATCGGTTGGTGTGTGATCTAGAAATTAATCTAAGCGCGCGCGTTTCATCTTCTTCAAAG
ATCGATTCCGGTCTATTTGGAATCGCCAAGACTGCGAGATATATTTCAGGCCTGAAGTCT
GTGGAGTCAACTCTGAGGTTATCAAATTTTTTGTTTTGCTCGTGTTCTAGGTCCATCCGC
GCATCTTTCTTAGATGTGCATCTTCCGAGCAACCGTTGTTATGTTGCTGTTATGAAGTGC
>Unigene0000737    size  245    gap  0  0%
TTTGGTTCGACGGTTCAACCTGGCTATTTCTCCTAATCTTGTACACGACGGTGATGGAAT
AGAAGATGGCTGGGCGGGGGGATTCCGTCAGAGAGTAGGGGCGGCGGGGAAAGAGATGGA
GAAGAAACGAGTTGATCCGCTGCTCGTCTGATCTGCTTCTACCGCGCGCGATCTGTTGAT
CTCCGCCTCGCCAGTGGTCGCATGCTGGAAGCGGAGCTCCAATTTGGGGAAATGGAATGA
AGCAG
>Unigene0000738    size  323    gap  0  0%
GACGGAGTGCCCCTACGCGCACCGGGGGGAGAAGGCGCGGCGGCGCGACCCTCGCAAGTT
CCTCTACCACGACGTCGCCTGCCCCGAGCTCCGGAGCGCCGGCGAGTGCAGCAGGGGCCA
ACTCGGCAAGTTCACCCACGGGGTTCTGGCTCCGCCCACACCCCCCATGATGCCGCGAGG
TCTGCTTTTTCGCCCACACGCCGGAGCAGCCCCGCGCGGAGGCCGACTGCCACCTCTGCC
CCCTGGCCTACGGGCTTACCGGCGAGACATCGGATTTGCTGGGCATAGACTGGATCTGCG
AGCAGGTCCTCCGTCCTGGTCCA
>Unigene0000739    size  224    gap  0  0%
GCTCCTTTGAGTTTTTCCTGCTCTTGGGGCCCGCTTTTAAAGTCGGGATGGGCGTCGAAG
TCGCGTAAGTTGGCGCCTCCAGGTCCGCCAACAATGTTGACGCTGAGCTGAGGCCGCCTG
CAATAGCCGCAAAGCATGCCACTGGGTCTGCGTGTGTGGGCTCCGCGCCTGGAATGGGGC
AGCCCGCCAAGCCTGACTCCGCGTGCGAGGACTCTGCAACGTGG
>Unigene0000740    size  248    gap  0  0%
ATCATCAGCAAGGGATGTGGCTAAACAACTCAAGGTTTGTCTCCAGAATTATTTTTGCCC
CCTATTTTATCCATAAAAAAAGTACTCTGGCCATCCATGTAAATAGCTTCTGAAACACAA
GTATTTTAGTTCAATGAGGACATGCCTAATGTAACTTAGCTTTGAGAATATGTGTTGACT
TTAGTTGGAGCGACGGCGGGAATTAGATCGATATCACTTCTTTTTTTCTTACACCAATTT
GATTTGGA
>Unigene0000741    size  496    gap  0  0%
CGACATGCTCTAAACATACTGCTGTTGCATACAAGGGATAGGTACAGTCCCAACTTCTAA
TGCAAAAGCATAAAGGGTTGTCAATCAATGTGTTTAATTAGTAGCAGAAACCACTCTCTC
CGTGCGAAGATAAGAAGTGAAAGGCACCAATACGTCAGTTGTTGCCTCAGTGAATTAGGT
ACAGTCGCAGATACTCCACTCCCCTTCGCCTGAGCGTGGGAAGAGTTCAGGACACCACAA
TCCGGGAACCACTCCACACCTCGCCGCCGTCGCAAGGCTCCACTCTCGACCGGTTCTCCC
TTACCCCTCTCCAATTCGGAACCCGATGAAGCAGGTAATCCGCCGCAAGTCGACGTTAAG
CTTGCGGTAGCGCACCAGTTCCGGCAGGTCGCCGTCCTCCACCACGTAGGAGTTGATCCC
GCTCTCAGAGATTGCTGCCCACAGCCGACGGTGTCTCCCTCGCGCTCGAGCACCCTCCCT
CCGCCTTCGAAGGCCA
>Unigene0000742    size  405    gap  0  0%
GAACGGATCGAGCTGTTGGACGTCTTGTGACACCTAGCTTAGTTCTTGACTTCTTTCTCA
TTCAAGAGCAGCAAAAGTTCACCCAGAGGTATAATAATTAAAAGAAAACTTACAAACTCT
CCAGTGCTGTGAGGTTGGCTATAGAAGCAAGAATTCCACCTGCCAATCTGCTATGGGACA
AGTTTCTGCAAGACAATTTACCACATTAATTTAGTTCAATCTTTAAGAGCTATAGATTTT
GGAAAAAGTTGTCTTAAATAGACACTCACAAAGAAATTATCCTGGGGTTTGGAGATGCAT
CAAAGCTGCAATTCAGGCCTTCCCACATGAACTGTTGTGGAGCACACGGATCACTTTCCC
AGTTCTTCAAAATTTTATATTTTTCTTTGATATCCAGGATAGCAG
>Unigene0000743    size  780    gap  0  0%
CTTATAACATAAACTCATGAGTGAGAGCAAACATTTATCATGACATTTGTCGGTAATAAT
AATTCTCAGTCACAGCTACCTTATTGGAAAGTGTGATGCTTTTTTTGCACATCTAAGTTT
GTGTAGTAATACTTGCATTGTGCAGTAAATTGCATGTGGAATGTCACCCTGTTGCGGACA
ATCCTACGTGCTGCCTTGGAGCTAGGCAAAACATCGAACACTTGGAAGGCAGCCGACAAT
CAAAGAAGGAATCTCATAGACTCGGTGGCATTTTATCAAACACCATGTGTGCTAATAGAA
GGGCTTGGCCTGCACTGTGGGAGGGCTGATGAACACTGGGCAAACAGGTCAGATGGTGAA
GTGGTGCTGGCTTATCAGTGTGGAACCTGGACTGCCGGCTGGGTTGACCAGCAATAGTTG
GTGCACTTAACGGACACATGTGCAAAGATGTAATACCCACATGGTTAGCTAGGTAGATCC
GAACTGGAGGTGTCCCTGACAGACCCAGGCGGATCACCGATGACTTAGCTGGCTGCTGCT
GGTGGCGCTGCGACTCTTCACACCTGGCTGATGAAACAGGACTGAAAGTAGCAGGTCTGA
CTGCAGCTGTGGAGGGAGAAGATGAGGCTGAGATCACTGCACCAATACATTGAATAGCTG
CCACTCAGGCACTGTGGGCATGGCAAGGCAACGGAGAGAGTGGTTTCCAGGTTGGTGGGG
CAAAGGATAGTTGGCCGATCTTCGCCTCGCAGGTAGACGACCACAGCACAAGGAAGGTGG
>Unigene0000744    size  207    gap  0  0%
CGCCTGGCAGGGAGACGACCACAGCACGAGGAAGGTGGCTGTGGATCGCACAACACAGTG
TCAAGTGACAACAACGGTGGCGGAGGCATGTCAGTAGTGGCGGCGATGGCCCAGTGGCTG
AGGGCCTCCCACCCTCAACCTTGCTCGGGGGAGCCTGATGGAGGAAGAGAGGGGGGAAGA
AGAGGGTGAGGGTGGTGGCGGAATCAG
>Unigene0000745    size  255    gap  0  0%
GATTCATGAGTTGCACAAGAATCCCAACCCCAAAATCCCTGTGTGTGGTTACAGAATTGG
ACAATCCCAAATCCAGAAATGGACCGACATGACAGGTGAACAATGAAACAACAAGAATTA
AACAGACCAAACCATAATTCAGACACATCCTAATCCAACTCAAACACCCATCTTTCCATC
TTTCCATCTTCAATTCAAGAACCCCCAACATCGAAACAAAAGCACAATCCACAGTGCGCA
GAGACATAAACAAAG
>Unigene0000746    size  270    gap  0  0%
TCGTAACAAAGTCAAGGAACGGGAAACTACTGTTTGTGATGTGAAGCAGTCTAATTCTTC
TCTTGTTGTTTTGTTGGGGGTAAAGATTGGCTATCCATATGGTGATGGATGGCAGTTTAT
AGGTGGCTTGGGCAGTTTCTTGGGGCCTTTTTGTAAGCCTATGCTGGTGAGGTCCAGAAG
CTGATTGAAGAGTGGAGAAGACACTGGCCGACCAGAGGAGATAATTTAATCTGGTGGCTC
ATTCTTCATGCTACTCTATGGATGATTTGG
>Unigene0000747    size  464    gap  0  0%
ACCGACGCCGTCGCCGTGCTGAGACCCTGGTACGGCGCGGCCCTCCCCTCGTTCAATCTG
CGGCCAGCCCACCGCCCCGCCAAGGCTCGCGCCCGCCTGCATCGCCCCTCGGCTGCCTCA
CCGCCGCTGCGCCATCGTCCAGCCGCTGCGCCGCGTGTCCCGCCGCCGTCGCGTCTGCCC
TGCGCCAGCTCGCCCCGGACCCGCGAGCAGCTCCGCGCCTCGCCATCACCCCGGCCACTG
CACCAGCTTCATCTTCCGCACGGCGTTGAAGCCCAACGCCCAGCCGCCGGCGAGGACCCC
AGTCGGGCCGCCTCCACCTCGCCAACACGCGCCGCTTCTTTTGACGTTTGGAGAAGACTT
GTTTTGGGCAGATCCGGAGAAGCCCATTCTACAGGAGCCCCACTTAAAGTGCATTTGTTC
TCTTTGTCTTCACTCAAGTTTGGCCAGTTGATTTTCTTGGGCAG
>Unigene0000748    size  495    gap  0  0%
GCGCTGTTTGTGTGTGTGTTCGCGTGGGCTGGCGCTGTTGTTGGGCGACGGAATTCTGCG
CCTTGGATGGCCGGTCCTTTTGGGAGGGGCGAAACCAGCAGCAGGAAGCGAGAAGGCGAA
GAAAGGGCCGGTGGAAACCCCGAACCTCGTTGTTAGGGGAAGAAGGTGCAGCGCGCAGGC
GCCGCTTAATTTGGGAGCTCCAAGGTGAAGAACAGAAGAAGAAAGAAGGATCTGGACAAG
TATCATATTCATCACCACTAACCTAATTCTGAGTCCAAGCTGCGGGAGAGACGCCGGAGT
GGTCACGTCAGCAGCCCCTCTTCGTCGCCGACAGTGTCAGTACTGCTCCCACCCGCCACC
AGCATATGCATCTTCTTCAGCCGCTGCCGCGGTTGTTGCTTGCTGGGTGTCGTCGTCGCC
ACCACTGCAATCTTCTTAATTAATTTCCAGGGAGCAGCAGCAATCGCTTAATTTATTCGT
GCCCCCTTCTTCCCA
>Unigene0000749    size  262    gap  0  0%
AAAAAATATTACACTTTTTGTTCATAAAATTTAAAATTAACTATTCACATAAATAACTAT
TCCCCTAAACCTTTTTCAAAATCTGTGGGATCATGCCTGCTATTCTTTCCCCCTTTTTGT
CCAAATAAAAGAACTCTGCTTAGAGGCTTAGAGCTGCAACTGTTGAAAATTGAACACCAC
TTTTCTGACCCAATTCTAATGCATCAGATTCAGAGTTTCAGTTTGACGTTACTTTTGAAT
CATTACTTCTTTTTTGTTTGGG
>Unigene0000750    size  432    gap  0  0%
GGGAAAGAATAGCAGGCATGAACCCACAGATTTTAGAAAAGGATTAGGGGAACAGCTATT
TATGTGAATAGTTTATTTTAATTTTTACGAACAAAAATGCTCTATTTTTACATGATGCCC
TCCTGTCTTTAGTATCATTTTAAAGCATCCCAACAGCTGTTTTCCAGAGCAGAAAATTAG
CTAGAATAATATTTGACACATCCATTTATTTCTTAGGAAAATACAATCACTATACCCAAT
GTCTAAGCTCTCATTGTTTTTTTAAAAATTCCATTGGATAATGTAAGTCAAATAAAAAAA
GTGGCATGGGACCCCTTATGCTATTTTTTTCCAAAGTTTGCAGGCAAAAGGAAAAAAATA
GCATAAGGGGTTCCATGCCACTTTTTTTGAATTACATTATCCAATGGAATTTTTTAAAAA
ACAATGAGAGCT
>Unigene0000751    size  248    gap  0  0%
GATCGAGGGGAGAAGGCCACCTTGATGCGTGGGTTACACAAAAGTAGTTCCTTACAATCA
GCCAAGACAGAGTGACATCTCCAAGGGAGGTTTGTACGACCATTGATTGCTTGGACTATA
ATAAGGGCATCACTGCTGATATAGGTTTCTGCATTCAGATCATTAGCCCACAAAATGCCA
TAGAAGATGGCTTGGGCTTCAGCTTCAGCATGGGAAGATGCCTTGAAGATGGCGGATCTA
CAGCCCAC
>Unigene0000752    size  495    gap  0  0%
CCCGGCAGCAGGGGGGGTTCGGGTTCGGGCGGGCGCCGGTGCTCCACACGCTGTGCCTCG
CGCTGCTGGCCTGGAACGCCGTCGGCTACTCCTTCCCCTTCCTGCTGTTCCTGCTGCTCT
GCTGCTGTGTGCCCCTCGTCGGCGGCATCCTGGGATACAACATGAACGCCGGCTCGGAGG
ACCGGGGGGCCTCCGACGAGGAGCTCGCCGCACTGCCCCACTGGAGATTTGTTAAGGCCA
TCGTCGACGCCGAGGCCGGTTTGGGCCAACCAGACGAGGAAGACAAGGAATGCTGCATAT
GCCTAACCAAGTACGATGACAAGGAAGATGTGAGGCAGCTGCCATGCTCACATTTGTTCC
ACCTGAGATGTGTCGATCAATGGCTAAAGATCATCGCATGCTGTCCCCTCTGCAAGCGAG
GACTGCAGCAGAGGTGATTATTAGGGACTAGAGGGAGGGAAACATACATGGCTTCTTTTG
GAGATGCAAGCGAAG
>Unigene0000753    size  241    gap  0  0%
CACATATTCATACAATGTAAAAATGTCCCCGGTCATTTGCCTTAGATTTCAACCATCCTG
CAAAAGACCTCTCGCATTCCTTTTCAACCTCTGCGTCCGTGAGTTGTGGATACTCTTCTC
TTAATCCAGCAGTAAATTCTCTGTAGCAGAATAGTATATTTACATTTTGTATAACGACAA
GAAATGCTGATTTTTGATTTTTAAAAAAATGCAACTTAATTGAGCACTTACCGGAGATAA
G
>Unigene0000754    size  404    gap  0  0%
GGTAAACATCATTGTTATACTATTTTTGTCCAACCTTATCCATAACGCGTTTACATCAGC
AACGCTGTCCGCCGTACACACACGCCCAGACAAAACATGCCACGTTGTGACATCGCTATC
GGGCGCCATATTTAAGATACGCCGCATCCCCCCTGCAGACGTGGTGCCTTCCTATTGGAA
CAGAGCATCACCGAGTGATCGCCGCCGTCTGGATCACGGCCGCCGTGTCGAAGCCCACAG
CGCGGAACCTGCACTTCACGTCGCGGCCGTCGCCTCTCGCCGGCGCGAAGGACGCCGCGG
ACGGCGGCTCTGGTGCGGTGGCGCAGGTGGGTGACGACGGCGGCGAAGGGGGGAGGCCGG
GGTCGACCGTGCGGCGGGAGGGGCCGAGCCCCCTGGCCTGCATG
>Unigene0000755    size  443    gap  0  0%
GATGAACCTCCCAAGAGGTGGGGCTGACCTTTGCATGGTTGTTAGTGTTGGCCAAAACCA
ATACATTTCGAATCATGGGAAATGCATCGGTTTCGGAGCATGGGAAACGTATTGGTTTCA
GGGCAAGGGAAACATATCGGTTTCGGACCTAGCGGATACCAAAACTCTGTGGTCTGAAAC
TGGACGAACTCCCCTTTTAAGGGAAGTTCAAGTTCGGCCGATATGCCTGAAACCGAAACC
GATCCATTTTGGTTTTGAACCCGACAAAAACCAAAACCGAAACTGGCATCACCATGCTTG
CGATCTTGGCCATCTGATCTTCAGAAGGGACAGCGGAGGTTGGTTGTGTCTTCCCACACC
TAAAGGGACATGGCAGAGTAGCATTTCTCATAGTGACAGACCTATACTAATTTTGGAGTT
TTTATATTCCTCAGCATTTCCAG
>Unigene0000756    size  235    gap  0  0%
GCTCTCCGTGAGCTGGATGGTGTGTAGATAAGTGGCATTTATATTTTCCATTCTTGGCAT
ATAACTATATTGAGTAGATAGATGAACCTCCCAAGAGGTAGGGCCAACCTTGCATGGTTG
GCAGTCTTGGCTGAAACCGATACGTTTCTGATGGCGTGTAGACACGTGGCATTTATATTT
ACATTCTTGGCATGCAGCGATATTGAGTAAATAGATGAACCTCCCAAGAGGTGGG
>Unigene0000757    size  266    gap  0  0%
GTGGACGTTGGCGAACTTCTGGGGCTCCTCCGGCGGGAAGTAGGGCGCGAAGATGCAGCC
CGGCATGCATTTCCTTCTCAAGAACTTGCAGGCAGCGCAGGGAGAGTAGGAAGATAAGCT
TGACGACGCCATTATACGACGCACTACTCAGATATGGAGAACCCTGGTCAGAACAAAAAG
GTTTGTATATGCTTTTGTTGTTGCTTGAGCTGATCTAATCAACGCACCATCATCGATCTG
ATTCTGATCACAACTTGTGTAGCCGC
>Unigene0000758    size  208    gap  0  0%
AACTTGTGTAGCCGCCAAAGAGACAAGCCGCCCCCTTACTAATTATCTCCTTGCTGTTCT
TTCCCCTTTCCCTCTCTTAGATCGATGTTGCTCCGTGAAGAGCTATGCCACAGGTTCAGG
AGATCAGTAATTTAAAGAGACAACAAAACCCTAGGCCGATTGAGAGGGAGGAGGAGTTGA
AGGGGGCCGGAGCACAAGGCAAAGAGGG
>Unigene0000759    size  211    gap  0  0%
AACACACATGTGCGAGCACGAGCATTAAACTTATCATTATCAAGATGGGAAGTGCTCGCA
TAACATAAGCACCCAAATGTACGAAGTCTGTCATATGCAGGGGGTTTATCGAACAGGGCA
GTGTAAGGAGTAAGACCATTTAAGATCTTGGAAGGGTGGCGATTGATAAGGTAGGCAGCA
GTGAGAACGCAGTCGCTCCAATAGATTTTAG
>Unigene0000760    size  219    gap  0  0%
TGGATATCCACCTCACCAGAAAGCTTATCGCTTGTTAGACCTAAATTCACATAAAGTTTT
TACCAGCCGGGATGTTGTTTTCCATGAGGATATATTTCCCTTCCACTCAGTCTCTGACCC
CTCCACAAATGATCCCATTTTGCCACAGCCACTGCCAGATATAGATGACCATACTCTCGT
CACACCACCGCCACCTCATCAACCTTCCCCACCGCGCCA
>Unigene0000761    size  394    gap  0  0%
AGAAGAGGTGAACCCCGGGGGTTGGGTGAAGCTCCGTGAAGGGAGGGGATGTGCCCAAAG
AGTGTGACTCAAGTGAGTTGTTGTGGGAGACAGACTAGCCAGGTGAGCCTATCGTAGGTG
AGGGGGAAGGCGGGCCCTGAGGGACGGGCAAAGAGGGATGTTCCAACCTTGGGGTATCTC
GAGGAGGAGGAGTAGGGTTCAAAATGATGCGTCGGCCATCATGGACAAAGGAGTAGGTGT
TGGACTGACCATGGCGGGTCACATCCAAGTCGAAAAGCCATGGCCGACCTAGAATAATGC
TCCCTTATCTCCATGGGCAGTACATCACACCAAATTTGGCCATGATAAGATTGGAACTGG
AGGGGAGCGTGACACCTCTCCCGAATGGGAAGGG
>Unigene0000762    size  262    gap  0  0%
GATGCAGTGTTACCCCCAGGCTTCGGTGTCGGACCCGCAGGTATAAGGTCTTGGTTGACT
GATATTCTGACATCAGATTTTCTTTCTTCTCTCCTTTTTTTTTGATGATGTTATGGCTCT
TTTTTTTTTTGTAATTTTCAGCAAGCATGATCCCAATATCTGGTAAGAGAAAACGGCAGA
AGGAACCTGCTGCCCTACCGAAGAAACGGCAGGCTGTGGCAAAAGGGGGTCCTTCTGTCG
TTTTCTCTTATCAGATATTGGG
>Unigene0000763    size  302    gap  0  0%
AAAGGATCAAACCCTGCAAACTGAGTTCAAAGAGTATGTGAAATCACTTACTGCAAATTT
AATGAAAAATGAAGGGATAAAAGCATACAGATCAGAGCAGGTACTGAAATATCGGTTCAT
CCCCCCGGGCCTCCCCTCTAGAATCTTCATGCCGGCCATGGTGCTTATCAAAGATCACTC
TAGATGGATTCTTGGGAATGGTAGGAAGGTGAATTTTTATGATGATGTCTGGTTCGGTTT
TACCCCTCTGAGGATCAGCCCTGCGCTGTCCACTAGGGAGCAGCCCACCACTGTTCGCCA
GG
>Unigene0000764    size  216    gap  0  0%
GTTGTTCCTTGCTAGAATAGGATTGCACTGCCTGGTGTGGTGGGTTACTGTTGATGACAG
AGAGGATTTCTGATATTTTTTCTATGTGTGTGAGTGTGTTTGTGCCAAGTCTTGCACTGT
TGCACATTTGATCATTCTAATTTGTTTCTTCTTCTTGTTATGTGCACACCAGCTGTACCC
CTTCCCCCCTTTTTTGTCCTCTTCTCTTTGCCTTCT
>Unigene0000765    size  317    gap  0  0%
ACCCGTACAGAGGGTGCTCCCCTCCTCGCCTCTCCCCCAGACGGGGACGTCGCCTTCCCC
TCGCCGCCGCTGCCTCCCCGACTACCGGAGGATCATCCGCGAGCACCGAACCCTCCTCCA
CACCACCCACCGCCACTGGAGCAGCCGCACCCTCCAAGGCACCCGCAAACACACCTCAGA
GACGCTCGAAGACGCTCCCGCGGGCACATCCGCCGCCACAGTCCCTCTCGCCGACGCGGG
TCCCCTTCGAAGCCGATGGAGCGGAACCTCCAGGGCTTCCTCCTGCGCGCCCGACGCCTC
ATCACCATCCGAACCGA
>Unigene0000766    size  319    gap  0  0%
TGGATGTTAGTCACGCCCAGTGCGAGAGACACACAGAAGAGAGACACATACCCGCCGTAT
GTTAGCCACGCTCGGTGCATTACACATAAGGCATACGAGAGAGTGACATTTCGGGCAAGG
TACTAATTTTTACCAAGTCCATAATTTGGAAAATGGTGAATTAGTGACTCATATTATTTT
TTTGGGTTGGATGCGCGGTATGGGCCTTAGTGCCCATCTCAAACTACGTTTTGTGCCGAA
ACACATACCCGGCGTCATGTCCGCGCGTCATATGGATTCTGACTCGGACGTTACGACGCC
TCCATACAGACCGGACATA
>Unigene0000767    size  208    gap  0  0%
GTCGATGTTAGCTAGCTTTGGTTGAGAAAAGTTGCATTATTTTTGACGATTGAAAGATGG
TAGTTCGAAAAATATACACAATTAAACAGTATGTAGATGAACCTTATGACTCAAGTTAAA
TTAGAAAATCCATAATCCTATAGATGAGGGATCCTGAGACTTACCAGCCTCAAAAGAACG
CCTGAACTTCTAAGTAGCAGTCCAAAAA
>Unigene0000768    size  515    gap  0  0%
TTCATGGGGTAATTAAACGTGATCAACTCTGTACTGGTTCTTCTTTTTGGCGAACGATAT
ATTTTAGACGTTGATTAACTTGTATCATGGACAGTGTTTGACAACAGCCAGTTGCTTATA
ACTATTGAAACTCGCAGTATTCGTCAATGTTCCTTTTGGTTATGCTTTAAATCTCATCCT
TGGCACTCAACTGTTGTCCATTTCTGTTAGTAAGTTTCTTAATGTTTGCCTTCTGGCAGG
CATGAAAAGAACTGGCCTATGTTTTTCCAAAGCGTGAAGAGAAGTTCTGACCCACAGTAC
CTATTTTCATGTTGATTCATCTTGTGCCAAATGAACATGTTCATAATTGGCTGGCGATGG
GAATTGGGGTTACTTGTTGGCTTACATCCTTCACCATATTCTTTATGGTTGTAGTGCTAT
TAGCTATCCCTTGTAAATGGCGCTAGTATGTTCTATACAAGAATTGGCACTTGTCTGAGA
CTTATTTTATAGTTTTCATTGCCAGCCACTTCTTG
>Unigene0000769    size  233    gap  0  0%
TCCCCTTTACTACCAACCCCCATGCGCATGCAAACCTCTTCTGCAACAAGCGAAGAAGGC
TCGCTGCTAACTACACTGAACCAAAAAATGTGATGGAGAACAAAAAAAAGTGTGGGAGGG
ATTTTAATTAGGATGTCATATTTTTTTGTAAATTTTATTTTAGTGTTTCTATGTTGTCAA
AATAATGTGGGGCTTTTTCTGCAACTAGAAACAAGTATGGAGACAAGAAAAAG
>Unigene0000770    size  239    gap  0  0%
GCGCATGGTGGTTGGTAGTATAAAGGGGAGAAGGGGGAGCGCCGCCTCGCCGCTCCTCAG
AAGAGCAGCCGCGACAGGAAGATCCCCAGAAGCAGCACGGGGCGGGGGGCGGCGGCGGCG
TGGCTGGAGAGCAGGGCGCCCTGGTAGACGACGGCGTCGCCGCCGTCGGCTCCCCCGACC
GGCACCGCCTGGGGGTTGTTCCCGCCGGCCGATTTCTGGCTGGCGGTGGTGGGGCAGAA
>Unigene0000771    size  512    gap  0  0%
AATGTTGCTGATGAAAATGTTCAAGCCCCTTTGGACCTGCCAGTGGTCCCTACAGTCAAC
AATGCTATTCTTGCTCCAGCCGCTATTAATGAACGCTCAGACGATAACATCGGTATACCC
CTTCATAACTCTCCTCTACCAATTAATAATGTCCATTTAGCACAGGTGGATGAGCAGAGA
ATCGCCTCTGAAGGCCCCATCCCACCATCAAGATTTACCACAGTTTTCACGTCTATCAAA
AACTTCCAAAGTGAGATAGCTACGGACCGCAACTTACCTATGCAAGGGGATGCTTCTACT
TCTCGCAACTTATTGTCTACTGATTTGGTTAATGCTATTCAACGAGCCACCGAATCCGAC
AAGAATTTTCTTGCCCCTCCTGTTGTAGCATCCATACATGGTAAGAAATATCAAACAAGG
GGTACTGCTAAGACTGCGTCTGACCCACTGGATTGTAACTCTGATTAATGGTCAAAGGTA
TTATTTGGAATGCTAGAGGTATCGGTAATAAA
>Unigene0000772    size  314    gap  0  0%
AAGAGCCTTCAACATTCTCATCAACAACCTCGTTAATATCCTCATTAACTATAGCAATGT
TGTTTGTAGGAACCGCTGGCAGGTCCAAAAAGCCTTGAACATTCTCATCAGCAACAACGT
TAATACCCCCATTAACTAGGGCGTTAATGTTCTCATCATCAGCTACGTCATGGTCCGATG
AGGAAATGTTCTCAACAGTAGTAATGTTGGGAGTGCCTTGATCCGAAGAAGAAACTGGGG
TGCCATCTCCCGTGCAAGCGACATCCCGCTCTACAACCTTCTTTTTAATACCTTTAGCTG
GAGTCCACCGAGTA
>Unigene0000773    size  224    gap  0  0%
GCCATCCCCAACCATTTAGAATGGTAAGCCTCGAGCACAGTTAAGAAGACAGCAACCGAC
ACCGTGTTGCTACCTGTTGCTTCGCTCCATCTATTCTTTCCATTCTAAATGGTTGGGATG
GCGAGGCATACACCTAAATCTTGTAATATGGCCTTTCATCGGACCTTGCCTGGGCCTGGC
CGCATTGGCAGACCCATAGTGAAAGTTATAAGGTGCAAAATTTT
>Unigene0000774    size  356    gap  0  0%
CAGCAGCAGCAGCAGCCTTCCTTCAGACCCATCCAACTCAGCCGAGCGTCCAAACCAAGT
GACAAGCAGCAGCGACGAGCAACCACCGTCACCAACCAACCCACCACTCCGAGATCAGAA
AGAAGCAACGAAGAACCCAGAAAAGCCAGGAAACGGGAGCCACCCTCGCACCCCTTCCGA
GCCCCATGACACTCAGAGCCGCCACCCCCGCCGCCACCCCAAGGGGCCCAAGAACACGGA
AACGCGGTTCCTGTTCGCAGTCAACAACAACAACAACAACACACGCATACCAAGAAAAGT
ACACGTACGGGACGGACAAAGGAGAGAAAGAGGAGCAGGAGAAGACTCGAGATCGG
>Unigene0000775    size  259    gap  0  0%
TATCAACCGAGGAGACGAATCTTCTGAGAATATTCTGAACCCTTAACTCCCGAGCATTAT
TTTTCTTGCACACCTTGTTCTTTGTGCATCCAAATCAATCGTTCACCGTGTGTTGCATGG
TTTGGATTGTGTCTACAACCAAATCCATAGTTTGTGTGTGTGTTTTGATCCGTGACAACT
GTTAAGTCCGGATCGTGTGTGTGTTAGCCTTGTGCTAAACTTGCTCTTATAAGCATTTGT
GTGTGTGTGTGGATGGTGG
>Unigene0000776    size  204    gap  0  0%
GCAAAAGTACACTTCAGGGGATGCTTCAAGTTGGAGCCCTGCTGGTGGCATCAGCAAAGT
AGGGTGGTTCCTGGTTCTCAATGAGTTTTACAGACTTCTGCTGGGCTTTCTTTTCTGTCA
ACACCGATCTTTCAAGATTGCACAGAACAGAAACCTCCACAAATGCTGCACCTACTAATC
ACATCATTTTCTCCTCAGCCGCAA
>Unigene0000777    size  218    gap  0  0%
TTCCAATGCACATAAAATTTATGTATATAAAGATGGACACTGAAATCAAATCAGGCATTT
CATTTAGTCCTTTGTACTGTATACTAGTAGTATGTTGCTGGCCATCATTTGTTGAAAACT
TAAAATGTTAGAAATAGTAAAAGGGTGACAAATTGTAATAATGTATTTATCAAACATTTA
ATCAGCTCGTTTGAATTCACGATTTGATGTGGTATGAG
>Unigene0000778    size  230    gap  0  0%
GCCGCCGGCGCCGACGACGACGACCTGCGTCCTCTCACTCCACCGCCCTCCTACCAGAGC
AGCCCCCTCACGGCTGCCTCCCCCAGGAAGGCCTCTCACGGGCCTAATTACCTCCTCAAA
GCCATCGTCCCGCGGCTCGCCCGGAGGAAGAGCCGCGGCGGCGCCGTGCCGCCGTCGTCG
CAGGCCTCGCCGTCGTCGCCATTTTCTTCGTTGACGGCCGGCGAGGAGGG
>Unigene0000779    size  265    gap  0  0%
AACAAAGCCACTTGGGTTTTATCTCTTGTCAATGAATAAAATTAGTAGCATGCCCTTTCT
CAGAAGTGACGAGAAATAAATATTTAAGGTTGAACATCATAATGGGAAACCACACAATAG
ATCTTGTACTGAAATTTAAACAAACTATGACTGCATATCCATCGGCTTCGATCTCTACAA
GGGAAGAAAGGGGAGACAATTCCTAAAATTCCAATTTCCACCCAATGAGGAAGGTTATGT
GGAAAGTTCTAAAAAAAGTTTCCAG
>Unigene0000780    size  224    gap  0  0%
AAGGAGATGATCTACCGGGCGGCGGCGCTGCGGCCGGTGACCTTCGGCGGCGCCGCGGCG
GAGGGCGCCGCGGAGAAGCCGAGGAGGAGGAACGTGAGGATATCGAGCGACCCGCAGACG
GTGGCGGCGCGGCACCGCCGGGAGCGGATAAGCGAGCGGCTGCGGGTGCTGCAGAGGCTG
GTGCCCGGCGGCGGCAGGATGGACACGGCCTCCATGCTCGACGA
>Unigene0000781    size  339    gap  0  0%
CGGCCTCCATGCTCGACGAGGCCGCCAGCTACCTCAGGTTCCTCAAGTCGCAGGTCGCCG
CCCTGGAAACCCTAGCGCCGCCGCCGACCAGAAACCCCACTACCAGTACTCCTACTACTT
GTGCCGCCGCTGCCACCTCCGCTTCTTCCTCCCAGCTCCCTCCACAATATTCCGACAGCC
AGTTCCTGCCGTTTCGTCCCATGCAGAATTTTCCCCTGCTTCGAACACGCGCCTCGCTGC
AAGGCCAAGTACCCCCAGATCATGTAGCTCCTGCACCTGCTGCGGCTCCATTGCCATGAT
CGATCATCGAGCTAGCTAGCAATATTCTTGATGTATTGG
>Unigene0000782    size  837    gap  0  0%
GGCATTTTGGGTCTGCAGGTGATCGATTTCTGCGTTTCTTTGTTCCATGATGATCGATTT
CCGTTCTGCAGGTGATCGATTTCCGTTCTGCAAATGAGGCCGCCCTCTCTAATTTTGTTT
CTTTGTTCCATTAAATTCACAATTTTTGAGTGGTGAAAACCCATGGCACGGAGGTCAGCA
CCGACGTCCTCTGTCGTGATCAGGTTTCCTCCGTTGTTGCCTACCTAACAGTTGGTGAAG
TCTCCTGCCCCCTCCATCATGCCCAGGGCCCCAGCTCGCTGCCGCACGGTGGAGGGCAAT
TAAGCTTTGTCTTCTGCTCCTTTCGATCTCCCTGGCCCCTCTTCTCCTTCCTTCCTTCCT
TCGTGCTGGGGCTGGATCGGAAGCAAGACAACGGCAAATAGCTAGCTATCCCGGCCGGGG
AAGAACAGCATAAGGGAACACAGCAGAAATCAGAGGCACGTAATTAAGCTCAATGCAATT
TCTCCAGTTAATATTCTTCTCATTCTTATAATCCCCTTTAATTTCCTCTTGTTTTCTGGC
ATGTTTCCTGGTGTTAATTATTTGCTGTTGCAGAACACCATGGTACTGTTCTTGCAAGTA
GCTAGCTTTCTCTCACTAGATTATAATATCGTACGTGGGTGGCCCAGATCATTTCGTCTA
CCCATGGAAGAAATTTGAGATCGTGTTACTGAGACGACGGCAAATAGCTAGACCGGCCGG
GGAAGAAGAACAGAAGAGAACACAGCAGAAATCAGAGGTAGTTTGTAAGCTCAATGCGAT
TTCTCCAGTTAATACTCTTCTCATTCTTATAATCGCCTTTAATTTCCTCTTGTTTTC
>Unigene0000783    size  201    gap  0  0%
ATACGGGTGATCTCATCCTTGAGAGTAGGGTTGGAGAAGCGGCCGATGAGAGTCTGGATG
TACTCATCGACGTCGACACCAGGGATCGGGGGAAGCAGAGGCTTAACCTCCTCGTTCATC
ATGTTGGAGATGTACTTGAAGAAAATGGGGTGGCCAATGGTCTCGTGAATGTACTGGAAT
CCACCAAGGTATCCAGCGTAG
>Unigene0000784    size  311    gap  0  0%
TGCTGCCAGCCATACCAAACTTCTTCAGGAGATCAATAGCATATCTTTCTTGAGATACAA
AAATCCCATTTTCAGTTTGCCTCACCTCCAATCCCAGAAAATGATGTAATGGACCAAGAT
CACTCATGTCAAACTCTTGCATCATTTGCTTCTTGAATTCTGCAAGCAACACACTAGAAG
AACCAGTATATAAGATGTCATCCACATATAAGCTCACAAGGAGAATATCTTTATCTACAA
CCTTTGTATAGAGGGTTGGTTCACTATCACTTCTTTTAAAACCCAGCTTAAGAAAATAGG
TGTCAATTCTG
>Unigene0000785    size  805    gap  0  0%
GAAAATACAGTCACATATAAAGACTCCTAAACAACGTGGGTCTCACCACTAACAACCCAA
CTAACTATCTCCTAAAGACTAGGTAAATGATTTCTGCAACACTAACCAACATTTCCCCTT
GATGCAAAATCATTTACACCAAGAAGATGACGGAAATGACAAAATTTGTCATAAGGCAAA
GCTTTAGTCATTATATCAGCTGGTTGATCTTCAGTTTTGCAATGCTTCATGTCAATCAAT
CCTTTAGATGCAACTTCACGGATGAAATGATGTTTGATCTCCACATGTTTTGTACGGCTA
TGAAAAATTGGGTTCTTCACCAATGATATTGTAGATTTGTTATCACAGAAGATGGCAGTA
GCTTCAGCTTGGGGTTGCTGCAAATCTTCAAGAATCCTTCGAATCCACATTGCTTGACAC
ACTGTTGATGCTGCAGCAATATACTCTGCTTCCGTGGATGAAAGTGATGTAGTAGCCTGC
TTCTTTGAAGCCCAAGATATAGCTCCTGAGCCTAAGTTGAACACATAACCTGTTGTGCTT
TTCCGATCATCCACACAACCTGCCCAATCACTGTCAGTATAACCAAGAAGATCAAAGTTA
GGCACAGGCACATACCATATCCCATAAGAAACAGTCCCACAGATATATCGAAGGATTCGT
TTTGCAGCTCCTAAATGATGTCTTGAAGGATTATGCATAAATCGAGACACCAAACTCACG
GCGAACATCACATCTGGCCGAGTATGAGTCAGATAAATCAAACCTCCAACCAATTTCCTG
AAATAACTTGCATCAACCTTTTCAG
>Unigene0000786    size  204    gap  0  0%
CACTTTGCAAATCTTACTTGAAAGCTATTTGAGAGAAATTATACCATATGTTAGATATTG
AATCCATGTTAGAGGAAAAATTGCAAAAGATGTTCAAAGAACATTCCACTTTCATTGCAC
TTGTTACAATTAAATCTGCTAAGTTGTTCTCATGTATCTCCATGTTTTTTGAAATAACCA
TGATCTTTTTTTCATTATGTCGTG
>Unigene0000787    size  239    gap  0  0%
GAACCATGGTCCTTTGGCGAAGAGGTTTGTTCTTGTCCACAAATGTTGATTTTTTGTGTC
TAAAATTGTTTCTTTTTCTTGGAAATAAACTAGTTTGGTTGTTCTTTTATACTTTTTCAT
TTTTCCCTGTTGTCTTACTTTCACTTGATTGGTTGTTTTTTTTTCTGACTAAGAACCATT
TCCCCAGGTTGTTGAATGTTCAAGTTTGACATTATTTTTTCATTGTAGTGTGAAGATGT
>Unigene0000788    size  224    gap  0  0%
AATAAAAACCAACTGTTGTGAAGTAGAAAGACAACATTCTGTAAAAGTCAAAACGCCGTC
CAAGACGATAAACATCACGACTTATTGTCTGTTCTCCATTGCCATTGGCAACCTTTGCCT
CAAAAAGTGAAATTTGGTTCATCCCAACATCACGTCCTTTTCCAACTTGCATATATTCAT
TATGAGTTATATTTCCTCCACGCAAGGTTGAGTTAAACCCTGAA
>Unigene0000789    size  979    gap  0  0%
ATCACATTCTTTGCAAATTCATTGTTTATGAAAATGCCACGTGCTCCAGAAGTTCGGAAC
ATGCTCCCTTTCAGTGTTCTGACGCCATATTACAAGGAAGATGTTGTATATTCTGAGGAT
GAGCTTTACAAGGAAAATGAGGATGGCATAACAATTTTGTTCTACCTTCAGAAAATCTAT
CCAGATGAATGGAAAAATTTCTTGGAGCGCATAGGAGTCAAGGAGGGTGATTCAGAGGCA
CTCAAGGAACACATGGATGATGTCCGCCTTTGGGTATCTTACAGAGGGCAGACCCTCTCA
AGAACAGTAAGGGGGATGATGTACTATAGGCAAGCACTAGAACTACAAGCCTTTCTAGAC
ATGGCGGATGATCCAGCTATTTGGGCTGGTCATAGAACAATAAACCCACAGAAGAATTCT
CATGACCAGACAGAAATTGCAGCACGTGCTAAAGCCTTAGCTGATATGAAGTTCACATAC
GTAGTTTCATGTCAGGTTTATGGCATGCAGAAGAAATCCACAGATACTCGAGACTATAGC
TGTTACCGTAACATCCTTAATCTCATGGTGACAAATCCATCATTACGTGTTGCTTACATA
GATGAGAGAGAAGAGACTGTGAAAGGAAAGTCTGAGAAAGTTTATTATTCTGTTCTTCTG
AAAGGAGCTGATAAGTTAGATGAGGAAATTTATCGCATCAGACTCCCTGGTCCTCCGACT
GCGATTGGTGAAGGAAAACCTGAAAATCAGAATCATGCTATTATCTTTACCCGTGGAGAA
GCTCTTCAAACAATTGACATGAATCAGGACAATTACCTCGAAGAAGCTTTCAAAATGAGA
AATGTTTTGGAGGAGTTTGTAAAATCTCGTCATGAACAGCATCGACCAACTATTCTAGGG
CTGCGTGAGCATATATTTACTGGAAGTGTTTCTTCACTTGCTTGGTTCATGTCCAACCAA
GAAACAAGCTTTGTGACAA
>Unigene0000790    size  234    gap  0  0%
GAGGGGGAGGACGGATGTGGTGGGGGCGAAGGAGAGGGAGGCGGCGAGGTAGGCGAGCTT
CTTGTGGAGGAGTAGGGGGGAGGGGAGGAGCTCGAGCGGATGGAAGGCAGCCCAGGAGAT
GTCGGCGCCGTGGAGGGAGGAGAGGTAGGTGAGCTTCTGGAGGGCGACCGCCTTGGTGGC
GGCATCCGAGGAGCGGATCTCGCGGCGGGCTTCGTCGGCGGCGCGGGGGGGGGC
>Unigene0000791    size  313    gap  0  0%
CACCATCACCATCACCATCACCAGTGAGGTGATTCACATAAACCACAGTGTCGGTAAACA
GAGTATAAAGAAAGATCACATAGATGAAATCACAGAATCTGTAACGTCCCTCTCTAACTC
GGTACGGTTATACCAACCCACGTCGAGAAAGAGAGAAACACCACAGTGGGACATATACCC
AACACAACGGAATCAAGCTAGACAGGTAGAGATGTACACAAATAACAAATAAAGAAGGTA
ACTGCAGCGGAATAATTTTATAACTATCGACTAGTAACCAATCTCATAATCTGAATAGTA
ACATGAAATATAA
>Unigene0000792    size  252    gap  0  0%
GACGACGCGTCGTAGGAGCCGCAACGTTTGGCGCTGTCTGTAACGCCCCTCTCTATCCCG
GTACGGTTATACCAACCCACGTCGAGAAAGAGAGAAACACCACAGTGGGACATATACCCA
ACACAACGGAATCAAGCTAGACAGGTAGAGATGTACACAAATAACAAATAAAGAAGGTAA
CTGCAGCGGAATAATTTTATAACTATCGACTAGTAACCAATCTCATAATCTGAATAGTAA
CATGAAATATAA
>Unigene0000793    size  275    gap  0  0%
AGATTCTCTGTTTCATATGCTATCTGTATTCTGTAATAGGGTGAAAGAGTGGGCTGCTAA
GCTTTGTAATGTTAGCCAAGAGAAGTCTACTCTTTTTGCTTTGTTATGAGGATAGAGAGG
GTCTGTCTCATGATGTGGGGTGGCGGTGTATAGGCAGGCTTTGGTGGTTTTTAGGCTTTT
TGTAGAGCTTATACTTGTACATTCTTCTATTTTAATTTTATATATCAGTGGTACTTTGAT
AAAAAAAGGTCTTCGCCAAGCTGTAAATGGATTTA
>Unigene0000794    size  220    gap  0  0%
AGAAAATGCAGTTGTTCCGCTCCATCCACATCATCCACAAAGTCGCATGGAGAATGAGCA
ACCAAATCGTATTGTCTCCTTTGGCCGATCTGACCTTGAATGTCCATCTTTTATCCCACC
TCCACACCCACTTGTCAGAAGCATCAGAAAGGGAGATGGAGAAAATACACAAAAGCAGCT
CATAAAACTCTGCCTCCCGCAGACTCCTCCGGAAAGTGGG
>Unigene0000795    size  415    gap  0  0%
GGAACCGGTACAGAGTATGACTAAAGAGAGACTGAGTGTGCAATCCTTTTCCAAAACATG
CAAGAAAACCAGCAAGACATCCACTTTCATTCATTCAGGTAAGGTAATTTATGAACTCTG
CAGCAGTAGCAATTGCTGCCCCAGTAATGGCATCAGGTACAATTTTGTCTTTGTTGTTGG
TGGTGGCAACAGATAACAGAGTCGCAGTTACTGCACCCCCAATCATGGCATTCTTCCAAT
CTCTGGTGCCACGGATCCTCTCTACCCCATATTCCATTCCAAGATAAACACCAGCTAAAG
TTCCCCAATATACACCTTCTTTACACATCTTCTTCAACGTTTTCTCGAAATCATGACTTG
AGATATTCCCGTTTCGGATAATATGATAAGTATCTTCAGCAGCTGATCGCGTGGC
>Unigene0000796    size  479    gap  0  0%
GGAAGCACAAGCTGGGTCCGTGAAACCCCATTCGGCGCATTTTGTCAAAGGACGCAATGC
CCCCAAGTAAAACATGCCACATGAATAGAGAGTATTTTTGACAAGTTGGGCGTTGCCATA
CAAGATCCACCCAATCCACTTTAGCATGTACCGGTCGCAACTTATCATAGAAGGTAGCAA
TAGAGATGCGACCATTTTTATGCTTCCAAGATATGGCTCCCCCAGGACCATGCTGAAAAG
AAATGTGTTGTAGCAACCAGGGTCTTAGTGCTAGAATACCTTTCCAAGCAGCGGAATGGT
AGGCCTGAGGCTTAACTTGCCAAATTGTTGTCTTGTGCAGATATCGAACCTTGAGCCATC
TAGTAAGAAGGGAGGGGCGATCAGTAAGAAGGTCCCACAGGTGCTTGGCCACCGCTGCCT
TATTCCAGTCCTGAAGCTTGAAGAGACCCACGCCGCCTTCACATTTGGGCCTACAGAAT
>Unigene0000797    size  276    gap  0  0%
TGCCCACCAACTGTTCGTCGGAATGCCGCTGAGAAAGAAAGAGACGATGGTGGGCGGAGT
GAAGGGAAAGAACCCGGCCAGATGCAAGTAGGAGATGATGGGCGGAGCTAGGCAGAGGTG
GGTGCTGGGTGGGGGGGAGAAACCACCAAAACCAAAGGCCTAATTCAGTACGTACGTGGA
CACCCTCTTGGCCTCTTGTTGTTTCTTGCTTTCTCATTAGATGAATTAATGGTGCTTCCC
TGGAACTGTGTCAGTGTAAGAACATACTGAAATGAG
>Unigene0000798    size  253    gap  0  0%
TGATGTTAGAAAACCAATATCCAAAAGATTAAGAGACTTCTTTACAAGAAAATTAAGAGA
TGTTTTCAGAGACTTGTCAGTCCTCCGCAGCATGCAGCAAGCATTACTAAGAGATCGCAC
TACAGCTCGAAGCAAGGCGACTTAAACACGCATTTGAGTCATTTGACAATAATACCTTAG
CACTGTACCGCTCCCGTTACAGACACCTTCCGTCCTGCGCACAAGAAATCAGAAACAGTG
CAGATTAATAGAG
>Unigene0000799    size  217    gap  0  0%
GCAGCAGCAACAGCGGCAGCAGCAGCAGAAGCGGCGGCGGCACAAGGGAGCGAGTAAAAA
AACAGTGGTATGGAGTGTGTTCGGGGCGTTGATTAATGTATTGAAAAAAGAATACCCTTT
TCCGGCTCTTTTCCATCTCCCCGCTGCTGGGTTCTTCCCTTCTTCCACCCAGACCACCCT
CGGGAGAAGAGGGAGAAGAGGAGGAGGAGGTGGTGGT
>Unigene0000800    size  212    gap  0  0%
TTTCTCATAAATGGTATGTGGGAACAGTGAAAAAGCTCGATCGGACAAGAACCATAATTA
CAAAGTGTAGAGAGAGAGAGATTACGGCTTCTCTCTGCCTTCGGCGGCAGAAAGATTGCT
GCAGTGCAGAGTGGGGGGGAATAAATGCGCGTCTCGTCTCCGTGCAGGGTGGTGAGGTAA
AGAACTACGAACAGCAGCAGCAGCAGCAACAG
>Unigene0000801    size  300    gap  0  0%
CTCATGTATCAAGAAACTTCACACCACCAAAAACCCAAAAAGGAAAGAGTTATAGACATC
TCCAATACAATGTCGTAAAGCCCAGGCCCGCACTTCCTGCAAAAAGAAAAACAAAAAGCT
GTCCTCTAGTCTAGCTTCCCTCACATTATATCTTTCCGGCCACGTCTGCCTTCGTTTTTC
TAGCCATATCTGCCAACCATCTCCTTTTAATGCGTAGCATAGAATTCTCCAGCCCTTTAT
CCACACCATCATATGATACGCCTAACGTCCTAGCAATATCACACGCCTGAGTTTCCATGA
>Unigene0000802    size  203    gap  0  0%
GTGTGCATCGTATGTTATGGCATCCAACACCAGATTGTACCACATTTCTTCTTTTTTTGA
CAAGTAAATACGGATGTTCCATTGCATCAAGAGAAGGCGTACAGGAACACTAGGTGGTAT
GGGAGAGGGGCAACCTGCTTCACAGCCCTTCCCAACCAAAACCAAGCCCCAAACATAAGA
AGAGCAACAACATATGGGGCATG
>Unigene0000803    size  749    gap  0  0%
GGGATGCCAAAGGGAAAATACATGGACTCTTGGTCCTAAACTCAAGGAACAACACCCAAC
ATACGACCGAGAGGTCGGAGAAACATTTGATGTCGGCCGTCGCACACAGCCGGCGGGAGG
ATCCATCACACAAGGATGGCGTTAGACCGCCGGGATTACGCGAACCCATGTCCAACACAA
TGGGGGAGCTCGACGGAGGCAGAAGGTGATGGAGTTGTTCCAATACATCAAGAGTCTTCA
TCGCACAGAGTCGTCGGAGGAGGATGCCGATCTTAGTCGGAGGCACACCAGCGAGGATGA
GGATGACCGCAAAGGAGGGGCTCGATGAAGACAAGCACAGAAAACCCAAATAATCGAGAA
GAGGGCGATGCTTCTTCACCGACAGATGAGTCCTTTGCTGCTGCGGTCCAAGATGCAGAA
ATGAAGCGCCGAAGCAGCAGCAACACGATGGCACAATCTTGTCCCTGTCACCGTGGAAGG
GCAGAGCCAGGGCATGCGAGCACCGACGACAAAACCCAAGCCTGATAACTATTGTAGATC
TGCACTCCATACCTTGAGAGGGTGGAGAAGAGCCAACCAAATGCAAGAACAACTTAGGGA
AAACACAATACCAAACATATACAAATCGATCTCCCAGAGGATCGGAGCACTCATTGCCTG
CAGGACCAGTGAGAAGGGCTTCGGTCGAGCTGGGGCACAAGCCTCCTACGGAGAAGGATA
AAACCTTGGGAAACATGTTTTCCACACAA
>Unigene0000804    size  297    gap  0  0%
ATGAGATCGTGGAAATCCCGCCGAAATGGTCGGCAAGATCACGCCCGTGACCTTGCCATC
CGTCGACCTTCCAATTTTACTATGATATACCATATCTATCGCCGGAGCTCTCCCTTGACT
TGAGCTGTACTGTGTAGCTCAAGCTAATTCATGTCGGGATGCGTGTCGTCTGCGATTGGG
GCTACCTTATTAATCTTGTTATTACAAAGCTAGCTAGAAGCGCGGCGATCTGATCATCTG
ACTCATCTGACGCATGTATATTAAACTAATTTGCAGACATGAAGGCTCGGCCGGAGA
>Unigene0000805    size  246    gap  0  0%
ACCCCTCCTCCTCCTGCCCTCGCCGCGACAGACTGATCTTCGCGCCACATGGGGATGATG
GTCTCACCGCGCCAAATCTGATGGTCTCGACGACGGACTGACCACGACACCACCATCATC
CGGGAAGCTCTCCCAGGGACTCGCGGCCAAGGCAGTCCCCATCGCGACCTCTAGCTCTCC
CGGGGACTCATGGTTTTTGTGTTCTGAATACAGCCTCCCCGACGACAACGGCTTTGACCC
GCTGGG
>Unigene0000806    size  569    gap  0  0%
GATCTCTCGGACCTATCATAGAAGGCATTGCCACTCATCTTGGTGCTGCCCCCTCTGGTG
CTCCCGGTCGAAAGAAGGTACTTTCTGAAGAGTACTTCAGATGCATCGAAGCCATTGATT
TCACCATGAAGCAGGACGATGGAGCCTTACCAAGAAATCTCTGTCGGGCAGACATTGTTC
TTGTTGGAGTTTCGAGAAGTGGGAAGACACCCCTGTCCATCTATCTGGCTCAAAAAGGTT
ATAAGGTGGCAAATGTTCCACTGGTGCTGGGCATAAAACCGCTGCAGACACTTTTCGAAA
TAGACCAGGAAAAGATTTTTGCCTTGACAATAAGTCCGACGACCCTACGAGGCATTAGGA
GGTCGAGAGCCAACAGCCTCGGATTCACCGCAGAGATGAGGATGAACTATTCGGATATGG
ATCATGTGAGGAAGGAGTTGGAGTTCGTGGGTGCGCTCTGTGCCCAGAATCCATTATGGC
CTGTGATTGAGGTGACCGGGAAAGCAGTGGAGGAGACAGCTGCTGTCATACTGAGGATGC
TTCATGACAGGAAAGATAAGCGCCCGATG
>Unigene0000807    size  858    gap  0  0%
GAAGTGGCGGAGGAGGATGGCGGGGTGGGCGGCTTCACGGACAGTTGCACCAGAGCCCCC
AGATCCACCAGCATGCACCGTCGGGCTCTGCGTGTCTGCCGCATCAACGCCAGCTGGGGC
GCCAGTGAAGACATGCGATGGACCTGCTGTTGGAACATCCTCCCCCGGAGCATCCTCCTG
CTGTCTCACTTCTACCCCATGATCAGGCCGATCTTCTAGCACTGGGTCGAGAATATCGTC
CTCTCCACGAACATCAAGTTCTTCATTTGAATCATTCAAGGCATCGAACCTGTTCTTGGA
ACCCTCTGGAGCAACTCCTTCATCCTCGACAAAATCCGATCTCAACCTATCAAAAGCATT
TTTAACAGGAATGCTATTCGAAACAGGAACTCCCGTAAGTTTTTTCCCAGTCCTATGGAC
TTGACGCCAGGCCCGCTCACCCCTCTCGGCCTGTGCAGGCATAGTCCCCTTGGCCTTCTC
CACAGGAGGTGCAGAAGGCTTTTCCTGGTTCTTCAACTTCTTGCGGCAGGAGGCAGCATC
ATGACCAATCCGATTGCAAAATTCACAGACCGAGGGAACCCAGTGATAATTAATCTTTTG
CCAGAATCCCTTATCGCCATAACCAATCCAGATCCTTTCCTTCAGGGGCTCCGCAATATC
AAGATCCACACAAACAAGTGCTTCTGCAGTCTGAGTCCATGCTAAAGTAGAATCATGGAT
CCTGAGCACCAGACCCAGATTTCCAACAATAGATTTCAAGTAGTCTTCATTGTAGAGGTT
CACAGGTAGATCAGGCAGCCCCACCCATATAGGAATTGTAGTTGGATCCTTAGCTGTTAA
TACACAAACTCAGGATTC
>Unigene0000808    size  235    gap  0  0%
AATTAAATGCCAAGTAGAGAATCCACTGTTCATTACAATTTAGATACGAGGAAGCAACTC
CCAACTATGCTTCCTGAGTACTACTCAAAACATAACGCCTGGAAACTCTAATGCCCAGTT
CTAGAAATGAGCTGGATTTCACTGCTACACGCTGCTCAGATTCCTTCTTGGCATCGCTGA
CTCATTCTACAGTAGCTGATCCGAAGCCACAAGGGGAGTATGAATGCACGATCTT
>Unigene0000809    size  232    gap  0  0%
AATTAAATGCCAAGTAGAGAATCCACTGTTCATTACAATTTAGATACGAGGAAGCAACTC
CCAACTATGCTTCCTGAGTACTACTCAAAACATAACGCCTGGAAACTCTAATGCCCAGTT
CTAGAAATGAGCTGGATTTCACTGCTACACGCTGCTCAGATTCCTTGGCATCGCTGACTG
ATTCTACAGTACCTGATCCGAAGCCACAAGTGGAGTATGAATGCACGATCTG
>Unigene0000810    size  359    gap  0  0%
ACTGACATGCCGATGCCTCAAGTTCCATTAACCATAGCCAATGAGCAGTTGATGGAAGCA
CTGAACGTTGGCTACAGAAATCTCGCAGTGAGCCCTAGCGAGATGAACCTGACCCAAACT
TCTGTTGACGAAGGGAAGGTGGATGAATACCGCGTCAAGAGACAAGATTGGGTTTATGAA
TATGACCGGTCGGATAAATATCAATCACATTATCCGGTCGATCGGCATTTGTTTGCCTTC
ATAAGCACTTGCTTGATTGATGACATGTCTGCTGATGATCCGTTGCTATATGCCGAGAGA
CGCAGGCTGGAAAGGGCGATACTAGTTGAGAGAGATAGCATGCGAGGTGTCTGCACAAC
>Unigene0000811    size  460    gap  0  0%
GTGCTTTTGCCGAAGAAGAGACCTCTCAAGGGTTGAATCAACAGGATTTTCCTGAATCGT
CCAAAGCTTCGGTTGAATCTCGCAAGACTCGAGTTCGCTGGACTGACACGCCAATGCCTC
AAGTTCCATTACCGATAGCCAATGAGCGGTTGATGGAAGCACTGAACATTGGCTATAGAA
GTCTTGCGGTGGGCCCCACCGAAATGAACTTGACCCAATCTTCTGCCAGCGAAGGGATGG
TGGATGAATTCCGCATCAGGAGACAAGATTGGGTTTATGAATACGACCGGTCAGATAAAT
ATCAATCACATTATCCGGTCGATCGGCATTTGTTTGCCTTCATAAGCACTTGCTTGATTG
ATGACATGTCTGCTGATGATCCGTTGCTATATGCCGAGAGACGCAGGCTGGAAAGGGCGA
TACTAGTTGAGAGAGATAGCATGCGAGGTGTCTGCACAAC
>Unigene0000812    size  798    gap  0  0%
GCGCGATGCCGTCTATGTCATCTATGGCTTAGGAAAGCTTGGCAGCTCCGGCTCCGGCAG
CTCGTGTGGAAGAGGTGGCAGCTCCGGCTTCGGAGTCGGGAGCTCATGTGGTAGCGGTGG
CAACCTGGGCTCCTCCTCCGGCAGCTTTGGCAGATCAGGGACTTGTGGCAGTACTGGCGG
CAGCGCTGGCAGCTTGGGGAGGTGGGGAGTGATCTCCGGCAGCTTTGGTATCTCTGGCTT
GGGCAGCTCAGCTGGGACATGTGGTACCGGCGGCAGCTCTGGCTTCGGGAGGTGCGGAGC
CTCCGGCAAAGGTGGCAACTCCGGCTTCTGGGGAACTGGCAGCTCCGGCTTGAGGAGGTG
GGGGGCCTCCGGCAAAGGCGGCGGCAACTCCGGCTTCGGCAGAACGAGCTCATGTGGCAA
GGGTGGCAGCTCCGGCTTGGCCAGCTGGGGCACCTCCGGCTTGGCCAGCTCGGGCTTCGG
TAGAACAGGTTCATGAGGGAGAGGGGGCAGCTCCGACTTCGGCAAAGGAGGCAACTCCGG
CAAAGGCGGCAGCTCCGGCTTGGGAAAGTGGGGCAACTCCGGCAGATGAGGCAGCTCAGG
CTTTGGCAGCTCCGGCAATGGTGGCAACTTGGGTTTTGGCAGCTCTAGCAAGTTCCGGGC
TGCTCGGCACACGTCGGTGCTAGTGAGGAGCACCATCAAAAGAAAGATGGGCGTAGTGTA
ACCATGGCTTTTGCAGGACATGGTGGAAGGGGGAACGAATACTGGATATTGTCAAACTCT
TGGGAAGAAGAAGAAGAA
>Unigene0000813    size  422    gap  0  0%
CAGATCTGGGAGCATATGAAAGCTTGATCTCCGGGTGGAGTTGAAGTAGATGTTTGCAGT
CTTGGATAATATTGCTGCACTCCCAAATTGGTGGAGCATTGCCATTGACAGCATGAGTTA
TAATTGAGGCATCACTTCTGATTTGAATTGGAGTACCTCTCTGTGATGCCCAAGAAATAG
CTTGGAAGATTGCAAGTGCTTCAGCCTCGGCTGGGGAGGATGCCTCGAGCTTGTGAGTAA
TAGCTGCAGGTGGTTGGTTTGCTTCAAGTAGGATGGCTGCAGAGAAACCAGTGTTGTTTT
TGAAAGCCGCATCCACCATCATATGATTTGCTTGGTCAGGATAGGTAGCTTCATTGGGAT
TAGTTGACTGAAAGTTGAGTACCTTGCTGTCCTTTGGAGGTTGCCAATTTTGTAAATCAA
GG
>Unigene0000814    size  327    gap  0  0%
AACAAACTGCCATAAAGAATCGACAAACATCAAATGTGTTACAATGTTCCATAAAAAAAA
TCATGAAATAGCAGTGCAACAAATAGAATCAAATGTGTTACAATGTGTTACAACTTCGTA
ACCCTTCCTTGCCAACAGTTGGCTAGATCAGGAAACGTCGATTCCGAAAACCCCTGTTCC
ACTTTGTTAACGATCCCGTCGAGGGATCGGAGAGTCATAAACTCTGCCCAGACAACAAGG
CATCCCCTCCTCGACACCTTGATCTTACTTAAATCCCTATCGAGTAGCAAAAAGCAAACT
GAAATCGAGCAAGTAGATGCTTCGGTC
>Unigene0000815    size  217    gap  0  0%
TACTGTGGTCTCATCGGAATTTGCAGGGATATGTTGCTGTGGCTATGGCGGGTTGAGGTT
GATGACGAGGGGGGAAGCGGGCTGACGTCGAGTGGTCAGGTGGGATCCGGCAGATCGGAT
CAGCGCAGGATGCGCAGGTGCTACGAACAGTTGCAGATGACGCCGAGTGCCGGCATAGAA
GAGAAGGCCGGCGGAAGACGAACTGAGTCGCGGAAGA
>Unigene0000816    size  311    gap  0  0%
TCGACAGGGCCATAGGTGCAGGACCGCGGCTGCCGGCCCCCTTGCCGGGTCGGACAACCC
GACTCAGTCCCTGCGTCAAAGAGCGAGGACGCACGCGTTAAGCTTGCTGTGTGCACTGCG
TCGGCTTCCTCGTCTTCGTCCTCTGTACGCACGCGGACAAAAACTTCCGACTGCTGCCGC
ACGTCCCTGTGCAGTCTTGCCCTTCGCCTGCGAATCGGCCAAGAGCCACCGTAGCCTAGC
CGTGGCACGGATAAACCACCAGGGATCCGCCAACGAGCAGAGAGGCCCAACCCGTCGTGC
CAGTGCCTCAG
>Unigene0000817    size  254    gap  0  0%
TAAGAGATTACCAAACAAGGTCCGTAGAGGAGCACATTCGAAATTACTCGTCTGCCAAAA
GAGAAACGCCGGTCACCTTCTGGTTCATCCGGCTTCACCTATCCAAGTTGGTGTGGCTGG
TTGTCCGAACTTCAGCGACAGTGGCGTGGTCGCTGCTGGCTCGGCTGAGCAGAGGGGCGA
CTGCCGCTGGACGACAACGATGTCGACGACACCAGAGAAGGCAACGGCTCAGCCGCGACG
GGGCCCAAGTAAAG
>Unigene0000818    size  218    gap  0  0%
GTATGGACAAGAAAGGTTCTCAAACTGTTTGAGCCTACCACAGCAGCATATTTTGCAGTT
TTCACGCATCAAGCCCCAGCGCCCACCAAGTACTTCACACACCCTTTCTGTATTGCCATG
ACGAAGCTGGTCTTGAACTAAAGAATGTCACACCCCATGATAACCTCCATGGTCAGTGCT
CAATTCTGGTGGCAGTCTCGCAAGTTATGATGCCATGT
>Unigene0000819    size  233    gap  0  0%
ATCTCACTTTACACATATCATGAGGCTTTCCTACTGCAAAAAATGATCTGTGACCATGTA
AAAACTGCAAAGCATCTTGCAGACGATCAACCCAAAAAAAGTTTAGTGGCATCCTGCAGA
AGAATTGCTAGATGCACAGCAATCAAGAGCTATTACAGCAGTACAACAACTTGCACTGTG
TTGGTGGCGGCTGATCTTGGCTGGGCAGTATGTCATTAAAGGGAAGGTATGGA
>Unigene0000820    size  254    gap  0  0%
ATCTCAGAGGTATCAATAAGGCTTACATTGTGTTGATCCCTAAGAAAAAGGATGCCTCCG
AATTTGCTCACTTCCGCCCGATCAGCTTACTGAATGGTGTGTACAAGATTATTTCTAGAA
TCTTGGCGACTAGATTGGCCCGCACAATGGAGAGTCTGGTGGATCATGTCCAGGGGGCTT
TCATTAAAGGGAGGCACATCTTGGACAACTTTTTGGTGGCTCATGAATGCTTATATGCCT
TGAAGCAACGTAGA
>Unigene0000821    size  278    gap  0  0%
ATGTTTCACAATGTCCCAACATTTTTGGTAAAAAACCACATGAAAACCGTCCGGTCCCGG
AGCCTTGTCCCCTGCCAAGGAGAAAACTGCGGTGCGGACCTCCTCCTCCGAGCAGAGTTG
ATCTAGAATGGCATTATCTTCCACAGATAAGTGTTGAAGAAGTCCTTCTTGCAGGCACGG
CCTAAAGCAATCCTCATCAGTAAACAGACTGGAGTAGAAGACCTTAGCTTGCCTCCTAAT
ATCCTCCTCCCGATTGTAGACCACATTCCCCTCCGATA
>Unigene0000822    size  209    gap  0  0%
GGGTTGGGGAGGGAGGCGTTGGTGCCGGGGGCGACGGCGCCGAAGGCCGTGGGGGGCGAT
GGCGCCGAGGTCCGTCGCCGTCGGGGGACGATGGTGCCGGGGGGCCGTCGGGGGAGATGG
ATGGGGGCGATGGCACCGGAGGGTTTGGGGGGGTCGCCGTCGGGGACGATGGGGGGGAGA
TGGCGCCGGTGGGGCGTCGGGGGCGGTGG
>Unigene0000823    size  391    gap  0  0%
TCCTGCCAACCCTGGATGCCCTGGTCCCTGATCTTGGCAACCTTGGATGCTCGTTTCGGC
CTCATCGTTTCTCGAGGAGGGGCTGAGACCGAGATTTTTGTGATACCATGCAGGCTTATA
CAAAGCATGAAACACGATAAACTCATATCTCACCTCTCTTTCATTTATTGAAGCTCTCAC
AAAAAAACACAGATCTAACAGGCCTGCAGCCAAAAATTCAGCAACTTTGGCAAATTACCG
TGGCTAATGTCAAAGTTCTTGCTAGAATACTTATGGATGCTACATAAGCAAAGTATTCAC
AAGAATACAAAGACAAATTGAGGGTATCAATTTTTATTAAATCATCAGAGTTGAATTAAG
ATGAAAGAAATCTGTTTAAATTGGCCACATG
>Unigene0000824    size  589    gap  0  0%
TTTCTTCGCCTCCGCCTCGGACCATATTCGACGTCTCTGCCCCTCCGGCAGTCCATCACT
TCTGCGGCTCCGCCTCCCTCCATTACTACTCCTACGGCAGCCTCAGGTCCAAGTCGACCA
GGGAAGCCGCCGCCGACGACCGGTGGGGGAGCGGCGCAGGCGCTGCCGGCGCCGGGGAAG
AAGAGGACCATCCGGTGGTGGTGTTCGTGGGGAGCTCGAGGAGGCCCTACCAGCTCAGCT
CCAAGTACCTGCACCATCCGGTGCTGAGCGCCCTCGTCGAGAAGTCGGAGCTCGGAGCCG
GCGCCGCCGCCGACCGCTGCATCGCCGTCCGGTGCGAGGTCGTCCTCTTCGAGCACCTGC
TGTGGATGCTCGACAACGCCAACCTGGAGCCGGCGGCCGAGGACCCCATGGAGCTTGCCA
GCCTCTATGCTTACTGAGCCTCTCCCACCAACACCATGGGGTGTGTGGAATTGGATTAAT
GGTGGGTGGCTTACGGCTTACTTAGCTACTGGAAATTAACAGAGGAAATTAAGGAAGAGG
GAAGAAAATTTATGCATGGTGGCCTTTCATCTTTAAGGTCATGTTTCCG
>Unigene0000825    size  250    gap  0  0%
CTAAGACCGGAGTCCCCTCCCCCTCCTCGGTCTCCTCGTCTTCCCAACCTCGCCGCCGCG
TCTCTCTCCACCGACGCCAAACCCTACAACAACACCGTGGTCGATGGTTCCGCCTGCCGA
TCCACCTGCGCCGATGGCCGCCGGAGCCCAGACGGACGACGCCAAGCCCCTCCCCGTCGC
GGCGGAGGAGCCGGCAGCGGCGGAGCCCGCCGTCGAGGAGCACGCCGGGGCCGCGGCCGT
CGTCCCCGAG
>Unigene0000826    size  224    gap  0  0%
GTTTAAAGTTACATATATACTTGTGTCCAACAAAAGTAAATATAAGTCTTCTCTCTAGGT
TCAAATGCAGATGCTTTCAAATCCAAGGTTGCATCAGGACCAAACCTTCCCATAGAATAC
CTGCATGTCTAACAAAATATTCCATACAAGGAATGATGAAAATAGAAAAAACTAGACGCG
GAACAATTATATTCTATGCCCTACATGAAATGAAGAAACATGTA
>Unigene0000827    size  357    gap  0  0%
GTTCTTTTTGTCTAAATTCTGAGTTTGAAATACTTCAGTTACAATGTTTTCTTTTCTACA
TCTTTATCAGCCACAATTATTTCCTACATATTTTTGCAAGATGACTAGGAAGAAATTACA
TGCTATGGTGTGCAGCAAGTATCACTCTTCATAAAGCTATAGATTTTAGGTAATCATGTC
CAAATATTTAAATCATGTTCAAGTAGCACATGGACAACCATCTGAACTGCTTCTTTTATT
CTTAAATGTGAAACTTTTTTTTATTTACTTAAGTTTTTCATGTTCAGCTCGGAAGAACAA
TTTCTATTATATTATATTTCATGTGTTGCTTATTATTCTTCCAAGTAGGAATTTAGT
>Unigene0000828    size  323    gap  0  0%
GGGAATATGAGCGTCCTTTTTTTCTATTATTTCATTTTGTTCTTTTCCTCTTGAAGGCTG
GTGCTTCTGGAATGGCTCAGAAATCATGGCCTTGATCACTGTTGAGCTCCAATGTCCCAG
ATAGCACTAAATAGCTCTTCTGTATGTTTTTTTAGGCAGCGTTTGGAGCTGCGTTTGGAC
AGATTTTTCTTCTGCAAAAGTCTGACAAATCCAAACGCAGTGTCAAGTGTGGCGCCGATC
GCATGGGAGATCGCGCGCCTCAAAAGCTGAAGAGATGGAGAGAGAAAGACTCAACGCGAG
CCAGCGCCAAAAGCGGAAAAAGG
>Unigene0000829    size  510    gap  0  0%
TGTGGACTTGTACGGGGAATTGCTCAAAATTGGAGGCGGAAAAGAAAGGATGACAGCGTA
CTTTAACAAGGTCGGTTGGCCTGCGAATGCCCCAACAGATGAACAAGAAAGAAAAGAATT
CATAGCTTCACTCCACAAACAAAAGACAGAACTATTTATGGCCCTTATAGAGAAAAAACT
GTTGCCTCTTCGTCCAGGTGTTGCAAAGATTATCGATCAGGCTTTTGCTCAAGGAGTCCA
AGTTGCAGTTTGCAGCACTTCCAATGAGAAGGCGGTCTCTGCAATAGTATCATTCTTGCT
GGGACCTGAGAGAGCAGAAAAAATCAAGATATTTGCAGGAGACGTGGTTCCCCGTAAAAA
GCCTGATCCTGCCATCTACCTATTAGCAGCCAGCACTCTGAATGTTGAACCTTCAAGATG
TGTTGTGGTGGAGGACAGTGCCATAGGCTTAGCAGCTGCTAAAGCAGCTGGAATGACGTG
TATAGTAACAAAGAGCGGCTATACAGCAGA
>Unigene0000830    size  225    gap  0  0%
GCTTGAACACATAAGTCGAATTGGGCACTCATAGGAAATATTGAAGGAGACTTGAATCAA
ACAAAATCTTTGAGTATCACTTAACAATGTGCTAGCTCACGTATTGCTTCTCAAGAAGGC
TTCCACAGAATGCCAAGTCAAATCTCTCCTCAGGAGGATCACCAATGCAGTCAAAGACTG
CATCTGCATTTAAGAAATCTTCATCTGCTGTATAGCCGCTCTTTG
>Unigene0000831    size  421    gap  0  0%
GGGGGATGGTACGAAGGAGTGGCCTGCTTGGTCGTGGAATGTTGTAGGGGATGGTGGATG
GTGTGGTAGGGTTAGATGGTATGGTAGTTGGCGTGGTGAGGATTTGGTGTGGGAGGCGGA
TGAATGATGGAGTCCGGAGGAGCGGTTGGCTTGGTGGAGGTAGGTTGGCGTAAGAGGTGG
TTCGGTGTGTGACAGGAGGTGTGGTGACGGTGATGGTTTGGTTTTGTCTTTTGGGTGGAA
TGGTTTGTGGGGTTGGTGTTATGAAAGGTGGAGCGGAGGTCATGGCAGGTACGCGGGTGG
ACCGGTCGGGGAGATCAGTCCGCAGGAGAGGACCCCGGTTCAGGTGGAAGGTGGCGGTAG
CAGGCTCCTGTCGGATGAGTCGTGGTGGGGGTTGCGTAGTAGGTGTAGTGGAGGTGACGA
G
>Unigene0000832    size  321    gap  0  0%
GCCAACTACCACACCATCTAACCCTACCATGCCATCCACCATCCCCTACAACATCCCACG
ACCAAGCAGGCCACTTCTCCGCACCATCCCCCAAATCCAATCACCACAACCTACCACTCC
ACGAACCACCACACCACCCACTTCCACCACCCCGGACATGCCGCCTCCGAGGAGGCCCCT
CATCAAGATCACAAACAAAGCAGAGGAATCAAGAACTGAAGAAGCCATGACACTTCGGAG
TGGCCGAATGTTTCAAAGGGTGTTCCCGCAACACCAGGATGTACCGCCACCTCCGCCAGC
AGAGGAAGATGTGACAGAAGA
>Unigene0000833    size  447    gap  0  0%
ATTGGTCATCCAGGTGCTGCAGTTAGGGTTTTGTTCGTACCCATTTGCGGCCTTCACGGC
TGCGCCGGCACTGGCCGAGGACTGCTGAGAGAGGTAGTAGACGTTCCTGGCCGAGTAGGG
ATCGGCCGGTGTCAGCAGCTGGCCGTCGTAACCCAGCTGCTTCACCTCGTTCTCCACGAA
GCCACCGCTGTTTCCATGGCTCTGATCCGCCATCGCATGAGTGCTGCCGTAGGGCACCGC
GAAGCTGTTGTTCCCTGCGGCGGTTCCCTGGTAGATCCCGCCGGCGCCGGCGCCGTAGAC
GGCGGAGGTAGACCCCGAGCTGAGCTCCACGGACGAGGAGTACTCCATGCCGGCGAGGCC
GTGGAGCGCCGGCGTCGTCGGCTGGAAGAAGTTGTGCCCGGCGTATGGTCCGCCCAGGTG
GAGCTGATGGAGGTCCTGCAGCGCCAC
>Unigene0000834    size  235    gap  0  0%
GAGCAGGAGGGGGAGTGGGGGAGGCGGTGCGATAGGCACACGGGGAGGGTGAAGACGGCA
CGGGGTTCACCGAGAAGACTCACAAAGCGGCGTTACGACCACAGAAAGAGGGTCTAGGAC
GGCAGGCTGTAGGGGTGAAAGTTTAGGACAAGCAGCAGAAGGGGGGAGGCGTCGCAGTGG
AGATCACACAGGGCCTCAACCAAAAGGGGAAGAAGATCTACACTAGGAGAACAGC
>Unigene0000835    size  229    gap  0  0%
GGGATACATCATACACCTTGAAAAGCGTAGAGAGGATGGTGGTGCAGATCATCGTCGAAA
AGCTCTTTCTAAGTTCAGGAGGTCATACAATTGCAATATCCAGTCCTTGGTAATATATAT
CCAGCTCTTGATAAAGGCACTGCAATGTCAGATCAAGTCGATATGATATCATTATAGGGT
GATATCATTATAGGGTGTAATCAAGTCGATGGAAGGTCATGAATGCTCC
>Unigene0000836    size  511    gap  0  0%
GTTGGATTGGATACCCCAATATCCATGATATGATTCCCCCCTCAAGAACAGGCGCCTCCC
ACATGCACACACAGAGAAGAGGAAGTTAGCTGCGTAGGGGAGGGGCAGGAAGATCAAACA
GCAGTCCTCCCCTCCCCCCCTGAATCGTTGTCAGATGTGCTTTAAAAACACCCACCAGCA
AGAACAGGTGATAAAAAAAATCAAAACTTGATGAGAACCCAGGGACCCCCATCCCCCCCT
CTGTGGTGGGTCATGGCGCTACCAGCCATTGCAGCTTGTGCATCGCAGTTACACCATTGT
TTTGCAGTAACAGGAGAATAGGGAGAGGTGGGGGAGGTGGCCATGGAAGATGGAGAAGGG
GAGTCTACATGTCTGTTAAACTGTGGGGATGGAGACACCTTGGCCCCCTTGCAAAAGGGG
AAGCCAAGGGGGGGAAGGAGAAAGAGGAAAGAAAGAGGGAAACGTAGGGCAGTTAAAAGA
AGAAGATGGGAGGAGGAGGAAGAAGAAGAAG
>Unigene0000837    size  551    gap  0  0%
CGACCTGTCAAGAGGCCCAGGGTGCTTATCTTGTTGGATGTTTATCCCTTACTTCTGTTC
AGATGCATTTCCTGTTACCAATATATTCTGTTTACATTGAGCTATAATTTAAACAATTCA
AATGCATGTCCAGGTATCTTCCACAGTTGGATAGCACAGATACTTTACTATCTATAGGTA
TACATCATGCATTTTGGATATATTTGTTTATCCAAATTAGACTGTAACTAAATATAGTTA
AAATTGGATGGCATCATTTTTTTGAAATAATGAAAAGATGCACTGTCAAATTGTACACAT
TAAAAGAAAGGCTTTGGCATATGGACATCATATCAAAATAACTGGCATGGAACTGAACTT
TTTAGATCTGCATGCATCTGCGCCATTGAGTCATTGACACCTTTAAACCTCAGCATCTAA
GACAAATACTTCATAGATGCATGCCTCTGCCCAGACAGCCAAAAAAAGAAGACCACGGTC
AACATTCCTTGCAGAAAACAAAACACTCTTTACAACAGTATACAACATCCAGTGCAGTTC
CAGCAAGTATG
>Unigene0000838    size  631    gap  0  0%
TGAGCCATAGAATAGTGGAAAAACTTCAAGCATTCATTAAAAATTCAGTATGCAAATAAT
GAATTTCTTAAACCATCTCAGCATCTTCATCCTTTTTCCAGTTGGGCTTAATTACATGAA
TTCCACCATGCCATTTTATCATATTCGGATGTCATACCTGCAGCTAAACTTAGTAATATT
CAAATGCCATACCTGTAGTTAAACCTAGTAAGATCAATTCTTTCCTTACTGCTTGGAACC
ATTTCATTCTAAGTCTTCCATGAATTATTTTACCTTCCTTTACTCAAATTTCATCACTCC
TTTTAATGGACATTGAAGATGGGCATGGGTGCACAAGACTGGATCATGTAAGTATAATTT
TATCCATTCTACTTTTCCTTTTTCCAGATTTGATCACCTTTTTGCACAAGACTGTACCTT
GACAAGATTGTGGTATTTGATTTTTCTTTCTTGAACGTCCTCCATACGACAATACCCCTT
GAACAAGGGCTGCTGTCAAGATTGAAGATGTCGTCAGCTTGGTTAAAACATTTGTGGTTT
CAGAGGTTATCTGTATGCTTGTTGTAATAGTGATGGAATGAGGCTTAGTTTTTAAATTTC
TGGCTCTACATTCATTTCTTTTTATTGTTAA
>Unigene0000839    size  1192    gap  0  0%
TGGATGCTGCAGATGAGCAGAAGGTCATTATAGAAACAATTGTAAGTCTCTTGGGCTCAG
AGAAAACTGTACCTGTTCCTCTTACTTTTCTGTTTGGGATGCTAAGAATGGCAGTCATGG
TGGATGCAGCCCATAGCTGCAGGCATGAACTCGAGAGAAGGATCGGCTTCCAGCTTGAGA
TGGTGACACTTGATGACCTCCTTATCCCATCATTGCAGACAGGAGATTCACTTTTCGATG
TCGACACTGTTCACCGTATACTGGTGAACTTCCTGCATAGGATTGAAGAGGAAGATGATG
AGGAGCCATTCAAGTGTGGGTATGAATCTGAAGGAACTGGATCACCTAGCCATGACTCCA
TGCTCAAAGTTGGGAGGCTAATTGATAACTATCTAGCAGAAATAGCACCAGACCCTTACC
TAAAGTTGCAGAAATTTGTGGCTATCATAGAACTCCTTCCAGATTATGCTCGTGTTATTG
ATGATGGACTCTACCGAGCTATAGACATATACTTGAAGACGCATCCCTCATTGACGGAGT
CCGAGTGCAAGAAGCTGTGCAAGCACATCGACTGTCAAAAGCTCTCCCAGGAAGCATCCA
ACCATGCCGCCCAGAACGACCGCCTTCCCGTCCAAATGGTGGTCCGTGTTCTGTACTTCG
AGCAGCTCCGCCTCAAGTCTGCTTTCTCGGGGAGCTCAGGCGACGGATTCTTCTCTCAGA
GGATGATCAGCAGCGGCATCCAGAGCGCTGCCGTGTCGCCGCGCGACAACTACGCCTCAC
TCCGGAGGGAGAACCGGGAGCTGAAGTTGGAGATCTCTCGGATGCGGGTGAGGCTGAGTG
AATTGGAGAAGGAGCAGGCATTCATGAAGCAAGGCATGAAAGACAGCAAGTCAGGAGACC
ACAGGAGGGCATTCTTCACATCGCTCTCCAGGGGACTTGGGCGGATGGGGCTCTTCAGCC
CTGGGGGTGGGCAGAACGACAAGGCCACAAGATCACACGGTTCAGATGGGAAGAAAGGGA
GGCGTCGGAGGCATCACTCTTGAAGTGAAGTCACCAACCTGAGCATGGTGTTGGTGCCAA
GGTATAAAATTTTCAACCAGAGCTTTTGATGAAGAACACCAGCAGCAGCCTCTAACAGTG
GGGGGTTACAATAAGTTGATGGGTAGAAGTTGATAGGGGTGGAATGCATCAG
>Unigene0000840    size  244    gap  0  0%
ATTTCCACAAGGCACCAAACAAAGAAGAGTTTCATCAAGAAACATGCCGCAAGATTAAAG
CACTCCACAAATATGATTGCTTGCGAGCCAATAAATCGACCTTTGCCTGGGGTCTAGAAG
CCAGAGTGCCATTTTTGGACAAAGATTTTATCAGAGTTGCAATGAACATTGATCCTGATT
ATAAAATGATTAAAAAGGAAGAAGGGCGAATTGAGAAATGGGTACTGAGGAGGCCCTTTG
ATGA
>Unigene0000841    size  239    gap  0  0%
GATCTGTCGTGTTTATTCCAAAAATATACCTGTCACCCTATAAACACATCCATATCCAAA
AACCAGAGACCTACCACAAGCAGAGCCATTCACATGGAATTGGCCAAACTGGTTTAGAAC
AGGAAGAGACAAGCTCAGTTTCAAACTCTCAGCCTTCATCATCTTGTGAGATTGCATTCG
TGGACCATGTACAAGGAGAAACATATTTAACCCACCTTTCCGTAAGCAAGGGCATCGGG
>Unigene0000842    size  201    gap  0  0%
GGTATCATCAGCATACTGAAGGTGGGTGAGGAAGTTACCATCCCGGTTCAGCTGAAAACC
CTCAATGAGGCCTGACGCCTCAGCTCTGTGCCACACCCTGCTGACCACACTAGCAACCAG
CACAAAGAGAAGAGGGGAGAGAGGGTCCCCCTGGCGCAATCCACGACCACTCCTGAAACT
GGCAGAAAATTTGCCATTGAT
>Unigene0000843    size  261    gap  0  0%
GGAGCTACAACTGCTGCTGGAAGATTGGTTGTGGAGGAAGGTATTCTAAAGGCTATATGG
CCATACAGTGGTCATTACCTCCCAACTGAAGAAAATTTCAAGGAATTCATTAGCTTCCTC
ACTGATAACAATGTAGATCTCAGTGATGTGAAGAGATGCTCGGTGGACGATGATGAATAC
CCCTCATCCAGGAAGGACAGTGAAAAGGAGACGGAAGTACATGGTTTGGGGAAGGATCTT
GATTCACCAAGGTCTTCCACC
>Unigene0000844    size  656    gap  0  0%
GTGAGCTTGATGCGGCCGCAGTTATGCTTCAGAAGGTCTACAAAAGTTATCGAACACGAA
GAAATCTTGCAGATTGTGCTGTGGTTATTGAGGAGCTATGGTGGAAGGCATTGGATTTCG
AATCCCTCAAACAAAGTTCGATATCATTTTTTAATGATGAAAAACCGGAGACCGCAGTTT
CGCGTTGGGCAAGGGCAAGAACCAGAGCTGCTAAGGTTGGTAAGGGCTTGTCCAAAGATG
AGAAAGCTCAGAAGCTAGCTTTAAGGCACTGGCTTGAAGCTATTGATCCACGCCATCGGT
ATGGGCACAATTTGCATTTGTACTATGATGTCTGGTTCAACAGTGAGAGCAGCCAACCTT
TCTTCTACTGGTTAGATATAGGCGATGGTAAAGAAATGAATCTTGAGAAGTGCTCAAGAA
ATAAGCTTCAGCAGCAGTGCATCATATACCTTGGACCTAAAGAAAGAAAAGCATATGAAG
TCATTGTGCAGAGTGGGAAGCTCATGTACAAGCAAAGTCAGATGCTTGTGAATTCGGTCT
CTGGGTCCAAGTGGATCTTTGTCCTTAGCACATCCAGGAAGTTCTATGTTGGACAGAAGA
AAAAAGGCAGATTTCAGCACTCAAGCTTTCTTTCAGGGGGAGCTACAACTGCTGCT
>Unigene0000845    size  323    gap  0  0%
CAGAGCCTTAGCGCTCTTCTTTTCTTGCACCTTCGCCGTGCTCCTCCTTTTCGGGTGTCG
CAGCCCTGCCGCTCGGCATTGTCTACGGCGCTCCCACGTCCTCTTCACACCGCCTTCACA
CGTGACAGCGGTGGTCATCGCCGGTTGAGTCCTCCTAAACGTGCCCACCGCACGTCGGCC
CTCCGCTTCGCTAGCGCCGTGTTGCACAGCCCCACCTCTGTCGCCGCCGTACGAAATACC
GTCTCCCAACGCCGCCACCGGATGCTCCCTGCCGGTGTCCTGCCTCGCACCCACGACCGT
GAGACGCGCCGTGGACGGAGAAG
>Unigene0000846    size  346    gap  0  0%
AACTGCCATGCTAGGCCGCCTCAACTAGAAGTCGCCCTCCAGGCCAGCCAGACGTGCTGC
CTGGCCACCCAGCTTCAGCGACCAATCGCTGACGCCCCTGTCCACCAAAGGCACAGCAGC
CTACCTGCAGTTCTGCTCGGGTCGTGACTGCAGTCATTCTTCCCCATCGCGAACAGCACG
CGTGTGACCGGCACCGTCTACGGCGTCTTCCTGCTGCACGTCGGCCAGCACCAGGCCCAC
CACCCTCAGTTGGCATCGGCATCATCCGCCGCTGCGTCGACGCCATCATTGACACATTCC
TTTGTCGCTGACTCATTCTTGCGCTTCTCCTTCGTCTCCGGCGAAG
>Unigene0000847    size  365    gap  0  0%
GGGAAGTTGGATTCTTTATTAATTTTCCCCAGAATATCACAGGTCTGAGAAAAATTTAAA
TTGCAATCCTGCAGCGTTTTCCTAAATATTGTGAAGAGATCACCCGAAACAAGTATGATA
TGCTGAAAGGAAAAAAACATGCCTTCACCGGTGAGTGGGACTCAACGATGGGGACCTTGC
GGAGCTTCAAAAAACGTAATTCTTACATGCTCCAAACCGGGAACACATGGAGATATATTT
TTCTTGCTTTCATCAAGGAAAAAGAAACATCCAGTTCAATGGATGCAGCCCTTTGGAGTT
TGGAGGGGGCAGCATTTACTGAATGCAAGTCTAAATATAATGAAGAACAGAAAAAAAAAA
CTTAC
>Unigene0000848    size  216    gap  0  0%
TCTATACTAGACATCATTTTTTTGTAGATTTCTTCTCATTCCTACACACATCTCCCCCCG
TCTCTGCACTTTATTCTTGACTTATTGTTATTAGTTCAAGCACACGCACTCGTCCTCACC
TCTAGATTTTGTAGTTGACTAGCTAAATCTTCTCCCCCATTGGCTGCGCTCATTTGGTAA
TAATTAATCATTAGACCCTGATTGAGGACGAGCCAG
>Unigene0000849    size  349    gap  0  0%
GGACACCTCCTCCCCCATCCCTTCCATCTCCACACCCTCGGCCACCATCGTCCTCGTCAT
CGTCGACGGCGGCCATCGTCGTGCAAAGGCCCAAAAAACTTGCACCCGATCTTTTGCTCC
CTAGATCAAAACCATCTTCTTCCTCCTCCTCGTCGTCGCACCTCCTCCATCGCTGTGATT
GGGAGATCTTCCTGAACGGGCCCCTCCACGCAGACGAGATAACACAGAGAAAGATGTGGA
CATCGCCGCTCTCCTTGGGAGAAGGAATAAGAAGGGGGAGAACCCTGCACCAAGGAAGCT
CAGAGAAGGAAGAAGGGGAGGGATACATGGCATCTCTAGTGGCCATTTC
>Unigene0000850    size  375    gap  0  0%
TGCCTGTGGTGGAGTGGTTGAGGAATGGGGTCGCATTCACTTGTTTCTGACGGAATGTTG
GTTGTCTGGTGCTGTTGGAAGTTTTTCGTGCCCCGATCTTGTATAGTGTTGGTTTCTTAT
AGTAGTTGAAATGTCGAATAATGTGTATTTCCAGACTGATGGGAGGTGTTTTTTTGGGGT
ACTGTTCTTGTTGCGTTATCGTAAAATAGTTCATTTTTTTGTACAGTTTGTATCCGAAAG
TTTAACCTGTAGTACTTGGCGGTAATCTTTGAAAATTATTCAGGAAAAGCTTTATTCCCC
TGCCCTCATTCTCCACGTCTCCTATGTGACGCTTATTTGTCATGTCTTTCATGTTTGACA
GCCGCCAAGGCCATG
>Unigene0000851    size  234    gap  0  0%
GCAGAGTTCTAAATTGGAGAGCCGAATGCTGTGATTGTAATTAGGTAGGTACTCCTATCT
AGCATCTTGGAGTATATACTGGTGATATGGTGAGCTTTTCTGAACCCTAGGTTAGAGTAC
TCTTAATGAAGCAGGCTTTTGGTGTTAGTAAACTGATGACAGAGACACTATTCAACAGTA
GGCAGGCCATGTGGTGTTAGAACTATTATTTGGTATTGTTCATAAGATGCTATG
>Unigene0000852    size  348    gap  0  0%
AAAATTATTGCAGTGTATTTCAGCATTCAAATGAAAGGTATACATCAAAGCAAGATGCAG
GTGTTCACCTGACAAAAATCCTGCATTAGATGAAAATAAGAGCAATTCAAATGAACAGAG
AAGTATATACATAGACTGTAGTGTTCACAAATAATATGAATATTAGTATGAACTGGTCAA
ACAATAACTCTAGATAAGATTGCCAAAGAAAGCACCCCTCCCCCTCAAAAAAAGAACAAA
AGAAAAACAACCCTGCATTAGATGAAAATAACAGCAATATAATCTCATGGGATCATCAAA
CTTCAAAATAAATTCAGAAGGTATACATCAAAGCAAGATGGAGATGTT
>Unigene0000853    size  370    gap  0  0%
AGGACAATATCATTACCCTCTCAGGTATAAAATGTTTTCCTGACTTCTTTCTTATCCTTG
CGAATGCATCTAGTTCTACGAACCATAGGGGATTGTTCTCTCTGTAGCTTGTGGTATGTA
TGTACAGAAATACTTTTACAAAAAGGAAAATTTCAGTTTATAATTGAGTTATCCTGTTGT
ACTAATTTACTGAGATTATGTATGATGATCAAGCGGATTGGTTATTCTTTTGACTCTCTC
ATAATTGCTGTCCAAAAAAGTTAGAATTCAGTCTCCTGTTAGTTGGATCCTGTGTTTTGG
TTGGTTGGTCCTCTGAGGTTGCTTGTTTGTTAATTCTGAATTTATTTTGCTTTGATGTCA
AACGTTGAAA
>Unigene0000854    size  204    gap  0  0%
ATATATATAGAGAGAGAGAGAGAGCTAAAAGTGCCAGTTTCTTGTGAATATTTCAAAGAA
GAGCCTAGCAGAAGCCCAAGGTAAATCCACAGTGGAAAATGGTGGTGCAACCATGTGTTC
CTATCTTCTGCAAAAAGGCAGAAAGAGATCCCTCATGCAAGAACGCAGAAACAGATAGCT
CATATAACAATAAAAATTTTGTTG
>Unigene0000855    size  479    gap  0  0%
ATGATGTAAGAATCCTAATATGACCAAATTATGAATTCTTCTATGATACTATAAAGTAAT
GATGACACCAATTCACATGCAGTTGTTCTATATTGATGAAGATGATTCCTTCAAAGGATC
TTCACATGCTCCCATGTGACCTTCACAACAGTTCATAGTGCTCAGGATCAGTTGTTCATT
TGTAACATGTCAGTATGAGGGCTTTGTCTTCCAAGTCCAACAGTGGGATGTCTTTAGGGG
TGATGATGGCAGACATTAAGTGTTGTCTTTCAGTTGCATAGGAAATGCACAGTGAGGTGA
TTCTCCTTCTTCTCTTAAACTTGGATATTATAACTTCCATTTGTTTCCTATTAGGAAGTA
GAAATACAGTTTGCTGGCAAACAAAAATGCAGAAAAGAGGCTAGAAAAAAAACTGGAGAG
GGCAAGGTCCTACCTCTGGACAGACTTAGCTGGTGCCTGGTGGAGTCATAAAGAATCAA
>Unigene0000856    size  215    gap  0  0%
GGTCGCTTATGTTGTCTCTAAATGTCATTACATTATTGATCATAATATTTCTGATCTAGC
AATTACATAACCAAAAAAAAAACTGGCGTAAGTACTGTATTTGTATTTGATATACCCCAC
ACCCTGTCCTGTGAACATTCCTCTTCAGACATACCATTCATCATGGTTTCAATCTTGACT
ACTAAACATCTGACCAAAGTATTAGTTAATGACTC
>Unigene0000857    size  302    gap  0  0%
ACTACTAAAAATCTGACCATAGTATTAGTTAATGAGTCAGCTTCCCTCTGGTAAATTCAA
TTTCTAGTTTGTATTGGGACCATCTATAAGCCCAACAGTGTTAGGGGGGGCATAAAGTGA
TCAGCCATGAAATGGATGAGCTCAACTTCTTTCTCAAACTGTATGTGAAAAAGGCGTCGG
CAATGTGTTTGTGGAGTTGCCGGGCACTGGCTCGTCGAAATAAGTAGCAGGCAAGGCCAT
CATCGAGCCCGTCGAGCTTACAAATCCTATCCCCAGCTGCTGGAACCAATTCTGCTTCTA
AA
>Unigene0000858    size  256    gap  0  0%
CGCCGACCTCCAACAAGCCAGTCACCCCCGCCCCCGCCGCCGCGCCCCCCCCTCTACGCC
GAGCAAACCCCGGTCGCCTCACACCGCCGCGGCCTCCTCTCTCTGACCGCGCCCAGGGAT
CGCCGCCGTCCTCCGCGACTCCCGCCCCAGTTCGCCCTGGCGTTGCACCACCGCGACGCC
GTCTGTCGCGCACCTCCCCGACCACGACCCCGCTGGAGATAGGGAAGAGCTTCTCACTTC
TCAGATTGGAGTGGGA
>Unigene0000859    size  329    gap  0  0%
ACCAGCCCCGGCCGCGGTGGTGATCGAGCGTCCACCATGGTGGCCCTCGCCGCCCCGCTG
GCCTACGCCGCCTGCGGCCTCGTGCTTCTGCGGGTCTTCCTCTCCTGGGCTCCGCCCCTG
CTCTCCCTCCTCCGCCGCCGGTGGCGCTCCCTGGAGGACGGCCTCCACTCCTACCACCAC
TACAAGGTCCCCCGCTACGACGAGAGCCTCCGGGAGAACCCCCTCTACCGCAGCGCCGCC
GCCTACATCTCCTCCCTCCCCTCCCTCGAGGAGTCCGACTACGCCAACATCTTCACCTCC
GGGAGAACCCCCTCTATTGCTGCGGGGAA
>Unigene0000860    size  203    gap  0  0%
CGGAAAGGAACCCCATTTCCCGACATGTAGGGGGCTCCAATCCCAGAAGATTTCCTTTAC
CATTTTTATCTACCGCTCACACGCGCGCTGGCTCCTTCCCTGGTAAGCTTCCCCCCTCCT
CCGTTCTCCAGAGCCACGCACCGGAGGGCGGCGAGGAGTTGGGGGCGAAGCGGCGAAGGG
CATGGTCGCCGCCGTCTTCTTCG
>Unigene0000861    size  240    gap  0  0%
CGTAGATATGCTGGGGGATCTGGGCGAAAGTCTGGGCGAACGGGAAGTCCACGACCGCCA
GGGTCTCGAGCAAGATCTGGGGCCTGACAACCGGGGTCCCGACGAAGATCTGGGGCTTGA
CGGCCCCTCTCTAAGACATCGACCCTGCCAACTACACCCTCAAAAGCACCTTCAAACCTA
TCAAAACGACCTCCTAACTGGTCCATCTTCTCTGACAGTCTGCGCATAAGGAGGGTCAAG
>Unigene0000862    size  218    gap  0  0%
TGATCCCGCCCGCAAAGCCGGAGCCGAGGAAGGTTCAGGTGGCCGAAGTCCTCGCAAGCG
CGCGACGTCTCCGCCCCCTTCGGCTCCCCGTCGCGACCGGCGGCTTCTCGGCTACTCCGG
CGACCTCCCCACCGAGCGCGCGATCCGTCCGGTCAAACATCTCCTCGTCGAGCGAACGGC
TTCCCCGGCCCATCCGGCGACCTACCGAGCGCGACCGG
>Unigene0000863    size  602    gap  0  0%
AGCAGCAGCAGCAGCAGCCACAGTTGGTGCAGCAGACTCAGCAGTTCCAGCTTCCACCTC
AGCAGGCACAGCGGCCGCAGCAGCAGGGGCAGTACCAGCAGCAGCCGCAGTACCAGCTTC
CGTACCAGCAGCAGATCCCCCAGTTCCAGCAGCCGCCGCAACAGGTTCCTCAGCAGCGAG
GACAGCGAGGACGCGGGCGCGTGATGACCCTGACCAGGGAAGAGGCGGAGGCCTCGAACT
TGGTCGTAGGTACGGTGCCCATCCTTGGCAGAGCTGCTCGTGTTTTGATTGACCCCGGTG
CTTCTCACTGTTTTGTTTCCGAGGAGTTTTACGAGTCGCTTGCCGGTTCCGTGGCCGAGG
AGCCTTGTGACGTTTTGGTTCAGCTTCCGTCAGGTTCCTGTTTGCGTTCTCTTGGAGTCT
TGGACGGCGTTCCCGTCGAGATCCAGGGGCACCAGTTGCCGGCCAGGTTGTTTGCTTTGC
GGATTCGAGACTTCGATGTCATCCTTGGCATGGATTGGCTCGAGTCTCACTCTGCAGTGG
TTGATTGTCAGCGGAAGACCGTGCAGCTTGCGATACCTGGAGTACCTGCTTTCTACTTCC
GA
>Unigene0000864    size  491    gap  0  0%
TACCTGCTTTCTACTTCCGAGGTATCCGGTCTCCCCGCCGACCTTTGCTTTCCTTCTGTA
GGGCTCGGCGTTTGATCCGAGATGGTTGTGTGGCATTTCTTGCTTCTGTTTGTCTCTCGG
ATCCTCCCGAGACGTCTGTTTCTGACGTGCCTGTTGTTTGTGAGTTCCCCGATGTTTTCC
CGGAGGATCTACCTGGGTTACCGCCTGAGCGGGAGGTAGACTTCTCCATTGAGTTGTTGC
CTGGTACGATGCCGCTGTCTAGGGCTCCGTACCGGATGGCTCCAGCAGAGTTGCGGGAGT
TGAAGCGCCAGTTGCAGGAGTTGCTTGAGCTGGGCTTCATTCGTCCTAGTCGTTCTCCGT
GGGGTGCTCCAGTGTTGTTTGTGAGGAAGAAGGATGGCAGTTTGAGGCTGTGCATTGATT
ACAGAGAGCTGAACAGAGTTACAGTGAAGAACAAGTATCCGTTACCGAGGATTGATGACT
TGTTCGATCAG
>Unigene0000865    size  320    gap  0  0%
GCCTTGTCGAAATAGTGGATTGCGACTATGCAACGGTCTTTGTACACCATGATGTGCAGA
TACCCATAGGCTAATCAACTATCTACATAGTAGATTCATGATTGCTTTGTAATAAAACTT
GTTTGTGAATCATCTCAGAGAAATGGGAGGATTGGAAAGGGTGGTGGACGCAGGTATCTA
ATGTGTAAGAGTAGCAGAGATGAGCATATTCATTTTGTTGATTCATCCAAATGTATTGAC
AGGCCTAGAAATAACACTTTGGAAGTAAATTATGTACACTGATTAGGCATGCATCATTTT
CTAATATCATGGACTTGTCT
>Unigene0000866    size  240    gap  0  0%
GGGCGCCCAGGCCCTCCCAGTAGCCATTTCGGCCTGGTGAGGGACGGTGGCTGGAGGGCT
TTGGCCTCCGGTCCAAGCGGGCAGACCAGGGAGCCTGGATGCGGTGTTCGTCATGGCGGC
CGATCAGTTGTCGGGATCCTCAAGGGGGTCGCGAGCTCGGTATCCTCGGAGGCGAGAAGC
CCCTCAGTGGAAGAGGCGGGGAACCTTCCGGAGACCAAGGCTAGGCGATGTAGGGCTCGG
>Unigene0000867    size  429    gap  0  0%
GGAAGGGGAGCGTTCTGCTAACACCATAATCGCCCCAGTTGGAGACTCCAAAGGAGACAC
CAACATGAACACAAACACCTTTGGTCTCGAATCCGCCATCGCAAGCCCCATAAAAACTTG
CAGAAAACACCCTACCTGCCGGACCAAGAAACCCACTCCTTCCTCGTTGGTAAGACCGAA
CGAACAGCCTTCCAGGGCCACCCTGTCGCACCTCTCTGGCCGGGGGGGTAGTGTGCCAGG
GCTGGACGACCATCGTCGGAAATCCAAAATGGAGCTCTCCGCCGCGATCCGACCATCTGG
GATCACCGCCACATCACCCTCACCTGCTCCGAGGAACAGGTTCTTGGACACTCCCGCCGG
CCTCCCTCCTGCTCTCGTGGACGGCTCCAACCTTCGCTTGAAGCAGGAACTAGCTGTATC
CCCCTACAG
>Unigene0000868    size  329    gap  0  0%
GAATTGCTTTATCCATTAATATTACCAATCTTCAATGCAAAGCTCACCATTATCATGGTG
CCTTTGCTCTGCTAACTGGCTTCAAAGAGCATATGGAAATAATGATAGGTTGAGGAAAGA
ATGACTATCTTCTGAACTAAGAAAACTGTCCCACTACAGAAACCGCATTAAAGTTCACCA
TTGTAGATGGTATCTTTGCTCTGCTAACTGGCTCAAGAAGATCCTATGATGGGCTGAAGA
AGAAACTTCCACACTGCTGAAAGATACAACACATCCAAAGAGAAATCCACCAAGGCATCA
CTACTGAAAAATACAACACATCCAAAGAG
>Unigene0000869    size  379    gap  0  0%
GAATTGCTTTATCCATTAATATTACCAATCTTCAATGCAAAGCTCACCATTATCATGGTG
CCTTTGCTCTGCTAACTGGCTTCAAAGAGCATATGGAAATAATGATAGGTTGAGGAAAGA
ATGACTATCTTCTGAACTAAGAAAACTGTCCCACTACAGAAACCGCATTAAAGTTCACCA
TTGTAGATGGTATCTTTGCTCTGCTAACTGGCTCAAGAAGATCCTATGATGGGCTGAAGA
AGGAACTTGCTCACCACTGAAACATACAACACATCCAAAGATAAAACCATCAAGACACCG
GATCAAGAGAGCACACCAGGAGACAATGTAACCATGGATGGTAAATCAGTTAACAAAGAG
GACAAAGCTAAACATGACA
>Unigene0000870    size  238    gap  0  0%
ACTGGATCCAACCCCAATACTTTTTTCTCCCTCCACTCAGTTTATCTCTATGGTCCATAT
TGACCGGGAGAGAGTGTAGTCTCACATTGATTTTTGGGGGTTAAGGTTCCTATTACTTGC
GACTTTGTGTCATTGAATCTCAACACTAGTGTTTTGTGATTTCAATAATTACTTTCTAGA
ACCCATAATCTCTCAGTTTTTAAAGTAGATCAAAAAGATCACTTTACCTGAATCATGA
>Unigene0000871    size  325    gap  0  0%
CGGTAGGAGCTGAAACGGCGCTCCTACAAACACATCCATTTGAGAAATCAAGTGATGTCA
ATAGTCATATCGTTCATGAGACGTTTGTTTCTCTTCATTCATTAATGATCTGTTTATTTG
TTGTGAAAGGTCAGTTTTATAATATTTTTTGTTCCGTCTTTGTCTGTAAAAGTATGCAAA
TATGATTATAGTTAAAGCCCTAAAGTGTTCTTAACTTTGCTCTGCATTCTAAATCCATTA
AACATTAAAATTGAAAAAAGTGAATGGAAACTATTAAAAAGTAACACAATATATTAGTTT
ATCATGTCATGATTCAGGTAAAGTG
>Unigene0000872    size  357    gap  0  0%
CATATGCATCACTGGAAGCTTTACGATTGTGTATATATATGCCCCAGAGGTTAGTATGAC
CTTGTATTTCTTTATCCTTATTGCTTTATATTTCTTTTAGGTGGAATGATAAGGAAGATT
TTACATATACAATGACAAAATAAACACAGATGATCAATAGATATACACACAAGCTGGACA
TATTCACAAGTGTTCACAAAATGTGGTGAAAAATTTGAACATGTTCTTTCCACCAGTAAC
CAGAGGATCATGTTGTGCATACTTTTTGTCCACTGTAGGAAATGGCAAAGAAATGCTTCA
CAAATTACATGTCAAATTTGTTATGATATTTTTTTTAATATGCTCAAGGGAATCCAG
>Unigene0000873    size  293    gap  0  0%
AAGAAAGAGGAATGTGTTCAGTGATTGAGATTCAGGTGCACCTAGATGATTGGCATAAGC
TAAAACTTAGAAGTCAGCAGATGTGGACACCACCTTTGTTTCTTTTTTATTTCAATAGAT
CAATCGACTATTAAACGAATTTGTGTAGCTCAGCCAGATATGGCACATATACCTATCTAG
TATCTACATCAATCTGAACACCCCCTTGGAGGTGCACACTATCTTTTTCTTGCTGTATTT
GTAAATTCATATTCACATTGTATTTGTGGTTGCAGCCATGTGTGTTTATTCAG
>Unigene0000874    size  265    gap  0  0%
AAGAATGAGCCAGAAGAGGAAATGTAAGTAGTAAAGACCTCAAGTACACTGCGCTGACAG
TGAATTTAACTCTGCCTCTTCAATTCTAGGCTATTTTATTTGCAGACAGTAGACTTTGAG
CAAAGGATTTTTACTCTCTCTCTCTCTCTCATACACAGAACAAATGGCAGCACCAGCTCT
TGCCGGAGACGCGGAAGAAGAGGGACGTCGGCATGCATTCAACGTTTCCTCCCATTCCTA
TCATTTGAAGGAAACGCAAAAAGCA
>Unigene0000875    size  407    gap  0  0%
GGCTTATCCACTTGGTTCATCTGGAAGAGTCATGAGATTACCCTGGAGACATGTCCAATA
ACATTTTAGTGTGTCCTCTAGCAAAAGAGAAAGGGACTTTCTGTCTCTGAGTTAATGTTG
GTGTTGGTGTTGATGTTTCTTCTCTTTTCTTTATGCCCATGCAAGGGGAACTGCTCCTTT
TACTTCTTGCTTTCTTGAGAGCCATTGAGAAGCTTTCAACTTTTACTTCTTGGGTGTTCT
TGCTCCTGTCTTGGGAGAGCTTGTTTTCTCCCAAAGATGCAGTGAAATTCCTAGCAAAAC
TGATCTCAGCTTCTATTGCTTTTATTATAGAGATAGTCAAAGGTTAGGACAACCATTCTT
TGACTTTTGGTTTGAGACCTCCTTGGCATACCTTTACTGCAATTTCG
>Unigene0000876    size  211    gap  0  0%
TCTTGAAGTATCCTAGCCTGGAGGAGTAAGAGGAGAATCAAAAGATCACAGTCTTAAAAA
ACCAAATCCAACACAGAGTTCACAGTTCTAAACTAAAAAGCATCAGTGGGCATGAAACAA
AAGTGAGAAAAATCGGCACCTCGTGCAGCATTAAAGAATTGAAACAGTAACACACAACAG
TTTCAAATTTCAAGAGCTACAATAGCAACAG
>Unigene0000877    size  259    gap  0  0%
AATAATTTCTCAAATATCAAGTTATGACGAGTTTGCACTTTGCAGAGATGGAAAAGAAAG
AGAGAAAGATCATGGTGGCTGTGGATGAGAGCCAAGAGAGCATGCATGCACTCTCCTGGT
GCATCACCAATCTTATTTCCGAAACCAACAAGCTTGTTCTGCTTTATGTCAGGCCACCTT
CTGCTTTCTACTCCTTGGATGCCGCAGGGTATAACTTTTCCTCCGATGTTGTTGATGCTA
TGGAAAAGTACAGTATGCA
>Unigene0000878    size  203    gap  0  0%
CTATGGAAAAGTACAGTATGCACTTGGCTAATTCAGTCATGGAAAGAGCTGAAGCTGTTT
GCAGAGACTTGAACGCTACTAATATCAATATGGAGAGAGTGGTTGGTGTAGGACATGCCA
AGAATGTAATATGCAGTGCTGTCAAGAAACTAGAGGCTGACACCTTGGTCATGGGAACTC
ATGGCTATGGATTCTTTAAGAGG
>Unigene0000879    size  320    gap  0  0%
TCTTCTTCTTCTTCTTCTTCCCCCTGATCCTAACGGAGCAGCTGATGATGATCAAGACCT
CCAATAATATTCCCGCGGCCGGAAGCTCTGATCATCCAGCTGCTTCGTATACGGCCTCCT
CTCGATCCATGGAGTACTACTTGCATGATCATCCCGGCCGGACTGCTGCTGCTGCTGCCA
TGAGCTCGCGAGGTGTATTCAAAGCCAGCAAGCACGAGGTTCCCAGGGGCCCCAATCCCG
TCTCCAACAGGTAGCTAGCTAACTAGCTAGCTGATCGATCGATCCAGCAAAGAAAAAAAA
ACGAGATATATTCTTAATTT
>Unigene0000880    size  396    gap  0  0%
ATTAAAGCCATGAAACAAGTAGCTGGTAAATTAAAATTGGAATTAGCACAATTCGCAGAA
TTAGAAGCTTTTGCCCAATTCGCTTCTGATCTCGATAAAGCTACTCAAAATCAATTAGCA
AGAGGTCAACGATTGCGCGAGTTGCTTAAACAATCCCAATCAGCTCCTCTTACCGTGGAA
GAACAGATAATAACTATTTATACTGGAACGAATGGTTATCTTGATTCATTAGAAATTGGA
CAGGTAAGGAAATTTCTTGTTGAGTTACGTGCTTACTTAAACACGAATAAACCTCAATTC
AAAGAAATCATATCTTCTACCAAGACATTCACTGGGGAAGCAGAAGTCCTTTTGAAGGAA
GCTATTCAAGAACAGATGGAACTCTTTTTACTACAG
>Unigene0000881    size  363    gap  0  0%
ACGCCTTGTGGTCAATTGCCCTATCCAAATTCTTAATAAATATATTTCCTTGCCCACTTT
TACGGATACTGGGATCACGATGCGAATACATGATACGGATGGGCCTGTTATTGAGAGGAG
GGAAGTTCAGAACATCCAAAGCTCTGGCAGCATCTTGCGGGTTGCTAAAGTTGACATAAC
CATAACCGAGCGATCTCCTACTGGTCAAGTCCCTGCAAACCCTAACGGATACGACTTGCC
CCAATTGGTTGAACAAATCATACAGCTGGGCGTCCGTGACGTTCGGGTCGAGATCTCCGA
CGTAAAGCGACGTCGTCACGAACTGATTTCCAGCAGCACCACCACCGTTGGGGCCGGGAA
TCG
>Unigene0000882    size  515    gap  0  0%
AGATGATTCACACTTCCTCCTGTGTCGCAATCAAGAACCCACTTTTTCATTTATAATTTC
ATGACAATTCACCTTTGCAAAAATAGCCAAAGTAAAGCTTTGACTTCAAGAGGTGCTTTC
ACTTTACAAATTGTGATCAACTGCGGACAGTTTCTATGGACTAGGGTAGAGATTTGACAA
TGACTGCTTACTGAGGTGACTGCTTCCACAAATTCATATTGTCTCAATAAATCAATGCTG
ACAACATGTAATAGGGCCAACAGTTGAAAGAACTCTTCTTACTCCTCCAGTTATCTTCTA
AGCTGAATGTATAACTGATGAATTTACTCTCACTTATAATTGTCCTATTGGAGATGCTGT
TAGAAATCCAACATTTTTGTTTTTGTTTTCTTGTAGTTTGGTCTTGATCTCATTCATGTT
ATTCTATCTTTCCTTTTGACATTCTGGTTTAATACAATGTTTTGAACTCATTTTCACTTG
TACATTAGTTCTGTGGTATTTTTACAGATGTTTAT
>Unigene0000883    size  202    gap  0  0%
AATCAGAAGAGATAAGGAGAGGTTCCTCATTATCTAAATATAAGAAACAATGTTTGTAGA
AAGTTATTTAAAGAAATGGTTGGTGCTCAAGGGTATGATTGCTCCTACCAATAAGTAAAG
CAATAGTTCTTTCAACAGATACATAATTCTGCCAATTCTATGCCTTACTTGAAACTTAAG
AGGGAATGTTATCGTAAGATGA
>Unigene0000884    size  295    gap  0  0%
GCACCAAAATGCCCTAAACCTGCATCCTGTTTGAAAGTCAGTAGGTAAGAGCAAAATATC
TTACAGGCCACTGTCCAACAGAGGGCATATTACATATAGGTCCACTATATTATACAGTTC
CATGCATTTCTAGCCCATTACATGACTTCAAAGTATAGATGACAGCTACTGTCTACATTC
ATCAATTCCCTCACTTCTACATAAGTACCAAATTATATAACTGTAATAGGCTATTTTTCC
AACCAAAAAAAAAACTTCTTTTAAAAAAAGTAATTAATTCAACAGAACACCACTA
>Unigene0000885    size  286    gap  0  0%
TGTCCTAGCAAAAACCAGATCTAGTTAGCAGTGAACTTGAAGCAACTAAACACAAACCAG
GAGAGGGGGAGGGGGAAATAGGTGTACATCACTAATTGTATAGTTTGGTGGCTGATGTAA
GTAAAATGACGTTTAACCTTGATTCATAGCTTAAATACTGTGAACAACAACCATAAATTG
TTTCCCCTTCCTTAAAAGGCTGTTTCATGGCCTAAGACAATCTTTATGTGCATCTGTGTC
TGTATGTGGACCCATCCCTTATACCAGGGCACCAAAATGCCCTAAA
>Unigene0000886    size  235    gap  0  0%
GAGGTTGAGAAGACAAATTGCACATTTTTTAAATTCAAATCACATAGCAAATAAAAGAAC
ACATAGGAGAGTCTATATGAATAAACAAATGAGATCATAAACTAGGCTTATGACTGTAAC
ATATATGACTTGACCTCTAAAAGAACGCAGAAAAAACAGACTAAATGCACATCACAAGTC
TGTGGAACAAAAACTAAATTCCAACAATCAAAGAAAAGAAACAAGCAGTAGCACT
>Unigene0000887    size  309    gap  0  0%
TGGAGCTATTATTATTTTATTGCGGGACTTCTTATTCTCTCTGTGCATTCGGCACAACCA
TCATCTTGGGAGCGACCAAGGGTAGGTTTTCTTCGGCACAAATATGATAATTCCTGAACA
ACATCTCTAGTTCATCATGTCTAGTTTCATATGGCACTGATTTGCCTAAATTTCATGCAT
CCTATTGATCTTGGTATTTGTTTCCCCATCAACATGCGTTCTAGGGCTCGTTTCTGTGTT
ACCGAGATTTCTTGAAGTATAGTCCATGTTAGTCTAATTCCTTTTACAGTTATGTTGTCT
ACCTATAAG
>Unigene0000888    size  296    gap  0  0%
CGGCGCTGCCCTCTTCTTCGCGCACCTCCACAAGCCCTACTCGTCTTCGCCATCGTGTTG
CCTGTTGGCCTGGCCGTCCACTCCGAGACCCCTCCACCCTTCCACCGGCAACCCCAAGGA
CAAAAATGCTAAACATCTGCTACGGTGGAGAACAGCAAGGTTAGATCGACGGCGGTGACG
GAGAAGGGGGAGATGGTCATCCACTCCGAGACCCTCCACCCCTTCTACCGGCGACTCCGA
GGATGGCCATGCTACAGATCTGTTTCTGTGGAGGAGGCAACGAGGCTAGATTGACG
>Unigene0000889    size  374    gap  0  0%
TGAGAAAACACACTCAATCCCCATGGTCTCAACTGGATCAAATCTTGCTTTCAAAAAGGA
TCAGGGTGCTTGACGATTGGAGAAAAGGAAAGGGTGTGGCTGATAAGTCATTGAGTTTGG
GAACCCACAAGAAGGGGAGACGACCTACCAAATTCACATCAGAAATCGTCAACATATGGA
CATCTAATATTGTCACTATCATCCTGATAATTTGAGCAGAAAGAGAGTGCCGGCATAGTT
GTAGATGTTACCAAGCTTGTTGCTCTTGAAGACATTTTTTCATTAAGAATCTTATCAAGT
TCGCAAATGGCAATCTTCATATGCTGCAGAAACAAAGAGAAATAATAGATAGGTTATACT
GAGAAGAGACTTCA
>Unigene0000890    size  348    gap  0  0%
GAGAGAGAGAGAGAGAGAGCCCCACCTTTAAAGCACCCTCACCATAGGTTGGAAACAATC
ATAAAAAAGAATTGAAGCACGGGAAGACAGGTCAGAATCTAAACATATCCCGCCAAAATT
CTTAACAAAGGCGTTTAACAGCAGGTAAAACTGACGTTGATCATTGCACCATGAACAACA
AGGAGGTCAAGCAATGTTCTCTTTCTCTGCAGAGTAACTGGGGCGATCACGACGAAGCGG
CAAGCCACCTTTTGCTTTCGTAGGAGAACTGGTTGACACCGAGGGAGAGCACGCTAGTAC
ACAGCCACAAGCCCTTGGGGCTGCGGACAGGCGTGCTCTCTCTCGTTG
>Unigene0000891    size  234    gap  0  0%
CAATCATCTAATCTATATTTTGCATGTACCATACGATTATGCCAGTGGGCATTTACGTTT
ATTTTATGAACATGGTATTCTAGCATATTTTTATTGTGAATTTGTTTGTTCCCAACTCAG
AAATTAAGCAGATATTTGCTTAAAAATTTCCACATTTTTGTGCACAAGCATGTGGGTGTG
TCCCGTCGTCTGGGGCTGCCCAAGTGGTTGAGCATTTCTCTTGGGGGAAAGAGG
>Unigene0000892    size  279    gap  0  0%
TCTTGCTGCACGAACTGTAGAAGGCGCATTTATTTCTGTAACTCGCTCACCGACTCACCC
GGCACTTCAGTTGCAAGCGCGCTTATGGACTCATCGGTCGCAAATCCCACAATGCCCATT
CCGACACCAACCTCCCCAGTGTCTGTCGAACAATGGCACCGCGGTTGCAGGGGGATAACC
AGTTGCACTTCTCAACCTGCCGAAATGGGCTGAAGTGGGAGAGCGGGTACTTGCGCTTGC
CCCTCCTGGTGCTCGTTGCCATGCTGGCTTCCTGCCCCG
>Unigene0000893    size  251    gap  0  0%
GCAGTGTTTCAGCTGTGCTATGAGGTGGGTACCTTTTCTTCAGTAAGAGGTCTAGTTCAA
CCATGTGAAAGGAATCAGCATAGACTACCGTAGATCTGCAAACTGGACATTTAGCGTCAG
ACGATGCAGCTTTGAGGCCTTCAATGACATACAGGGAAGCTGCAGAACATGCACACCCTT
TACAGAAAAAATGACCACAGCCCAAGGCATATGGATGAAAGATAACATCCTTATTGCAGG
TTGAGTATCAT
>Unigene0000894    size  304    gap  0  0%
AGAAAAGATGCCCTGTCTGCTGGAAGGAGAGGAAGACTGAAGAACGCTCTCTGATGCTGA
AGCAATCCAAAGAATTTTACGATCTACAGGCGAAGTATGCCATTGGTTACTAACGACATC
AGCAAGAGTTCGGCGTCTGCAGCGATTTAAGAATCTTTGTTCTACTCGCGGGTTTTCTGG
GATCCAACATGGTTTCAAGATACAGATGGTTTTCTTTATTATCGCCCTGACCATGTTCAG
CTCCATCCGGCATTATTTCTTAACAGGTACTGCTTTGTTCGGACAATACTTATAAGCATC
CGAG
>Unigene0000895    size  573    gap  0  0%
GCATCATTGCAATCTGTAATCCTCCCAGAACATGGAGAGGTCTAATTCCTGTTGGTCTTT
TGTTCAGGAAGGATTACAGATTGCAATGATGCTGAACGCCTGTTTTGGATTGAAGCTTTG
AGCTCAGTTATCATGGGTGGGTGTGAAGCAGGTTGGAAACATGAATCTGAGCTGTCTGTA
ATTACTGTGACATCCCAGAAACACATTGTGGCAAAGACATGATATTTTGGTGTTTCAGCA
TGAACTGAAATTTGACCATCAGGCAGCAGAATAGGTCTCCTATCCATGGATAAGAGCAGA
GGTGGTGACATAGTCTGTGGATGCTGCTGCTGGGGTATATGATGTTGACATCACTCAGAG
ACACATGATTTCAAAATCTAGATTAGATAATGAGAAATGTGTTCTAAACATAACAGTGTT
GGTTAAAAAATGAACGGAAAGAGGCCAAGTGAACTAAACAAAATCAGGATTGACAAAAAG
GTGCATGCCTGAACGAACTAGAAAGTAACCTCATCCACTGATGAATTGGAAGGAAATCAG
AACTGCACCATATATTTGTCTAGTGCATTGCAG
>Unigene0000896    size  286    gap  0  0%
GTGGTGGTCGCTAAAGACTAAAATAACTCAGAAGATTACGCAAGGAGGACTTCCAAGACC
CCCCCAAATTCTCAACATCTTGCGGCTGTGTTGTGACTTCCTTCTATATGGCGTCCCACT
CGCGACGCTTGAAGTGTCCCCGAACATGTTGTGGCATGGCCTGATTGTCGCATGACATGC
ACCTAGGGTAGGTAGTTGAGGCCTGTCACGCTCCATACATTGAGTTGGCCAAGGTCGACG
TGCGGCACCCCTTGGATGGGGGATTCGTAGGCTTTCCAAGAAGGCG
>Unigene0000897    size  207    gap  0  0%
ATTGTGACAGTCGTCCCTAGCCATGATTCCCCTATAACGGTGGCCATTACGACCACTCAG
TCCGTCTCTGAAGGCCACCACACCATGATCGTCCTACGATCAATGACCTTAACTACGGCC
TTAACCAAGACAATTACACTCAAGAGCACATACGTGTTCGGAACTTCTATAAAACATGAT
ACCCTTAAACCTGAACAAAGTACACTA
>Unigene0000898    size  1177    gap  0  0%
GCCCCATCAAGCGCCTGAGCTCGGCGCCAAGCTCCTCCGTCAACTTCCCCACCTCGCCAG
CAGGCGGCGGCGCTGTCGGGTCCACGGGCTCCCCCAGAACCGGGAAGCCCCCCAAGATCA
TGACGTCCTCGAGGGTGACGGTGGCCTCCACACACGTCGACGGCCATGGCAGGACGAAGC
TACTGGTCTCCGGGCACCAGCACTCTAGTAGGCCGAACAACAAGGCGTCGTCCCTCCGGA
ACCTGAAGGTCGACACTGCCACGGCCTCGTGGATGCCGGCTTCCAACCAAAGCTTCCCGT
GCAGAGATCTCATCTTGCAGACCCACTGATCCCACTGCGGCGAGGCACAGGGCCACCCGC
GGAAGAGCACCTCCGGCGGCCACTTCTTCACAAGCCTCGCGGAGATGACCTCCCGGAGCA
GCGGCTGGACTAGGGGCAAGCCGGCGCTGTCCTTCGGGGTGGCGGCTCTGGGCTTAAGGA
ACCTTCCTAACCTCCTGACGAGTCTGGAGCCGGTGAAGAGCACAGAGTTAGCATCTACCG
GGTCCACAAGCTCCGCCTCTTCCTCCTCCACTAGAACAACCCCCACCTGGGTCGAGCTCG
ACATGCTTTGCTCTGAACTGGAACCTCCCGGACCCGCTCCAGTTGCAGAAAGCGCGCGCC
TTTCAACATGCATCGATCGGCGCGGGGAACGAGGGAAGAAGAAAAGGGTAGCTTTGCCAA
GTGTGCCGAACCAGAAGCGGTAGCAAAGCGGGAGGGAACTGGGATGGCGAAGAATTGAAA
GCACTATCCGCGTACTACAGTTCCCACGCTAGAAACCCTGCCACGGGTCGTGGAGACCAA
ATCGGCCATGTCCACCCGCGCGGCCAAACCCACCGCGGAAAGAAGACATCCAGCGCAAAC
GAGGCAAGAAAAGGGGCAAGAACTCAACAAGAACTCAAGAACCCAAGAAAAGCCCAGAAA
CCGCTCCGGACTCCGAGGTTTAGCGTTTCGAACCAGCGCGCCGGAGAGAGTTCCGATCGA
GGGGAGGACGGCTGCGTGGGTGACCTCCTGCCCACAGGTGAGCGGGCGGGAGAGAGGGAT
ATGGAGACGGGAGACCCTTTCGGTGTTCTTCGTTTGTCTATGCCAGGCTCTGGCATTTGG
ACAGTGAGCGGCCTCGTCGCGGGGCCTGCAACTCTGG
>Unigene0000899    size  273    gap  0  0%
TATTTTTAACTCCTCACAATCTTCACCGTTGTCAGGCGCTTGATGGGGCGGAGGACGCAC
CGTGTCTCCAACGCTAAGTGGATGGACCATCACATGGAGTCGCACGCGGACGACGGCGGC
AGCCCACTGCTTGCGGTTTTCCTCACGATGTGGCTGTCGCAGTTCGTCTTCCCCGGCGCC
TCCGTGAGGCGGAACTTGTTCCCCATCGCTGCGCGTCTGGCCACAGGGAAGACAGTTGCG
CTCGCCCCCGCCGTCCTGGCCGGCCTCTACAGG
>Unigene0000900    size  235    gap  0  0%
ATCACATGGAAGGCACGTTCTATCTCTTTCATCCAATGTTCTGCATCGTCGGGGTCTGTA
GATCCGGAGAACCTTGGTGGATTCATGTTGCGGAATTCCCGATGCAGTTGTCCCGCACCC
TGGTTGTTGCCTTGGCCTTGAGTGGCTTGTAGTAATGCCTGGGTCAAAGTGTCAATGGTC
CTTTGCATGTCCCTCTCACGTGCGCCGGCCATTGCAGTTAGGTCCCTTCAAGAGA
>Unigene0000901    size  237    gap  0  0%
GGTTTATCAAACCATGTAGCATCCATTTTGAAAATATTGCAGTGCCTTTTCCTGAATCCC
AGAGTATCAAGTAAAATAGGTGCATGGTCACTGGCATATTTGGGCAGATGATGGACAGTA
GCATAGGCAAATTTGCTGACCCAGTCACCATTAGCTAGAGCTCGATCAAGTCTTTCCCGA
ACATGCCATTTGGCACTTCTTTTGTTGGACCATGTAAATAGTGGGCCTTGATAGCCA
>Unigene0000902    size  390    gap  0  0%
ACCTTCTTGAACTCACAGTATTGTTGAATGATTTCGTTTCTGCCGACGGGAGGTCTCCAA
CACCGATCTGTCATGGTTGTCGCCTAAAAATTGGGTATAAGAAAGTTTGTCGTCAGAACA
TCTGCGTGATGCAAAAGGCAACTTTGCTCTGCAGATAGAGGGTCTGGATCAACCACCCAC
CCCACCCCCGAGGGGCGCATGCACTGCACTAGTGAGGAACACTCAACGTGGTAAGGATGA
GGTATTTTTTTTTTGGTAAGTAGGTAAGGATGAGGTAGATTATAAAGAGAATACATTTAT
TGGTCAAGAGGACTTGACAAGACCTCTCTTGCTCTCTTTCAGCTAAGAACTTTTTTTTTT
GACATGGTACCAAGAACTACTTATTACCCG
>Unigene0000903    size  262    gap  0  0%
TGTGTGCGGCTGGGTGGGGTGACGATGGTGGGACAGATTGGGTTGACCCCCCACCCCACC
CCAGCCCACAAACCCTCTCTGCCATCGCCCCCCATCTCCCCAGCCGACCGCCCTCTTCCA
GGCCCCAAACCCCTAGCTGACCCGCTACGCCCAGGCCCCCACCCCAAGACTCCGTACGGC
GTCGCGAGGCGGGAGCAGGAGGAGGAGGACGATGACCTGGGGGCTGTGTGGGTTGAGGGG
CTGGGTGGGCGGCTAGGTTTGG
>Unigene0000904    size  213    gap  0  0%
ATACGGCGTGCGGATGGCGTCGGCAGAGGCCGTGGCGATAGGACACGGTGGCGAATAGGG
GGTCGCCGTCGTCGAGAGGGATCGCCGCCGTGGGCAGGGCTCGTAGCGCTGGGATGGGTC
GTCATCGTCGGGATCGGCGGAGGGAGGGGAGAGGAGAGAATGTGGGAGAGAGAGCTGGGA
GGGGCCAGCGTGAGGAGAGCGCAGAGGGTGAGA
>Unigene0000905    size  450    gap  0  0%
TATCAAACCTGCTCCAATAGGACCCTCTTCAAATCGTATTGGCCGATTCAACTTAGTCTC
AACATCATCTAAATATCGTGCACAAAAAGTTGTAACTTCTTCCATAAGATACCCTTCTGC
AATAGATCCTTCTGGTTTACTTTTGTTACGCACATAATTCTTGAGGGTTAGTAGATATCT
CTCTATTGGGTACATCCATCGATATTGCACAGGACCAGCAAGTTTAGCCTCAGTTGCAAG
ATGGATAGTCAAGTGAACCATAACATCAAAAAATGCAGGAGGGAAGATCCTTTCCAATTT
GCATAGAACTATAGGAATTGTTTGCTCAAGTCTCTCTAATGTCTGAATATCAATTACTTT
AGCACACAATTTTCTGAAAAAGGTACAATACTCATTCAATGCTAAGCCAACAGACTTAGA
AAGTGTCGTTCTCATGGCTAGAGGTAGAAG
>Unigene0000906    size  205    gap  0  0%
GCCTCGAGCAAGACACATAATTTCCTCAGGTACATCCATTTGCCCCCTTAAGTGATCAAT
ATAATCCCTAAACCATCCAACAAATTCAGTATGCTGCTCTAATTGGATCCGATCATCACT
CCAATTAGGATGATGACATTTTAGAAACTCTTTATGCATCGATAGATAAGGTTGAACTGA
CGACATATTGAACAAGAGAAAACGA
>Unigene0000907    size  365    gap  0  0%
CTTTGATCTGCACAAAAGACAGCAACTGTTTAAAGAAAGGTGATAACATTTGTTGCTGCT
ACTTCTGATTGGAGAGAAACTAGGACATCACCAGAATAAGGATATTGCCACAAATTTAAG
GGTTTCAAAGATAAACCCTTCAACTTATGATGCACAAACCTATGATATTAGTAGATGCTA
AAGGTACAATTAATATGAATCTTGTTGGTTGGAATCATAAAGCTTTGAGATTCATGGTCC
AACTTGTCATCTGTTTGAATGCTGGCCAGCACACAAAAGTAGGGCTACGGTTAGAGAAGG
ACTCAAGTCCAACATTCCACTTATAGTGAAGCAAGAAGATCCAGCTCTTGGCACTTTTGT
GTTTG
>Unigene0000908    size  269    gap  0  0%
GGGGTGGCTTCCTGCCCAAGATTCACTTTTTTTTTTTCATCTCATCATCATATCATCCAT
ACGTGGGGTTACATTACCATTTAAAGAGGATGGCCAACCTCACACTCCCAAATGATTTAA
AAATCCCTTTACTTCATAAAAAGTGAACAGGCACCCCAAAATCCCCAAAAACCCTCCATG
CAGCCCTAACTTATCCAGAAAGCCACAATATTAGCCACGTAACTTACTTAATTAACTGAG
ACTTAACAAAATAAAATTTACATAATAAA
>Unigene0000909    size  205    gap  0  0%
GGAGGAGGGCTGGAAGGGAAGAGAGACGAGAGGGTGAGCCGGGAGAGTGAGAGGGGAGGA
GGGCGACACTAGAAGTGGTAGTGGCATAGCCGCAAGGGAGGGAGAGAGGAAACGCAGCAG
CAAGCGGGAGGAGGAAGACGCACAGAGGGTTGGGAGAAAGCTTTGGGGCCAAGTTTGTTA
CCTTTTTTTTTTCATTTCATCTCAT
>Unigene0000910    size  668    gap  0  0%
AACAATTATTTTAGGTGATGGTAAGTATGCTAGAATGTATTTTAGTTTTACGTGTTGTAT
CTGGAAATTAGTTTATCCAGTTGTGAACTTGTTGGAATAGGACCATGAAATGGGGCTCAA
GATAAGGTTTGTCAATGGTCTAAAAGAATGCAAGTCTGTAGATGGTTCCTGATTTACTCC
AGATTCATACAGCACATATTGTTGTTGTTTTGGCATTTTGCAGAGAAACCATTGTTGTAC
AAAAAATAGCAAATATGTGTTGTTCCTAAAATGTTGTCAAATATGCCACTTGTAGATGGA
AAACATTGTGGATATGCCATTGCCATCAGGCAGTGACTCTCTCCAACCATTAACCATGAG
TTAGACTAACTCATGAATGGAAAGATCTCATTTGCCATTGGGTTAAACCACTCCGCACCC
CTGTCCCTAACTCAAAGCCTTAAACAAGATACAGGAAGGGCTTGTTCATAAAAAATACTA
AACTAACAGGAATAAAGGCACTTTCTTCGGATGGAAGTTAACCATGATGGCATATCCATG
GTTTGCCGAATAGGATCGAATCAATCTGATTCGCCCGATTCTGTGCATATTCGGACCAAT
TCGGGGCCGAAATGGGCGAATCGGATCGAATCAGGAAGTTTCCAATTCACCACCCGAGTC
CGATCCGG
>Unigene0000911    size  492    gap  0  0%
CAATTTGCTTATAGTGAATTACAGGTTTGTCATAGAGTATTCTTTATTTTATCTGTTTTT
CTCAATAATCTTTTTTTGTAAAAGGGACTTGATCACTGAACTCCCTACTTTGCATCACCA
CCTTGTAACAGAATGCCAAATTGACTGGTCCAGTTACTCCAGTATATGCAAAAATGCAAT
TTTTTTATTCATATGAGCTAGCATATTATTATGTATGGCCTGTGACAAAACACTATAGCC
TTCTGCCAATAGCAACTTTTGCAAAATGAGTAAGAATGGTACTTGATGCATTTGTAAAAT
ATGTTGATCCGTGTGGTTTGGCTAGCAATGTCACTATTGATAATGAAATGGAAACTTATA
CCTAGGGTCATGGTTTGATGTTAGTTTTCTTTTGAAAAGTGGGCAAAGCGTGACTAACGA
AGTGTCCAAGCTTCTATTTTTAAGATATGCTCTCATGCAGTGGGGAAGATGATCAAGAAC
AATTATTTTAGG
>Unigene0000912    size  532    gap  0  0%
GTGAGGAAGGAAGTTGTGAAGCAGGCATGATTCTTTTCCTGCTGCTCATGCAATTTTCTT
TTTGCCATTTCCAATCTGAACTATGTTGCCTTGTTGAAGAGAATAGATAAACAGTACAAA
TGATGTTACGCATCTCCAGATGTTTATCTTTAGGACTTTTTCTTTTGGTGGGTGAGGGCA
CTCTTGACTGGGCGTAATGGACGGTGAGGTTACTGAGCTTTACATTGGTATTGATTCCAT
AGAGTGGTGTTCTCTATCGTTAGTTATTTATAAATCCTGTGGGTTTTCATCAGAGCAAGT
TCACCTTTCTGCAACTTTCAATTATTGTGCATGCATGTTAACATTAAATTCCTGTTATTC
AAATTTTTTTTAAACCCATTGAAACTCATTTTATCATGTCAGAGTGCCGCATCCAGTCTG
GTCGTAAGTAACGCAGGACTGGCCTGACACAAGCTGTTTTTCCTGAACTTTATTTAATTT
ATCAAATTTTAAGAAATTGAGGTAATCAAGATACAGAGTGGACCTGAATTAT
>Unigene0000913    size  213    gap  0  0%
GATCTGTGGTTCCAAGTTTCCAACCACTACCAAAAAATGAAGTTGACACATGCAGCAACT
TATGATGCAAGCAACCCTACATGGTTTAATAATGATCTAATACGAATCTGGCTGTGTAAT
ACATCTTATTTAGAGGCATGGTTCTTGGTACTGGACCATAATGATTACCCATGATATGTC
GAGCACTATTTATTTTGGAGTCCTCGCCACTGT
>Unigene0000914    size  346    gap  0  0%
GTGAAGAGCCACCTGCTGAGGTCCCTCCTAAAGGAACCTCCTGAAGGGGAAAACACTGAA
TGAATTTTGGGCATTGCAACTAAAACTTGACTCTCAAATTCTCTCTTGCACAATCAAAGT
AGAATTTTGGGAGGCGGCTATGAAACGACCACCAGTATAGAAGGGCTTTTCTTGAAGCAA
ATACACAAGGAGGGGGGAGCTCCAGCACTTGGAACTTGGAGCTTAGTTGGAGTGGCCTCC
TATTTAGAGATTGAGAAGAGGAGGGGGAGTCCATCGGGAGGTCTCTTTATCTTCTTCATC
TTCAAAAACAAGGGGTTCATCAGAAGGTGACTCTGATCATGAAGAT
>Unigene0000915    size  358    gap  0  0%
GCCTCCGCCCCCGGCGCCTCCCGCTCCCGGCCGCCTCCCTCCCGGGGTTCCGCCTCCACC
TGGGCGGGGCCGGCGCCGACGTACTCCATGAGCTCCTCCCCCGCGCGGTCGCTGAGGGCG
GCCCCGAAGGACGGGGAGATGACGCGGAGGATGAGGACGGCGGCGAGGAAGAGGGCGGTG
GAGAGGAGCAGGGGATAGAAGAAGGAGACGACGGTGATCAGGAAGCTGCTGGGGCCGAGG
CGGAGGAGGAGCGCACCGACGGCGGCGAGGAGGAGAGCCTGGACACGGAACTCCAGCAGC
TTCTCCTGGAGCTTCTCCACGAGCGCCATGGCGGGCTGACCGGCGAGCAGAGGCGTGG
>Unigene0000916    size  269    gap  0  0%
GTTGACGCACAGAGTGAGGTAGTGTACGGAATAGCTCAACACATGAGCTCAACCATCTGA
CATTGTTATGGTCACATTCATCCAGTAATTTTAGTGCTTGAGCACGACATTTAACCAGTC
AGGTCAAGCCAAACATGTTTTCATGTGTGGTAATGTTAGTAGCAGTTCATTTGGTGATGG
AGGCTTTATGGTAAACACAGATGCAAGGTTTTCAGGGTTGCATCAGAGTTGATCAGACAG
GTGAATTTGCCATACCAAGAGAACTGAAA
>Unigene0000917    size  313    gap  0  0%
AGATGGTATGCGGGTATACACTTGCTACGTGTACACCTCCAGTGTTAACCATTAAACAGA
TGAAATGCCTGAAAATCCCGAAGCTGGACAACGATGTCCAATAATTACAAGAACCCAAGC
TCGGGCTTTCCTAGAAAGAATTAACATTGAGGTGGACGGAAGTTGCTAACGATGGAGGCC
CACTAAATCCTACCTCGTTACTTGGGCAAAGGCAAACAACAGATGTGCCGACATCCTCTA
CCTTGACTCTGGAAATGGTCATGCAAGAAAATCAGAGATTAAGGGCAAGGATGGAAAGCT
TCATGCAACAGAT
>Unigene0000918    size  662    gap  0  0%
GCCGAATGGGGAGGGGGGAGGCGGAGGAGTTGGAGAGTTTTCGAGGAGAACCCCGAAGGC
CAAGATGGGGCTTCGGCTATATCTCAGATGGGCGGCGTCTTCCACCTGGTATAAGCGGCC
CTCCGTGTTAGATATGGGTGCCCTACAAGCCAAATTAGATGCACTCACTATCGACACTCT
TGATAATATAATAAATGAATGTTTATATTCATCATGCTATATTCATTGTCTTCTTAGTAT
ATGATGAAGTCCATGGATTTATGTAGTTGATGACAAAATCATAAAGAGTTATGATTAAAT
GAGATTGCCATCATATAAGCATAGATCCTAAATGTTCCTAGTCATAGGACCCATTGAGAA
TGGACATCATGTGTTCCAGATAGATTAGTATACATGCTACCTGCTCATGAGATGAGGGTG
ATTGATTTCATTGATCACTTAAGTGGAGACTTTAAGGTAGATGTATAGGTGCTCATTAGA
TGAATGAGTTCACTGAACTGACCCGCACAGAACACTCGAGTCCGGATATGTCTCTAAGTT
GATTCTGTGTTATCGGTAGTGCAAGTGGTCCTCAGACTTGAGTCACCAAAGATGTCTTGC
ATGCAAGACTATCGTACTTTGATGCCATATCCATGGGCCTTAGCCACAGGTCCAGTTGCA
TA
>Unigene0000919    size  497    gap  0  0%
ATTTTCAATTCCTTCATTCCTTGATCCTAACCAATGTGCAACCTCCATTTGGCTCCTAAA
CCAACCCTTCCACTCTTTAAAGTACACCAACAAGAAACTGATATTAATGGATATGAAAAC
ACAATCCACACATCCACGTTTCTCTTCATTTTCTGCTTGAATTGCCTTTTTTCTTTTCTT
TTTCGTTTTTCATGTATTTGTGGTTAAGCAGGGAGGGGTTTGTTCCAGAAGCAGCTTGAA
GAAAAACAAAAAAAAAGGTCTTAACAAGGCTTCACTCTTCATGTACTCTACAATAATATG
TAAAAGCTATGAGAATATTTTAGGAGAACCACTATCTATATTTTGCAAACAAAGAAGTCC
ACTAAAATCATAAATAATATCATTCAAGGTTAGTCTTCTAAAAATTATGAGGACAAAAGA
ACCTTCACAGGTTCACTTCAATCTTTAAACTGAAATTACATCATTCAAGTTAGTCTTCTA
AAAGTTATAAAGACAAG
>Unigene0000920    size  203    gap  0  0%
AGGCGCTATACTATCGCGATCTCGCTTCTTCCCACCAAGGCGACGCCTTTGCCCATGTGC
CGAGAAACGGTGCCCGAGCGGACTCAGTCGGCCACACCTTCACGCTCAAAATTGGAGTCG
CAGATGAACAAATCTAGAGTAATACTCTTCCGACAAGGGCTCGGATGAGGGGGCGGCGGC
GCGGATCTCTTGCATTGCTCCAG
>Unigene0000921    size  308    gap  0  0%
ATTCGGCGCCCCCCGCGAGCGGGCCAAGCTCTTGGGGACCCTCCTCTCCGCCGCCGGCGC
CATCGCCGTAGTCCTCTCCACCAAGAATAATGACGAGGCGGCTTCTTCGGCGCCCGGTGG
CGTCGCCGCCTGGCTCGTCGGCTTCCTACTCGTGGTGTTGGCGGTGCTCGCCAGCGCCCT
CTTCAAACTTCTTGTGGGAAGGGTGGCCGCGAGGTTATCGGCGGACTTGACGCTGTCGGC
TATGATGGCGATTTCAGGGACCCTGCAGCTGGCGGCGGTGGCCGCCGCGACCGAGGGGAA
ATCGTCGG
>Unigene0000922    size  232    gap  0  0%
TGGAATGGTGCTGGTGCTCACACAAACTACAGCACCAAGTCCATGAGAGAAGATGGTGGC
TATGAAGTGATCAAAGCAGCAATTGACAAGTTGGGGAAGAAGCACAAGGAGCACATTGCT
GCTTATGGAGAAGGCAACGAACGTCGTTTGACAGGACGCCACGAAACCGCTGACATCAAC
ACCTTCTTATGGGGAGTTGCAAACCGTGGAGCTTCTGTTAGGGTTGGGAGAG
>Unigene0000923    size  208    gap  0  0%
CAATACTGTATAAATAAATGCATAATGTATAGATGTATGTACAAAACCCACAAGTGCCCA
ATCGAAGGAAAAGTAACACAGTTTTATAAGACACAATAATAACACAAATATCAAATAATA
TTATATCAGCTTTTCAACCGTTCATTTTTTTTGTGATAGATGTTATCATCTATCAAGTCT
TATCATGTAGAAATGTTACCATTGTGTG
>Unigene0000924    size  245    gap  0  0%
TGAAAAAATAAAATTAGAAAAGAATAAACACGACGCAGAAGTTGTGAAGTTTCATCTTTC
TATGTCTTTGAAATGAGTTCAAGAATCTACCTCGCTGGAATGGACGGCAACAAAGGGGCA
GAAATGAACATACCGTGATCAACTGGATACCAGAAAAAGCAACAATTCACATCTCATGAG
CTTGGATAGAATTGAGCCAGACCAAGCAACAGAAATGCTTAATCTCGAGCAGAGAGACGA
CCCAA
>Unigene0000925    size  314    gap  0  0%
GGCAGCCGCGATCTGCAGATGGTCAGCCATATTTTTTTTTTTCTCTCATGCTTTGGTCTC
TTTCAATGCGCATCAGCTGTTTAGTGTTTACCCACTACTTTCCAGAATGCAGAGGTTGTA
TGAGGATCTCTTGCTTATTCGATGTTCGATCGTCACGATGTCATCTGCTGCTGTTTAATG
AAGGGTTCTTTTTGCCATTCTGGTTGATTCATGTCTTTTCTTTGGACTGGTTGTTGTCTG
CATGCTCATGTATGCCTGCAGGCGTTGCACTAATGTGCATGAGATATACCGACAGTTTTT
TGGGTCGTCTCCCT
>Unigene0000926    size  272    gap  0  0%
CTCTCCTCCACCCCGCTTCTGGGTTTGGACAGACTGGGGATGACCGCTTTGCTCCCTCCA
GCCCAATTAGTTGCCCAAGCAAACGGAGGTGGCGCGCGGCTACTTCGCCACCCACGCTGT
CGCCTCCGCCGCAGCCACCTCCAGCGGCGCCACCGCTACCAGCACCAAGAGACGGAGCTC
TGTAAGATCTTGTTATCGGCTGGGGAGGGAGAGATCGGCTGCGGAGGGAAGAGGACCTTG
GAAGGAGAGGGAGGAGGCGGAAGAAGAGGAGG
>Unigene0000927    size  448    gap  0  0%
ATAAAAAAGGGGAAGAAAAGGGCATATTTGGGGATATATATAGTAAATGGCGGGGATGGG
AATAGAATAGATTATCGGACGATGTTTATTTGTCTAGTGGGAACGGGTTTCTTTTTCAGA
CCCATCTATCAACTCATATTCTTACTTGGCTGTTCCACTTTCATTTACCCCAGATATTTT
TTCTCTATTATAGCATTTGAGTGTATACTGCGTCAGATTTACAGCTTGCAAATTGTGCAA
GAACGCAGTTAAACAAACAAAGAAACAGTCCTCTGCGTGGCATTTCCACATGCTGCCTAA
TCAGGATCCAAAACTGAAATAAAGTTGGGAACCAAAGAAGATCTGTTACAATTGCTTCCG
GGGGAATGCCCTTGTAGCACCACTTTGTAGTCATAAGATTATGATCTCCAGAAGTTTTAA
GTCAAGGATATCACTCTTGCTAGGGCTA
>Unigene0000928    size  699    gap  0  0%
GAAGTACAAATAAAACCAGATCTGAAGGAATGGATGGAAGCCGCTCAGCATGGTCGGCCG
ATCACTGGTGCCCAAACTGGTGAATAGATGAGCTAGGAGTGCTGCACCCCATGCATATCC
GCCAACTGCCGGTAAGTCCCTCAGCAGGGGCAGGTGCCTGAGACTCACCGGGTCACCCCT
CGATCCCAAGAGTAGCTTCCCGAGAAAGAATATCAGGAAGCGTCGCAAGTCCCTATCAGC
CTCTGGTCCGGGTGACCTCTGTAACACCTGTCGCGCCGATTCTGTAAGGCGAAGCATGTG
GGCATCCGCTGACTCGCATAGCTCCTTCTTCAGGTCCTTAATCCCGAGGCTCTCCTGAAG
CTCTCGACGAGGGAGAAGTGAAGTCCTCTTTGTCCCCTTTATCTTCAAGCCCAATAATTC
ATCAGCCAGGTTCCTGTAGCACAGATGTGTCTGCCCGCTCACGGCCTTCCCGTGCACCCG
CAAACCAGTGATACGGGCCACGTCCTCAAGAGTGGGGATCATGTGCCCCCACGGAAAGAT
GAACGCCGTACTGATCCGATCCCATCTCGGCCGAAGAGCGCGGATTAAGGCTACATCCGT
CGCGAAGTGCTCAATCTGCAAGAATTCCTCAAATCCCATGGCCCTTAGTCTCCGCCTCTG
AAACTCTGGGAAGGCGTGATAAACGGCCTGGACCTCGCG
>Unigene0000929    size  268    gap  0  0%
GTCGATGAGGGGAAACAGGGTGTCAATGGCGAGTGTGAGAGGCGAGCGAGGAAGAGAGAG
AGCGCGACTCAAACGGGATTGGTGGCTCTGATACCAAAAGATGATGGGGGACAAAGGGAT
AATAGGTTTCTCACTTAGGGTTTCTCACCTAAGAAGAAAGGGGAAGACATCAAATCTCAT
GGTTGGATTAGGGTTTCTAGAGCTCTTGCTTTTTTTTTTCTTCGTATTCATTGCTTCTCA
AAAAAGGAGATACAAGCATATAAATAGG
>Unigene0000930    size  324    gap  0  0%
CTTGGAATGTAACTGTGTTGACTTTGTGCATTAAAAAAAACTGACTTTCTCTTCATTTGG
CAGATATACATCAAACGAAGCATTCATGAGGCATGTGAATGGTGTTACCGAGAGATGAAG
ACTGAGCTATAGTAGATGCAATATTCAGCTGACTGGTCAGGTTGCTGGGCGGGAGGTGGA
CTGGTGGAGACAGTCTGGGAAGGCTCCTCACTGTATCAAAGGGGTGAAGTGTGCATCCTC
ACTTGTGGAGTGATAGTGTTGCCTTCCGCTTCTGTCAACCAGTTGTGGACCGTGGAAGAG
GAACACACGAACAGCAGGACGGGG
>Unigene0000931    size  214    gap  0  0%
TTCGAATCTTCAACATATGGACTTGGCTTGAAGAGGCAGCACCTCAGCTTCAAGGGAGGA
GAGTTTCTTGCAAAGGGGCTTGAAAGTTGAAGGGACAAAATGTCCCTTCCAAGGGGACAC
CCCCTCCCCTTTTATAGGAAAGAGGGGGAAGAACAGGAGGGCCCGATGGAGGCCTCCTCT
GGTTGGGTGACCACCGGAGGAGGGTCTCCTCCGG
>Unigene0000932    size  268    gap  0  0%
GCTCACCCCATAAAGCCCATAAGGGGGCATGAAGAATCAGCCACACCCCCTTATCCACGG
CGAGGGGATTTTTACCCAAGGGAAAGTCCAAAAACTCCTCTTTCATTTTAGAAAATTGCC
AAAGTGAAAGAGGAGGATAAAAACCCACCCCTTTTAGAGGAGGAGGACGGGAAGCTAAAC
CTCTCCTCCGGTTGGGATCGGACCGGAGGAGGGGGCCCTCTGGTTGAAACTCAACCGGAG
GGACCTTCGGAGGGTGATGCCCCAACCG
>Unigene0000933    size  954    gap  0  0%
AGAGGGAAGGAGCCGAACCATATCCTTTTGGATATTTATGTTCTGAATGGCGTCGTTGAT
TGAACAGAATTTGAACTGGTAGTTATGCCATAATGTTTCGTCAATGAGAAATTTAAGTGC
TCCGAAGCCAGTCCAGTTAGAGAAGAATAAAGAAGAGGTCCCGTTACCAAGAATAAAGAC
AGAGTTGTCCATAACGATGTGTCTAGCAGCCATAATTTTTCTCCAGAGATAAGAAGGCGA
ACTGGTTAAGACACCAGCGAATAGGCCCATATCGTTGCAGTATTTGGCGTTGATGTAGCC
AGCCCAAAGAGAGTTACTATGAAGAAGATTCCAACAAGCTTTGGCACGAAGCGCAGTGAA
GGCATCGATCAATGAGTGAATGCTGATACCTTGGTTTTGATATGATGTAGTAAGATCTTT
CCAGGATATCCAGTGCCTCTTGTCGGAGCCCCAGAGAAAATTGGCCAAGATTGATTCAAT
TTGAGTGATAACCGTCTTGGGGGGACAGACCGCAGCAAGCAAGTGCATTGGCATAGAGCA
TAACACCGATTTTATGAGAGTAATACGACCTCCAAATGAAAGGATTTTCGACTTCCAGCC
CGCTGCACGGTTGAGAATTTTGTTGATGTAGGGTTCATAGTAGATACATTTGTTTCTTCC
ATAGAAAAGAGGAACTCCCAGGTAGGTGACGGGGATTTCTGATGCTTTAAAACCAGTGAT
AGTAGCAGCAACACCACGCCGGCGAGAGCTAGCATTGCTTGGAAGAATATAGCCACTTTT
GTTATTATTGATCAGTTGGCCTGAAGATTTTTCGTAAAGAGAAAGGAAGTTCATAATCCC
CTGCAAGGAAGACGCGCAACCATTAGAAAATATTATGGTATCATCTGCGAAAAGTAAATG
GGAAATGGCAGGGCAGCGCCGAGGGAGCTTGAAGCTCCAATTGGGGATAGAGAT
>Unigene0000934    size  513    gap  0  0%
CTAAAGTTGATAACCCCACACCTTTGCTGACTTTAGACCTATTAGTCTCTGCAATTTCAG
CTATAAAATCATTGCTAAAACTATTGCTGACAGAATTGGTTATATTCTCCCTCGTATCAT
CTCCCCTCAACAGAGTGCTTTTGTCAAAGGCAGAGCCATTTTTGACAACGTTGGCCTTGC
TTATGAGCTTTTTCAGGAACTTCCCAGAAAATGCAGGAGTGGCAATGTTATTCTTAAACT
TGACATGACCAAAGCCTACGATCGATTGGAGTGGTCTTTCTTATTTGAAGTCCTCAAACG
CTTTGGTTTCAGTCATCAATGGATTTCTTTGATTTCATGCATGTTCACTAATTGTTGGTT
CTCTGTGATGCTTAACGGTGTTGTTGGTGGTTTCTTTCAGTCTACCAGGGGTCTGCGTCA
AGGGGATCCTCTATCCCCGGCCTTGTTCATTATTGCTGAGGAAGTTCTTAGCAGGGGTTT
ATCCAACCTAATCATCTCTAACCCCAATTGGAG
>Unigene0000935    size  263    gap  0  0%
ATTTGTTTCCTTCATATTTGGCTTTTGGGGGCCATGGATTTTACCTATTCCTCTGTATCA
CAGCCAAGGTTTGCCGCATCGCCGATTCACCCCGAATGAGATTTTTTATTCAATTTGATC
TTGGTGAATTGGCCAGATTCGCATGGGAATCAGACCTAATTGACCTGAATCGGCCAAGGC
CGATCTGATACAGAATTGGCTGATCCCATCCGGATCGGCCTAGGCCGATCTGATACCGTT
TGTGCACAGTATATTTCATATAA
>Unigene0000936    size  210    gap  0  0%
GGAACACAATCGAGGTGGTGCCAGTCTGCCATTGGCTTACGCACGCGGGAAGAGACCGTA
CACAGCTAGACTTCAATCAAGCGGTGGTTATTGTCGTTACGCCAGAGAGCACGGTCCAGA
CCATGTGAGCGCCCATACGTCGCGTTGTCGTCACCCTCCCCACTTGACGGAAAAAAAAGT
TCACGGGCGGTGGCGGACAAGACCGATGCG
>Unigene0000937    size  430    gap  0  0%
GTGGCGGACAAGACCGGCGCGGGTCTCTGATACTAGTCTGATCAGTTCACCGATTAGACC
GGGGAAGGTGGGGTGCGGAGGTTTGGATCTGCAAAGTGTAGGCCTCATGATTTGTGACGC
CACATGCCATGCCAAGGCAGCGGACAAGAGCTGTGGGGAAGGGAACAGAGAAGGAATCGG
ACGGTGCCGGAGCGGCGACAGAGGACGGAGGCAGGTTCCCATGCGCCACCGCGTCCCCAC
CTTGTCATGTCCTGCATGAGGGCGATGGAGCCCGGGATAGCGTCAGCTTTGAATGAGGCC
GGCCGTCGGCAGGCTCCTATGCATGGCTACCCCACACTTGGCAGTTTATCGGGGAATGTG
GACGTAATCCTTCGCGACACGGCGATCTGGGTTCTCGCCAGTTCTTTCGAAAACGATACC
AGGTCGTCAA
>Unigene0000938    size  203    gap  0  0%
TATGTGCCACTTCATAATAGACTACAAGTCAATATACTCAGTGCCAGGAAGAAGTATTTA
TACAACATTCAAAAAAATGTTGCCAGACTTAATACGAAAACTAGCCACTTGCAACAATCT
TCACACTTTAACAAAGCCAGTGAACTATGAAGGTTAATTACAATCACATGAAGTTCATTC
GAGTGGCATGCAAAGAGCACATG
>Unigene0000939    size  359    gap  0  0%
GGACGTCCTTAAAAAATTATCATATCTCCATCATCATCTCCAAATTCATAACATCCAGAC
CAACTCATTCATAATGGAACAGAAGAGGGAACGAGTGGGAGGTGGTAGCTCACACAAATC
ATGTCTCATTCATACAGATATAATCACCAAGGCAGCAGATATTTCAAAGCAAGAAGTTTG
GGGGAGGTGACAGACATTTTGGAACCTGGACTTATTTGCATGGATTCTTGTTGCAGAGAA
CGAAAACCTAAGATGCTCAGTTGCAAGCAATTGGTTAGACTCATCCCTAACTTGACTATG
TGCCACTTAAAACGTGCACAGAGTCACAGACGACATGGTTGTGGATTGTGTCATTCATT
>Unigene0000940    size  263    gap  0  0%
AGAGAGGAAAATCGCAGAGGAATCCTCTGCTGGTTCGCCCAAATGCCCAAATAGTGTGAA
CCGAGTCCAGCCCTCGGAGGACTGGCGCAATGGAGACGCGGGAGGGAAGCCGCAAGCTCC
GGGGCTTGCAGCACAGCCGCAGCCCAACACATTACCAACCTTTTCTGGAGGCAACGAGAC
GGGGGCGAGATCCGGTTCCTGGAAGCATGTTCTAACCGGCGGCAACCAGGGGGTCAATGC
GCAGGTATTTTTCTCCCCCTCTG
>Unigene0000941    size  318    gap  0  0%
AGGGGGGGGGGGGTGTGAGGCGAAGTGGGGTTTTTGTGTCCCGCCAGCACCGCCGGAACC
TTCGGAGGGCGATCCGGGGGCTTCTTGAGGGGCAGCCGCCACGTCAGCTGGTAAAATTAG
TCCCGCAGCCATCAGAATGCAAGCCAAAAAGACGATGCGGTACATGTTGGTAAACATGCT
GGGGTGTCGGTAGACAGTAAATGGGTCGGAAATTGAACGAGCGGATAATTGGTTATCAAT
TGGTCAAACCGGTTAGAAAAGAGAGGCACTCGTCTCGTTACTGATAAACTATAGACGATA
TTGAAAGGTGGAACTGAA
>Unigene0000942    size  267    gap  0  0%
CGACTATATACTGAGTTTGGTTCCCCTGCCTTGCATACTAACTATAACGAGTCATCTTTA
GTAGCATATGCTATATAACTGCTTAATTGCGTGGAAGTCTCACGCCGCTCTACCGCCTTT
CCTGCCGCCAACTACTGCCTTTTTCCTAACTGCCTGGAAAGTCTCACTTACTAACTACTG
CCTAACTGCGCACCTTGATGTTATAAATCGAACTCAAAATAACTATTAACATTCACTTCC
GCCCTCTCCGCCGCCCTCGGAGCCCTC
>Unigene0000943    size  256    gap  0  0%
ACCACAAGTGGCGATCCCGGTTCGCGTCCACGCCCCTGCTGCGACAGATTTGGGCAAACC
TGCTGCATTTTTCGCTGTCGAGGAAGTGCAAATTTCGTGCCGTCCGCTGGATTTTACGAT
CGTTGCCAAAACGCCGCAAGGACGGCCTCCTTTTCCAGTCATTCGCGCTCACCTAGCTCA
AAGATTCAGCTTGTTGAAGGACTTTCTCATAACCCCATATGATGGAAGGCACCTCATTAT
CAAGCTAGGGTGCAGG
>Unigene0000944    size  276    gap  0  0%
CTGGTCTAGAAGTCCGAGTCATAATAGGGGATCAGGTGCCAATGTGCCAAGGATTCTGGA
GGGCGCGAGCAGGCCTTTATGAGACCAGTATTTTTGTCAAGTTCATATTTGACTTTACTT
CCCTTCACTATTTTCACCACCTGATGAATCAAAGTGGAGAAGGAGAAGGCGGCGGTGGCG
GCATGGCCCCCTGCTTGTTGACGCTTATGGTACCAGCAAGAGGTGAAGGCGGCGTCAGAG
TAAGATGCGGAAGGGGGATATCGCAGAGAAGCAAAG
>Unigene0000945    size  237    gap  0  0%
AGAACCCGGATCGGAACGTCGCCTGATCCCTCGCCGGCGGCCATCGGCGTAAACGGGACT
CGGGATCCGAAGCAGCCGGCAACAAGCGCAAGCAGGAACACGAGCGCCAACAAGGAACGG
GAGGTGTTCTGCCCTGGCGCCGCCATCTGTGATTAACCAGCAATAAGAGCACTCGACAGC
GTAGAGAAAGGAAGAACAAAGTCATTTTATAGGTGTTCTGGAGCCAGCAGATAAGAA
>Unigene0000946    size  434    gap  0  0%
GAAAAATAGTCATATTGACCCACGGGTGAGACGTCGTAAGCTGAACAATCTACCGAACAC
CTTGTGAACAAGTCGGCCAAAATTATAGTCCACAAACGGGACTGATAGTCTTACCGATCT
GACGTGGATTCTTGAGCAGCCAGGCTGTACTGGTGGGCCAATAGAGGTTGGGTTATCGAG
TAAGGGGGTTTGCGGTGGGTGTGCGGTGGATACGGGTGGGGCGACCATGGCGCAATCGGT
GCAACTAGGTGGTGCGACGACGATGGAGGGAAGCGAGATGTGGAGACGGAGCACAGCGTA
CAACGGGCAGTGGGTGGAAGTGCGGGCGGACAGCAAGATGTGGCGTAGGTGGCTGGCGGA
GCACGGCGTCGAGGTGGTGCCGGCGGGTTATCGGGCAGACGCGAGTACGGCGGGCGGGCA
GAGAAGCTGGTGCG
>Unigene0000947    size  265    gap  0  0%
GGAGGAGTACGTGGAAGGCATTTATTTAGGAATACTCTAATAGGGAGGTTTCTTAATCCA
ATTGCAGAAATGCCATCCACTGGGCCTTTCCTTAGATCCAGTACTAGTTCCATTGCAGGC
ATTTTCTGGTTTGGGGTCCTGGCGAACAGTTTCCTCGCAGGTAGTTGCCAGTGGCGAGCT
AATACTATTTGCAGTAAAGATATTCCAAGCCTATGCATTCAAAATTTCCAACTTCTTTAT
GAATCTAATCTCACGAGCATATTCC
>Unigene0000948    size  339    gap  0  0%
GAGGAAGAACTCGTGGCAGGACGGCGTCCTGGGGACCAACTGCCCGATTCCGCCCAACTC
GAACTTCACCTACAAGTGGCAGGCGAAGGATCAGATCGGCTCCTTCTTCTACTTCCCCTC
CACCGCGATGCACCGGGCTGCCGGCGGCTACGGCGGCCTCAACGTCTACCACCGACCGGC
TATCCCGATCCCGTACCCGGCGCCCGCCGGAGATTTCACGCTACTCGTCGGCGACTGGTA
CAACACGGATCACAAGGCATTGAGACAGTCCATGGATGCCGGCGCAGCTCTCCCTTGATC
CCCGGAGAAGGTGGAGTACTGAGGACGCCCGTTGATGAG
>Unigene0000949    size  338    gap  0  0%
GAGGAAGAACTCGTGGCAGGACGGCGTCCTGGGGACCAACTGCCCGATTCCGCCCAACTC
GAACTTCACCTACAAGTGGCAGGCGAAGGATCAGATCGGCTCCTTCTTCTACTTCCCCTC
CACCGCGATGCACCGGGCTGCCGGCGGCTACGGCGGCCTCAACGTCTACCACCGACCGGC
TATCCCGATCCCGTACCCGGCGCCCGCCGGAGATTTCACGCTACTCGTCGGCGACTGGTA
CAACACGGATCACAAGGCATTGAGACAGTCCATGGATGCCGGCGCCGCAGCTCTCCCTTT
CCCTGATGGTCTTCTCATCAACGGGCGTCCTCAGTACT
>Unigene0000950    size  209    gap  0  0%
AGGTTGGCACCCCCCTCCACCCTCAGGCACAGCAGGAGACCGCCACAACAGCTGACGGCC
GATGACACCTCGCGGGTAGCATGCTCGGCGATTCGATCCAGCAGTAGCAGCACTGGCAGG
GTGCACAGATCTGCAACACTCAGGGTTGACGGGCGTGGCCTGACCAACGGCGGTTGGAGG
CCGTGGACGTGCTCGCCAAGGCGTCAGGA
>Unigene0000951    size  265    gap  0  0%
GAGAAGTTTCGGCCATCGCCGGAGGCTGAGGAAGGCTCTGCCGGCAGCCATCCTGTCAGT
CTTCTCCGCCATCTCCACTCCCTTTTCCGCCTCACAGACCGCTAAGATCAGCGCAGGCCA
TATACGCCGGACCTCCCATGCCATCCCGGTCAGATCCATGAGGGCAGCCCTAACCCTCTC
CTCCTCGGCCTCCCCCACAAGCACAGAGATCGCCAATGCTCGTCTTCTCCACTCGCTCCT
CCTCTGTGCGAACTCCTCAGTCAAA
>Unigene0000952    size  205    gap  0  0%
AGAACAACAACCGCACGTTCCCCTCCCTCATCACAACAACCAACACGCCCGCCGACAACA
ACCGGCACCACCTCTGCCACTATAACCTCCCTCTCTTCCTCCCCCTTCCGACAGGGAAGA
GGGGATCGAGCGAGGCAGCTCGCGCAGCACCGGCCGATTGGAAGCAGCACTAGCGTCGCC
GAGGTCGGCAGGGTTTGAGATGCCG
>Unigene0000953    size  212    gap  0  0%
CTGCGAGGTCACCAGTTCCCACCAACATCGTACTCCCCGCGACTCCCCGCCCGTCGCGGC
GGAGTCGCTGGTGGTGGCACCGTCGGAGGCGGCGCTGTTGCCGTTACAGGGACGGGAATA
CGAGCAGGTGAAGATGGACTTCACGGCGAGGCGGCAGGCGTCCGCGCAGCGACCGGGGAA
GAGCCGCCGAGCATGCGTCCGAACAGGAGTGG
>Unigene0000954    size  204    gap  0  0%
GATTTATTGGCGGTAGTTCAGAAGAGAGAGAGAAGTCAACAGAGAAATAAATGTGGAGCG
AGAAGAAGAATCAAACTGATCACCAGAAGAAGAATCTCGGCGCAGGGTGGTTGGGATTTG
AAGTGCAAGATGACAAACTGAAACCTGTAACCTCCGAAGACCATAAGCCAATCACCGTAG
AGATGCTCAAGAAGTCAGCTCGAC
>Unigene0000955    size  267    gap  0  0%
GTGCTGGGCACGCTGAGTGTGGGAATTGAACCGAAAGGCACCCCCATCAAAGAGCAATCA
CCTATAGAAAGAGCAGAAGGCCACCAACTCCGTTGCCTATCCACCCCTATGGCAGGGATT
GGCGAATAGATAGAGAGAAACACCAAGATAGGACTGAGGGGGAAGGACACAGCCATGCCT
ATACAATTTAGACCTGCAGTTTTGAATATGATTACCTGATGAAGAAGAGGAAATCTGATA
CTTCCTCGACACCAGCAATAGCAGACA
>Unigene0000956    size  451    gap  0  0%
GGGGCGTCCCATGTCCTCGGCCCCCCCCCGGCCCCAAAAAAGAACCCCACCGCCAGTCCC
AGCTACTCCAGCGGGCCCTCCACCCCGGACAAGTTGTAGCTGGGGCTGAGGACGGAGAAG
ACCTCCACCTTCGGATAGGCCCCATCATTGAACACCACGTCCAGTCCCGGCAGCTCCAAC
GGCCAATAGCGCAAGAGAGAGAGTGGCTAGGAACCCTAACCGAGAAGGAGGCGACGGAAG
GAGGGAGGGCCGGAGGGGAGAAGGACCGGTGGTGGAGGCCGGAGATGTCGCTTGAGATAT
GCCGGCGGTGATCAAGGAGATGGCGAATAAAAACTGGCGTCGGTCCTGGAGAAGAAAACA
TCGCCGTCGACGCCGCGTGATGGGGAGGAAGAACTGTGAATCGCGCTCCCTCTAACCGCC
AAGCGGCGAATGGCCCGAATGGGGATGGAAC
>Unigene0000957    size  241    gap  0  0%
CCCAGTTCTGGGAACTCGTCCCAGTCACCAACTAGAAGCGACGCAGCAGCTCCCCCTCCT
GCAGGTTTCCGCCCCACAAGAACCAGATCGCATCGGCTGAAACTTCTCATCGCTTCGACG
GCCTCTCCCATGCTCGCAACAGCCTTCTCCACGTACTGCACAGCATCTCCATCCTGGTTC
TGCAGCACTCGAAGCTTGCCAAGGATGTCATCATCTGGAGTACTACCACCCTCTCTTGGG
G
>Unigene0000958    size  215    gap  0  0%
CACATTTCTGCGAGCAACGTGTCTCTGTCTGTAACCTGCGTCTTCTCCGGCGGCCCCGAC
GACCGCGAAGCCCTGTCGTATGGGATCAGAATGGCGGAACACCCCGGAATCCAGCTGACG
GTGCTTCGGCTCGTCAAAGCTGAGCAGGGGACGTCTGAGATCACCGTGGAGATCAACACA
GCTAGCGGCGGCGGATCCCCAAGAGAGGGTAGTAG
>Unigene0000959    size  425    gap  0  0%
GTTTACTGCTTTCAAATTAATCAAGTGAATGGGACAAGTACCTGTCCTTTTTATTCCTTC
TGGACATGGAAAGCAGTAAACATCAGTCAAAAGAAATATCTCACTTTATTTGTCTCCATG
AAAATCAATATAGACATTTACCAAGAGGTACTAGATCTAAAGTAGGTCAGAAACATATAA
TGTTGCAGTAAAACTTATCAAATAATGAATCAAACATGCATCCACTTAGTGAAGTATCTT
CACAAGATTGGCAAATAATGAAACTGAAAACGTGGAGGTGGCCTCTGCAAGGGAAATAAT
GGCCAGCAAAGACCTGGTCACAAAAAAGGCATTTTTAGATACAAAAATAAATATCTTGTA
AGGTGGGAGCCAACCCATTGCCATGCTAATTTATTGATTTGGATGTCTATGTGGTAACTG
ATAAT
>Unigene0000960    size  218    gap  0  0%
AGTACTTGTTCTCCGAAACCGAACCGGTTCCTTACATAGATCTGGATTACGCGGCCATGG
ATCCGAAGACGGAGCAGAAAAGTTCCGCCACCGCCGACGGCGTCGTTCCGGTGCAGAGCA
ACTTCGAGCCGTTCACCTACGGTTACAAGTACAACACTACTCTCTCACAGTCACAGTCTC
ATATGAGCCAGAGTGTATCTTCTCCGTCGTCGATGGAA
>Unigene0000961    size  506    gap  0  0%
TCCAACTGTTGTGCCTCTATCCCCCCCTGATGCCGTTGGCTTCAACCTCGCTTCTACCAA
TCTCCCCTCAGTTCCATCTCTATTTCCCCCATCTCTTTCGCCTACTTAGCCTGTGCCGTC
TCCCTCTTTGCTAGGGTTTCCAGATCCAACCTTTCTGTCACTGTTTTGATTCATTCTTTT
ATGGATCCCCTTCCCCGTCTGCCTCCGCATCTGCCTAGTTCTCTCCTCCTTTGTCATCCC
TCGCATGTGTTTATGTACCGTCCCTATTAATTAGTCCCCTCCCTGTCCATCCACCGCCCT
TCTGTGTTCCTTCCTCATCTGGCCCCTGTGTTAGGGTCGGCCGACCCTTTTGCTCCTTGA
AGAACCTCGGTACCCACAAGCGCTTCCTCATCTCTCTTCAATGGGTGTTGACTGCATCTA
CACTACAGGATTTCCTTGGTGTACATGATGGTGTCTTAGGAGTTGAAGTGCATCTTCAAA
GTTGGTGACTCCATTGAGGAAGGAGA
>Unigene0000962    size  316    gap  0  0%
ATTTGGCACCAGATATCCGGAGGTGTGGAAAGAGCAGCTGTGAAAAGCGAAAAAACCATC
AAAAAACGACGATTGTTCGTGAAGGTTTCCACAGAAAGATCCCTGAGTTCTAGCAAACAG
ATCACAATTACAGGTACTTGGGAGCATACCGATGAAATGAACGAAATACGAACAGTTAAC
ATAATATAGTCATAGATCTTAGGTTGTAATTTGATCATGAGCAAATTTGTTGATGTTGCA
CCCACGAAGTATAGAAAGTGCCAAACATTGGGAACTACCCAGGAAAAAGTTAGGAACAGG
AACAAGAAGAAGCAAG
>Unigene0000963    size  204    gap  0  0%
GGTTGAGAATTGCTCGGGAGTTCATTGATAGTGACTTTGCCAGGTTCTAGGGGGGCAACT
CCTATTTTTTGTCGATCGAGCCGCTCTCCCTCATTCTACTCGTCCAGCCTTCTTCACGAA
CTTGTACAATCAATGCCACAAAGATAGCCAACTCTATTATCGAAGAAATAAGGAACCAGG
CGACAATTTGGCACCAGATATCCG
>Unigene0000964    size  214    gap  0  0%
TTGCTGCTGCTGCTGCTGCTGCCATCTCCGCTCACGCCATCGCCTGCATGTGCCGCTGCT
GCCGTCTCCGCTCACGCCTGCGAGAAGAAGGGCGCCACCCAACAAAAGGGCGCCAACTGC
TGGCTTTGCCCGTGAAGGGGGGATCGAGCCACCAAGCCCAGCACCCCATTTCAGTGACAT
TTTTTACATGGAAACAAACATGAGAAAATGTTTT
>Unigene0000965    size  220    gap  0  0%
GTCGGAGGCGTCGGCGGGGTGGGGGCCGAAGATGAGGCGCTCCTTGAGGGAGGAAGACAG
GTTTGGGGAGAAGGGCGGGAGGGAGACCTCTGCATCCTCCGGGAGGGTGCAGAGAACGGA
AGGGGAGTTCGATTGGGTTAAAACCTTCCTCTTTTGGATTGGTATGGAGGTCGGGAGGAG
GGGCTCCTTCTCCATTAGAGGTAGAACACGAGAGAGAGAG
>Unigene0000966    size  448    gap  0  0%
GCTCTTCGTTGTACTTCCATATCAACAAGATCACAAAACGTTTTTACACATGACGTGTAG
ATCATGTGAGGAAGTATTTAACATTAAACTTATGGATGGAATACAGGATGGGATTGGCCT
GGGTATAGGCCAAGGCCGGCCGGAATCTGCCTCCGGCCTTCCATGAAACATACAAGCCCA
AATGTCTGTAAGCAATTATAGAATAAGTGATTCTGTCCATAACCTCTCTACGGATAGATA
AGATGCGTCACTTGCACCGTTTTGGTGAATCCAGAACATGCTCAAAATAGTTATCAGTAA
AAATTGTAAGAAGGCAAAGTCAAAAACCATCACGAAACAATTACCATGGAGATTTCAATG
TGCAGACCATTCCACTCATGCTCCTGGGTCGCTAATTGCACAAGTGAATATTTCATTTTA
ACTCGAGGAAAGTGTGAAAGGTCTAAAT
>Unigene0000967    size  365    gap  0  0%
GAACAAACAAATTCTAGGAAGGAGGCGACGGCAGTGAGGAAGGGGGCTTCGCGACAGTCG
TGAGGGAGGAGGAAGGGGGCTTCGCGAACAGGGAGGAAAACCGGCGGCGACAACGACGAC
GCGGCGGGGGAAGACCGGCGGCGACGACGAGGGAGGGAGACCGGCGGCGACGGGGGTGAG
TACCACCGGTGGGGATGCGGGGCGCCCGACAAGCTGTTGAGGGTGCGCGCAACAGTGCCA
GGGAGGGAGGGTGCGCACAACGGTGCGGGTAGAGTCGGTGGCGAGAGTGGGCGAGCCGGC
CGCGGCGGCGACGGCGCTGCTGCCGCCATTGCAGAAGAACGGCGCTGCTACTGCCGCCAG
CGGGG
>Unigene0000968    size  269    gap  0  0%
GCTGGCTGCCCACCTATTTCGAGCCCAAGCCTATTCTATTCCATCAAAGATCCAAGCAGG
GGATTCTGTAAGAACAAGACCGCTTACGCCGACATAACATATGTCACTTCCACTTCCTTT
AGGAGATGCTTTTCAGGGACCAAAGAGATTAAATTGATCCTTTTGATGCCGCAGATCGTC
TTCTGCATTCGATGGTTCCTGTACTGATACCTTTAGCAGCGGAAATGCAGACATCTAAGA
GCCTAAGACTGACTCCTGGTTACGATCCG
>Unigene0000969    size  431    gap  0  0%
AGATGTCTCTTGTATCTTAGGTTTACGTATTGATGGTGATCCTGTTGTTGCGGCACCGTC
CATTCCTGGGAGATGGCCAACTGTTGTGGAAATGTTAGGCGATTTACTAAATGCAAACAT
AGAGGATGTGGCAATTTTGGGTCAATCAAAAACTTGTGTGCAACTGAAATGGCTGCGAGA
TACATTTTCAGGTATGAATTTGGCGGGAGAAAATGAACACATTGTTCGGTGTTATACACG
GGCGTACATCATGTACTTGTTGGGTAAGGCTTTAATACCCGACACATCAGGTAATGAGAT
CCACTTGCAGTATCTCCCGTTTTTGGAAGATTTTAATGCATGTGGAAATTTATCATGGGG
TACTGCTGTATTGGCATTTCTATATCGACAATTAAGTAATGCATCTATGAAGAAGAATAG
AAAATGGATTG
>Unigene0000970    size  298    gap  0  0%
ACTACAGCAGGCGGCGGTTACAGGCTCTATACAAGGCATGGAGGGCCAAGATGATGTGCT
TTTGTCCTTGCAAGCTGATCATAGATCCAACTATCCACAACGAGGTCGGAATTTGTACGG
TGCATCACACATGCGGGGTTTGGAAGAATGGCAACTGATTGACCCACGGGTGATCAATTT
GTTGCACATTTCCGGCTTGAATGTTGTGAGGAAATGTACTTGGGTGAAGTTTGATAGACC
TTTAATAACTGCATTAGTAGATAGATGGCGTCCAGAGACAAATAGTTTTCACTTCCCA
>Unigene0000971    size  214    gap  0  0%
CGGCACTTGAGAAATTCTGAGAAGTCCTTTCGAAACTGCATCCTGTACGCGTGCACCACA
GAAGGAGGACTTCTTTCAGAGATGTATATGCTTCCTTTGTTTAAAGGGACCTCATGTTGT
TGGAGCTTCATCGGAACCTGAGAGAGCCAGTGGAGGCTGCTGGAGGAGCAGAAGAAATGG
ATGCTCCTGGTCGGGAACAGCCGCCCGTAGAACG
>Unigene0000972    size  288    gap  0  0%
ATGCTAGTAGGAAGTGCTCTAAAGATATTTTCTCATCCCCAACAGCTGGTATCTTCCAAA
GTAAGGATGAGGTCCTCCGATACTACTACTTATACTGCCCAACTGCCAAAAATTCACAGT
TGCAACCTCTTTTGAGGCTGAAGCACTAGCTATATATCAAGCCATTCAATGGGCAGCCCA
ACACAATCTGGAAACTCAAATTTTCAGTGATGCTCTTGTTATCATCAGGGACATCTGTCA
TGAAGGACCGCCAAACTGGCAATGTGCTACTACCATTGAAGATTGTAG
>Unigene0000973    size  562    gap  0  0%
TATATGTTATATCAAATCATTTTTCGGCGAATAATGAAGTGGGGGGCTCCAAAAGGGAAA
TTCGATCGTGGGGATCGGGCATGAGAGGTCAGAAGCTTCGTCCCCCTCTGCGAGCACATG
CTGGCTGTTGGCCGCCGTCGCCAACCGAATAAAGCAGCGGCGGCGCGCTGTGCTCCACCA
GCACATGTCCGGTGGCGCCGCCGCGTAGCCGGATACAAAAGCCAGATCGATCGAGATGGG
GCACCGAAAGACGTCAGCCGGTGCGCATGCCCCTGCCCCGCCACCGTTCGTGTTCGTAGT
ATTCGCCAACATGTGTGGACAGACCAAAAGGCCGGATAAAGCAGCGGCGCTGTCGTCCGT
GCTCCACCACGCCGCCGCCGCGTAGACGGATAGAGCTCTCTAAAGAAGGAAATAAAAGCC
AGCCTCGAACACGTCAGCCGGTTCGCATGCGGCCCCGTCGCCTCTGCCGTCACTGTTCCG
CCACACCTTAATTTTATTTACCGACATATATATAGATAAATAGATATATATATATGTATG
ATACACCAAAGTTGGAGGGAAA
>Unigene0000974    size  233    gap  0  0%
AACTTCACATTGTGTGTACAATTTGGCAATGTCTTCTACCCGGTATCCGTTGTCCAGTCT
TGACCATCCGTTGTGTTCATAGGGTCTACGTGAGTGATTCTTAATCCTAGTAACGACACC
TCGACATGATCTGTGAATTCCTAGTAACCGATACCTCTTATTATTCCATCCAATGAGTTG
ACAGTTTACTCCCAAATATAGTTCCCATGATATCCCCATGATATCCCCATGAT
>Unigene0000975    size  372    gap  0  0%
GGCTTCGTCAGCAGACCGAACACCTGCAGACGGATTAGTCAAAAACACTACACACGTGTA
GTATATCAGGCACATCAAGGACACTACTGATGTATTCGTGTAGCACAGAAAATCCACTGA
CAACAAACTGCCTTCTTTTCCTCTCCATTCCTATTCTCTGCTAAATGGAGGACCACAAAC
AACAGGATTCGGTCCAGAATAAAATGCAGGTGTGGCGCTCAAAGGGGAAGGTCAGTCCCT
CGGAAGGGGTACAAGAACACGCCAGTTCACCAGATACTTCCGCCTCCTTCATGGGTTTCT
GTCTGGAGATATAGACTCGCTACATCTCACAAAAGTAGAACACAATGTGAAGTTATCGTG
TTCCTTTTCCTT
>Unigene0000976    size  330    gap  0  0%
GACTGTGGAGGAGCGGAATTTACTTTCTGTTGGGTACAAGAATGTGATTGGTGCTCGGAG
AGCATCGTGGAGGATCCTGTCTTCCATTGAGCAAAAGGAAGAAACAAAAGGGAACGAGTT
GAATGCGAAGCGGATTAAGGAGTACAGGCAGAAGGTTGAATTGGAGCTTTCAAACATCTG
TAATGATGTTATGACAGTGATTGATGAGCACCTTATCCCTTCGGCTGCAGCTGGTGAATC
CACTGTGTTTTACTATAAGATGAAAGGAGATTATTATCGTTATCTTGCCGAATTTAAGGC
AGGCAATGAGAAGAAGGAAGCTGCTGATCA
>Unigene0000977    size  293    gap  0  0%
AGGCAGACAGCCATTTCGAAAACAGTACGAAATATTTAGATCATTCATTAGATCTAGCAT
CTGCAGATTGATGGGATAAGACTACGATGATGATAACAATGATAGTATTAAGCCTTGAAT
TTAGTTGCTTAGTCTGGGCCTTGATTCAACTCATCATTAATTCACATCAATCCATGGAAT
CTGAATTACGTATCGGAAACGTGCATGCTTGTGATCGAATTGGCTACGTGGACACGTAAT
GTTTCTCACGCTTGAGTCCTGATCTGTGCAGGAAACCTTGAGGCGAGAAGTGA
>Unigene0000978    size  312    gap  0  0%
CTCCTACGACCTCGTACGTACTAACCACAGTCGTTCAAAATGGCCTCCCAATCCGTTCAG
TGCTTCGGCAAGAAGAAGACCGCCACCGCTGTCGCCCACTGCAAGGCTGGTAAGGGTCTC
ATCAAGGTCAACGGAAAGCCCCTTTCCCTTGTCCAGCCCGAGATCCTCCGCTTCAAGGTC
TACGAGCCCGTCCTCATCCTCGGCCTTGACAAGTTCGCTGACGTCGACATCCGCGTCCGC
GTCTCCGGTGGTGGTCACACCTCGCAGATCTACGCCATCCGTCAGGCCATTGCCAAGTCC
ATCGTCGCCTAC
>Unigene0000979    size  418    gap  0  0%
CTGGGCGTGATGCTTTGAAGGCGCTGGGGGGGGTCGACACAGGGGTGTCGACCCCCATGA
ATTGCTGTTTGGCGTGATGTTTTGAAGGCGCTGGGGGGGGGGGTCGACATAGGGGTGTCG
ACCCCCATGAATTCCTGTTGGCTGACTTCAAGGGGAATCACCCAGGGGTCAACACTGAGG
TGTCGACCCCTACAGGGTTCAGAAGATATTTGGCTTGGGTCTGGGTTTTGCCTTTGGGAT
TTGTTGCCGGCCTTTTGGTACAAGATTGCCATTGATCTTTAGACAATTAGGGTACCTTGC
AAGCATAGAAAAACCTCGTTAGACATCTCTTAATTGTAGACCACATGGATCATCATTTGA
GATATATTGAAAGATATTTGTGCAAACTTTAGGAGTTGCTATCATCAAAATAACTTGA
>Unigene0000980    size  328    gap  0  0%
ATCCATTTCCAATACAGTTCAGGGGTGTCGCCCCCCATGAACTCCTGTAAGCTGATTTCA
AGGAGACTCACCCAGGGGTCGACACTGGGGTGTCGACCCCTACAGGGTTCAGAAGATATT
TGGCTTGGGTCTGGGTTTTGCCTTTGGGATTTGTTGCCGGCCTTTTGGTACAAGATTGCC
ATTGATCTTTAGACAATTAGGGTACCTTGCAAGCATAGAAAAACCTCGTTAGACATCTCT
TAATTGTAGACCACATGGATCATCATTTGAGATATATTGAAAGATATTTGTGCAAACTTT
AGGAGTTGCTATCATCAAAATAACTTGA
>Unigene0000981    size  298    gap  0  0%
ATTACATCTCACCATCTAATTTTAAGCCTGCCCCTAGCTCTTCTTAACTCTTTGAACCTT
CTTAGTCCTTGCTTTAGTTGTTTGTATAATTTCCTTTCTCCTACTTTCATTTCTTCCTTC
TAAAAGAATGTAACCTCAAACATGTAGATGATCAAGTTTGAGGGTGATGAGAACATCTAG
ACACCTTAATAACTTAACATAGGATAATAATTACCATGACCAAGGTACAATTGAAGACAT
GTACAACAATGAGAAGTCGCAAGGGATAACCAATCAAACAATTCTAGAAATGGTTAAG
>Unigene0000982    size  302    gap  0  0%
ATCACCGGTAGGGTTTTCGCCATGAAAAAATACTCGTTACAAATTTTATTGTAGGTGGTT
TGCAATAAGATTTCCATCTCATTAACCTTTCAATGAGGTGTTTATCTCATTAGAGGTGGG
CACATTCTTAGGGTTGTGTTCACCCTCAATAATTGGAGGCATAATTTGCTGTATCAGACC
GAATCGGCTCGATTCTCTCGAATCATGACGAATAAAAAAAAACTCGATTCTCCCGATTCC
CATGTGAATCGGACCAATTCCCATGCGAATCGGTCCGGTTCTCCCGAATCGAGGCGAATC
AG
>Unigene0000983    size  243    gap  0  0%
ACCAAACATTGATCCCCGCCCTTCACAAATCGATCGACCAAGCGGAAAATGGCGAAAGAG
AGGTACTTGGTCCAAACCAAGTGCAAATTTTTGTTGCAAACTCTCCCACCAAAGTTCGCT
GTATCGGGTGAATCCAGTGAATTAAATTCTCTGTGATCCGATTCAATCCCCATGAATCGG
GTCGATTCGTATGAGAATCGACAGGAATCGATCCGATTTGCATGAGAATCGGGAGAATCG
GGT
>Unigene0000984    size  342    gap  0  0%
TGTAAAGCTGTCCTTGAGGCCTATAGGGACCTTGGCTTCAGAGGGAACAGACAGAAAACA
AGAATGATGTGGTTGATTGACGAATTGGGGATAGAAGTATTCAGGTCAGAGGTGGAGAAA
AGAATGCCAGGGAAGAAGCTGGAGAGAGCATCTAAGGAAGAACTGGTTAAGAAACAATGG
GAAAGAAGAGACTACTTAGGTGTTCATCCACAGAAACAAGATGGCCTAAGCTATGTAGGG
ATTCACATTCCAGTTGGTAGAGTTCAAGCAGATGATATGGATGAGTTGGCGCGATTGGTG
GACAAATATGGAACTGGAGAGCTCAGGCTCACAGTGGAGCAA
>Unigene0000985    size  278    gap  0  0%
GGACGATGCCGGGGGTGGACCGCGATGGCGGTCCGGCGCGCTCCAGCTGCCTCTCTGGCG
GTGGTGGCGGAAACCGTGGCAGGGATCCCTCGGGTCCGTCAGGACGGAAGCCGGGTGAGA
TCCAGCGAAGTTGGAGCAGCCGATGGCGGGGGACGACGACGGAGGCCTGCGAAGATGGCG
AGGACACACGAGCTTCTGATCCTGCACAGACGCCGGGAAGAGCTGTAGCCGGCGGAGGAA
GACGGCGGCCGGCGCTGGAAAATGGCGGCCGACGGAGG
>Unigene0000986    size  326    gap  0  0%
TTTAAAAATACTCCGACCTGCTCTTCATTCGGCAGATATGCATCAAATGAAGCATTCCTG
GGGCATGTAAAGTGTGTTACCGAGCGGTACAGACCGGGCTGATGTCGGTGCAATATGAAG
CTTACGGCGCAGGCTGCTGGACGGGAGGCGGACTGGCGGAGAGTCAAAGGGGCCGCAGTA
CAGTTCTGTGTCTGCAGAGCAGGCGAAGAAGAGGAGCGCACGCCGAGCGTGGAGGAGACG
GAGCTCTGCTCAGGGATCACTGCTCAATGTGCGGCATCTGGCGCCGTAGAGGCGGGACTG
CAGCTGGGGGGACAGGGGGGCGCCCG
>Unigene0000987    size  364    gap  0  0%
TAAACTTTCCACTCCATGATGGAGTATTATTTCCGTACACCTATGATCTGATTGTTGTGG
TGTTTACATAATATACTTGAGTTGTCAGATCATTGGGCTGCACGAACACTTGTTTAAACC
TGAATGCTCTTCATCTGTTTGCTGCGTCAGGTGGTTATATGGGACTAGTTGCCATTAGAA
CTAACAGTAAGTCTAGTTGCAAAGGTGCTCGAGCTCGGCTTTGCTCAATGTAGCTCATTT
AACCAATGAGTCAAGATCGAGCTTCAAAACCTCATTAATCATTTTTAAGCTGAAATTTGG
CTCACTGCCTATGTTTTATGTTAGGGATTTTGCTTGTAAACATTTCTTACAACAAATATT
GCAA
>Unigene0000988    size  740    gap  0  0%
CACCCGGCCCGCCGCCGCCGGAGCCGGGGAGGATAATGTGGTCGGCGTTAACTACCCGGG
CCTTGCGGACGCGGTCGAAGATGGCGCGGCGGGTGATGGGCTGCTCGACGAGCATGGCCT
GGACGATGAAGCGGAGGGGCATGCGGGGGTTCTGGACGAGGTGGACGAGCAGGCCGGGGG
ACAGCCGCTTGCTGTCCACCGAGTAGCAGATGCGCGCCTTCTCTTCTTCCGTCAGCTTGC
CGCCATGGTTCTGCAGGTAGTAGTCGACGATCTGATAGAGGAGATCGTGGCTTCGGAGGG
ATCTCTCCCGCATGGAGTCCGCGATCATCTGGAAGTCTCTCGCCCCCAGCGACGCCACGT
CCTCCATCCACCCGCCGCCGCCGCCGCTACCCACGCCGTCGGCCAACGCCAGCGCCTCCA
CGCACCTGCTGGCCAGCGACGCCGTGCGCTCCGCCTCCGGCAGGAGGTCCAGGCACGTGC
GGAGGACCACCGCCGCGTACTCCGGGTTGGCGTGGACCGCCCGCCGGAAGTACCCCTCCG
TCCTCTCTACCAGGCTCCAGCCGCTGCCCTCGTCCTCCGCCATCTCCAGCAGCTCGGCGG
CGACGCGGAGTGGCGCGACGTTGAAGGGGGTGACGGCGACGTCCGGGCCGTAGCAGAAGG
CGGCGACGGCCGCGAAGGTCTCCGCGTCGATGGGGAGCGGCGGGGAGACGGTGACGGCGG
AGGAATCCGTCAGACGTCGT
>Unigene0000989    size  260    gap  0  0%
AAAACTCGGACAAAAAAAAACTCATGTCTCAAATTCGATCAGATCTGTCCTCTTTCGACC
AAAGGGATCCCTAAAATCATAAACCATCGCAGAATACTACCGCCCCCAAAAGCAAACACG
TAGGAGATCACATGCTGAGAGGGTGTACCTGGAAGAACCAGACAAGGGCCAAGATGAGGA
GAAGCCCTTGAAGCTTTCGTCCTCTTTGTCACCCTTTAGTGCAGGGTTCTTTCAATAGTT
ATCATCTACCACAATTCACA
>Unigene0000990    size  212    gap  0  0%
TGGGGGGAAAACATAAATAGTCCTCTTTCCATTCCCATGGCCTTAATCTCTGATGTTGTG
TTCATTATGCCATTCTAGCAGAGGAGGAGGGGGAACAAGCCGAGGTGGAGAATGAAGATT
TAGGATTTGTACTAAATCTCAGGAAGTAGCAATTGACATAATTTGTGATGAAAATATAGG
ATAGGAGTATAGGACAATCTTCAAAGCCACAA
>Unigene0000991    size  388    gap  0  0%
AGACCTACTTTCAGTTCAGGTCAAATGGGTTGCTTCAAATGCTTCAGTTTCCACGCCGAA
ATTATAGCCCAGCTGGTGGGCCTATGCAACTGGGAAGCTGGTCTCCTTTATATCCTCTGC
AGAGTCCTCCAGATGGAAGTCTGAGAAAAGGCTGTTGAAAATCTTCCATCGGAGGGGCAA
CTTCCATGTCCCTTGGCTTAACTTGTGCAACCAGAATGCTGAAAAAAGCCAAGTTGCAAC
CAGCAATAGCAACCTTGTTGAATCGCGAAATTCTGTCAGCGAGGCAGTGTGATCAGATCA
TTCACATCTCTCAGAAAGTCTAGCAACATTGGGTGATTACATGAGGCATGGAAGATCATC
TCCTAGGCTATGTTTGGTATCTGGATAG
>Unigene0000992    size  332    gap  0  0%
CTTCTGTTTCGCCCCCTCCTCTCTCTCGCTCTATCGTATCTCTCCCCTCTCTCGTGTCTC
GATCTCTTAATTTGTGCCCTCTCTTGCTCGCGCTCCCCCTCTCTCTCTCTCTTCAGCCAC
CGCTGCAGACCGCCATGAGGAGGGGAGCGCCGCTACCATTGCTGCCGCACCGCTGCCGTG
AGGATGGGGAGGCCGAGTCACCGCCACGGCCGCAAGGCGCAGTGGCTGCCGCCAAGAGGG
GCTGCTCGCTGCAGCTGCCGCTGGGGAAGCCGCGCGCCGCCGCCGCCGCCTTGAGCCCGA
GGAGGACCGTCGTCGCCGCCACTGCCCACGGG
>Unigene0000993    size  1172    gap  0  0%
AGGCAATCGGCTTTTTGAGGAAGATGGAAGAGGTGAAAATAGCACCGGATGTTGTTACAT
ATAACACATTGATCAGCGGATTCTGTAAAGTTGGAAACATAGGTGAAGCATACAAAATTA
TGGAAGAAATGGTGAAGAAAGGGTTGAAGATGGATACCTTCACCCTAAATACCGTTCTTT
ATACTCTGTGCAATGAAAATAGGCTAGAGGAGGCATACAAGATGATACGCGGTCATCCGA
GGAGGGGTCTTGTGCCTGATGATGTGAGCTACAGTATAGTGATGACAGGTTACTTCGCAG
ATGACAATGTGGAGAAGGCAATGATGCTCTGGAATGAGATGGTGAAGAAGAACATACAGC
CCAGTGTTTCAAGCTATAATCAAGTAATCAGTGGCCTTTGCAGGTGTGGTAAAATCAAAC
AGGCTGAGAGTAAGTTAAACGAGCTCTTGGGAAGAGGATTGGTGCCAGATGAAACTACGT
ACAACACTCTTATTCATGCATACTGTAAAGAAGGAGATCTGGACAAGGCATTCCGGTTCC
ACAACAACATGGTGGAACATTCATTTAAACCTGATGTCACGACGTGCAATATCCTTTTGC
ACGGCCTATGCAATGGTGGAATGGTGGAGAAGGCACTCAATTTGTTTGGTTCATGGGTGT
CCAAAGGGAGGGCAGTTGATGTTATCTCGTATAACACATTGATCAGGGGCCTCTGCCAGG
ATGGCAAGATTGAGACTGCACTGGAGCTTATTGCTGATATGGAGATTAAGAAATTAGAGC
CTGATGCTTACACTTATAATGCACTCTTATGCTCACTCTCTGAAGCTGGAAGATCTGATG
AAGCATTAGAACTGCTGAAAAAGATGAAGCATACTGGCAAGTCTTCTGGAGGATTTAGCC
CCCCTGCGTCAGGAAACACACTTGCCGAAGCTGGAGTTGACGGAGGCCTAGAACCGGCAC
CAGATGAAGGTCATCAAGATCTTGAGGAAGCCAGTGTCTCATCATCATATTCAGATCAAA
TAAATAAGCTCTGTAATGTTGGGCAGTTCAAAGAAGCTAAATGTATTGTGGAAGAAATGG
AGCAGAAGGGTATTTCTGTGGGTAGATCTACATACATTACTTTGATGGATGGCTTTATTA
AGCGACAGAAGAGAATGACTAAAGGACCTGGA
>Unigene0000994    size  458    gap  0  0%
CCCAGCCCCCTCACCCTCCCCGCCGATCCCCAGCGAAGCCCCCTCCTCTCTGGTTCCTCG
CCGCCGGTGTGTCACCCGCCCGCGCCGGTCCTCGACGCCTCCGTCGGCCGCCCTGCATCG
GCCGCCCTGCGTCAGCCCCTCTCCGCCGCCCGCGCCTCCCCCGCGCCGGCCCTCGACGCC
TCCGTCGCCTGCGTCAGAGAGCTCCTGCGTCGGCCGCCCTGCCCCTCGCCGCCGGAAGAA
TGTCTGAAGATCGTTCATGGATGCATCGTAGAGTAGTTGATGGAGTGGTGTCTTCAGAAT
TTAAAAAAGGAGTAACTAGGTTCATTCAGTTTGCTGAGGAAAATTCTGTTAAGGCAGTGG
ATTCTAGGGGCCGTATCAGATGTCCTTGTTTAGTCTGTAAGAATTTCAAGTGGCTTACAA
TATGGGATGTACAAACTCATTTATACAGAAAGGGGTTT
>Unigene0000995    size  739    gap  0  0%
CCTGTCAGGCACATTTACTAGATCTCTACCTTCATTTGGTGAATGGGAAAGCCATTGAAG
CTTGATAATGAGCAAAAAAAGGAACTTAACAACACAAACATGTATCACAAGTCCATATTT
CTGTGGAATTTCACAAAAAAAGATAATGTAGTAGGCTAGTTTTCCAACCAACAAAATGTA
AGACAAGTCCATGATATTAGAAAACGATGCATACTTAATCTGTCATTTTACCTAAGAATG
TATGAAATAAGCTAAATAAATGATTAGCTATCAGATGTTGACAAATGGATTACATTACTA
TTGTCAGTTATGTTGTATAGATCTTTTGTGCAGGCTTGTCTTCATTTTCATTACGTACAG
GACTGATGCATCCTCACTCAAAGGAGATGCCCCAGAACGAACAAGGGTCCTCGTTCGATC
ATAAATAAGAGGTGAATAATGACCAACTATTTTTGTAAGTCATGTTGTTACACATGGTAC
TAACATGGAAAATATTTTCTCAAGTTCTTATTCTGTGAAACAATCAGAAAAAAAGGTGGT
AAGATGATTTTAGTTTTTAGTTTATGATAAGATGGTTTATGACTTATATGATCCCACTTG
GAAAGTGGTAAGTTCCCATGTGATCCTTTGACTACTATTTTTCTCAGGATGCAGACAATT
GGTTGGATAGTATACTAGTTTACTTCTGTTTTTCCTTCCACTCGTAGAATTGAAACAGAA
TATTATGTTTTTATCTTCT
>Unigene0000996    size  345    gap  0  0%
GGGAAAAGGCTTTGATGATGATGAGTTGGTCTTTTTAATTTCATCTATTCTCTGGTGCGC
CTAAAGGTGTGAAGTGACATACTGAATAATCCCAATGTCAATTTTGATTTTACTGCAGCA
CGTAGGTTCACTGATCAAGGAGATTTTAGAGCCTCATAACTGCTAAATTAATGGTTGCAT
ATGATATGCAGCAGCATAGAGATTTGAGTAAATTTTATTTGTGGTGGGGTAGAAGGGAAA
GACAGTGACTTTTAAAACTGAACATCTAAAAATAGATCAGGAGCTAGCGAGTGCATCTGT
AAAATATGGCAACAAATTTTGAAGATATGTCACTGAAGCAGTATG
>Unigene0000997    size  313    gap  0  0%
GTTTTGATCTGTTGAATGCTTTTGCACACCTCCAAATAATGCAAGTGTGATTCCAGCTTT
AACAAGTTCATGCCCATAGATGGATGGGCAAAATGATTGAAGTAGTTGGCGAAAGACATC
TGGACCATGCTCTCCCGAGAACTTAACAACAAACTCCAGATCCCTGGTTGTAAATGAACA
TAAATCAAACAGCACGTTTTCTCTTGTGTCAGAACCAGAGACCTGGAGAATATTGGACGC
AGCATGGGACTTGGAGTTACTAACTGAAACAGCTTCTAAATACAAGTAATATAGTCCTTG
GTTCTTGTTTTTT
>Unigene0000998    size  373    gap  0  0%
GCCAGGTGCCAATTTTTTTTTTGAAGTTCGTTTTCTGAGCAGATGACAATATGAATGTTA
TGCCATGGTCCATTAGCAATGCGTATTATCATCATTCAAATGCTAATTAAAAGTACGCTT
TTTCCAATAATGCCCGATTGAAACCATATGCACATGTAGTGTTGCCATCCACCGAAAAGA
TGCATGCACATGATTCCCGATAAAATGGACAATATATTACCAAACAAAAAACAAGTTAGC
AAAGAAACCACTTCATCTTGAGTAGGGGAAGAACAAGAAGGGAGTACTAATTAACTTACT
TACTGCTCTACGACCAGATGGTTTCTCTGGTCAGTTTTATCAATCCTGCTGGTCCAATAT
ATATTCCTGTGGA
>Unigene0000999    size  524    gap  0  0%
GGAAATAATACCAAAACAATAAATTTGTGTTGCTTGGATAATTTCACAACACCCCACTTC
AACAGTATATACAACACTACCACACTAAAAAAAATCAAAACAAACTTTGCAAGAAACCCA
ATTTGTCATTTTTGGCAGTGAATTAGCTCTCCAGTAAAGCCACCGCCACCTGTCTAACTC
AAACCGATGAGTGACCTACAGCCTGAAAGTATGATATAATTGAGTGAGCCACATAGATTA
TCTCAACAATGCTATGGGCCAGATGTTTTTGTTGTAGTGCTCTGCAAATTGAGATCCAAT
TCTTTCTTCTACAGCGTCAATGCCTTTTGTGAGAGGAAACATCCACAAAATAAAACAACA
TGCTCACACGTAGGGCAACTGCTGCAGTGATCTCCATGAGAACGACCGGTGTAGGTGAAA
AGGGGAGGAGGAGGAGTCAGCAACGTTGTCCGCCATCGTGGAGTGCAACAGGTGTCATCT
TTGGTTCTTGAAACATGCAGCTCTATGATAGATGTGCTGATGAA
>Unigene0001000    size  243    gap  0  0%
GGAAATAATACCAAAACAATAAATTTGTGTTGCTTGGATAATTTCACAACACCCCACTTC
AACAGTATATACAACACTACCACACTAAAAAAAATCAAAACAAACTTTGCAAGAAACCCA
ATTTGTCATTTGTGGCAGCCAATCATCAATCCAGCAGAGCCACCGCCACTTGTCTAACTC
AAACCAACGCCTGCCCTACAGCCTGCAAACGAAACAAAATAAAAAAAAAGACAATAAAAA
ATA
>Unigene0001001    size  451    gap  0  0%
TACCTATTATCATATAGAAACAGTAGAGGAGCCTCTGTTTGATCGATCACGGCCATAGTA
GGATAACGGCTATAGCGGTGACGTTCTACGCGAGCTGTCTGGTCTAGCTCATCTGATCCT
CACCGCCCCCTATCTAAGCTTGTGACCTGCTACCTTTGGTAGCACCTCATCTGGCTTATC
CGCTTGTCAGAAGGAAGGCCATAACCATATAGTGGACATGCTTTAGTGGAGTTCTTATCC
CACGAAACTGGAAAAGGGCAGTCTGGTGGAACATCTGACCATACATAGTATAGTAAACAC
CGGAAGAGAATCAACCCGGCACAAACAAGATCGGGGATCCTTGCCATTCCACGGGAAGAC
AAAAGCCGAGACCATTGGATCACCTGTGAAATGCCTTGTCAAGCCGACATAACAGATCAC
GAGGTCTTTATTCCGACAACTGAGAAGGGCG
>Unigene0001002    size  284    gap  0  0%
TATTCCGACAACTGAGAAGGGCTATTTTTAGTAGGTCAGGGTAGATAGAGACTGTAGAGG
GACTGCTATCGACGGACTGACGACCAATACAGGTTCGAGCGATGGTTTGTCACAGCATAT
GGGATACGAAGAAATGGCACCAACCGATTCAATGGCAGCTAGTTCCAGGGAAGTCAATGG
AAGTTGGATTGCCTAGTTGTGAGTTCCCTGATCGATTCTCTTGGGTATGGCATTGAAAAC
GAACGAGATTCTTTTTCCCTCTCCCCTTCGGATGACTGTGACGG
>Unigene0001003    size  466    gap  0  0%
CAGATGGGGAGGTCAGGACTGATGACAGTGAGTACAGTCCAAGCTCTGATTCAGATGAAG
ATGATTGGGGTGTTGACTGGATGGAGGATGATGATGAAATGGGTGATCAATTTTCCAATG
TCATGATGCCTGACATGGATGAGGGTTCATTGTATGACAACGTACAAGCTTTTAGGCTTG
CCTTGTCTCAGTTTGCAATCCTGAATGAGTTTGATGTAGACTACATCCGGTCTGAGCCTC
TTCGTGTGACAGTAAAGTGTAAGGCAAAGAAGTGCACTTGGAGATTACATGCATCAAGGC
TCAAAGATGGACACACATTTCAGGTGAAGACAGTACATGGTGAACACACATGTGTTTCTC
AAAATAGACGTGGGAATCACATGGCAACTAAGAATTGGATTGTCCACCAAATAACACCAT
GGCTCAAGAATGAAGGAAATCTAAAAGTTAGGGAGTTTGAAAGAAG
>Unigene0001004    size  452    gap  0  0%
GTAATAGGCTAGTTATTCAACCAAGAAGAAAAAGATGATTCAGTTCCCCCCCCCTCAAAA
TAAAGTCTAGAAACTGATGCTGTGTTCGGCTATTTATTGACTGAACACTAAACTTGTCAT
TTGTTGTATGAGATATTTGGTGCAGTAAGATATAATAGTTTCTCTATCAGCAACAGCTGT
TTTGGGGAATTATGCTTTTCCTAGTTTTCAGTGTCTCCTTACTACGCCTTGTTACTAATA
ATGTGTGCACAAAAATTTGTGAACATGTTAAGGTTGACAGTCTGTCATTGTTCTTGTCCA
ATCTTATTTAGGATTTCAATCCTACCCATTCCACTAATTCCCACAGTGATGGGGTTAAAT
TCAGCTTACCGATTGTTGTTCTGATTTTGTGCTTATCGATGCTGTGAAACCTTTCGATGT
TTTCTATAGGTCCAAACCAAGTCTGGCAGCTG
>Unigene0001005    size  396    gap  0  0%
AGAGAGTACACAATACAACGACAGTGGGGCTGGCCATTCCCTTACAAACGACATGGCAGC
TAGAGTGCGGCCCATGCTCTGGGCAAAACATGATGCTAGCCCACATGCAAGACACCACAA
AGAAGTACAGACACTGAAACATTTCGAAAATAACGCCATGGCCGGCTCGAAGGCTCCTGG
CTACAAACAGACGGAGAGAGCAGAAAATAGACAAATCGATCCAACGAGCAAAGTTGATGT
CTGAACATATAGATGTAAGGCCATAACGAGACTTCGCTCTCACAACGAACAGCTGCTGAT
ATGTTGCTCCAAAGGCTGAAGGCCGCAAATTACTTGTGCAACTGAAAATGTAGCTCGGCA
AATGCACATCTGAGAATGTGCGAGTAGGCTCCAATT
>Unigene0001006    size  276    gap  0  0%
TACTGCACAGTTGAGTTGCAGCCGCTGGTTGTTGGAGCAGAGTATCGTCGACTCTTGGAT
TCCTCATGTTCCAGGCTTTGGCTCGTCCGGTGGTATCCTGAAGTTTAGCTTCGTGTCAGA
GCGTTTATCTGTTTGTTTATTTAATATCTTCATAGAAGAAATCGGAGTAGAGATGGCAAG
CTCTCTGGCGCGGTATTCCCTGTATGCTTCCTGCTCTCATTGCCCTTGGAGGGATTCAAG
TATTGCTGGTCCAGCTCGTGAATTGGAGCCTACTCG
>Unigene0001007    size  590    gap  0  0%
TTCCAGTTGATGGAGGACTTTAGGGGGGTCTTTTCCAAGATCTATAGAAGATGGAGCTTA
AGCATCCGGGATGGTGCTAGTTCCTACTCGTGGGCTAGGAGAGGTAGTGAGGAGAAGGAA
GGAAGGGGAGAGTTATACATCCAATCATCAATGAGGATTCTTTCGTGGAATGTAAGACGA
TTGGGTGGGCAGGAGAAAAGGAGGGTAGTGAGGGAGTTAACTAGAAGGTGTATTGACATT
TTATGTATGCAAGAGACAATGTGATAGGGATGGTAGCACTCTGCTTAGGGAGATTGGTGG
GGCTCAACTTTCCGATGAGGGTTGCTTCCCCTGTAGCGAGAGGTCTGGGGTATCATGATC
TCATGGAATCCATTTCAGGTGGAGGAAGTGATGTAGAATAGGGTGATTAGTAGATGGGCT
ATCTCTTTGCATGTTTGAAATGTCTGGCATGACTTCTCTTGGCGGTTCAGTTGGATTTAT
GGTCCCAAGCCTAGGGTGAAGTAGTGCCAATTGTGAAAAGACTTGACCCATTTCCACCTT
TCTAAGGCTGGGCGTGGTGTGTGTGAGGTGACCAAGGTTCAAAAAGCAAG
>Unigene0001008    size  281    gap  0  0%
GATCAGGGTTGGATCAGCACGCTCAAAACCAACCTGGTCAGCTGATCCTGATCCTGGGTC
GGCCAACCCGGGCCAATCTTGGCCGAGCCAACGATAGCTAGATCGACTCCCTCAAATAAA
TGTTAAAAAAGTTAAAAAAAATATGAAAAAATAGGAAAAACATAGAGATCACATTTATTA
ATTGAAATACACCAAAATGAAGTTGCATTTATTTGAAACACGTATTACATTGTCTGGACA
TAAAATCCATATAATTTGTTGATAACGTATATAATGTTGGT
>Unigene0001009    size  225    gap  0  0%
ATAGAATCTATATTGATGTGTTACAGATCAATATAGAATAATGTATAACTGATTATAATC
TGCTCGTAATCACAAAACAGATTCAGCATGTGACACACAGAGGGCATATATTAGGAATAT
TAAGGATATATTAGGATTCTGTATGCCATATCAGTCACACACATTAATCATATAGTGAAC
CATCTAGTTATAAAACCACTCAAATGCTTCGTATCATATGGATGA
>Unigene0001010    size  225    gap  0  0%
ATTATGGATATATTAGGAATATATGTGTAAAAATTATCTAATCACATTGAACAGAGGGCA
TATATTAGGAATATATATTAGGGATATATTAGGAATCTGGATGCCATATCAGTCACACAG
AGTAATCATACAGGGAACATGTTAATGCTTTGTATCATATGGATGAAGTTGTTCTAACTT
CTAATCATGCAGAAGAGGAATTGCTTACCAAAAAAAGAAGAAGAA
>Unigene0001011    size  230    gap  0  0%
GAAGCTCAATGAGAAATCTAATCAAGAAAGGCATGTTGACCCCCTCTGCCAAGAATAGTA
AGGTATCGTCAGCATATTGTAAGTGGGAGATGGTACTGCCATTCCTCACACCAGGGAGCC
CTTTCAGCAGGCCGGCCTCCTCTGCTCTCGACCACATTCTGCTCAAAACATTGGCGACTA
GTACAAAAAGAAGTGGGGAGAGTGGGTCCCCTTGCCTCAAGCCCCTGCCA
>Unigene0001012    size  224    gap  0  0%
CTAGGAGTAGCCTTACTCTAATGGGCATAACATCACCATCAGCAAGGAAAAGGACGGTGT
CATCAGCATACTGAAGGTGAGATATAGCGACACCTCCTCTCGAATCAAGAAAGCCAGATA
CAAAGCCTGCTGAAACAGCCCTGAGCCACATTCTGCTCAAAACATTGGCGACTAGTACAA
AAAGAAGTGGGGAGAGTGGGTCCCCTTGCCTCAAGCCCCTGCCA
>Unigene0001013    size  230    gap  0  0%
TGGTATTTCAGTTCCAAAATGTTGTGCGCTGCAGCATCAATCCACTCAAAGAACCCACAA
TCTTCATGTGGATTATTGCTATTAGGACATCGATAGAATCGTCTTCCTCTGGACCTGTCA
CGTTGGGAGGTGAACACTCGACCCATTCCAGCCCTGCAGCGACATTCCAATGGTTGTGGT
CGGATGGCACTACCCACGTTGGACGACTGCGGATCAGTCATGGGAAACAA
>Unigene0001014    size  215    gap  0  0%
AACTGAAATACCAACCGATAGCAATGGAAGATGTTGCGAAAAGCTTGAATGAGTTGAAAT
GTCAAGTGCGGCAGCTTAAAACTTTGTTGCTTATTGTAATCACTGTGCTCATAATTTTGC
TATGCAAATGAGCTTATTGTAATCACTGTGTAATGAAAGTTAAGAAATCAATATAGCCAC
TTTAGTTTGCGCATGTGTCATTCACTCTACAAAAT
>Unigene0001015    size  281    gap  0  0%
GGCAGCCTGTACATATATTCCCTCACTTTGTGCAGGAAATACCAGTAGATTAGATGATAA
CAAGCAAGTCTTGGACATACACTATATCAAAACTTTTGTGCTCAGGCAATTCAGTATTCC
ATACGAAAATCCTAGTTCACATTTCGCGATGCTCACAAGCGATAGCGGTGTTTGTGGTGT
TGGTATGGACGACGATGGAACAGCGCACAAAGTGCCTATTGAAGATACCTTGGCTTTAAA
GGGAGCTCCAGCCTCCAGCAGTTGGACACAACGTCTCCCAC
>Unigene0001016    size  329    gap  0  0%
ATGCTGAAGCTTGTTGACTTCAATCCAAGGTGCTCATGAATGTGGCATTCATCGAAACAT
GGATGATTTTGGCGAAGAATACTTTCTGAAACATTGACAGAAATAAGGGTGACATCCTCT
GTACTGTTGGAAGAGCTGAAAATGGCTGGGAAGTTGCTCTCCCCCTCCCTCTTTCTATTT
GTACGTATCCCATGAATGTGTAATTAAGCAGATCCTGCAGATTGCGACATCCTTTGGAGA
TATTTAAGTGACGTTTGGTATCTGGTTAGACCCAAGAGAGAATAGTCGTAAGTCATTCTA
GCACAAGTTATTCTTATTCTTTATTCTCA
>Unigene0001017    size  691    gap  0  0%
AGAAGCCCCGGAGAAGTTGATAGATGGTAGAGTTCCTCTGCTGTGGAACAAAGCAGTGTG
TGCGAGTGCCCAGGGCGGGATGTGGCTCGAAGCTCTCGAACTGTTCAGGAAGATGCAGAT
GTCCCAGGTGTGTTCAGATGAAGGCGCGGTTAGCAAAGTTATCCAAGCGTGTGGAAGGCT
CGAAGCACTGAGAGAGGGCAAGCAAATGCATGCCTTTGTCATCCGATCGGGCTTTTCCTC
TTGCCTGTTGATCAGCAACTCGCTGATCAGTATGTACTCCAAAATTTCTTCAGTGATTCA
TGCTAGAAGAGTTTTTGAGTCGACAGAGAACCCAACTCTGATCTCTTGGAATTCCATTAT
ATCGGGGTATGCTTTTAATGGATACCTCGATGAAGCATGGAAGCTGTTCGAAGAAATGAC
ATCTTCTGATGTCAAGCCGGACTTGGTAACTTGGAATTGTTTAATATCAGGTCATATGCA
TGCTGGATCAAACTGCAAAGTTTTGGAACTTTTCAGGGGCATGAGAGCTCTGGGTTTGAG
ACCCAATTCAAGTACCCTTACAAGTGTCCTTCAGGTAATTGCTGGCTCAGTTATGCTTCA
GTTTGGCAAAGAGGTTCATGGCTATATCTTTAGGCATGGGTTTGAATGTAATGTGTACGT
AGGGACATCAATGATTGATATGTATGTAAAG
>Unigene0001018    size  472    gap  0  0%
ACCACCCATTCACCCAAAAAAAAACATCATAAGAAATAGATACAAATGGTACTGCTCATG
TGTCTGGAAATGAATGGGCTGCCTCCCCTTCTAAGCATCAAAATACCAAACAATCAAGAC
CAGGCAAGGAGCCTATGCTCTCCCTCTTCTTTCAAGCGGATGGATGGGATGACTAAAGAG
AGACCCTTTAGCAGTTGCCATCCCCCACAAGTTAAACATCAAGATGGAAAGAAAATAGAA
TAATATACTTGCATGACAGACCCCATGTAGAAGCCATAGACTTGACATTGCTTAGAACTA
CAGGACAACCATTGTGCCAACGACTATCTTGAATCTTTTCTATAGTGTGTCCTGGCCTTC
TTGGATGTAGACTTTGCATGTTCTTTTGGCTTAGCACACAGCACATCAAGAAAATCCAGG
ACATGAGACCTTATTGAGTCATTGCATACACCATACTTTAAGATGATACAGA
>Unigene0001019    size  247    gap  0  0%
CGGCCCAGCGTCTACATCTGGAATTCCATGATCAGGGGGTTCTCCTGCAGCGAGCAACCC
GACGATGCCCTGCGCTTGTACAGAGACATGCAGAGGCGGGGGTACCGTCCCGACCACTTC
ACCTTCCCCTTCGTGCTCAGATCCTGCGCCGCCGCCTCCGACCGCCCTCTGAGCCGGTGC
GTCCACAGTCGCGTGGTGAGGACGGGGTACGAGTCGGATTTGTACGCGTTGAGCAGCTTG
ATCCACG
>Unigene0001020    size  256    gap  0  0%
GGGGGGAGAGAGAGACCGGCCACTCGGCAGAGGAGAGGGGGAGTCTTCTGCGGCGGTGCG
GAGGGAGAACAGGGGCAAAAAATGGATGGGGGAAAAAAATAGATGGGTGTGGCCGGAGCG
TTGGCCGGGGCTCGCGAGGGAGGGTTTTGGGCGGGGGTTTAATTTCGATCGGGGATCGTG
AGAGGAAAAGGGGGCTTAAGGCTGCGGGGCGAGTTGATAGTGGCGGCGCGGGGGGGGGGC
GGCGCGATCGGAGCGG
>Unigene0001021    size  215    gap  0  0%
GAGGCGGTGCGGTTGTAGACGGAGGTGGGGAAGCCCTTCTCGGTGATGTTGAGGGCAAGG
TTCAGGCACAAAAAGTCGAAGAAGCAGGCGCCATGGAACCACCTGGGCAGGAACGCACAC
TCGTTCTGCTGATGCAGTTGTTCCACCACCACTACTTGATCATCGCCGTCGCCCGGGGCT
CGAAGCGGGAGTCCGCAAGCGTCTGCGGCCGAAGG
>Unigene0001022    size  227    gap  0  0%
GGGATATACAAGCAAATTCCTGCCACAATATTGGCAATATGTAGTAGGTTCCTATGTGTC
AGCTCATAATAAGCATGTGACAAGAACTATATTCAAACAAGAGCACTACTTGTTCATCGG
CCGGCCAGGTAATAAAGAAACCTAGCCAAACCGGGATTGGCTGCGAGAGGGGGCCTGCGG
TTGCCCTGCACGTGCGGACCGCACGGCCCCGCTCCCACAGCCAATCC
>Unigene0001023    size  218    gap  0  0%
TGTATGCACTCTCAGAATTTCGTGTCAGTGGTGATGCATACTTATCTACCAAATTAAGAT
ATATGAGCATGTGAAAGGTATACAACTGATCATTTCAAGAATAAGGCAGCCACCTTGGCT
TACACGCAGTCTGCAGAAGTGATCATCTGCATCTTCCCCTTCTCACTGCCTAGGCATTGT
TTAGAAGGAAAAGGCTTAATGCCCGGCTGCAGGATTGG
>Unigene0001024    size  241    gap  0  0%
GGAGCTCAGGTCGGCCACCCCCAGCTCGCGGAGAAGGAGCAGCGCCGGCCGGGCCACCAG
CAGACAAGTCCCCCAGAGCAGGATGGTGAGCAGCAGCGAGTTCACGTTCATCATGGCGTA
GAGGACCCCTCGAAACTGTGGAAGCCGTTGAGCTTGGACTCCGACCGAACTACCTTCTCG
TCGAGACGGAGCCCCAACGGCGGGATGCTCGTCTCCACCACCACCCTGTGCTTCTCCTCC
A
>Unigene0001025    size  287    gap  0  0%
CACCCCCCACAGCCCTCACCGCCCCCGTCGATCCCCCCGCCGGCAACCAGCGTCCCCGCC
ACCGTTCCCCCTATCACCTGCCCCTGCGACCTGACGAGCGAGACGGTGAAGGCCGACTTG
ACGGTGGATGCCACGATGGACAGCGAAGACGATGAGGAGAAGGCGAGCGGGGCGTCAGCG
CTGTTGGCGGCGCCGGCGCCCGAGGGGGCGGTTGGGATGGGGAGGAAGGCCCGGCGGGCG
GCCTCGGGAACTCCGCAGCACCACCGCTCCAAATCAGTTTCCTGAAG
>Unigene0001026    size  244    gap  0  0%
AAAAAACATTTTTGCGTGCAGCCAGTTTTTCTTTTTATGAAAAAGATGACCATATCACGT
ATTCTATTCCAAAATAAACAGTTACAATCAAGTGGTACAGGGGTGATTCATCAATGACTC
AACAACTACTCAATGACGCCAACAGCATTCAAAACTGATTAATAAACAGAAATATGGATG
AGAAAAAGGTAGTCCCTGTGCCGCCACTGACCACATGCAATAAATATCAGATGAACAAGG
GCGA
>Unigene0001027    size  307    gap  0  0%
TTTCACATATTTTCTGGGTTTTTTTTACAGATCTCCCTTTTTGCTTTAGTGTTTTGTTTT
AATTTGCATTTCATAGTTGACGACAGTCTTGGACAGAAACATGCCCCCAACCCCACACCC
ATCAACTGCATGTGTACAGGCATGGATGTTTGCATGCACAGTCGCACATACACAGTTGTG
CATACCACTTTCTCTATATTTTTAATTCTATGGTTTATTATTGAATTCGTTTCTGAGGGT
TTGCTTTCAACAAACCCTTATCCTCGCCACTGACCACATGCAATAAATATCAGATGAACA
AGGGCGA
>Unigene0001028    size  213    gap  0  0%
ACGCCGTCGCACTGCAACCACGCACAAAACCCCACGGCGGCGCAGATATTTCAGTTGCCG
CACGCAGAGGCCACAACGGTCGCCGTGTGTGCCAAATCTGGACGCCAACGTGAAAATATC
CGCTTGCGACGTCGTCTCCGGCTGTGCGATTTGGTGTGCGCAGGAGCATCGCGCAGATCT
CCTTTTCTTCTCCCTGTTCGCATTGGCCGCCAA
>Unigene0001029    size  238    gap  0  0%
TCCGAGTCGCCCCCATGATTGAACGTCCACAAAGCAAAATCATCAAAACAAGGCAAAAAG
AGAAGAAAGAATCCCCTGGCAGAAATCGGGTGAAACAACGAACAATCCCCATCAACCCCA
ACAGTCCCAACCAGCAAACAAAGCACCCCAACAGGGAGAACGCTACAATCGAGCACCAAC
AAAACGAAAAGGGCAACAAACGAGGAACGCGCTTCAGTCCAAGAAACATACCAAACAG
>Unigene0001030    size  308    gap  0  0%
ATCTCTTGTCCGCTCATACCTAGGATGAACAACAAGGGATTCAGAAAGATGATCGAGAGA
CAGATGAATGATTTCTAAGAATAACACAGATCAAAACGCACATCCAACAAACCAGAAATC
GTGGCACCATCCTCAATTTCCTCTTTTTCCTACTTCCCTTTCCTCTCTACCATTGCTACT
GGGCAGATGACACTTGTTCAGAGACCCAAAGAATTTAAGACAACCCCACATAGACAATCG
CTTATTACGGTCTCGCCGGCCGGCGATCGGATTCCTCCGAGTCCCATCCATGATTGAACG
TCCACAAA
>Unigene0001031    size  392    gap  0  0%
CGGCAATTTGTTCAGGTGCTTTCGCAGGACTCTGTACCCGCCGCTGCTGGCCCGCCTCCG
TTTACCCTCCCCCATTTCTTGGCATGGATCGTCGTCGCTTGTGTTTTTGGGGCTTTTGGA
TTTCACCTGTTCTGGAGTATGCACCCGATTCGGCTTGTGCGTGTTTGCGTGTGTAAATGG
CCCATTTTGGAACATCGCCTGATACTTGATTGTTTTGCGTCTGGCGATCCAGCGAACGAC
GTACATACTGAAGAGTCCATCCCAGACAACTCTGGAATTTTCTCCCTGAACGACAACCTC
CGAAGTTGTGAACTTTTGCGCGGGGACCACGGACTTGTAACTCTGGGCGTATATTTGCTT
GACGATGGTCCTGAGTGGGATTTGATATCATT
>Unigene0001032    size  275    gap  0  0%
GCTTCCGTGTACGTTGAGCATGCTTTTGAATAGCCAATTCAGCTTCAACCGAGCGGTTGA
CTAGCTCCTCCACGCATGGCAGGTCGACTTGAAGAGTGAGATTCGATTCTTGATGACCGG
CTGCTGCAATATTCTCAGTAGGTGCATGTGAAGACAAATTGGCCAGCTTGCGGTGGAGGG
AGTCTTGCATTTTTTTAATAGGTAAGTGGGGTGAGGATGCCTTAAAAAATTCTGCAGGTG
GAAGAGGCAGAGGCGCCGGCAAATTTGAAGGGGGG
>Unigene0001033    size  260    gap  0  0%
AAATTTGAAGGGGGGAGCGCATGGTTCTGAGGACCATTCACTGCGCTGGCTGCTTCCTGG
CGAGTTGGTTCTGGTCCCCCCATGCTAGGGGACAAAGGAGGGGGAGGGAGCGCAGGGTGT
AGACTGTTCATTGATGAGTGGGTTGGTTGTGGTCCCCCCAAAGCCAGAGCGTGGGTAGGC
AGATCTTTGATGATGGCTGCGGCTTTAAACAAAGAAGAAAGAGGGAGCGCAGAGTCCTCC
ATCGCGCTGGGTTCTGCCAG
>Unigene0001034    size  203    gap  0  0%
GTCCTCACCGCCCACTGCTCCTTCACCGTCGGCAGCCGCCTCTGGGTCGTCATGCCCTTC
ATGGCCGCCGGCTCCCTCCAGTCCATCATCTCCTCCGCCTTCCCCGACGGCCTCGCCGAG
CCCTGCATCGCCGTCATCCTCCGGGAGACCCTCCAGGTATATACGATACCTCATACGCCT
AGGGCTGCAAACGGAAACTGAAA
>Unigene0001035    size  527    gap  0  0%
AACCTGGTCTTCAAGCCTGACAGGTGATGCACTTCAATATCTCCTCCGATAATTGTCTTT
ATGGTTTCAAAGTAAATAACTTTTGACAAGCAAGTCAAAATGTACTGTCATTAACATCTA
ATAGTGCAAAAAGATCATGCCACAATTCCAGTGTTGAAGAATATCAGATCCCTTGATATT
GGAGTCATTCGGATGTTTCCACGTCATCGTAAACAAACATCTTCCCTGAATGCAGAAATC
TTTTCTCCTAATTTTTTTTTGTCACATATGTTGTGTTCTATTTGAGCACTACCATCTCTT
TCTCTATCTTTCTGCCCATTGCTGTTCACTCCAATTCTTGGTTTTGGTAGGTACACTGCT
ATGTGCAGCATTGGTCATCTTAAACCCCCGAATGAAGGGCCACTTTAAGAAAAATAAAGA
CAAACATATCATTTTTTTCTCCTCCAAAATGAAAAGGCATTGTAGCTGATATTCTTTGTT
ACTTCTGTTTTTGTCACATTATTCAGGGAAGCTTTGCTAGAGAAAAT
>Unigene0001036    size  266    gap  0  0%
TCTGTCGCGACAACGACACTTCCGCCCTCTTCCTGCGCGGCGGCCAAGCTGACCTGCGCG
TCCTCAGCTTCTCGCCCGCCCCCGCCGGCACCCTCCTCGTCGACCTCTCCCCTCGCGCTT
CCTCCGCTTCCTCCTGCGACCGGCGCTACTCCGATCTGAACGGCTCCTCCCCTTTCGAAC
ATAGCCAGTGTTTTGGGATCGCGGCCAGTAATTTCCTCCGGCTGTACGACTGCGAGGACT
CCTCGGTGTGCAAGACCGGCTGCGAG
>Unigene0001037    size  394    gap  0  0%
GAGAAGATCACCGGGGGTTGCGACGGCCGGAAGGGCAGCTTCTCTGGGTGTTGTTATCCA
CTCTCGGATGGTAGCGTCTGGAAAGCCGGAGACGGCTTCTCTGTGTTCTCGGATTTCGGG
TGCAGAGGTTTCTCGAGTTGGGTGCTTCGTCCTGAGGGAGGGAAGGAGGTGGCGCTGCAG
GGGATCGAAATCGAGTGGGCGATTCCAAGAGGATACAGAAATGGGACGTTCTGTTCGGAG
GAAGCGCTGGTTGTGAACGCCACTGCGGTAGAAGGTGGGTTGCGGTGCGCCTGTGGGAGT
GGTTTCGTTGGTGACGGGTTTGCAGAGGGAGCAGGTTGCTTGAGAACTTGTGAAAAAGAT
GGGAAAACGGTATATGGTAATGAATGTTGCTCAG
>Unigene0001038    size  466    gap  0  0%
GGGCATAGTGCTGGCTCTATCTCAAAGAAGTGAAGAACACATGAGAAACATGGCAGTTAT
ACAATGGAATTAGAAAATGTGCGTCGCAGAAAGACTTAGCCAATAACTTAAAGCTGCCAC
TAACTAGTAAAAGAAATACGAAAAGCTAGAAGATCACAACAGAACTCAATTGCTCAAAGA
TAAAGTGAAGGATGACCCTCTAGAGAAGCTTTTGAGGGCCATTTCCTGATGGGGAAATGC
AATTGCAAACCATTTCCCCAAGGAACTAGATCCTATCAGAAATGGGACACTGGTTGATCA
GCAAAATGACAAAGACACGCTCATGGTATTAATTGCATACTTGTTACCCATCTCATCCAC
[truncated: 67,221,337 more chars]
