# Supplementary material for: De novo Sequencing and Transcriptome Analysis of Pinellia ternata Identify the Candidate Genes Involved in the Biosynthesis of Benzoic Acid and Ephedrine
Source: Front Plant Sci. 2016 Aug 16;7:1209. doi: 10.3389/fpls.2016.01209 (PMC4986801; doi:10.3389/fpls.2016.01209)
Supplement: Data Sheet 3 — The unigene sequence assembled by Bridger (Fasta). [file DataSheet3.ZIP]

Archive with 1 entries (1 files):
- Data Sheet 3. The unigene sequence assebled by Bridger (Fasta)..fasta
