# Supplementary material for: De novo Sequencing and Transcriptome Analysis of Pinellia ternata Identify the Candidate Genes Involved in the Biosynthesis of Benzoic Acid and Ephedrine
Source: Front Plant Sci. 2016 Aug 16;7:1209. doi: 10.3389/fpls.2016.01209 (PMC4986801; doi:10.3389/fpls.2016.01209)
Supplement: Data Sheet 4 — Annotation of P. ternata unigene. [file DataSheet4.XLSX]

## Sheet: Additional File  Annotation of 
NR				SWISSPROT				COG					KEGG					TAIR10
geneID	Nr-ID	Nr-Evalue	Nr-annotation	geneID	Swissprot-ID	Swissprot-Evalue	Swissprot-annotation	geneID	COG-Protein-or-Domain	COG-Evalue	COG-ID	COG-Function-Description	geneID	KO_id	KEGG-Evalue	KEGG-Gene	ko_definition	geneID	TAIR-ID	E-Value	description
Unigene0000005	gi|124359710|gb|ABN06064.1|	3e-22	RNA-directed DNA polymerase (Reverse transcriptase); Chromo; Zinc finger, CCHC-type; Peptidase aspartic, active site; Polynucleotidyl transferase, Ribonuclease H fold [Medicago truncatula]	Unigene0000005	sp|P04323|POL3_DROME	1e-09	Retrovirus-related Pol polyprotein from transposon 17.6 OS=Drosophila melanogaster GN=pol PE=4 SV=1	Unigene0000005	SPAC9.04	2e-06	COG2801	Transposase and inactivated derivatives	Unigene0000029	K01373	3e-21	pop:POPTR_886026	cathepsin F [EC:3.4.22.41]	Unigene0000015	AT2G28000.1	1e-36	chaperonin-60alpha
Unigene0000010	gi|356569155|ref|XP_003552771.1|	7e-30	PREDICTED: uncharacterized protein LOC100786123 [Glycine max]	Unigene0000015	sp|P08926|RUBA_PEA	2e-33	RuBisCO large subunit-binding protein subunit alpha, chloroplastic OS=Pisum sativum PE=1 SV=2	Unigene0000015	alr1896	2e-20	COG0459	Chaperonin GroEL (HSP60 family)	Unigene0000030	K02705	1e-53	sbi:SobiCp008	photosystem II CP43 chlorophyll apoprotein	Unigene0000019	ATMG00110.1	8e-49	cytochrome C biogenesis 206
Unigene0000013	gi|351722395|ref|NP_001235451.1|	2e-26	SHOOT1 protein [Glycine max]	Unigene0000017	sp|O65440|BAME3_ARATH	2e-20	Leucine-rich repeat receptor-like serine/threonine-protein kinase BAM3 OS=Arabidopsis thaliana GN=BAM3 PE=2 SV=3	Unigene0000018	MA2301_1	4e-08	COG4886	Leucine-rich repeat (LRR) protein	Unigene0000047	K02994	9e-27	ath:ArthCp058	small subunit ribosomal protein S8	Unigene0000030	ATCG00280.1	6e-64	photosystem II reaction center protein C
Unigene0000015	gi|356542646|ref|XP_003539777.1|	7e-35	PREDICTED: ruBisCO large subunit-binding protein subunit alpha, chloroplastic-like [Glycine max]	Unigene0000018	sp|Q9M2Z1|BAME2_ARATH	2e-21	Leucine-rich repeat receptor-like serine/threonine-protein kinase BAM2 OS=Arabidopsis thaliana GN=BAM2 PE=1 SV=1	Unigene0000047	all4202	4e-08	COG0096	Ribosomal protein S8	Unigene0000086	K05389	2e-12	pop:POPTR_586969	potassium channel subfamily K, other eukaryote	Unigene0000047	ATCG00770.1	4e-35	ribosomal protein S8
Unigene0000017	gi|449478131|ref|XP_004155230.1|	6e-26	PREDICTED: leucine-rich repeat receptor-like serine/threonine-protein kinase BAM1-like [Cucumis sativus]	Unigene0000023	sp|Q8WXD9|CSKI1_HUMAN	8e-06	Caskin-1 OS=Homo sapiens GN=CASKIN1 PE=1 SV=1	Unigene0000101	Rv0312	9e-08	COG0443	Molecular chaperone	Unigene0000100	K13495	9e-11	sbi:SORBI_06g024970	cis-zeatin O-glucosyltransferase [EC:2.4.1.215]	Unigene0000048	AT1G72040.1	5e-47	P-loop containing nucleoside triphosphate hydrolases superfamily protein
Unigene0000018	gi|460369200|ref|XP_004230451.1|	1e-28	PREDICTED: leucine-rich repeat receptor-like serine/threonine-protein kinase BAM1-like [Solanum lycopersicum]	Unigene0000029	sp|Q10716|CYSP1_MAIZE	1e-17	Cysteine proteinase 1 OS=Zea mays GN=CCP1 PE=2 SV=1	Unigene0000114	YGR037c	1e-11	COG4281	Acyl-CoA-binding protein	Unigene0000101	K13495	2e-24	rcu:RCOM_1099970	cis-zeatin O-glucosyltransferase [EC:2.4.1.215]	Unigene0000084	AT1G54560.1	6e-33	Myosin family protein with Dil domain
Unigene0000019	gi|317409021|gb|ADV17891.1|	5e-60	cytochrome c biogenesis protein [Zannichellia palustris]	Unigene0000030	sp|Q0ZJ24|PSBC_VITVI	2e-53	Photosystem II CP43 chlorophyll apoprotein OS=Vitis vinifera GN=psbC PE=3 SV=1	Unigene0000125	ycaJ	3e-08	COG2256	ATPase related to the helicase subunit of the Holliday junction resolvase	Unigene0000114	K08762	1e-24	osa:4333305	diazepam-binding inhibitor (GABA receptor modulator, acyl-CoA-binding protein)	Unigene0000114	AT1G31812.1	3e-30	acyl-CoA-binding protein 6
Unigene0000023	gi|302846881|ref|XP_002954976.1|	2e-06	hypothetical protein VOLCADRAFT_95798 [Volvox carteri f. nagariensis]	Unigene0000035	sp|Q53PH2|PCF3_ORYSJ	7e-12	Transcription factor PCF3 OS=Oryza sativa subsp. japonica GN=PCF3 PE=2 SV=1	Unigene0000126	CAC0326	6e-44	COG2256	ATPase related to the helicase subunit of the Holliday junction resolvase	Unigene0000125	K07478	2e-19	ath:AT1G24290	putative ATPase	Unigene0000126	AT1G24290.1	1e-70	AAA-type ATPase family protein
Unigene0000027	gi|307135903|gb|ADN33767.1|	4e-28	gag protease polyprotein [Cucumis melo subsp. melo]	Unigene0000047	sp|Q2PMQ0|RR8_SOYBN	7e-34	30S ribosomal protein S8, chloroplastic OS=Glycine max GN=rps8 PE=3 SV=1	Unigene0000170	YDL006w	1e-08	COG0631	Serine/threonine protein phosphatase	Unigene0000126	K07478	2e-59	pop:POPTR_889921	putative ATPase	Unigene0000195	AT5G49630.1	9e-48	amino acid permease 6
Unigene0000028	gi|307135903|gb|ADN33767.1|	2e-37	gag protease polyprotein [Cucumis melo subsp. melo]	Unigene0000048	sp|Q9XZT6|DNK_DROME	4e-06	Deoxynucleoside kinase OS=Drosophila melanogaster GN=dnk PE=1 SV=1	Unigene0000173	Rv3876	2e-06	COG0455	ATPases involved in chromosome partitioning	Unigene0000146	K12619	3e-27	vvi:100260845	5'-3' exoribonuclease 2 [EC:3.1.13.-]	Unigene0000208	AT5G24580.2	2e-27	Heavy metal transport/detoxification superfamily protein
Unigene0000029	gi|470143359|ref|XP_004307346.1|	2e-22	PREDICTED: cysteine proteinase 15A-like [Fragaria vesca subsp. vesca]	Unigene0000056	sp|Q9XHM5|G2OX2_PEA	1e-13	Gibberellin 2-beta-dioxygenase 2 OS=Pisum sativum GN=GA2OX2 PE=2 SV=1	Unigene0000174	SPAC17A5.06	4e-09	COG1061	DNA or RNA helicases of superfamily II	Unigene0000156	K00454	2e-41	rcu:RCOM_0677750	lipoxygenase [EC:1.13.11.12]	Unigene0000332	AT3G13920.3	9e-51	eukaryotic translation initiation factor 4A1
Unigene0000030	gi|529249743|ref|YP_008378782.1|	6e-53	photosystem II 44 kDa protein (chloroplast) [Najas flexilis]	Unigene0000086	sp|Q69TN4|KCO3_ORYSJ	8e-14	Two pore potassium channel c OS=Oryza sativa subsp. japonica GN=TPKC PE=2 SV=1	Unigene0000222	YIL082w-a_2	1e-06	COG2801	Transposase and inactivated derivatives	Unigene0000157	K00454	2e-23	osa:4333818	lipoxygenase [EC:1.13.11.12]	Unigene0000345	AT2G21170.2	6e-58	triosephosphate isomerase
Unigene0000035	gi|514762457|ref|XP_004965036.1|	3e-14	PREDICTED: transcription factor TCP14-like [Setaria italica]	Unigene0000092	sp|Q7EXZ2|SPL14_ORYSJ	4e-08	Squamosa promoter-binding-like protein 14 OS=Oryza sativa subsp. japonica GN=SPL14 PE=2 SV=1	Unigene0000246	SPAC1556.03	1e-11	COG0631	Serine/threonine protein phosphatase	Unigene0000170	K14497	7e-42	vvi:100243875	protein phosphatase 2C [EC:3.1.3.16]	Unigene0000381	AT5G34850.1	6e-40	purple acid phosphatase 26
Unigene0000038	gi|460403572|ref|XP_004247264.1|	5e-07	PREDICTED: uncharacterized protein LOC101265276 [Solanum lycopersicum]	Unigene0000093	sp|Q9SJZ3|PP169_ARATH	1e-20	Pentatricopeptide repeat-containing protein At2g22410, mitochondrial OS=Arabidopsis thaliana GN=PCMP-E28 PE=2 SV=1	Unigene0000262	DR1485	2e-06	COG0657	Esterase/lipase	Unigene0000174	K10843	1e-22	vvi:100250174	DNA excision repair protein ERCC-3 [EC:3.6.4.12]	Unigene0000382	AT5G34850.1	2e-50	purple acid phosphatase 26
Unigene0000046	gi|4680208|gb|AAD27571.1|AF114171_12	3e-16	polyprotein [Sorghum bicolor]	Unigene0000094	sp|Q9FRI5|PPR57_ARATH	2e-22	Pentatricopeptide repeat-containing protein At1g25360 OS=Arabidopsis thaliana GN=PCMP-H74 PE=2 SV=1	Unigene0000311	SPAC8F11.03	2e-24	COG0249	Mismatch repair ATPase (MutS family)	Unigene0000182	K01514	9e-11	vvi:100257957	exopolyphosphatase [EC:3.6.1.11]	Unigene0000396	AT4G09320.1	7e-35	Nucleoside diphosphate kinase family protein
Unigene0000047	gi|351725811|ref|NP_001238385.1|	2e-33	30S ribosomal protein S8, chloroplastic [Glycine max]	Unigene0000095	sp|Q5ZMJ9|SRRM1_CHICK	1e-05	Serine/arginine repetitive matrix protein 1 OS=Gallus gallus GN=SRRM1 PE=2 SV=1	Unigene0000331	SPAC1006.07	3e-31	COG0513	Superfamily II DNA and RNA helicases	Unigene0000310	K08736	1e-23	vvi:100266933	DNA mismatch repair protein MSH3	Unigene0000399	AT5G24030.1	2e-27	SLAC1 homologue 3
Unigene0000048	gi|413949206|gb|AFW81855.1|	3e-39	ATP binding protein [Zea mays]	Unigene0000100	sp|Q93XP7|CZOG1_MAIZE	2e-09	Cis-zeatin O-glucosyltransferase 1 OS=Zea mays GN=CISZOG1 PE=1 SV=1	Unigene0000332	SPAC1006.07	8e-46	COG0513	Superfamily II DNA and RNA helicases	Unigene0000311	K08736	3e-55	vvi:100266933	DNA mismatch repair protein MSH3	Unigene0000459	AT1G74270.1	3e-64	Ribosomal protein L35Ae family protein
Unigene0000049	gi|449517957|ref|XP_004166010.1|	9e-41	PREDICTED: uncharacterized LOC101210433 [Cucumis sativus]	Unigene0000101	sp|Q9ZSK5|ZOG_PHALU	2e-16	Zeatin O-glucosyltransferase OS=Phaseolus lunatus GN=ZOG1 PE=2 SV=1	Unigene0000337	PA0197	3e-08	COG0810	Periplasmic protein TonB, links inner and outer membranes	Unigene0000316	K07466	3e-07	ath:AT5G61000	replication factor A1	Unigene0000475	AT4G26540.1	5e-12	Leucine-rich repeat receptor-like protein kinase family protein
Unigene0000054	gi|470139047|ref|XP_004305263.1|	4e-21	PREDICTED: 1-aminocyclopropane-1-carboxylate oxidase 4-like [Fragaria vesca subsp. vesca]	Unigene0000108	sp|Q8VXX5|SKS1_ARATH	8e-39	Monocopper oxidase-like protein SKS1 OS=Arabidopsis thaliana GN=SKS1 PE=1 SV=1	Unigene0000345	SPCC24B10.21	4e-27	COG0149	Triosephosphate isomerase	Unigene0000317	K07466	8e-07	ppp:PHYPADRAFT_223341	replication factor A1	Unigene0000476	AT4G16720.1	2e-33	Ribosomal protein L23/L15e family protein
Unigene0000056	gi|475529732|gb|EMT07802.1|	2e-13	Gibberellin 2-beta-dioxygenase 2 [Aegilops tauschii]	Unigene0000114	sp|O04066|ACBP_RICCO	1e-26	Acyl-CoA-binding protein OS=Ricinus communis PE=3 SV=1	Unigene0000349	PA0074_1	4e-06	COG0515	Serine/threonine protein kinase	Unigene0000331	K13025	8e-25	olu:OSTLU_26958	ATP-dependent RNA helicase [EC:3.6.4.13]	Unigene0000488	AT1G50240.2	4e-35	Protein kinase family protein with ARM repeat domain
Unigene0000059	gi|19386855|dbj|BAB86233.1|	3e-06	P0648C09.22 [Oryza sativa Japonica Group]	Unigene0000115	sp|Q39779|ACBP_GOSHI	2e-07	Acyl-CoA-binding protein OS=Gossypium hirsutum PE=3 SV=1	Unigene0000396	sll1852	8e-20	COG0105	Nucleoside diphosphate kinase	Unigene0000332	K03257	2e-41	olu:OSTLU_32748	translation initiation factor 4A	Unigene0000489	AT1G50240.2	2e-84	Protein kinase family protein with ARM repeat domain
Unigene0000065	gi|89179365|gb|ABD63103.1|	3e-35	gag-pol polyprotein, related [Asparagus officinalis]	Unigene0000125	sp|O13984|WRIP1_SCHPO	3e-10	ATPase WRNIP1 homolog C26H5.02c OS=Schizosaccharomyces pombe (strain 972 / ATCC 24843) GN=SPAC26H5.02c PE=3 SV=2	Unigene0000420	SPAC9E9.09c	2e-32	COG1012	NAD-dependent aldehyde dehydrogenases	Unigene0000333	K01115	8e-07	vcn:VOLCADRAFT_99471	phospholipase D [EC:3.1.4.4]	Unigene0000496	AT3G63490.2	5e-34	Ribosomal protein L1p/L10e family
Unigene0000074	gi|147826851|emb|CAN75081.1|	4e-08	hypothetical protein VITISV_027743 [Vitis vinifera]	Unigene0000126	sp|Q96S55|WRIP1_HUMAN	5e-47	ATPase WRNIP1 OS=Homo sapiens GN=WRNIP1 PE=1 SV=2	Unigene0000421	SPAC9E9.09c	1e-25	COG1012	NAD-dependent aldehyde dehydrogenases	Unigene0000345	K01803	8e-47	rcu:RCOM_0660930	triosephosphate isomerase (TIM) [EC:5.3.1.1]	Unigene0000503	AT4G21990.1	2e-158	APS reductase 3
Unigene0000082	gi|508706893|gb|EOX98789.1|	1e-09	Tobamovirus multiplication 1 isoform 3, partial [Theobroma cacao]	Unigene0000127	sp|Q757F0|COX9_ASHGO	2e-08	Cytochrome c oxidase subunit 7A OS=Ashbya gossypii (strain ATCC 10895 / CBS 109.51 / FGSC 9923 / NRRL Y-1056) GN=COX9 PE=3 SV=3	Unigene0000433	YEL061c	1e-11	COG5059	Kinesin-like protein	Unigene0000361	K10891	1e-32	vvi:100248975	fanconi anemia group D2 protein	Unigene0000524	AT2G37050.2	1e-28	Leucine-rich repeat protein kinase family protein
Unigene0000083	gi|508779931|gb|EOY27187.1|	5e-58	Myosin family protein with Dil domain isoform 3 [Theobroma cacao]	Unigene0000128	sp|P93295|M310_ARATH	4e-06	Uncharacterized mitochondrial protein AtMg00310 OS=Arabidopsis thaliana GN=AtMg00310 PE=4 SV=1	Unigene0000459	YOR234c	8e-25	COG2451	Ribosomal protein L35AE/L33A	Unigene0000362	K10891	3e-49	pop:POPTR_761894	fanconi anemia group D2 protein	Unigene0000548	ATCG00280.1	4e-31	photosystem II reaction center protein C
Unigene0000084	gi|514779668|ref|XP_004969408.1|	6e-31	PREDICTED: unconventional myosin-Vb-like isoform X2 [Setaria italica]	Unigene0000146	sp|P14381|YTX2_XENLA	3e-09	Transposon TX1 uncharacterized 149 kDa protein OS=Xenopus laevis PE=4 SV=1	Unigene0000469	YIL002c_2	8e-11	COG5411	Phosphatidylinositol 5-phosphate phosphatase	Unigene0000384	K10838	4e-09	vcn:VOLCADRAFT_89729	xeroderma pigmentosum group C-complementing protein	Unigene0000618	AT1G70710.1	2e-118	glycosyl hydrolase 9B1
Unigene0000086	gi|508780532|gb|EOY27788.1|	5e-14	Ca2+ activated outward rectifying K+ channel 6 isoform 1 [Theobroma cacao]	Unigene0000154	sp|Q9LR29|TAR1_ARATH	7e-58	Tryptophan aminotransferase-related protein 1 OS=Arabidopsis thaliana GN=TAR1 PE=2 SV=2	Unigene0000476	YMR121c	2e-32	COG1632	Ribosomal protein L15E	Unigene0000396	K00940	2e-32	sbi:SORBI_01g028830	nucleoside-diphosphate kinase [EC:2.7.4.6]	Unigene0000701	AT4G20050.2	4e-64	Pectin lyase-like superfamily protein
Unigene0000089	gi|449494106|ref|XP_004159450.1|	1e-14	PREDICTED: uncharacterized LOC101215032 [Cucumis sativus]	Unigene0000156	sp|P24095|LOXX_SOYBN	5e-55	Seed linoleate 9S-lipoxygenase OS=Glycine max GN=LOX1.4 PE=1 SV=1	Unigene0000488	YAR019c	3e-07	COG0515	Serine/threonine protein kinase	Unigene0000417	K10775	1e-33	vvi:100241377	phenylalanine ammonia-lyase [EC:4.3.1.24]	Unigene0000706	AT1G01030.1	4e-33	AP2/B3-like transcriptional factor family protein
Unigene0000092	gi|526117944|ref|NP_001267898.1|	2e-10	promoter-binding protein SPL9 [Vitis vinifera]	Unigene0000157	sp|P24095|LOXX_SOYBN	1e-34	Seed linoleate 9S-lipoxygenase OS=Glycine max GN=LOX1.4 PE=1 SV=1	Unigene0000489	BH2504_1	2e-21	COG0515	Serine/threonine protein kinase	Unigene0000418	K10775	6e-28	pop:POPTR_228016	phenylalanine ammonia-lyase [EC:4.3.1.24]	Unigene0000788	AT1G06490.1	6e-40	glucan synthase-like 7
Unigene0000093	gi|359473235|ref|XP_003631274.1|	2e-31	PREDICTED: pentatricopeptide repeat-containing protein At1g74600, chloroplastic-like [Vitis vinifera]	Unigene0000170	sp|Q0JLP9|P2C06_ORYSJ	2e-31	Probable protein phosphatase 2C 6 OS=Oryza sativa subsp. japonica GN=Os01g0583100 PE=2 SV=1	Unigene0000496	sll1744	2e-15	COG0081	Ribosomal protein L1	Unigene0000419	K10592	7e-79	vvi:100246297	E3 ubiquitin-protein ligase HUWE1 [EC:6.3.2.19]	Unigene0000829	AT3G48420.1	4e-99	Haloacid dehalogenase-like hydrolase (HAD) superfamily protein
Unigene0000094	gi|359473235|ref|XP_003631274.1|	2e-43	PREDICTED: pentatricopeptide repeat-containing protein At1g74600, chloroplastic-like [Vitis vinifera]	Unigene0000173	sp|Q8LDR0|DOF54_ARATH	6e-25	Dof zinc finger protein DOF5.4 OS=Arabidopsis thaliana GN=DOF5.4 PE=2 SV=2	Unigene0000503	PA1756	3e-40	COG0175	3'-phosphoadenosine 5'-phosphosulfate sulfotransferase (PAPS reductase)/FAD synthetase and related enzymes	Unigene0000420	K12355	2e-32	ath:AT3G24503	coniferyl-aldehyde dehydrogenase [EC:1.2.1.68]	Unigene0000840	AT3G47340.1	9e-45	glutamine-dependent asparagine synthase 1
Unigene0000100	gi|187373010|gb|ACD03239.1|	4e-10	UDP-glycosyltransferase [Avena strigosa]	Unigene0000174	sp|Q38861|XPB1_ARATH	3e-21	DNA repair helicase XPB1 OS=Arabidopsis thaliana GN=XPB1 PE=2 SV=3	Unigene0000505	SPCC4B3.13	1e-08	COG0534	Na+-driven multidrug efflux pump	Unigene0000421	K00128	2e-20	zma:100382968	aldehyde dehydrogenase (NAD+) [EC:1.2.1.3]	Unigene0000843	AT2G26190.1	2e-27	calmodulin-binding family protein
Unigene0000101	gi|460382754|ref|XP_004237101.1|	9e-24	PREDICTED: zeatin O-glucosyltransferase-like [Solanum lycopersicum]	Unigene0000181	sp|A8MQA3|PP330_ARATH	1e-20	Pentatricopeptide repeat-containing protein At4g21065 OS=Arabidopsis thaliana GN=PCMP-H28 PE=2 SV=2	Unigene0000518	DRA0210	2e-07	COG0747	ABC-type dipeptide transport system, periplasmic component	Unigene0000458	K13148	2e-07	vvi:100261060	integrator complex subunit 11 [EC:3.1.27.-]	Unigene0000844	AT2G26190.1	1e-122	calmodulin-binding family protein
Unigene0000105	gi|301154119|emb|CBW30215.1|	5e-09	Conserved hypothetical protein [Musa balbisiana]	Unigene0000182	sp|P10978|POLX_TOBAC	5e-06	Retrovirus-related Pol polyprotein from transposon TNT 1-94 OS=Nicotiana tabacum PE=2 SV=1	Unigene0000530	YPO3973	8e-06	COG2931	RTX toxins and related Ca2+-binding proteins	Unigene0000459	K02917	1e-52	pop:POPTR_833785	large subunit ribosomal protein L35Ae	Unigene0000880	ATCG00120.1	7e-61	ATP synthase subunit alpha
Unigene0000108	gi|508723142|gb|EOY15039.1|	3e-53	SKU5 similar 18 [Theobroma cacao]	Unigene0000184	sp|Q949Z1|PGLR4_ARATH	5e-06	Polygalacturonase At1g48100 OS=Arabidopsis thaliana GN=At1g48100 PE=2 SV=1	Unigene0000543	DR0058_1	3e-07	COG0515	Serine/threonine protein kinase	Unigene0000476	K02877	9e-43	rcu:RCOM_1389100	large subunit ribosomal protein L15e	Unigene0000881	AT4G34110.1	8e-53	poly(A) binding protein 2
Unigene0000114	gi|330318654|gb|AEC10987.1|	6e-26	acyl-CoA-binding protein [Camellia sinensis]	Unigene0000187	sp|Q02817|MUC2_HUMAN	2e-08	Mucin-2 OS=Homo sapiens GN=MUC2 PE=1 SV=2	Unigene0000550	Q0130	2e-19	COG0636	F0F1-type ATP synthase, subunit c/Archaeal/vacuolar-type H+-ATPase, subunit K	Unigene0000488	K06228	1e-29	pop:POPTR_780405	fused [EC:2.7.11.1]	Unigene0000922	AT5G16570.1	2e-45	glutamine synthetase 1;4
Unigene0000115	gi|357484611|ref|XP_003612593.1|	8e-08	Acyl-CoA-binding protein [Medicago truncatula]	Unigene0000190	sp|Q8S8F2|FBL11_ARATH	5e-20	BTB/POZ domain-containing protein FBL11 OS=Arabidopsis thaliana GN=FBL11 PE=2 SV=2	Unigene0000567	Cgl1241	9e-09	COG0028	Thiamine pyrophosphate-requiring enzymes [acetolactate synthase, pyruvate dehydrogenase (cytochrome), glyoxylate carboligase, phosphonopyruvate decarboxylase]	Unigene0000489	K06228	3e-72	osa:4352122	fused [EC:2.7.11.1]	Unigene0000962	ATMG00570.1	1e-55	Sec-independent periplasmic protein translocase
Unigene0000118	gi|473826004|gb|EMS47118.1|	6e-08	Aldo-keto reductase family 4 member C9 [Triticum urartu]	Unigene0000195	sp|P92934|AAP6_ARATH	6e-46	Amino acid permease 6 OS=Arabidopsis thaliana GN=AAP6 PE=1 SV=1	Unigene0000572	SPAC4F10.20	2e-12	COG0695	Glutaredoxin and related proteins	Unigene0000503	K05907	3e-129	pop:POPTR_588813	adenylyl-sulfate reductase (glutathione) [EC:1.8.4.9]	Unigene0000976	AT2G42590.2	1e-61	general regulatory factor 9
Unigene0000123	gi|514802836|ref|XP_004976310.1|	1e-12	PREDICTED: CLK4-associating serine/arginine rich protein-like [Setaria italica]	Unigene0000198	sp|Q9S8M0|LECT_SOLTU	1e-07	Chitin-binding lectin 1 OS=Solanum tuberosum PE=1 SV=2	Unigene0000590	Rv3876	1e-08	COG0455	ATPases involved in chromosome partitioning	Unigene0000529	K07761	2e-20	ath:AT1G59970	gelatinase A [EC:3.4.24.24]	Unigene0000984	AT2G15620.1	2e-62	nitrite reductase 1
Unigene0000125	gi|508701338|gb|EOX93234.1|	2e-20	AAA-type ATPase family protein [Theobroma cacao]	Unigene0000202	sp|Q9S7Y1|BH030_ARATH	2e-15	Transcription factor bHLH30 OS=Arabidopsis thaliana GN=BHLH30 PE=1 SV=1	Unigene0000628	SPCC191.07	2e-44	COG3474	Cytochrome c2	Unigene0000532	K10896	5e-25	rcu:RCOM_0685890	fanconi anemia group M protein [EC:3.6.4.13]	Unigene0001097	AT1G70550.2	4e-29	Protein of Unknown Function (DUF239)
Unigene0000126	gi|460381393|ref|XP_004236434.1|	1e-60	PREDICTED: ATPase WRNIP1-like [Solanum lycopersicum]	Unigene0000209	sp|P80002|PRT2_SEPOF	4e-06	Spermatid-specific protein T2 OS=Sepia officinalis PE=1 SV=2	Unigene0000646	YIL082w-a_2	3e-18	COG2801	Transposase and inactivated derivatives	Unigene0000533	K08176	1e-12	pop:POPTR_831623	MFS transporter, PHS family, inorganic phosphate transporter	Unigene0001127	AT4G28660.1	2e-66	photosystem II reaction center PSB28 protein
Unigene0000128	gi|7767672|gb|AAF69169.1|AC007915_21	4e-12	F27F5.21 [Arabidopsis thaliana]	Unigene0000212	sp|Q0WVK7|PPR12_ARATH	7e-25	Pentatricopeptide repeat-containing protein At1g05670, mitochondrial OS=Arabidopsis thaliana GN=At1g05670 PE=2 SV=1	Unigene0000650	SPBC405.07	2e-28	COG5051	Ribosomal protein L36E	Unigene0000542	K00697	1e-25	vvi:100251811	alpha,alpha-trehalose-phosphate synthase (UDP-forming) [EC:2.4.1.15]	Unigene0001182	AT5G51720.1	6e-26	2 iron, 2 sulfur cluster binding
Unigene0000146	gi|8843742|dbj|BAA97290.1|	2e-24	non-LTR retroelement reverse transcriptase-like [Arabidopsis thaliana]	Unigene0000222	sp|Q7LHG5|YI31B_YEAST	6e-06	Transposon Ty3-I Gag-Pol polyprotein OS=Saccharomyces cerevisiae (strain ATCC 204508 / S288c) GN=TY3B-I PE=3 SV=2	Unigene0000701	DR2133	8e-06	COG4372	Uncharacterized protein conserved in bacteria with the myosin-like domain	Unigene0000547	K04482	2e-08	vvi:100252629	DNA repair protein RAD51	Unigene0001186	AT3G27870.1	7e-56	ATPase E1-E2 type family protein / haloacid dehalogenase-like hydrolase family protein
Unigene0000154	gi|195931957|gb|ACG56678.1|	1e-132	tryptophan aminotransferase [Zea mays]	Unigene0000228	sp|A0MFH4|LOR16_ARATH	2e-06	Protein LURP-one-related 16 OS=Arabidopsis thaliana GN=At5g20640 PE=2 SV=2	Unigene0000715	YMR297w	5e-17	COG2939	Carboxypeptidase C (cathepsin A)	Unigene0000548	K02705	2e-38	vvi:4025084	photosystem II CP43 chlorophyll apoprotein	Unigene0001187	AT3G25610.1	1e-50	ATPase E1-E2 type family protein / haloacid dehalogenase-like hydrolase family protein
Unigene0000156	gi|351722222|ref|NP_001235189.1|	2e-61	lipoxygenase [Glycine max]	Unigene0000244	sp|Q9SY02|PP301_ARATH	9e-13	Pentatricopeptide repeat-containing protein At4g02750 OS=Arabidopsis thaliana GN=PCMP-H24 PE=3 SV=1	Unigene0000734	SPBC19C7.03_1	5e-06	COG4886	Leucine-rich repeat (LRR) protein	Unigene0000550	K02128	1e-20	zma:100382897	F-type H+-transporting ATPase subunit c [EC:3.6.3.14]	Unigene0001196	AT4G28480.2	1e-19	DNAJ heat shock family protein
Unigene0000157	gi|351722222|ref|NP_001235189.1|	3e-40	lipoxygenase [Glycine max]	Unigene0000245	sp|Q9SY02|PP301_ARATH	2e-07	Pentatricopeptide repeat-containing protein At4g02750 OS=Arabidopsis thaliana GN=PCMP-H24 PE=3 SV=1	Unigene0000747	RSc1191	5e-06	COG2812	DNA polymerase III, gamma/tau subunits	Unigene0000567	K01652	7e-25	ath:AT3G48560	acetolactate synthase I/II/III large subunit [EC:2.2.1.6]	Unigene0001254	AT4G21530.1	1e-27	Transducin/WD40 repeat-like superfamily protein
Unigene0000159	gi|356507269|ref|XP_003522391.1|	8e-08	PREDICTED: uncharacterized protein LOC100803280 [Glycine max]	Unigene0000246	sp|Q9SUK9|P2C55_ARATH	1e-28	Probable protein phosphatase 2C 55 OS=Arabidopsis thaliana GN=At4g16580 PE=2 SV=2	Unigene0000752	ECU07g0330	4e-06	COG5540	RING-finger-containing ubiquitin ligase	Unigene0000571	K03676	2e-07	ath:AT5G40370	glutaredoxin 3	Unigene0001255	AT4G21530.1	1e-68	Transducin/WD40 repeat-like superfamily protein
Unigene0000164	gi|356563924|ref|XP_003550207.1|	6e-15	PREDICTED: NADH dehydrogenase [ubiquinone] 1 beta subcomplex subunit 3-B [Glycine max]	Unigene0000255	sp|Q55AX2|DOT1L_DICDI	6e-06	Histone-lysine N-methyltransferase, H3 lysine-79 specific OS=Dictyostelium discoideum GN=dotA PE=2 SV=2	Unigene0000783	YNR073c	2e-15	COG0246	Mannitol-1-phosphate/altronate dehydrogenases	Unigene0000572	K03676	7e-30	rcu:RCOM_1095750	glutaredoxin 3	Unigene0001314	AT1G13440.2	3e-33	glyceraldehyde-3-phosphate dehydrogenase C2
Unigene0000166	gi|414877699|tpg|DAA54830.1|	9e-06	TPA: hypothetical protein ZEAMMB73_053697, partial [Zea mays]	Unigene0000262	sp|Q9LT10|CXE18_ARATH	2e-11	Probable carboxylesterase 18 OS=Arabidopsis thaliana GN=CXE18 PE=2 SV=1	Unigene0000790	Rv0206c	1e-06	COG2409	Predicted drug exporters of the RND superfamily	Unigene0000595	K00430	1e-16	sbi:SORBI_03g030630	peroxidase [EC:1.11.1.7]	Unigene0001354	AT4G26860.1	4e-36	Predicted pyridoxal phosphate-dependent enzyme, YBL036C type
Unigene0000170	gi|449489796|ref|XP_004158418.1|	2e-42	PREDICTED: probable protein phosphatase 2C 6-like [Cucumis sativus]	Unigene0000263	sp|Q0ZPV7|CXE1_ACTER	8e-08	Carboxylesterase 1 OS=Actinidia eriantha GN=CXE1 PE=1 SV=1	Unigene0000806	BH1373	1e-35	COG1806	Uncharacterized protein conserved in bacteria	Unigene0000597	K13464	9e-19	pop:POPTR_712551	jasmonate ZIM domain-containing protein	Unigene0001356	AT3G17630.1	5e-25	cation/H+ exchanger 19
Unigene0000173	gi|67523403|gb|AAX54942.2|	3e-30	Dof1 [Triticum aestivum]	Unigene0000270	sp|Q9MA85|PP215_ARATH	9e-18	Pentatricopeptide repeat-containing protein At3g05340 OS=Arabidopsis thaliana GN=PCMP-E83 PE=2 SV=2	Unigene0000812	XF0818	1e-21	COG2730	Endoglucanase	Unigene0000628	K08738	8e-37	olu:OSTLU_15043	cytochrome c	Unigene0001366	AT3G62660.1	1e-32	galacturonosyltransferase-like 7
Unigene0000174	gi|470125663|ref|XP_004298821.1|	1e-22	PREDICTED: DNA repair helicase XPB1-like [Fragaria vesca subsp. vesca]	Unigene0000271	sp|Q9MA85|PP215_ARATH	7e-17	Pentatricopeptide repeat-containing protein At3g05340 OS=Arabidopsis thaliana GN=PCMP-E83 PE=2 SV=2	Unigene0000822	Rv3876	6e-06	COG0455	ATPases involved in chromosome partitioning	Unigene0000650	K02920	8e-24	ath:AT2G37600	large subunit ribosomal protein L36e	Unigene0001386	AT5G09920.1	2e-22	RNA polymerase II, Rpb4, core protein
Unigene0000180	gi|508724553|gb|EOY16450.1|	4e-07	Kinase protein with adenine nucleotide alpha hydrolases-like domain [Theobroma cacao]	Unigene0000284	sp|Q9LFC5|PP360_ARATH	5e-08	Pentatricopeptide repeat-containing protein At5g01110 OS=Arabidopsis thaliana GN=At5g01110 PE=2 SV=1	Unigene0000829	CAC0855	4e-15	COG0637	Predicted phosphatase/phosphohexomutase	Unigene0000652	K02971	8e-12	rcu:RCOM_1433250	small subunit ribosomal protein S21e	Unigene0001399	AT1G68590.2	2e-23	Ribosomal protein PSRP-3/Ycf65
Unigene0000181	gi|225433758|ref|XP_002267783.1|	5e-25	PREDICTED: pentatricopeptide repeat-containing protein At3g29230-like [Vitis vinifera]	Unigene0000294	sp|Q0JEF5|FLP4_ORYSJ	8e-22	Flowering-promoting factor 1-like protein 4 OS=Oryza sativa subsp. japonica GN=Os04g0282400 PE=2 SV=1	Unigene0000831	Rv0312	5e-06	COG0443	Molecular chaperone	Unigene0000696	K14431	5e-15	vvi:100262335	transcription factor TGA	Unigene0001434	AT5G59850.1	1e-61	Ribosomal protein S8 family protein
Unigene0000182	gi|470132150|ref|XP_004301949.1|	1e-11	PREDICTED: disease resistance protein RPM1-like [Fragaria vesca subsp. vesca]	Unigene0000310	sp|O65607|MSH3_ARATH	2e-23	DNA mismatch repair protein MSH3 OS=Arabidopsis thaliana GN=MSH3 PE=1 SV=2	Unigene0000840	YGR124w	5e-27	COG0367	Asparagine synthase (glutamine-hydrolyzing)	Unigene0000788	K11000	8e-36	sbi:SORBI_03g023490	callose synthase [EC:2.4.1.-]	Unigene0001529	AT5G28840.2	1e-29	GDP-D-mannose 3',5'-epimerase
Unigene0000184	gi|225425613|ref|XP_002266099.1|	3e-12	PREDICTED: polygalacturonase At1g48100 [Vitis vinifera]	Unigene0000311	sp|O65607|MSH3_ARATH	3e-48	DNA mismatch repair protein MSH3 OS=Arabidopsis thaliana GN=MSH3 PE=1 SV=2	Unigene0000859	SPBC2D10.10c	2e-07	COG1889	Fibrillarin-like rRNA methylase	Unigene0000789	K11000	6e-136	pop:POPTR_754371	callose synthase [EC:2.4.1.-]	Unigene0001636	AT1G23800.1	2e-26	aldehyde dehydrogenase 2B7
Unigene0000187	gi|356571163|ref|XP_003553749.1|	9e-17	PREDICTED: galactose oxidase-like [Glycine max]	Unigene0000316	sp|Q23696|RFA1_CRIFA	9e-07	Replication factor A 51 kDa subunit OS=Crithidia fasciculata GN=RPA1 PE=1 SV=1	Unigene0000864	YIL082w-a_2	2e-18	COG2801	Transposase and inactivated derivatives	Unigene0000790	K12396	6e-18	vvi:100261087	AP-3 complex subunit delta-1	Unigene0001678	AT3G17390.1	3e-92	S-adenosylmethionine synthetase family protein
Unigene0000190	gi|225440932|ref|XP_002277002.1|	9e-22	PREDICTED: BTB/POZ domain-containing protein FBL11-like [Vitis vinifera]	Unigene0000331	sp|Q0UU86|IF4A_PHANO	1e-33	ATP-dependent RNA helicase eIF4A OS=Phaeosphaeria nodorum (strain SN15 / ATCC MYA-4574 / FGSC 10173) GN=TIF1 PE=3 SV=1	Unigene0000880	sll1326	5e-38	COG0056	F0F1-type ATP synthase, alpha subunit	Unigene0000806	K09773	1e-70	vvi:100267490	hypothetical protein	Unigene0001704	AT1G20330.1	9e-54	sterol methyltransferase 2
Unigene0000195	gi|357466761|ref|XP_003603665.1|	8e-47	Amino acid permease [Medicago truncatula]	Unigene0000332	sp|Q0UU86|IF4A_PHANO	1e-49	ATP-dependent RNA helicase eIF4A OS=Phaeosphaeria nodorum (strain SN15 / ATCC MYA-4574 / FGSC 10173) GN=TIF1 PE=3 SV=1	Unigene0000881	TP0356	2e-09	COG0724	RNA-binding proteins (RRM domain)	Unigene0000833	K09285	2e-24	rcu:RCOM_1077530	AP2-like factor, ANT lineage	Unigene0001711	AT3G03680.1	1e-36	C2 calcium/lipid-binding plant phosphoribosyltransferase family protein
Unigene0000197	gi|15982907|gb|AAL09800.1|	7e-14	AT4g27020/F10M23_360 [Arabidopsis thaliana]	Unigene0000336	sp|P21997|SSGP_VOLCA	5e-06	Sulfated surface glycoprotein 185 OS=Volvox carteri PE=1 SV=1	Unigene0000915	Rv2839c	2e-07	COG0532	Translation initiation factor 2 (IF-2; GTPase)	Unigene0000840	K01953	2e-36	vvi:100241610	asparagine synthase (glutamine-hydrolysing) [EC:6.3.5.4]	Unigene0001718	AT5G39740.2	8e-16	ribosomal protein L5 B
Unigene0000198	gi|110289544|gb|ABG66242.1|	1e-17	expressed protein [Oryza sativa Japonica Group]	Unigene0000337	sp|Q3KSS4|EBNA1_EBVG	8e-09	Epstein-Barr nuclear antigen 1 OS=Epstein-Barr virus (strain GD1) GN=EBNA1 PE=1 SV=1	Unigene0000922	SPAC23H4.06	4e-23	COG0174	Glutamine synthetase	Unigene0000880	K02111	3e-60	vvi:7498527	F-type H+-transporting ATPase subunit alpha [EC:3.6.3.14]	Unigene0001740	AT5G57390.1	6e-39	AINTEGUMENTA-like 5
Unigene0000202	gi|115434658|ref|NP_001042087.1|	5e-20	Os01g0159800 [Oryza sativa Japonica Group]	Unigene0000345	sp|Q9SKP6|TPIC_ARATH	2e-45	Triosephosphate isomerase, chloroplastic OS=Arabidopsis thaliana GN=TIM PE=1 SV=1	Unigene0000962	RP782	1e-07	COG0805	Sec-independent protein secretion pathway component TatC	Unigene0000881	K13126	3e-53	vvi:100241923	polyadenylate-binding protein	Unigene0001761	AT3G21250.1	5e-68	multidrug resistance-associated protein 6
Unigene0000206	gi|356544363|ref|XP_003540622.1|	9e-06	PREDICTED: uncharacterized protein LOC100792883 [Glycine max]	Unigene0000353	sp|Q7TNK0|SERC1_RAT	2e-06	Serine incorporator 1 OS=Rattus norvegicus GN=Serinc1 PE=1 SV=1	Unigene0000976	SPAC8E11.02c	1e-41	COG5040	14-3-3 family protein	Unigene0000922	K01915	3e-38	zma:542520	glutamine synthetase [EC:6.3.1.2]	Unigene0001811	AT5G48130.1	2e-22	Phototropic-responsive NPH3 family protein
Unigene0000208	gi|502095842|ref|XP_004490551.1|	3e-36	PREDICTED: myb-like protein X-like [Cicer arietinum]	Unigene0000362	sp|Q9BXW9|FACD2_HUMAN	1e-08	Fanconi anemia group D2 protein OS=Homo sapiens GN=FANCD2 PE=1 SV=1	Unigene0000978	SPBC18H10.14	1e-37	COG0103	Ribosomal protein S9	Unigene0000965	K05389	2e-06	pop:POPTR_586969	potassium channel subfamily K, other eukaryote	Unigene0001840	AT1G16700.1	9e-41	Alpha-helical ferredoxin
Unigene0000209	gi|502095842|ref|XP_004490551.1|	6e-34	PREDICTED: myb-like protein X-like [Cicer arietinum]	Unigene0000366	sp|O65001|TE1_MAIZE	2e-74	Protein terminal ear1 OS=Zea mays GN=TE1 PE=2 SV=1	Unigene0000984	alr0607	1e-35	COG0155	Sulfite reductase, beta subunit (hemoprotein)	Unigene0000971	K08241	2e-17	rcu:RCOM_1595240	jasmonate O-methyltransferase [EC:2.1.1.141]	Unigene0001852	AT3G04730.1	1e-30	indoleacetic acid-induced protein 16
Unigene0000210	gi|514749746|ref|XP_004961934.1|	7e-14	PREDICTED: period circadian protein-like [Setaria italica]	Unigene0000371	sp|Q9FMY1|C86B1_ARATH	2e-08	Cytochrome P450 86B1 OS=Arabidopsis thaliana GN=CYP86B1 PE=2 SV=1	Unigene0000988	DR2133	2e-06	COG4372	Uncharacterized protein conserved in bacteria with the myosin-like domain	Unigene0000976	K06630	2e-51	pop:POPTR_672511	tyrosine 3-monooxygenase/tryptophan 5-monooxygenase activation protein	Unigene0001856	AT1G79750.1	8e-31	NADP-malic enzyme 4
Unigene0000211	gi|514749746|ref|XP_004961934.1|	5e-14	PREDICTED: period circadian protein-like [Setaria italica]	Unigene0000373	sp|Q3E936|MAKR1_ARATH	6e-11	Probable membrane-associated kinase regulator 1 OS=Arabidopsis thaliana GN=MAKR1 PE=1 SV=1	Unigene0000994	PA0197	4e-06	COG0810	Periplasmic protein TonB, links inner and outer membranes	Unigene0000978	K02960	8e-34	rcu:RCOM_0812680	small subunit ribosomal protein S16e	Unigene0001857	AT1G79750.1	2e-53	NADP-malic enzyme 4
Unigene0000212	gi|226493605|ref|NP_001151863.1|	5e-47	rf1 protein [Zea mays]	Unigene0000381	sp|Q949Y3|PPA26_ARATH	2e-34	Bifunctional purple acid phosphatase 26 OS=Arabidopsis thaliana GN=PAP26 PE=1 SV=1	Unigene0000997	AF0517	5e-06	COG1241	Predicted ATPase involved in replication control, Cdc46/Mcm family	Unigene0000984	K00366	3e-53	rcu:RCOM_0813440	ferredoxin-nitrite reductase [EC:1.7.7.1]	Unigene0001858	AT4G02230.1	1e-57	Ribosomal protein L19e family protein
Unigene0000220	gi|27476088|gb|AAO17019.1|	7e-06	Hypothetical protein [Oryza sativa Japonica Group]	Unigene0000382	sp|Q93WP4|PEPP_ALLCE	2e-51	Phosphoenolpyruvate phosphatase OS=Allium cepa GN=ACPEPP PE=1 SV=1	Unigene0001043	DRA0210	1e-08	COG0747	ABC-type dipeptide transport system, periplasmic component	Unigene0000997	K10737	1e-35	pop:POPTR_809823	minichromosome maintenance protein 8	Unigene0001967	AT3G17240.3	1e-175	lipoamide dehydrogenase 2
Unigene0000222	gi|116310100|emb|CAH67120.1|	1e-33	H0502G05.11 [Oryza sativa Indica Group]	Unigene0000384	sp|Q96S59|RANB9_HUMAN	4e-07	Ran-binding protein 9 OS=Homo sapiens GN=RANBP9 PE=1 SV=1	Unigene0001044	DRA0210	6e-09	COG0747	ABC-type dipeptide transport system, periplasmic component	Unigene0001089	K13459	3e-12	ath:AT4G26090	disease resistance protein RPS2	Unigene0001995	AT5G67030.1	1e-45	zeaxanthin epoxidase (ZEP) (ABA1)
Unigene0000226	gi|124359209|gb|ABN05720.1|	3e-06	RNA-directed DNA polymerase (Reverse transcriptase) [Medicago truncatula]	Unigene0000385	sp|Q9SJB4|GDL34_ARATH	1e-38	GDSL esterase/lipase At2g04570 OS=Arabidopsis thaliana GN=At2g04570 PE=2 SV=1	Unigene0001085	YJR001w	6e-12	COG0814	Amino acid permeases	Unigene0001090	K01164	1e-14	vvi:100258314	ribonuclease P/MRP protein subunit POP1 [EC:3.1.26.5]	Unigene0001999	ATMG00830.1	4e-98	cytochrome C biogenesis 382
Unigene0000228	gi|297600420|ref|NP_001049157.2|	2e-12	Os03g0179700 [Oryza sativa Japonica Group]	Unigene0000396	sp|P93554|NDK1_SACOF	4e-32	Nucleoside diphosphate kinase 1 OS=Saccharum officinarum GN=NDPK1 PE=1 SV=1	Unigene0001124	YDL014w	1e-08	COG1889	Fibrillarin-like rRNA methylase	Unigene0001113	K09587	4e-16	vvi:100241065	cytochrome P450, family 90, subfamily B, polypeptide 1 (steroid 22-alpha-hydroxylase) [EC:1.14.13.-]	Unigene0002005	ATCG00170.1	0	DNA-directed RNA polymerase family protein
Unigene0000233	gi|115468064|ref|NP_001057631.1|	2e-20	Os06g0474300 [Oryza sativa Japonica Group]	Unigene0000399	sp|Q9FLV9|SLAH3_ARATH	3e-30	S-type anion channel SLAH3 OS=Arabidopsis thaliana GN=SLAH3 PE=1 SV=1	Unigene0001126	SPBP22H7.08	2e-27	COG5045	Ribosomal protein S10E	Unigene0001114	K09587	7e-16	vvi:100241065	cytochrome P450, family 90, subfamily B, polypeptide 1 (steroid 22-alpha-hydroxylase) [EC:1.14.13.-]	Unigene0002032	AT3G09820.2	2e-44	adenosine kinase 1
Unigene0000234	gi|462400789|gb|EMJ06346.1|	7e-06	hypothetical protein PRUPE_ppa005305mg [Prunus persica]	Unigene0000403	sp|Q7GDL5|KNOSA_ORYSJ	9e-18	Homeobox protein knotted-1-like 10 OS=Oryza sativa subsp. japonica GN=OSH71 PE=2 SV=1	Unigene0001159	Rv1078	3e-07	COG1714	Predicted membrane protein/domain	Unigene0001126	K02947	3e-42	zma:100382991	small subunit ribosomal protein S10e	Unigene0002048	AT5G19760.1	4e-39	Mitochondrial substrate carrier family protein
Unigene0000235	gi|440577330|emb|CCI55336.1|	1e-09	PH01B019A14.5 [Phyllostachys edulis]	Unigene0000404	sp|Q7GDL5|KNOSA_ORYSJ	2e-33	Homeobox protein knotted-1-like 10 OS=Oryza sativa subsp. japonica GN=OSH71 PE=2 SV=1	Unigene0001173	SPAC31G5.03	5e-37	COG0186	Ribosomal protein S17	Unigene0001127	K08903	1e-58	vvi:100260011	photosystem II 13kDa protein	Unigene0002053	AT1G04620.1	5e-48	coenzyme F420 hydrogenase family / dehydrogenase, beta subunit family
Unigene0000242	gi|13872712|emb|CAC37623.1|	1e-07	copia-like polyprotein [Arabidopsis thaliana]	Unigene0000413	sp|Q84ZL0|FH5_ORYSJ	2e-06	Formin-like protein 5 OS=Oryza sativa subsp. japonica GN=FH5 PE=2 SV=2	Unigene0001183	SPCC663.04	2e-19	COG2167	Ribosomal protein L39E	Unigene0001147	K13141	8e-17	vvi:100249976	integrator complex subunit 4	Unigene0002091	AT2G19520.1	4e-41	Transducin family protein / WD-40 repeat family protein
Unigene0000244	gi|514789943|ref|XP_004971950.1|	7e-16	PREDICTED: pentatricopeptide repeat-containing protein At1g32415, mitochondrial-like [Setaria italica]	Unigene0000417	sp|O49835|PAL1_LITER	5e-33	Phenylalanine ammonia-lyase 1 OS=Lithospermum erythrorhizon PE=2 SV=1	Unigene0001184	SPCC663.04	1e-19	COG2167	Ribosomal protein L39E	Unigene0001148	K13141	3e-26	pop:POPTR_906114	integrator complex subunit 4	Unigene0002136	AT4G35090.1	3e-43	catalase 2
Unigene0000245	gi|115438040|ref|NP_001043443.1|	3e-21	Os01g0589400 [Oryza sativa Japonica Group]	Unigene0000418	sp|P45731|PAL1_POPKI	2e-27	Phenylalanine ammonia-lyase G1 OS=Populus kitakamiensis GN=PALG1 PE=3 SV=1	Unigene0001186	YDR093w	8e-23	COG0474	Cation transport ATPase	Unigene0001173	K02949	1e-32	vcn:VOLCADRAFT_108961	small subunit ribosomal protein S11e	Unigene0002139	AT2G45190.1	3e-31	Plant-specific transcription factor YABBY family protein
Unigene0000246	gi|460412168|ref|XP_004251474.1|	1e-30	PREDICTED: probable protein phosphatase 2C 55-like [Solanum lycopersicum]	Unigene0000419	sp|Q8GY23|UPL1_ARATH	2e-67	E3 ubiquitin-protein ligase UPL1 OS=Arabidopsis thaliana GN=UPL1 PE=1 SV=3	Unigene0001187	YER166w	2e-22	COG0474	Cation transport ATPase	Unigene0001183	K02924	1e-18	cre:CHLREDRAFT_130723	large subunit ribosomal protein L39e	Unigene0002147	AT4G27700.1	4e-32	Rhodanese/Cell cycle control phosphatase superfamily protein
Unigene0000255	gi|300175007|emb|CBK20318.2|	1e-06	unnamed protein product [Blastocystis hominis]	Unigene0000420	sp|P42041|ALDH_ALTAL	2e-53	Aldehyde dehydrogenase OS=Alternaria alternata GN=ALTA10 PE=1 SV=2	Unigene0001196	Ta1088	2e-10	COG0484	DnaJ-class molecular chaperone with C-terminal Zn finger domain	Unigene0001184	K02924	1e-18	cre:CHLREDRAFT_130723	large subunit ribosomal protein L39e	Unigene0002181	AT2G35270.1	2e-15	Predicted AT-hook DNA-binding family protein
Unigene0000258	gi|470112543|ref|XP_004292492.1|	6e-07	PREDICTED: uncharacterized mitochondrial protein AtMg00310-like [Fragaria vesca subsp. vesca]	Unigene0000421	sp|P42041|ALDH_ALTAL	1e-33	Aldehyde dehydrogenase OS=Alternaria alternata GN=ALTA10 PE=1 SV=2	Unigene0001204	Rv2836c	7e-10	COG0534	Na+-driven multidrug efflux pump	Unigene0001186	K01530	4e-47	pop:POPTR_421641	phospholipid-translocating ATPase [EC:3.6.3.1]	Unigene0002361	AT1G35530.1	9e-45	DEAD/DEAH box RNA helicase family protein
Unigene0000262	gi|225460002|ref|XP_002268777.1|	2e-15	PREDICTED: probable carboxylesterase 18-like [Vitis vinifera]	Unigene0000432	sp|Q9LN01|PPR21_ARATH	4e-73	Pentatricopeptide repeat-containing protein At1g08070 OS=Arabidopsis thaliana GN=PCMP-H12 PE=2 SV=1	Unigene0001205	Rv2836c	7e-08	COG0534	Na+-driven multidrug efflux pump	Unigene0001187	K01530	2e-43	pop:POPTR_421641	phospholipid-translocating ATPase [EC:3.6.3.1]	Unigene0002453	AT4G33050.3	6e-21	calmodulin-binding family protein
Unigene0000263	gi|359493559|ref|XP_003634627.1|	1e-11	PREDICTED: probable carboxylesterase 18-like [Vitis vinifera]	Unigene0000433	sp|Q8L7Y8|KN12B_ARATH	1e-41	Kinesin-like protein KIN12B OS=Arabidopsis thaliana GN=KIN12B PE=1 SV=1	Unigene0001207	all1106	3e-07	COG3670	Lignostilbene-alpha,beta-dioxygenase and related enzymes	Unigene0001196	K09510	1e-24	vvi:100268033	DnaJ homolog subfamily B member 4	Unigene0002507	AT3G19760.1	1e-20	eukaryotic initiation factor 4A-III
Unigene0000270	gi|470138501|ref|XP_004304994.1|	2e-20	PREDICTED: pentatricopeptide repeat-containing protein At3g05340-like [Fragaria vesca subsp. vesca]	Unigene0000440	sp|Q9C5S0|AGP9_ARATH	2e-08	Classical arabinogalactan protein 9 OS=Arabidopsis thaliana GN=AGP9 PE=1 SV=2	Unigene0001222	Rv3876	1e-05	COG0455	ATPases involved in chromosome partitioning	Unigene0001207	K09840	7e-16	sbi:SORBI_01g013520	9-cis-epoxycarotenoid dioxygenase [EC:1.13.11.51]	Unigene0002555	AT4G34670.1	2e-62	Ribosomal protein S3Ae
Unigene0000271	gi|449442815|ref|XP_004139176.1|	4e-25	PREDICTED: pentatricopeptide repeat-containing protein At3g05340-like [Cucumis sativus]	Unigene0000444	sp|P98088|MUC5A_HUMAN	1e-07	Mucin-5AC (Fragments) OS=Homo sapiens GN=MUC5AC PE=1 SV=3	Unigene0001255	all0478	1e-06	COG2319	FOG: WD40 repeat	Unigene0001222	K01115	1e-10	vcn:VOLCADRAFT_99471	phospholipase D [EC:3.1.4.4]	Unigene0002558	AT1G54385.2	2e-47	ARM repeat superfamily protein
Unigene0000284	gi|334182978|ref|NP_001185123.1|	7e-11	pentatricopeptide (PPR) repeat-containing protein [Arabidopsis thaliana]	Unigene0000447	sp|Q95107|WASL_BOVIN	3e-06	Neural Wiskott-Aldrich syndrome protein OS=Bos taurus GN=WASL PE=1 SV=1	Unigene0001270	SPAC11D3.06	9e-14	COG0534	Na+-driven multidrug efflux pump	Unigene0001234	K13459	2e-09	vvi:100254298	disease resistance protein RPS2	Unigene0002668	AT2G40010.1	4e-43	Ribosomal protein L10 family protein
Unigene0000293	gi|462408445|gb|EMJ13779.1|	1e-06	hypothetical protein PRUPE_ppa015871mg, partial [Prunus persica]	Unigene0000449	sp|Q9STF3|PP265_ARATH	3e-35	Pentatricopeptide repeat-containing protein At3g46790, chloroplastic OS=Arabidopsis thaliana GN=CRR2 PE=2 SV=1	Unigene0001314	HI0001	1e-25	COG0057	Glyceraldehyde-3-phosphate dehydrogenase/erythrose-4-phosphate dehydrogenase	Unigene0001254	K03351	2e-23	sbi:SORBI_04g035270	anaphase-promoting complex subunit 4	Unigene0002741	AT3G14930.3	1e-76	Uroporphyrinogen decarboxylase
Unigene0000294	gi|508714592|gb|EOY06489.1|	1e-22	Flowering promoting factor 1 [Theobroma cacao]	Unigene0000459	sp|Q9C912|R35A3_ARATH	1e-50	60S ribosomal protein L35a-3 OS=Arabidopsis thaliana GN=RPL35AC PE=3 SV=1	Unigene0001338	HI0084	3e-11	COG0526	Thiol-disulfide isomerase and thioredoxins	Unigene0001255	K03351	1e-71	vvi:100255109	anaphase-promoting complex subunit 4	Unigene0002765	AT4G01050.1	7e-44	thylakoid rhodanese-like
Unigene0000295	gi|359487806|ref|XP_003633652.1|	3e-10	PREDICTED: protein ALWAYS EARLY 2-like [Vitis vinifera]	Unigene0000465	sp|Q6YSJ5|AGO16_ORYSJ	3e-49	Protein argonaute 16 OS=Oryza sativa subsp. japonica GN=AGO16 PE=2 SV=2	Unigene0001354	VC0461	1e-06	COG0325	Predicted enzyme with a TIM-barrel fold	Unigene0001314	K00134	1e-25	osa:4344564	glyceraldehyde 3-phosphate dehydrogenase [EC:1.2.1.12]	Unigene0002771	AT5G15200.1	8e-70	Ribosomal protein S4
Unigene0000310	gi|460377210|ref|XP_004234387.1|	1e-25	PREDICTED: DNA mismatch repair protein MSH3-like [Solanum lycopersicum]	Unigene0000466	sp|Q6YSJ5|AGO16_ORYSJ	5e-21	Protein argonaute 16 OS=Oryza sativa subsp. japonica GN=AGO16 PE=2 SV=2	Unigene0001408	mll2069	1e-07	COG2319	FOG: WD40 repeat	Unigene0001331	K08472	2e-47	ath:AT2G33670	mlo protein	Unigene0002838	AT1G54500.1	1e-48	Rubredoxin-like superfamily protein
Unigene0000311	gi|359490375|ref|XP_002263286.2|	3e-54	PREDICTED: DNA mismatch repair protein Msh3-like [Vitis vinifera]	Unigene0000469	sp|Q9LR47|IP5P3_ARATH	7e-42	Type I inositol 1,4,5-trisphosphate 5-phosphatase CVP2 OS=Arabidopsis thaliana GN=CVP2 PE=1 SV=2	Unigene0001434	YJL190c	1e-48	COG0096	Ribosomal protein S8	Unigene0001338	K03671	8e-23	pop:POPTR_263504	thioredoxin 1	Unigene0002841	AT5G58260.1	3e-73	oxidoreductases, acting on NADH or NADPH, quinone or similar compound as acceptor
Unigene0000316	gi|15239494|ref|NP_200908.1|	2e-06	Replication factor-A protein 1-like protein [Arabidopsis thaliana]	Unigene0000474	sp|P14381|YTX2_XENLA	2e-06	Transposon TX1 uncharacterized 149 kDa protein OS=Xenopus laevis PE=4 SV=1	Unigene0001436	YIL082w-a_2	2e-12	COG2801	Transposase and inactivated derivatives	Unigene0001354	K06997	4e-28	vvi:100255429		Unigene0002856	AT4G30610.1	1e-66	alpha/beta-Hydrolases superfamily protein
Unigene0000317	gi|168053891|ref|XP_001779367.1|	4e-06	predicted protein [Physcomitrella patens subsp. patens]	Unigene0000475	sp|C0LGR3|Y4265_ARATH	5e-23	Probable LRR receptor-like serine/threonine-protein kinase At4g26540 OS=Arabidopsis thaliana GN=At4g26540 PE=1 SV=1	Unigene0001464	PAB0069	1e-07	COG0470	ATPase involved in DNA replication	Unigene0001371	K07761	4e-11	ath:AT1G59970	gelatinase A [EC:3.4.24.24]	Unigene0002885	AT4G25080.4	7e-73	magnesium-protoporphyrin IX methyltransferase
Unigene0000324	gi|108706141|gb|ABF93936.1|	1e-10	expressed protein [Oryza sativa Japonica Group]	Unigene0000476	sp|Q8VYF1|RL152_ARATH	3e-42	60S ribosomal protein L15-2 OS=Arabidopsis thaliana GN=RPL15B PE=2 SV=1	Unigene0001472	SPCC1450.04	2e-12	COG2092	Translation elongation factor EF-1beta	Unigene0001376	K09422	6e-09	vvi:100265285	myb proto-oncogene protein, plant	Unigene0002913	AT2G45710.1	1e-22	Zinc-binding ribosomal protein family protein
Unigene0000325	gi|449487616|ref|XP_004157715.1|	8e-42	PREDICTED: uncharacterized LOC101206663 [Cucumis sativus]	Unigene0000488	sp|Q2QAV0|TIO_ARATH	9e-28	Serine/threonine-protein kinase TIO OS=Arabidopsis thaliana GN=TIO PE=1 SV=1	Unigene0001479	YLR388w	7e-21	COG0199	Ribosomal protein S14	Unigene0001386	K03012	2e-17	pop:POPTR_650821	DNA-directed RNA polymerase II subunit RPB4	Unigene0002935	AT5G01410.1	1e-49	Aldolase-type TIM barrel family protein
Unigene0000328	gi|357511187|ref|XP_003625882.1|	2e-14	MORC family CW-type zinc finger protein [Medicago truncatula]	Unigene0000489	sp|Q2QAV0|TIO_ARATH	6e-69	Serine/threonine-protein kinase TIO OS=Arabidopsis thaliana GN=TIO PE=1 SV=1	Unigene0001487	YDR012w	6e-17	COG0088	Ribosomal protein L4	Unigene0001434	K02957	2e-47	zma:100217251	small subunit ribosomal protein S15Ae	Unigene0003039	AT3G48030.1	2e-37	hypoxia-responsive family protein / zinc finger (C3HC4-type RING finger) family protein
Unigene0000331	gi|224009464|ref|XP_002293690.1|	7e-27	eukaryotic translation initiation factor 4A [Thalassiosira pseudonana CCMP1335]	Unigene0000492	sp|Q6P1L5|F117B_HUMAN	9e-06	Protein FAM117B OS=Homo sapiens GN=FAM117B PE=1 SV=2	Unigene0001513	Rv2839c	8e-07	COG0532	Translation initiation factor 2 (IF-2; GTPase)	Unigene0001472	K03232	1e-72	zma:100282885	elongation factor 1-beta	Unigene0003109	AT4G26390.1	1e-36	Pyruvate kinase family protein
Unigene0000332	gi|530743168|gb|EQC41410.1|	2e-42	ATP-dependent RNA helicase eIF4A [Saprolegnia diclina VS20]	Unigene0000496	sp|P49208|RK1_PEA	2e-31	50S ribosomal protein L1, chloroplastic (Fragment) OS=Pisum sativum GN=RPL1 PE=1 SV=1	Unigene0001538	MA4207	5e-09	COG0004	Ammonia permease	Unigene0001479	K02980	9e-19	cre:CHLREDRAFT_195607	small subunit ribosomal protein S29e	Unigene0003114	AT1G26880.1	7e-43	Ribosomal protein L34e superfamily protein
Unigene0000333	gi|302853476|ref|XP_002958253.1|	4e-06	hypothetical protein VOLCADRAFT_99471 [Volvox carteri f. nagariensis]	Unigene0000503	sp|P92980|APR3_ARATH	5e-125	5'-adenylylsulfate reductase 3, chloroplastic OS=Arabidopsis thaliana GN=APR3 PE=2 SV=2	Unigene0001550	YDR145w	5e-06	COG5624	Transcription initiation factor TFIID, subunit TAF12 (also component of histone acetyltransferase SAGA)	Unigene0001487	K02930	1e-12	ppp:PHYPADRAFT_109466	large subunit ribosomal protein L4e	Unigene0003161	AT5G23120.1	1e-58	photosystem II stability/assembly factor, chloroplast (HCF136)
Unigene0000336	gi|485640782|gb|EOD34976.1|	1e-06	hypothetical protein EMIHUDRAFT_467491 [Emiliania huxleyi CCMP1516]	Unigene0000505	sp|Q9LYT3|TT12_ARATH	3e-09	Protein TRANSPARENT TESTA 12 OS=Arabidopsis thaliana GN=TT12 PE=2 SV=1	Unigene0001569	SPAC17A2.09c	2e-09	COG0724	RNA-binding proteins (RRM domain)	Unigene0001491	K00454	7e-13	pop:POPTR_204011	lipoxygenase [EC:1.13.11.12]	Unigene0003166	AT2G04520.1	2e-45	Nucleic acid-binding, OB-fold-like protein
Unigene0000337	gi|159487004|ref|XP_001701526.1|	2e-10	glyoxal or galactose oxidase [Chlamydomonas reinhardtii]	Unigene0000518	sp|Q9LD83|SLAC1_ARATH	5e-60	Guard cell S-type anion channel SLAC1 OS=Arabidopsis thaliana GN=SLAC1 PE=1 SV=1	Unigene0001636	BH0539	4e-15	COG1012	NAD-dependent aldehyde dehydrogenases	Unigene0001503	K09755	1e-23	vvi:100267863	ferulate-5-hydroxylase [EC:1.14.-.-]	Unigene0003167	AT1G43170.4	2e-41	ribosomal protein 1
Unigene0000345	gi|356572486|ref|XP_003554399.1|	3e-49	PREDICTED: triosephosphate isomerase, chloroplastic-like [Glycine max]	Unigene0000524	sp|C0LGI2|Y1677_ARATH	1e-14	Probable LRR receptor-like serine/threonine-protein kinase At1g67720 OS=Arabidopsis thaliana GN=At1g67720 PE=2 SV=1	Unigene0001640	YCR011c_2	2e-20	COG1131	ABC-type multidrug transport system, ATPase component	Unigene0001529	K10046	3e-26	osa:4348636	GDP-D-mannose 3', 5'-epimerase [EC:5.1.3.18 5.1.3.-]	Unigene0003179	AT3G59760.3	1e-31	O-acetylserine (thiol) lyase isoform C
Unigene0000348	gi|115434594|ref|NP_001042055.1|	8e-10	Os01g0153500 [Oryza sativa Japonica Group]	Unigene0000529	sp|P29136|MEP1_SOYBN	4e-57	Metalloendoproteinase 1 OS=Glycine max PE=1 SV=2	Unigene0001641	YCR011c_2	1e-13	COG1131	ABC-type multidrug transport system, ATPase component	Unigene0001550	K15174	2e-07	sbi:SORBI_07g003820	RNA polymerase II-associated factor 1	Unigene0003460	AT4G04770.1	1e-73	ATP binding cassette protein 1
Unigene0000349	gi|125524468|gb|EAY72582.1|	4e-06	hypothetical protein OsI_00448 [Oryza sativa Indica Group]	Unigene0000530	sp|P29136|MEP1_SOYBN	4e-86	Metalloendoproteinase 1 OS=Glycine max PE=1 SV=2	Unigene0001668	SPAC4G8.02c	4e-07	COG2443	Preprotein translocase subunit Sss1	Unigene0001574	K00827	5e-12	zma:100501001	alanine-glyoxylate transaminase / (R)-3-amino-2-methylpropionate-pyruvate transaminase [EC:2.6.1.44 2.6.1.40]	Unigene0003470	AT2G44120.1	3e-32	Ribosomal protein L30/L7 family protein
Unigene0000353	gi|357127519|ref|XP_003565427.1|	1e-25	PREDICTED: probable serine incorporator-like [Brachypodium distachyon]	Unigene0000533	sp|O48639|PHT13_ARATH	3e-12	Probable inorganic phosphate transporter 1-3 OS=Arabidopsis thaliana GN=PHT1-3 PE=2 SV=1	Unigene0001678	YDR502c	8e-43	COG0192	S-adenosylmethionine synthetase	Unigene0001589	K10569	4e-08	ath:AT5G13920	endonuclease VIII-like 3	Unigene0003513	AT2G30370.2	2e-15	allergen-related
Unigene0000354	gi|225445298|ref|XP_002281302.1|	9e-49	PREDICTED: probable serine incorporator-like [Vitis vinifera]	Unigene0000542	sp|Q9LRA7|TPS9_ARATH	2e-24	Probable alpha,alpha-trehalose-phosphate synthase [UDP-forming] 9 OS=Arabidopsis thaliana GN=TPS9 PE=1 SV=1	Unigene0001687	SPAC1348.14c	4e-10	COG0477	Permeases of the major facilitator superfamily	Unigene0001636	K00128	4e-29	rcu:RCOM_1511330	aldehyde dehydrogenase (NAD+) [EC:1.2.1.3]	Unigene0003514	AT1G15930.1	5e-41	Ribosomal protein L7Ae/L30e/S12e/Gadd45 family protein
Unigene0000361	gi|470140292|ref|XP_004305875.1|	2e-28	PREDICTED: Fanconi anemia group D2 protein homolog [Fragaria vesca subsp. vesca]	Unigene0000543	sp|Q9LMB9|CRK1_ARATH	6e-52	Cysteine-rich receptor-like protein kinase 1 OS=Arabidopsis thaliana GN=CRK1 PE=2 SV=2	Unigene0001718	SPBC11C11.09c	2e-13	COG0256	Ribosomal protein L18	Unigene0001668	K07342	6e-23	osa:4341707	protein transport protein SEC61 subunit gamma and related proteins	Unigene0003521	AT5G45930.1	2e-87	magnesium chelatase i2
Unigene0000362	gi|514737736|ref|XP_004958952.1|	6e-47	PREDICTED: LOW QUALITY PROTEIN: Fanconi anemia group D2 protein homolog [Setaria italica]	Unigene0000547	sp|Q67EU8|R51A1_MAIZE	6e-08	DNA repair protein RAD51 homolog A OS=Zea mays GN=RAD51A PE=2 SV=2	Unigene0001733	SPAC222.12c	4e-54	COG0055	F0F1-type ATP synthase, beta subunit	Unigene0001675	K09587	3e-15	osa:4332134	cytochrome P450, family 90, subfamily B, polypeptide 1 (steroid 22-alpha-hydroxylase) [EC:1.14.13.-]	Unigene0003522	AT5G50920.1	4e-27	CLPC homologue 1
Unigene0000363	gi|116309862|emb|CAH66897.1|	1e-15	OSIGBa0099L20.12 [Oryza sativa Indica Group]	Unigene0000548	sp|Q2PMT9|PSBC_SOYBN	2e-38	Photosystem II CP43 chlorophyll apoprotein OS=Glycine max GN=psbC PE=3 SV=1	Unigene0001750	Rv3876	6e-07	COG0455	ATPases involved in chromosome partitioning	Unigene0001678	K00789	1e-75	vvi:100244176	S-adenosylmethionine synthetase [EC:2.5.1.6]	Unigene0003538	AT1G32550.1	5e-38	2Fe-2S ferredoxin-like superfamily protein
Unigene0000366	gi|414879122|tpg|DAA56253.1|	5e-74	TPA: terminal ear1 [Zea mays]	Unigene0000550	sp|Q01554|ATP9_TRIRU	2e-26	ATP synthase subunit 9, mitochondrial OS=Trichophyton rubrum GN=ATP9 PE=3 SV=1	Unigene0001761	SPBC359.05	2e-30	COG1132	ABC-type multidrug transport system, ATPase and permease components	Unigene0001684	K01183	5e-15	rcu:RCOM_0701150	chitinase [EC:3.2.1.14]	Unigene0003623	AT5G24270.2	3e-68	Calcium-binding EF-hand family protein
Unigene0000371	gi|475593125|gb|EMT22279.1|	9e-16	Cytochrome P450 86A1 [Aegilops tauschii]	Unigene0000557	sp|P92555|M1250_ARATH	4e-14	Uncharacterized mitochondrial protein AtMg01250 OS=Arabidopsis thaliana GN=AtMg01250 PE=4 SV=1	Unigene0001782	SPAC3A12.14	2e-08	COG5126	Ca2+-binding protein (EF-Hand superfamily)	Unigene0001704	K08242	4e-50	pop:POPTR_815989	24-methylenesterol C-methyltransferase [EC:2.1.1.143]	Unigene0003624	AT5G24270.2	9e-70	Calcium-binding EF-hand family protein
Unigene0000372	gi|297812847|ref|XP_002874307.1|	7e-08	hypothetical protein ARALYDRAFT_489466 [Arabidopsis lyrata subsp. lyrata]	Unigene0000567	sp|P17597|ILVB_ARATH	1e-24	Acetolactate synthase, chloroplastic OS=Arabidopsis thaliana GN=ALS PE=1 SV=1	Unigene0001840	AGc2355	1e-16	COG1143	Formate hydrogenlyase subunit 6/NADH:ubiquinone oxidoreductase 23 kD subunit (chain I)	Unigene0001718	K02932	8e-26	zma:100284917	large subunit ribosomal protein L5e	Unigene0003679	AT5G56350.1	8e-34	Pyruvate kinase family protein
Unigene0000373	gi|460403798|ref|XP_004247373.1|	2e-16	PREDICTED: probable membrane-associated kinase regulator 1-like [Solanum lycopersicum]	Unigene0000571	sp|Q9FNE2|GRXC2_ARATH	3e-07	Glutaredoxin-C2 OS=Arabidopsis thaliana GN=GRXC2 PE=2 SV=1	Unigene0001856	ZsfcA	1e-15	COG0281	Malic enzyme	Unigene0001733	K02133	3e-48	cme:CMH197C	F-type H+-transporting ATPase subunit beta [EC:3.6.3.14]	Unigene0003702	AT4G24280.1	3e-36	chloroplast heat shock protein 70-1
Unigene0000381	gi|351720816|ref|NP_001236677.1|	2e-38	purple acid phosphatase-like protein [Glycine max]	Unigene0000572	sp|P55143|GLRX_RICCO	1e-29	Glutaredoxin OS=Ricinus communis PE=1 SV=1	Unigene0001857	sfcA	7e-27	COG0281	Malic enzyme	Unigene0001740	K09285	4e-32	vvi:100259877	AP2-like factor, ANT lineage	Unigene0003761	AT5G40820.1	2e-57	Ataxia telangiectasia-mutated and RAD3-related
Unigene0000382	gi|351720816|ref|NP_001236677.1|	2e-60	purple acid phosphatase-like protein [Glycine max]	Unigene0000585	sp|Q9SIT7|PP151_ARATH	7e-51	Pentatricopeptide repeat-containing protein At2g13600 OS=Arabidopsis thaliana GN=PCMP-E76 PE=3 SV=1	Unigene0001858	SPCC1682.14	2e-36	COG2147	Ribosomal protein L19E	Unigene0001782	K13448	1e-24	pop:POPTR_767565	calcium-binding protein CML	Unigene0003766	AT5G59240.1	3e-33	Ribosomal protein S8e family protein
Unigene0000384	gi|159467345|ref|XP_001691852.1|	4e-06	DEAD/DEAH box helicase [Chlamydomonas reinhardtii]	Unigene0000590	sp|Q9C6S1|FH14_ARATH	3e-12	Formin-like protein 14 OS=Arabidopsis thaliana GN=FH14 PE=3 SV=3	Unigene0001903	YIL082w-a_2	9e-16	COG2801	Transposase and inactivated derivatives	Unigene0001815	K14861	6e-29	sbi:SORBI_06g029102	nucleolar pre-ribosomal-associated protein 1	Unigene0003843	AT1G04410.1	1e-31	Lactate/malate dehydrogenase family protein
Unigene0000385	gi|470136591|ref|XP_004304070.1|	1e-38	PREDICTED: GDSL esterase/lipase At2g04570-like [Fragaria vesca subsp. vesca]	Unigene0000595	sp|Q96509|PER55_ARATH	3e-10	Peroxidase 55 OS=Arabidopsis thaliana GN=PER55 PE=1 SV=1	Unigene0001949	CC3441	7e-08	COG2267	Lysophospholipase	Unigene0001824	K01527	1e-45	zma:100286203	nascent polypeptide-associated complex subunit beta	Unigene0003938	AT1G64230.5	6e-72	ubiquitin-conjugating enzyme 28
Unigene0000390	gi|359488327|ref|XP_003633742.1|	9e-09	PREDICTED: LOW QUALITY PROTEIN: auxin transport protein BIG-like [Vitis vinifera]	Unigene0000597	sp|Q93ZM9|TIF9_ARATH	2e-14	Protein TIFY 9 OS=Arabidopsis thaliana GN=TIFY9 PE=1 SV=1	Unigene0001967	BMEI0145	1e-97	COG1249	Pyruvate/2-oxoglutarate dehydrogenase complex, dihydrolipoamide dehydrogenase (E3) component, and related enzymes	Unigene0001840	K03941	7e-32	pop:POPTR_833062	NADH dehydrogenase (ubiquinone) Fe-S protein 8 [EC:1.6.5.3 1.6.99.3]	Unigene0003954	AT5G46030.1	3e-21	unknown protein
Unigene0000396	gi|514817826|ref|XP_004983627.1|	2e-30	PREDICTED: nucleoside diphosphate kinase 1-like [Setaria italica]	Unigene0000605	sp|O48837|LRKS2_ARATH	2e-19	Receptor like protein kinase S.2 OS=Arabidopsis thaliana GN=LECRKS2 PE=2 SV=2	Unigene0001994	slr0744	2e-11	COG0532	Translation initiation factor 2 (IF-2; GTPase)	Unigene0001856	K00029	7e-37	vvi:100233140	malate dehydrogenase (oxaloacetate-decarboxylating)(NADP+) [EC:1.1.1.40]	Unigene0003955	AT5G46030.1	2e-35	unknown protein
Unigene0000399	gi|357497967|ref|XP_003619272.1|	1e-32	C4-dicarboxylate transporter/malic acid transport protein [Medicago truncatula]	Unigene0000606	sp|O48837|LRKS2_ARATH	2e-39	Receptor like protein kinase S.2 OS=Arabidopsis thaliana GN=LECRKS2 PE=2 SV=2	Unigene0001995	PA3328	4e-08	COG0654	2-polyprenyl-6-methoxyphenol hydroxylase and related FAD-dependent oxidoreductases	Unigene0001857	K00029	2e-43	ath:AT1G79750	malate dehydrogenase (oxaloacetate-decarboxylating)(NADP+) [EC:1.1.1.40]	Unigene0003965	AT5G56110.1	3e-49	myb domain protein 103
Unigene0000400	gi|62733693|gb|AAX95804.1|	9e-06	retrotransposon protein, putative, unclassified [Oryza sativa Japonica Group]	Unigene0000615	sp|P10978|POLX_TOBAC	1e-15	Retrovirus-related Pol polyprotein from transposon TNT 1-94 OS=Nicotiana tabacum PE=2 SV=1	Unigene0001999	mlr7690	3e-07	COG1138	Cytochrome c biogenesis factor	Unigene0001858	K02885	7e-59	vvi:100267158	large subunit ribosomal protein L19e	Unigene0003978	AT3G58610.3	2e-94	ketol-acid reductoisomerase
Unigene0000401	gi|359488327|ref|XP_003633742.1|	5e-18	PREDICTED: LOW QUALITY PROTEIN: auxin transport protein BIG-like [Vitis vinifera]	Unigene0000616	sp|P04146|COPIA_DROME	5e-14	Copia protein OS=Drosophila melanogaster GN=GIP PE=1 SV=3	Unigene0002005	alr1596	4e-101	COG0086	DNA-directed RNA polymerase, beta' subunit/160 kD subunit	Unigene0001879	K10880	3e-20	vvi:100251380	DNA-repair protein XRCC3	Unigene0004015	AT4G20370.1	8e-34	PEBP (phosphatidylethanolamine-binding protein) family protein
Unigene0000403	gi|115461893|ref|NP_001054546.1|	3e-17	Os05g0129700 [Oryza sativa Japonica Group]	Unigene0000618	sp|Q9CAC1|GUN8_ARATH	4e-96	Endoglucanase 8 OS=Arabidopsis thaliana GN=CEL1 PE=2 SV=1	Unigene0002032	YJR105w	1e-12	COG0524	Sugar kinases, ribokinase family	Unigene0001921	K09264	2e-27	vvi:100232867	MADS-box transcription factor, plant	Unigene0004032	AT3G08580.2	1e-39	ADP/ATP carrier 1
Unigene0000404	gi|295149268|gb|ADF81047.1|	8e-40	KNOTTED-like homebox protein 2 [Cocos nucifera]	Unigene0000620	sp|Q0CPW4|PAN1_ASPTN	9e-06	Actin cytoskeleton-regulatory complex protein pan1 OS=Aspergillus terreus (strain NIH 2624 / FGSC A1156) GN=pan1 PE=3 SV=2	Unigene0002053	slr1923	1e-10	COG1035	Coenzyme F420-reducing hydrogenase, beta subunit	Unigene0001940	K13171	9e-07	ath:AT2G29210	serine/arginine repetitive matrix protein 1	Unigene0004067	AT3G44110.2	2e-44	DNAJ homologue 3
Unigene0000407	gi|255586668|ref|XP_002533963.1|	2e-06	conserved hypothetical protein [Ricinus communis]	Unigene0000621	sp|P29136|MEP1_SOYBN	3e-17	Metalloendoproteinase 1 OS=Glycine max PE=1 SV=2	Unigene0002086	YNR073c	1e-19	COG0246	Mannitol-1-phosphate/altronate dehydrogenases	Unigene0001967	K00382	1e-138	rcu:RCOM_1002450	dihydrolipoamide dehydrogenase [EC:1.8.1.4]	Unigene0004079	AT5G21090.1	1e-49	Leucine-rich repeat (LRR) family protein
Unigene0000412	gi|193795177|gb|ACF21695.1|	2e-09	NBS-type resistance protein RGC5 [Musa acuminata subsp. malaccensis]	Unigene0000628	sp|Q96VP3|CYC_COCLU	1e-53	Cytochrome c OS=Cochliobolus lunatus PE=3 SV=1	Unigene0002112	BS_yloP_1	4e-06	COG0515	Serine/threonine protein kinase	Unigene0001994	K02519	4e-24	pop:POPTR_815829	translation initiation factor IF-2	Unigene0004099	AT1G32990.1	7e-49	plastid ribosomal protein l11
Unigene0000413	gi|475339967|gb|EMT00359.1|	1e-13	E3 ubiquitin-protein ligase [Aegilops tauschii]	Unigene0000646	sp|Q7LHG5|YI31B_YEAST	1e-17	Transposon Ty3-I Gag-Pol polyprotein OS=Saccharomyces cerevisiae (strain ATCC 204508 / S288c) GN=TY3B-I PE=3 SV=2	Unigene0002136	lin2920	1e-17	COG0753	Catalase	Unigene0001995	K09838	2e-40	vvi:100232944	zeaxanthin epoxidase [EC:1.14.13.90]	Unigene0004118	AT4G11600.1	1e-27	glutathione peroxidase 6
Unigene0000414	gi|255636307|gb|ACU18493.1|	5e-35	unknown [Glycine max]	Unigene0000650	sp|Q9HFR7|RL36_TRIHM	8e-36	60S ribosomal protein L36 OS=Trichoderma hamatum GN=rpl36 PE=3 SV=1	Unigene0002171	DR1554	7e-06	COG1307	Uncharacterized protein conserved in bacteria	Unigene0002005	K03046	0	vvi:4025097	DNA-directed RNA polymerase subunit beta' [EC:2.7.7.6]	Unigene0004147	AT4G15470.1	5e-33	Bax inhibitor-1 family protein
Unigene0000417	gi|225440011|ref|XP_002281799.1|	4e-33	PREDICTED: phenylalanine ammonia-lyase [Vitis vinifera]	Unigene0000652	sp|Q9M337|RS211_ARATH	5e-11	40S ribosomal protein S21-1 OS=Arabidopsis thaliana GN=RPS21B PE=2 SV=1	Unigene0002178	Rv3876	2e-14	COG0455	ATPases involved in chromosome partitioning	Unigene0002018	K13148	4e-24	vvi:100261060	integrator complex subunit 11 [EC:3.1.27.-]	Unigene0004205	AT1G75640.1	2e-35	Leucine-rich receptor-like protein kinase family protein
Unigene0000418	gi|508715959|gb|EOY07856.1|	9e-28	PHE ammonia lyase 1 [Theobroma cacao]	Unigene0000671	sp|Q9FHH8|COL5_ARATH	9e-10	Zinc finger protein CONSTANS-LIKE 5 OS=Arabidopsis thaliana GN=COL5 PE=2 SV=2	Unigene0002281	ECU02g1090	6e-35	COG1199	Rad3-related DNA helicases	Unigene0002032	K00856	1e-39	sbi:SORBI_06g022730	adenosine kinase [EC:2.7.1.20]	Unigene0004256	AT4G01050.1	2e-37	thylakoid rhodanese-like
Unigene0000419	gi|359494312|ref|XP_002268896.2|	3e-78	PREDICTED: E3 ubiquitin-protein ligase UPL1-like [Vitis vinifera]	Unigene0000672	sp|Q8UZB6|RDRP_GFKVM	4e-07	RNA replication protein OS=Grapevine fleck virus (isolate Italy/MT48) PE=4 SV=1	Unigene0002306	XF0818	1e-18	COG2730	Endoglucanase	Unigene0002033	K00856	1e-12	pop:POPTR_659896	adenosine kinase [EC:2.7.1.20]	Unigene0004288	AT5G05170.1	2e-51	Cellulose synthase family protein
Unigene0000420	gi|356531249|ref|XP_003534190.1|	1e-32	PREDICTED: aldehyde dehydrogenase family 2 member C4-like [Glycine max]	Unigene0000701	sp|O49432|QRT3_ARATH	6e-53	Polygalacturonase QRT3 OS=Arabidopsis thaliana GN=QRT3 PE=2 SV=1	Unigene0002349	SPBC887.15c	4e-11	COG3000	Sterol desaturase	Unigene0002048	K15104	7e-32	pop:POPTR_547596	solute carrier family 25 (mitochondrial oxoglutarate transporter), member 11	Unigene0004318	AT4G22010.1	2e-37	SKU5 similar 4
Unigene0000421	gi|460399455|ref|XP_004245256.1|	9e-20	PREDICTED: aldehyde dehydrogenase family 2 member B4, mitochondrial-like [Solanum lycopersicum]	Unigene0000702	sp|O49432|QRT3_ARATH	4e-15	Polygalacturonase QRT3 OS=Arabidopsis thaliana GN=QRT3 PE=2 SV=1	Unigene0002354	Rv3876	7e-07	COG0455	ATPases involved in chromosome partitioning	Unigene0002053	K00441	1e-43	vvi:100254621	coenzyme F420 hydrogenase beta subunit [EC:1.12.98.1]	Unigene0004341	AT1G79550.2	8e-43	phosphoglycerate kinase
Unigene0000424	gi|195657031|gb|ACG47983.1|	2e-06	BAG domain containing protein [Zea mays]	Unigene0000705	sp|Q9SS60|PP210_ARATH	6e-27	Pentatricopeptide repeat-containing protein At3g03580 OS=Arabidopsis thaliana GN=PCMP-H23 PE=2 SV=1	Unigene0002361	SPAC9.05	4e-17	COG1111	ERCC4-like helicases	Unigene0002073	K12842	5e-06	vcn:VOLCADRAFT_104604	U2-associated protein SR140	Unigene0004373	AT5G60700.1	4e-56	glycosyltransferase family protein 2
Unigene0000432	gi|357141789|ref|XP_003572348.1|	2e-94	PREDICTED: pentatricopeptide repeat-containing protein At2g45350, chloroplastic-like [Brachypodium distachyon]	Unigene0000706	sp|Q8LMR9|Y3209_ORYSJ	1e-31	B3 domain-containing protein Os03g0120900 OS=Oryza sativa subsp. japonica GN=Os03g0120900 PE=2 SV=1	Unigene0002386	VC0196	2e-11	COG0514	Superfamily II DNA helicase	Unigene0002076	K14325	8e-08	sbi:SORBI_03g046480	RNA-binding protein with serine-rich domain 1	Unigene0004426	AT5G41460.1	1e-48	Protein of unknown function (DUF604)
Unigene0000433	gi|79313341|ref|NP_001030750.1|	5e-41	kinesin-like protein KIN12B [Arabidopsis thaliana]	Unigene0000715	sp|Q9C7Z9|SCP18_ARATH	4e-33	Serine carboxypeptidase-like 18 OS=Arabidopsis thaliana GN=SCPL18 PE=2 SV=2	Unigene0002421	all1893	3e-19	COG0526	Thiol-disulfide isomerase and thioredoxins	Unigene0002091	K10752	1e-32	ath:AT2G19520	histone-binding protein RBBP4	Unigene0004472	AT1G69530.5	1e-37	expansin A1
Unigene0000439	gi|224072329|ref|XP_002303693.1|	1e-06	predicted protein [Populus trichocarpa]	Unigene0000720	sp|Q9LZ56|DOF51_ARATH	6e-11	Dof zinc finger protein DOF5.1 OS=Arabidopsis thaliana GN=DOF5.1 PE=2 SV=1	Unigene0002424	SPAC9.04	2e-11	COG2801	Transposase and inactivated derivatives	Unigene0002093	K14677	4e-26	zma:100282205	aminoacylase [EC:3.5.1.14]	Unigene0004480	AT4G08390.4	5e-28	stromal ascorbate peroxidase
Unigene0000440	gi|357467243|ref|XP_003603906.1|	2e-09	Cysteine-rich receptor-like protein kinase [Medicago truncatula]	Unigene0000732	sp|Q9LK03|PERK2_ARATH	7e-10	Proline-rich receptor-like protein kinase PERK2 OS=Arabidopsis thaliana GN=PERK2 PE=2 SV=3	Unigene0002452	YDR074w_2	6e-15	COG1877	Trehalose-6-phosphatase	Unigene0002136	K03781	2e-38	vvi:100244516	catalase [EC:1.11.1.6]	Unigene0004485	AT3G12580.1	2e-39	heat shock protein 70
Unigene0000444	gi|297824439|ref|XP_002880102.1|	2e-54	calcium-binding EF hand family protein [Arabidopsis lyrata subsp. lyrata]	Unigene0000734	sp|C0LGP9|IMK3_ARATH	6e-10	Probable leucine-rich repeat receptor-like protein kinase IMK3 OS=Arabidopsis thaliana GN=IMK3 PE=1 SV=1	Unigene0002490	SPAC140.02	5e-16	COG0724	RNA-binding proteins (RRM domain)	Unigene0002259	K14325	2e-06	pop:POPTR_823076	RNA-binding protein with serine-rich domain 1	Unigene0004505	AT4G21960.1	9e-41	Peroxidase superfamily protein
Unigene0000449	gi|508786667|gb|EOY33923.1|	4e-35	Tetratricopeptide repeat (TPR)-like superfamily protein [Theobroma cacao]	Unigene0000738	sp|O65036|C3H54_ARATH	8e-16	Zinc finger CCCH domain-containing protein 54 OS=Arabidopsis thaliana GN=PEI1 PE=1 SV=1	Unigene0002495	RSc2303	9e-11	COG4796	Type II secretory pathway, component HofQ	Unigene0002281	K11136	1e-90	vvi:100265202	regulator of telomere elongation helicase 1	Unigene0004506	AT4G21960.1	3e-43	Peroxidase superfamily protein
Unigene0000450	gi|460375587|ref|XP_004233586.1|	9e-06	PREDICTED: pentatricopeptide repeat-containing protein At5g56310-like [Solanum lycopersicum]	Unigene0000742	sp|C0LGD6|Y1570_ARATH	1e-11	Probable LRR receptor-like serine/threonine-protein kinase At1g05700 OS=Arabidopsis thaliana GN=At1g05700 PE=2 SV=1	Unigene0002499	alr0124_1	3e-19	COG4886	Leucine-rich repeat (LRR) protein	Unigene0002282	K11136	2e-38	osa:4326378	regulator of telomere elongation helicase 1	Unigene0004507	AT3G22880.1	9e-67	DNA repair (Rad51) family protein
Unigene0000457	gi|508721500|gb|EOY13397.1|	5e-06	Uncharacterized protein TCM_031959 [Theobroma cacao]	Unigene0000747	sp|Q9FPQ6|GP1_CHLRE	9e-07	Vegetative cell wall protein gp1 OS=Chlamydomonas reinhardtii GN=GP1 PE=2 SV=1	Unigene0002507	SPAC1006.07	6e-30	COG0513	Superfamily II DNA and RNA helicases	Unigene0002311	K09422	1e-16	vvi:100246639	myb proto-oncogene protein, plant	Unigene0004508	AT3G22880.1	2e-68	DNA repair (Rad51) family protein
Unigene0000458	gi|38346596|emb|CAE04660.2|	6e-07	OSJNBa0061G20.16 [Oryza sativa Japonica Group]	Unigene0000752	sp|Q8LDB8|RING2_ARATH	2e-19	E3 ubiquitin-protein ligase At1g63170 OS=Arabidopsis thaliana GN=At1g63170 PE=2 SV=2	Unigene0002510	YLL031c	5e-23	COG1524	Uncharacterized proteins of the AP superfamily	Unigene0002313	K11126	1e-30	ath:AT5G16850	telomerase reverse transcriptase [EC:2.7.7.49]	Unigene0004560	AT2G40300.1	3e-23	ferritin 4
Unigene0000459	gi|209967441|gb|ACJ02349.1|	6e-53	60S ribosomal protein L35a [Vernicia fordii]	Unigene0000757	sp|Q9FML4|LOB_ARATH	9e-18	Protein LATERAL ORGAN BOUNDARIES OS=Arabidopsis thaliana GN=LOB PE=2 SV=1	Unigene0002515	DR2133	1e-05	COG4372	Uncharacterized protein conserved in bacteria with the myosin-like domain	Unigene0002340	K00695	1e-09	osa:4335447	sucrose synthase [EC:2.4.1.13]	Unigene0004564	AT5G55190.1	8e-64	RAN GTPase 3
Unigene0000465	gi|475541592|gb|EMT09812.1|	4e-50	Protein argonaute 16 [Aegilops tauschii]	Unigene0000765	sp|Q06841|NO75_LUPLU	2e-06	Early nodulin-75 (Fragment) OS=Lupinus luteus GN=ENOD2 PE=2 SV=1	Unigene0002533	YBR114w	3e-08	COG0553	Superfamily II DNA/RNA helicases, SNF2 family	Unigene0002349	K04713	4e-23	ath:AT1G14290	C4-hydroxylase [EC:1.14.-.-]	Unigene0004568	AT1G07930.2	3e-61	GTP binding Elongation factor Tu family protein
Unigene0000466	gi|359485642|ref|XP_002271447.2|	8e-24	PREDICTED: protein argonaute 16-like [Vitis vinifera]	Unigene0000780	sp|Q8S3D2|BH087_ARATH	3e-22	Transcription factor bHLH87 OS=Arabidopsis thaliana GN=BHLH87 PE=2 SV=1	Unigene0002555	YLR441c	5e-37	COG1890	Ribosomal protein S3AE	Unigene0002354	K12183	7e-21	osa:4331267	ESCRT-I complex subunit TSG101	Unigene0004577	AT5G43940.1	8e-40	GroES-like zinc-binding dehydrogenase family protein
Unigene0000469	gi|115482074|ref|NP_001064630.1|	1e-47	Os10g0422500 [Oryza sativa Japonica Group]	Unigene0000783	sp|Q0UEB6|M2DH_PHANO	9e-23	Mannitol 2-dehydrogenase OS=Phaeosphaeria nodorum (strain SN15 / ATCC MYA-4574 / FGSC 10173) GN=SNOG_09898 PE=3 SV=1	Unigene0002563	CC3494_1	4e-07	COG3637	Opacity protein and related surface antigens	Unigene0002361	K10896	4e-38	rcu:RCOM_0685890	fanconi anemia group M protein [EC:3.6.4.13]	Unigene0004578	AT5G43940.1	3e-43	GroES-like zinc-binding dehydrogenase family protein
Unigene0000472	gi|508727373|gb|EOY19270.1|	4e-15	Ovate family protein 13 [Theobroma cacao]	Unigene0000784	sp|P92519|M810_ARATH	2e-12	Uncharacterized mitochondrial protein AtMg00810 OS=Arabidopsis thaliana GN=AtMg00810 PE=4 SV=1	Unigene0002616	Cgl1939	2e-12	COG0532	Translation initiation factor 2 (IF-2; GTPase)	Unigene0002382	K01728	7e-13	vvi:100247757	pectate lyase [EC:4.2.2.2]	Unigene0004586	AT5G54600.1	1e-48	Translation protein SH3-like family protein
Unigene0000474	gi|508727303|gb|EOY19200.1|	2e-22	Retrotransposon, unclassified-like protein [Theobroma cacao]	Unigene0000785	sp|P10978|POLX_TOBAC	4e-45	Retrovirus-related Pol polyprotein from transposon TNT 1-94 OS=Nicotiana tabacum PE=2 SV=1	Unigene0002626	slr1176	2e-24	COG0448	ADP-glucose pyrophosphorylase	Unigene0002386	K10730	4e-29	vvi:100256355	ATP-dependent DNA helicase Q4 [EC:3.6.4.12]	Unigene0004651	AT3G26060.1	3e-33	Thioredoxin superfamily protein
Unigene0000475	gi|508720029|gb|EOY11926.1|	2e-26	Leucine-rich receptor-like protein kinase family protein isoform 1 [Theobroma cacao]	Unigene0000788	sp|Q9SHJ3|CALS7_ARATH	1e-33	Callose synthase 7 OS=Arabidopsis thaliana GN=CALS7 PE=2 SV=3	Unigene0002636	AGc1421	1e-05	COG5563	Predicted integral membrane proteins containing uncharacterized repeats	Unigene0002407	K01723	3e-14	pop:POPTR_644172	hydroperoxide dehydratase [EC:4.2.1.92]	Unigene0004742	AT3G47950.1	9e-42	H(+)-ATPase 4
Unigene0000476	gi|356563340|ref|XP_003549922.1|	4e-44	PREDICTED: 60S ribosomal protein L15-like [Glycine max]	Unigene0000789	sp|Q9SHJ3|CALS7_ARATH	3e-133	Callose synthase 7 OS=Arabidopsis thaliana GN=CALS7 PE=2 SV=3	Unigene0002651	CC3494_1	5e-06	COG3637	Opacity protein and related surface antigens	Unigene0002408	K12619	2e-09	osa:4349826	5'-3' exoribonuclease 2 [EC:3.1.13.-]	Unigene0004864	AT2G04700.1	3e-55	ferredoxin thioredoxin reductase catalytic beta chain family protein
Unigene0000478	gi|242070417|ref|XP_002450485.1|	3e-09	hypothetical protein SORBIDRAFT_05g006042 [Sorghum bicolor]	Unigene0000790	sp|Q9C744|AP3D_ARATH	2e-15	AP-3 complex subunit delta OS=Arabidopsis thaliana GN=DELTA-ADR PE=1 SV=1	Unigene0002668	YLR340w	3e-12	COG0244	Ribosomal protein L10	Unigene0002452	K00697	5e-39	vvi:100251811	alpha,alpha-trehalose-phosphate synthase (UDP-forming) [EC:2.4.1.15]	Unigene0004997	AT3G61440.3	3e-42	cysteine synthase C1
Unigene0000488	gi|460379434|ref|XP_004235467.1|	1e-28	PREDICTED: serine/threonine-protein kinase TIO-like [Solanum lycopersicum]	Unigene0000795	sp|Q41050|OEP16_PEA	3e-45	Outer envelope pore protein 16, chloroplastic OS=Pisum sativum GN=OEP16 PE=1 SV=1	Unigene0002682	YPL131w	3e-50	COG0256	Ribosomal protein L18	Unigene0002507	K03257	1e-25	cme:CMK028C	translation initiation factor 4A	Unigene0005004	AT5G17710.1	8e-44	Co-chaperone GrpE family protein
Unigene0000489	gi|502164656|ref|XP_004513201.1|	1e-71	PREDICTED: serine/threonine-protein kinase TIO-like [Cicer arietinum]	Unigene0000806	sp|Q8GVP6|PDRP1_ORYSJ	6e-64	Probable pyruvate, phosphate dikinase regulatory protein, chloroplastic OS=Oryza sativa subsp. japonica GN=PDRP1 PE=2 SV=2	Unigene0002695	mlr6892	2e-13	COG3491	Isopenicillin N synthase and related dioxygenases	Unigene0002510	K05288	4e-75	pop:POPTR_852851	phosphatidylinositol glycan, class O	Unigene0005005	AT4G34350.1	6e-43	4-hydroxy-3-methylbut-2-enyl diphosphate reductase
Unigene0000496	gi|356542806|ref|XP_003539856.1|	7e-33	PREDICTED: 50S ribosomal protein L1, chloroplastic-like [Glycine max]	Unigene0000812	sp|O18740|K1C9_CANFA	5e-30	Keratin, type I cytoskeletal 9 OS=Canis familiaris GN=KRT9 PE=3 SV=1	Unigene0002708	alr0124_1	2e-16	COG4886	Leucine-rich repeat (LRR) protein	Unigene0002523	K11816	2e-07	rcu:RCOM_1052800	YUCCA family monooxygenase [EC:1.14.13.-]	Unigene0005064	AT1G67120.1	1e-36	ATPases;nucleotide binding;ATP binding;nucleoside-triphosphatases;transcription factor binding
Unigene0000503	gi|356555676|ref|XP_003546156.1|	1e-151	PREDICTED: 5'-adenylylsulfate reductase 3, chloroplastic-like [Glycine max]	Unigene0000822	sp|Q9FPQ6|GP1_CHLRE	2e-12	Vegetative cell wall protein gp1 OS=Chlamydomonas reinhardtii GN=GP1 PE=2 SV=1	Unigene0002741	slr0536	7e-33	COG0407	Uroporphyrinogen-III decarboxylase	Unigene0002545	K14488	2e-08	ath:AT2G45210	SAUR family protein	Unigene0005083	AT5G04800.4	6e-31	Ribosomal S17 family protein
Unigene0000505	gi|225470571|ref|XP_002272174.1|	5e-19	PREDICTED: protein TRANSPARENT TESTA 12-like [Vitis vinifera]	Unigene0000824	sp|Q9SN46|LRX5_ARATH	4e-06	Leucine-rich repeat extensin-like protein 5 OS=Arabidopsis thaliana GN=LRX5 PE=2 SV=2	Unigene0002771	SPBC29A3.12	2e-68	COG0522	Ribosomal protein S4 and related proteins	Unigene0002555	K02984	1e-50	rcu:RCOM_0911410	small subunit ribosomal protein S3Ae	Unigene0005101	AT1G53670.1	5e-50	methionine sulfoxide reductase B 1
Unigene0000513	gi|359496871|ref|XP_002269699.2|	3e-06	PREDICTED: putative disease resistance protein At3g14460 [Vitis vinifera]	Unigene0000829	sp|P95649|CBBY_RHOSH	2e-24	Protein CbbY OS=Rhodobacter sphaeroides GN=cbbY PE=3 SV=1	Unigene0002790	Rv0312	3e-06	COG0443	Molecular chaperone	Unigene0002626	K00975	3e-49	zma:542761	glucose-1-phosphate adenylyltransferase [EC:2.7.7.27]	Unigene0005191	AT1G08730.1	6e-17	Myosin family protein with Dil domain
Unigene0000516	gi|356515683|ref|XP_003526528.1|	8e-08	PREDICTED: rhamnogalacturonate lyase-like [Glycine max]	Unigene0000831	sp|Q02817|MUC2_HUMAN	9e-12	Mucin-2 OS=Homo sapiens GN=MUC2 PE=1 SV=2	Unigene0002823	AGl2640gl	8e-06	COG4991	Uncharacterized protein with a bacterial SH3 domain homologue	Unigene0002668	K02941	1e-33	vvi:100250067	large subunit ribosomal protein LP0	Unigene0005249	AT4G19045.1	2e-37	Mob1/phocein family protein
Unigene0000518	gi|502175858|ref|XP_004515754.1|	2e-61	PREDICTED: LOW QUALITY PROTEIN: guard cell S-type anion channel SLAC1-like [Cicer arietinum]	Unigene0000832	sp|Q02817|MUC2_HUMAN	9e-07	Mucin-2 OS=Homo sapiens GN=MUC2 PE=1 SV=2	Unigene0002834	SPAC1296.03c	1e-07	COG2939	Carboxypeptidase C (cathepsin A)	Unigene0002682	K02932	1e-50	zma:100280969	large subunit ribosomal protein L5e	Unigene0005250	AT1G26880.1	2e-61	Ribosomal protein L34e superfamily protein
Unigene0000520	gi|317106707|dbj|BAJ53207.1|	3e-19	JHL06B08.9 [Jatropha curcas]	Unigene0000839	sp|Q9C9Z7|Y3857_ARATH	3e-106	BTB/POZ domain-containing protein At3g08570 OS=Arabidopsis thaliana GN=At3g08570 PE=2 SV=2	Unigene0002838	slr2033	1e-12	COG1773	Rubredoxin	Unigene0002695	K06892	2e-31	pop:POPTR_550478		Unigene0005256	AT3G63480.2	2e-46	ATP binding microtubule motor family protein
Unigene0000523	gi|449440057|ref|XP_004137801.1|	4e-19	PREDICTED: probable LRR receptor-like serine/threonine-protein kinase At1g67720-like [Cucumis sativus]	Unigene0000840	sp|P19251|ASNS1_PEA	8e-38	Asparagine synthetase, nodule [glutamine-hydrolyzing] OS=Pisum sativum GN=AS1 PE=2 SV=3	Unigene0002866	Rv3876	8e-09	COG0455	ATPases involved in chromosome partitioning	Unigene0002736	K11294	1e-06	ppp:PHYPADRAFT_70467	nucleolin	Unigene0005270	AT2G17360.2	5e-42	Ribosomal protein S4 (RPS4A) family protein
Unigene0000524	gi|225439769|ref|XP_002275389.1|	1e-28	PREDICTED: probable LRR receptor-like serine/threonine-protein kinase At1g67720-like [Vitis vinifera]	Unigene0000842	sp|P92555|M1250_ARATH	7e-09	Uncharacterized mitochondrial protein AtMg01250 OS=Arabidopsis thaliana GN=AtMg01250 PE=4 SV=1	Unigene0002885	alr3201	1e-39	COG2227	2-polyprenyl-3-methyl-5-hydroxy-6-metoxy-1,4-benzoquinol methylase	Unigene0002741	K01599	5e-63	vvi:100252130	uroporphyrinogen decarboxylase [EC:4.1.1.37]	Unigene0005316	AT3G18400.1	2e-65	NAC domain containing protein 58
Unigene0000529	gi|351724817|ref|NP_001235535.1|	2e-56	metalloendoproteinase 1 precursor [Glycine max]	Unigene0000859	sp|Q02817|MUC2_HUMAN	4e-11	Mucin-2 OS=Homo sapiens GN=MUC2 PE=1 SV=2	Unigene0002887	all5263	4e-20	COG0568	DNA-directed RNA polymerase, sigma subunit (sigma70/sigma32)	Unigene0002769	K05841	7e-08	osa:4335001	sterol 3beta-glucosyltransferase [EC:2.4.1.173]	Unigene0005358	AT1G17370.1	5e-35	oligouridylate binding protein 1B
Unigene0000530	gi|351724817|ref|NP_001235535.1|	1e-85	metalloendoproteinase 1 precursor [Glycine max]	Unigene0000863	sp|Q54I89|RENT1_DICDI	1e-09	Regulator of nonsense transcripts 1 OS=Dictyostelium discoideum GN=upf1 PE=3 SV=1	Unigene0002904	RSc2303	5e-06	COG4796	Type II secretory pathway, component HofQ	Unigene0002771	K02997	2e-64	cre:CHLREDRAFT_195593	small subunit ribosomal protein S9e	Unigene0005392	AT3G60730.1	2e-37	Plant invertase/pectin methylesterase inhibitor superfamily
Unigene0000532	gi|475513561|gb|EMT05631.1|	3e-17	ATP-dependent DNA helicase mfh1 [Aegilops tauschii]	Unigene0000864	sp|Q7LHG5|YI31B_YEAST	6e-18	Transposon Ty3-I Gag-Pol polyprotein OS=Saccharomyces cerevisiae (strain ATCC 204508 / S288c) GN=TY3B-I PE=3 SV=2	Unigene0002913	SPBC1685.10	1e-13	COG2051	Ribosomal protein S27E	Unigene0002790	K01376	5e-30	ath:AT3G49340	[EC:3.4.22.-]	Unigene0005450	AT5G40820.1	2e-150	Ataxia telangiectasia-mutated and RAD3-related
Unigene0000533	gi|324036079|gb|ADY17641.1|	5e-12	high-affinity phosphate transporter 3 [Salix sachalinensis]	Unigene0000880	sp|Q2PMS8|ATPA_SOYBN	5e-66	ATP synthase subunit alpha, chloroplastic OS=Glycine max GN=atpA PE=3 SV=1	Unigene0002935	SPAC29B12.04	2e-36	COG0214	Pyridoxine biosynthesis enzyme	Unigene0002830	K13681	1e-14	rcu:RCOM_0621470	xyloglucan fucosyltransferase [EC:2.4.1.-]	Unigene0005470	AT4G38580.1	4e-32	farnesylated protein 6
Unigene0000542	gi|356567612|ref|XP_003552011.1|	3e-25	PREDICTED: probable alpha,alpha-trehalose-phosphate synthase [UDP-forming] 10-like [Glycine max]	Unigene0000881	sp|P42731|PABP2_ARATH	8e-45	Polyadenylate-binding protein 2 OS=Arabidopsis thaliana GN=PAB2 PE=2 SV=1	Unigene0002945	SPAC9.04	7e-11	COG2801	Transposase and inactivated derivatives	Unigene0002834	K09646	1e-63	rcu:RCOM_0475920	serine carboxypeptidase 1 [EC:3.4.16.-]	Unigene0005504	AT1G26910.1	4e-39	Ribosomal protein L16p/L10e family protein
Unigene0000543	gi|356573847|ref|XP_003555067.1|	2e-55	PREDICTED: cysteine-rich receptor-like protein kinase 42-like [Glycine max]	Unigene0000893	sp|Q7XZZ3|BAHL1_ORYSJ	2e-21	Probable E3 ubiquitin-protein ligase BAH1-like 1 OS=Oryza sativa subsp. japonica GN=Os03g0650900 PE=2 SV=1	Unigene0002967	SPBC713.06	7e-06	COG1793	ATP-dependent DNA ligase	Unigene0002885	K03428	4e-65	vvi:100243913	magnesium-protoporphyrin O-methyltransferase [EC:2.1.1.11]	Unigene0005515	AT3G05680.1	1e-38	embryo defective 2016
Unigene0000547	gi|514809818|ref|XP_004979726.1|	6e-08	PREDICTED: DNA repair protein RAD51 homolog A-like [Setaria italica]	Unigene0000915	sp|Q73VV4|IF2_MYCPA	3e-09	Translation initiation factor IF-2 OS=Mycobacterium paratuberculosis (strain ATCC BAA-968 / K-10) GN=infB PE=3 SV=1	Unigene0003021	SPCC613.06	2e-18	COG0097	Ribosomal protein L6P/L9E	Unigene0002913	K02978	3e-24	zma:542617	small subunit ribosomal protein S27e	Unigene0005517	AT3G11510.1	2e-51	Ribosomal protein S11 family protein
Unigene0000548	gi|520850578|ref|YP_008145338.1|	7e-38	photosystem II CP43 chlorophyll apoprotein (chloroplast) [Glycine tomentella]	Unigene0000922	sp|P24099|GLNA1_SOYBN	4e-40	Glutamine synthetase cytosolic isozyme 1 OS=Glycine max PE=2 SV=1	Unigene0003037	mlr5192	4e-09	COG2124	Cytochrome P450	Unigene0002935	K06215	2e-39	rcu:RCOM_0612540	pyridoxine biosynthesis protein [EC:4.-.-.-]	Unigene0005518	AT3G52580.1	2e-34	Ribosomal protein S11 family protein
Unigene0000550	gi|84508525|ref|YP_448689.1|	1e-22	ATP synthase F0 subunit c [Dictyota dichotoma]	Unigene0000928	sp|Q9LNG5|PPP7L_ARATH	1e-11	Serine/threonine-protein phosphatase 7 long form homolog OS=Arabidopsis thaliana GN=At1g48120 PE=2 SV=1	Unigene0003109	YPO2393	5e-09	COG0469	Pyruvate kinase	Unigene0002986	K14314	3e-129	vvi:100257580	nuclear pore complex protein Nup210	Unigene0005552	ATCG00150.1	9e-86	ATPase, F0 complex, subunit A protein
Unigene0000556	gi|124359343|gb|ABD28505.2|	5e-09	RNA-directed DNA polymerase (Reverse transcriptase); Polynucleotidyl transferase, Ribonuclease H fold [Medicago truncatula]	Unigene0000933	sp|P08548|LIN1_NYCCO	2e-06	LINE-1 reverse transcriptase homolog OS=Nycticebus coucang PE=1 SV=1	Unigene0003114	SPAC23A1.08c	3e-13	COG2174	Ribosomal protein L34E	Unigene0003010	K00454	8e-13	rcu:RCOM_1627250	lipoxygenase [EC:1.13.11.12]	Unigene0005560	AT4G27090.1	4e-36	Ribosomal protein L14
Unigene0000557	gi|124359343|gb|ABD28505.2|	2e-32	RNA-directed DNA polymerase (Reverse transcriptase); Polynucleotidyl transferase, Ribonuclease H fold [Medicago truncatula]	Unigene0000934	sp|P14381|YTX2_XENLA	6e-19	Transposon TX1 uncharacterized 149 kDa protein OS=Xenopus laevis PE=4 SV=1	Unigene0003126	YLR406c	5e-29	COG2097	Ribosomal protein L31E	Unigene0003020	K08873	2e-31	vvi:100260579	PI-3-kinase-related kinase SMG-1	Unigene0005583	AT2G24200.3	6e-47	Cytosol aminopeptidase family protein
Unigene0000567	gi|449501458|ref|XP_004161372.1|	2e-26	PREDICTED: acetolactate synthase 3, chloroplastic-like [Cucumis sativus]	Unigene0000948	sp|Q8VXX5|SKS1_ARATH	1e-32	Monocopper oxidase-like protein SKS1 OS=Arabidopsis thaliana GN=SKS1 PE=1 SV=1	Unigene0003161	slr2034	7e-26	COG4447	Uncharacterized protein related to plant photosystem II stability/assembly factor	Unigene0003021	K02940	4e-21	zma:100284304	large subunit ribosomal protein L9e	Unigene0005586	AT2G40610.1	9e-117	expansin A8
Unigene0000571	gi|470137781|ref|XP_004304641.1|	6e-08	PREDICTED: glutaredoxin-C2-like [Fragaria vesca subsp. vesca]	Unigene0000949	sp|Q8VXX5|SKS1_ARATH	2e-36	Monocopper oxidase-like protein SKS1 OS=Arabidopsis thaliana GN=SKS1 PE=1 SV=1	Unigene0003163	Cgl2186_1	7e-06	COG0328	Ribonuclease HI	Unigene0003052	K02923	2e-18	ppp:PHYPADRAFT_224447	large subunit ribosomal protein L38e	Unigene0005635	AT1G12250.2	2e-11	Pentapeptide repeat-containing protein
Unigene0000572	gi|470137781|ref|XP_004304641.1|	1e-31	PREDICTED: glutaredoxin-C2-like [Fragaria vesca subsp. vesca]	Unigene0000958	sp|Q9FFR9|CHX18_ARATH	7e-12	Cation/H(+) antiporter 18 OS=Arabidopsis thaliana GN=CHX18 PE=2 SV=1	Unigene0003164	SA2039	8e-07	COG0255	Ribosomal protein L29	Unigene0003079	K01051	4e-28	sbi:SORBI_03g012820	pectinesterase [EC:3.1.1.11]	Unigene0005645	AT1G55490.2	2e-31	chaperonin 60 beta
Unigene0000585	gi|460384112|ref|XP_004237758.1|	1e-75	PREDICTED: pentatricopeptide repeat-containing protein At2g29760, chloroplastic-like [Solanum lycopersicum]	Unigene0000962	sp|P93312|YMF16_ARATH	5e-51	Uncharacterized tatC-like protein ymf16 OS=Arabidopsis thaliana GN=YMF16 PE=2 SV=2	Unigene0003166	YMR260c	7e-24	COG0361	Translation initiation factor 1 (IF-1)	Unigene0003090	K00360	2e-11	rcu:RCOM_1032820	nitrate reductase (NADH) [EC:1.7.1.1]	Unigene0005647	AT4G09320.1	5e-60	Nucleoside diphosphate kinase family protein
Unigene0000589	gi|508708218|gb|EOY00115.1|	1e-13	Copper-binding periplasmic protein [Theobroma cacao]	Unigene0000963	sp|P93312|YMF16_ARATH	1e-18	Uncharacterized tatC-like protein ymf16 OS=Arabidopsis thaliana GN=YMF16 PE=2 SV=2	Unigene0003167	YOR063w	5e-22	COG0087	Ribosomal protein L3	Unigene0003109	K00873	2e-30	osa:4324263	pyruvate kinase [EC:2.7.1.40]	Unigene0005649	AT2G27680.1	8e-39	NAD(P)-linked oxidoreductase superfamily protein
Unigene0000590	gi|308803368|ref|XP_003078997.1|	1e-12	Meltrins, fertilins and related Zn-dependent metalloproteinases of the ADAMs family (ISS) [Ostreococcus tauri]	Unigene0000969	sp|Q9LNG5|PPP7L_ARATH	1e-15	Serine/threonine-protein phosphatase 7 long form homolog OS=Arabidopsis thaliana GN=At1g48120 PE=2 SV=1	Unigene0003179	Rv2334	2e-20	COG0031	Cysteine synthase	Unigene0003114	K02915	8e-34	pop:POPTR_823446	large subunit ribosomal protein L34e	Unigene0005650	AT2G27680.1	1e-38	NAD(P)-linked oxidoreductase superfamily protein
Unigene0000595	gi|514779918|ref|XP_004969471.1|	3e-15	PREDICTED: peroxidase 19-like [Setaria italica]	Unigene0000970	sp|Q9LNG5|PPP7L_ARATH	1e-07	Serine/threonine-protein phosphatase 7 long form homolog OS=Arabidopsis thaliana GN=At1g48120 PE=2 SV=1	Unigene0003201	Rv3876	6e-12	COG0455	ATPases involved in chromosome partitioning	Unigene0003126	K02910	2e-27	sbi:SORBI_04g029810	large subunit ribosomal protein L31e	Unigene0005652	AT1G71500.1	3e-79	Rieske (2Fe-2S) domain-containing protein
Unigene0000597	gi|449517038|ref|XP_004165553.1|	1e-15	PREDICTED: protein TIFY 9-like [Cucumis sativus]	Unigene0000971	sp|Q9AR07|JMT_ARATH	6e-14	Jasmonate O-methyltransferase OS=Arabidopsis thaliana GN=JMT PE=1 SV=3	Unigene0003289	L159324_1	7e-06	COG1705	Muramidase (flagellum-specific)	Unigene0003156	K08873	2e-25	vvi:100260579	PI-3-kinase-related kinase SMG-1	Unigene0005680	AT5G19220.1	3e-44	ADP glucose pyrophosphorylase large subunit 1
Unigene0000605	gi|357150776|ref|XP_003575572.1|	1e-21	PREDICTED: receptor like protein kinase S.2-like [Brachypodium distachyon]	Unigene0000976	sp|Q96453|1433D_SOYBN	1e-55	14-3-3-like protein D OS=Glycine max GN=GF14D PE=1 SV=1	Unigene0003302	all1863	1e-10	COG2513	PEP phosphonomutase and related enzymes	Unigene0003164	K02904	8e-36	rcu:RCOM_0178160	large subunit ribosomal protein L29	Unigene0005681	AT5G19220.1	2e-44	ADP glucose pyrophosphorylase large subunit 1
Unigene0000606	gi|225433536|ref|XP_002266619.1|	4e-44	PREDICTED: receptor like protein kinase S.2-like [Vitis vinifera]	Unigene0000978	sp|O60144|RS16_SCHPO	6e-37	40S ribosomal protein S16 OS=Schizosaccharomyces pombe (strain 972 / ATCC 24843) GN=rps16a PE=2 SV=1	Unigene0003334	SPAC9.04	2e-09	COG2801	Transposase and inactivated derivatives	Unigene0003166	K03236	2e-36	vvi:100252402	translation initiation factor 1A	Unigene0005682	AT4G22310.1	6e-47	Uncharacterised protein family (UPF0041)
Unigene0000610	gi|226492918|ref|NP_001152148.1|	4e-06	LOC100285786 [Zea mays]	Unigene0000984	sp|Q39161|NIR_ARATH	6e-51	Ferredoxin--nitrite reductase, chloroplastic OS=Arabidopsis thaliana GN=NIR1 PE=1 SV=1	Unigene0003388	YML087c	7e-19	COG0543	2-polyprenylphenol hydroxylase and related flavodoxin oxidoreductases	Unigene0003167	K02925	2e-33	rcu:RCOM_0759150	large subunit ribosomal protein L3e	Unigene0005697	AT1G79870.2	2e-36	D-isomer specific 2-hydroxyacid dehydrogenase family protein
Unigene0000614	gi|147810162|emb|CAN78062.1|	3e-06	hypothetical protein VITISV_036399 [Vitis vinifera]	Unigene0000988	sp|Q9M2W8|Y3990_ARATH	1e-52	BTB/POZ domain-containing protein At3g49900 OS=Arabidopsis thaliana GN=At3g49900 PE=2 SV=1	Unigene0003416	BH2366	5e-12	COG0324	tRNA delta(2)-isopentenylpyrophosphate transferase	Unigene0003172	K12619	3e-06	vvi:100260845	5'-3' exoribonuclease 2 [EC:3.1.13.-]	Unigene0005734	AT1G08760.1	3e-67	Plant protein of unknown function (DUF936)
Unigene0000615	gi|12039053|gb|AAF25964.2|AC017118_1	2e-17	F6N18.1 [Arabidopsis thaliana]	Unigene0000993	sp|Q9ZVX5|PP156_ARATH	5e-81	Pentatricopeptide repeat-containing protein At2g16880 OS=Arabidopsis thaliana GN=At2g16880 PE=2 SV=1	Unigene0003420	SMb20590	7e-13	COG1254	Acylphosphatases	Unigene0003175	K11498	7e-08	ath:AT2G21380	centromeric protein E	Unigene0005743	AT3G02780.1	2e-47	isopentenyl pyrophosphate:dimethylallyl pyrophosphate isomerase 2
Unigene0000616	gi|38346534|emb|CAE04541.2|	2e-21	OSJNBa0040D17.9 [Oryza sativa Japonica Group]	Unigene0000994	sp|Q9FPQ6|GP1_CHLRE	2e-08	Vegetative cell wall protein gp1 OS=Chlamydomonas reinhardtii GN=GP1 PE=2 SV=1	Unigene0003431	SA2035	1e-14	COG0094	Ribosomal protein L5	Unigene0003179	K01738	8e-31	rcu:RCOM_0723350	cysteine synthase A [EC:2.5.1.47]	Unigene0005751	AT4G17340.1	8e-20	tonoplast intrinsic protein 2;2
Unigene0000617	gi|514747224|ref|XP_004961314.1|	3e-14	PREDICTED: protein enabled homolog [Setaria italica]	Unigene0000997	sp|Q0V9Q6|MCM8_XENTR	2e-14	DNA helicase MCM8 OS=Xenopus tropicalis GN=mcm8 PE=2 SV=1	Unigene0003460	alr2492	1e-41	COG0719	ABC-type transport system involved in Fe-S cluster assembly, permease component	Unigene0003238	K14327	6e-12	vvi:100258101	regulator of nonsense transcripts 2	Unigene0005773	AT4G34110.1	2e-44	poly(A) binding protein 2
Unigene0000618	gi|356524279|ref|XP_003530757.1|	2e-96	PREDICTED: endoglucanase 8-like [Glycine max]	Unigene0001011	sp|P92555|M1250_ARATH	1e-09	Uncharacterized mitochondrial protein AtMg01250 OS=Arabidopsis thaliana GN=AtMg01250 PE=4 SV=1	Unigene0003465	MA2301_1	4e-11	COG4886	Leucine-rich repeat (LRR) protein	Unigene0003254	K01698	4e-08	vvi:100264314	porphobilinogen synthase [EC:4.2.1.24]	Unigene0005780	AT1G16180.2	3e-61	Serinc-domain containing serine and sphingolipid biosynthesis protein
Unigene0000619	gi|514820278|ref|XP_004984828.1|	5e-09	PREDICTED: RNA-binding protein 38-like isoform X2 [Setaria italica]	Unigene0001012	sp|P92555|M1250_ARATH	1e-07	Uncharacterized mitochondrial protein AtMg01250 OS=Arabidopsis thaliana GN=AtMg01250 PE=4 SV=1	Unigene0003470	SPBC18H10.12c	1e-21	COG1841	Ribosomal protein L30/L7E	Unigene0003314	K03671	2e-12	pop:POPTR_263504	thioredoxin 1	Unigene0005792	AT3G60750.1	9e-63	Transketolase
Unigene0000621	gi|508777061|gb|EOY24317.1|	9e-36	Matrixin family protein [Theobroma cacao]	Unigene0001017	sp|Q9SV26|PP297_ARATH	2e-45	Pentatricopeptide repeat-containing protein At4g01030, mitochondrial OS=Arabidopsis thaliana GN=PCMP-H65 PE=3 SV=2	Unigene0003495	alr3344	4e-19	COG0021	Transketolase	Unigene0003359	K04728	2e-33	ath:AT3G48190	ataxia telangectasia mutated family protein [EC:2.7.11.1]	Unigene0005826	ATMG01360.1	6e-26	cytochrome oxidase
Unigene0000628	gi|449016926|dbj|BAM80328.1|	2e-34	similar to cytochrome c [Cyanidioschyzon merolae strain 10D]	Unigene0001019	sp|Q9FJY7|PP449_ARATH	6e-14	Pentatricopeptide repeat-containing protein At5g66520 OS=Arabidopsis thaliana GN=PCMP-H61 PE=2 SV=1	Unigene0003514	SPCC962.04	7e-21	COG1358	Ribosomal protein HS6-type (S12/L30/L7a)	Unigene0003386	K12619	6e-17	vvi:100260845	5'-3' exoribonuclease 2 [EC:3.1.13.-]	Unigene0005830	AT5G58070.1	6e-39	temperature-induced lipocalin
Unigene0000646	gi|115479893|ref|NP_001063540.1|	1e-49	Os09g0491900 [Oryza sativa Japonica Group]	Unigene0001034	sp|Q551H4|FRAY2_DICDI	5e-06	Serine/threonine-protein kinase fray2 OS=Dictyostelium discoideum GN=fray2 PE=3 SV=1	Unigene0003518	YMR183c	8e-15	COG5074	t-SNARE complex subunit, syntaxin	Unigene0003388	K00360	7e-48	pop:POPTR_551506	nitrate reductase (NADH) [EC:1.7.1.1]	Unigene0005975	AT2G36530.1	1e-29	Enolase
Unigene0000650	gi|15224322|ref|NP_181296.1|	4e-23	60S ribosomal protein L36-1 [Arabidopsis thaliana]	Unigene0001036	sp|Q8S8N4|Y2685_ARATH	5e-08	Probably inactive receptor-like protein kinase At2g46850 OS=Arabidopsis thaliana GN=At2g46850 PE=3 SV=1	Unigene0003521	slr1030	2e-50	COG1239	Mg-chelatase subunit ChlI	Unigene0003412	K12619	7e-27	vvi:100260845	5'-3' exoribonuclease 2 [EC:3.1.13.-]	Unigene0005994	AT5G61790.1	1e-23	calnexin 1
Unigene0000652	gi|356556082|ref|XP_003546356.1|	3e-13	PREDICTED: 40S ribosomal protein S21-like [Glycine max]	Unigene0001037	sp|Q8S8N4|Y2685_ARATH	4e-37	Probably inactive receptor-like protein kinase At2g46850 OS=Arabidopsis thaliana GN=At2g46850 PE=3 SV=1	Unigene0003522	sll0020	9e-26	COG0542	ATPases with chaperone activity, ATP-binding subunit	Unigene0003413	K12619	6e-18	vvi:100260845	5'-3' exoribonuclease 2 [EC:3.1.13.-]	Unigene0006046	AT5G13650.1	9e-91	elongation factor family protein
Unigene0000661	gi|124359209|gb|ABN05720.1|	4e-25	RNA-directed DNA polymerase (Reverse transcriptase) [Medicago truncatula]	Unigene0001043	sp|P98088|MUC5A_HUMAN	2e-13	Mucin-5AC (Fragments) OS=Homo sapiens GN=MUC5AC PE=1 SV=3	Unigene0003538	all2919	8e-22	COG0633	Ferredoxin	Unigene0003416	K10760	1e-19	zma:100158230	adenylate isopentenyltransferase (cytokinin synthase)	Unigene0006095	AT4G35250.1	5e-40	NAD(P)-binding Rossmann-fold superfamily protein
Unigene0000667	gi|514750892|ref|XP_004962216.1|	7e-06	PREDICTED: probable calcium-binding protein CML15-like [Setaria italica]	Unigene0001044	sp|P98088|MUC5A_HUMAN	2e-13	Mucin-5AC (Fragments) OS=Homo sapiens GN=MUC5AC PE=1 SV=3	Unigene0003623	YKL190w	3e-09	COG5126	Ca2+-binding protein (EF-Hand superfamily)	Unigene0003420	K01512	8e-26	ath:AT5G03370	acylphosphatase [EC:3.6.1.7]	Unigene0006106	AT2G15620.1	4e-55	nitrite reductase 1
Unigene0000671	gi|514784038|ref|XP_004970494.1|	1e-32	PREDICTED: two-component response regulator-like PRR37-like [Setaria italica]	Unigene0001071	sp|Q75L84|GT51_ORYSJ	6e-24	Probable glucuronosyltransferase Os05g0123100 OS=Oryza sativa subsp. japonica GN=Os05g0123100 PE=2 SV=1	Unigene0003625	SPAC630.08c	9e-08	COG3000	Sterol desaturase	Unigene0003431	K02931	8e-26	pop:POPTR_1072260	large subunit ribosomal protein L5	Unigene0006113	ATCG01280.1	8e-98	Chloroplast Ycf2;ATPase, AAA type, core
Unigene0000672	gi|323449066|gb|EGB04957.1|	8e-07	hypothetical protein AURANDRAFT_72395 [Aureococcus anophagefferens]	Unigene0001072	sp|Q9FHF9|PP419_ARATH	9e-18	Pentatricopeptide repeat-containing protein At5g46460, mitochondrial OS=Arabidopsis thaliana GN=PCMP-H49 PE=2 SV=1	Unigene0003631	CAC3373	2e-09	COG4677	Pectin methylesterase	Unigene0003460	K07033	1e-61	ath:AT4G04770		Unigene0006114	ATCG01280.1	2e-31	Chloroplast Ycf2;ATPase, AAA type, core
Unigene0000679	gi|508727303|gb|EOY19200.1|	6e-21	Retrotransposon, unclassified-like protein [Theobroma cacao]	Unigene0001085	sp|O35633|VIAAT_MOUSE	2e-13	Vesicular inhibitory amino acid transporter OS=Mus musculus GN=Slc32a1 PE=1 SV=3	Unigene0003649	SPAC3H5.07	8e-30	COG1841	Ribosomal protein L30/L7E	Unigene0003470	K02937	4e-32	rcu:RCOM_0856470	large subunit ribosomal protein L7e	Unigene0006219	AT1G16060.1	1e-48	ARIA-interacting double AP2 domain protein
Unigene0000681	gi|14586969|gb|AAK70407.1|AF369930_2	2e-06	pol polyprotein [Citrus x paradisi]	Unigene0001089	sp|Q42484|RPS2_ARATH	4e-12	Disease resistance protein RPS2 OS=Arabidopsis thaliana GN=RPS2 PE=1 SV=1	Unigene0003667	Rv3876	2e-08	COG0455	ATPases involved in chromosome partitioning	Unigene0003474	K00029	6e-07	rcu:RCOM_1489870	malate dehydrogenase (oxaloacetate-decarboxylating)(NADP+) [EC:1.1.1.40]	Unigene0006234	AT2G40010.1	2e-40	Ribosomal protein L10 family protein
Unigene0000691	gi|359488327|ref|XP_003633742.1|	6e-08	PREDICTED: LOW QUALITY PROTEIN: auxin transport protein BIG-like [Vitis vinifera]	Unigene0001090	sp|P60838|DRL1_ARATH	2e-08	Probable disease resistance protein At1g12280 OS=Arabidopsis thaliana GN=At1g12280 PE=3 SV=1	Unigene0003695	Rv0312	9e-06	COG0443	Molecular chaperone	Unigene0003481	K12823	3e-06	zma:542146	ATP-dependent RNA helicase DDX5/DBP2 [EC:3.6.4.13]	Unigene0006235	AT2G40010.1	8e-40	Ribosomal protein L10 family protein
Unigene0000696	gi|225441387|ref|XP_002275147.1|	2e-14	PREDICTED: transcription factor HBP-1b(c1)-like [Vitis vinifera]	Unigene0001103	sp|P10978|POLX_TOBAC	6e-45	Retrovirus-related Pol polyprotein from transposon TNT 1-94 OS=Nicotiana tabacum PE=2 SV=1	Unigene0003702	YEL030w	3e-28	COG0443	Molecular chaperone	Unigene0003493	K10400	7e-08	pop:POPTR_927223	kinesin family member 15	Unigene0006248	AT5G01650.2	3e-36	Tautomerase/MIF superfamily protein
Unigene0000701	gi|359472770|ref|XP_003631194.1|	1e-56	PREDICTED: polygalacturonase QRT3-like [Vitis vinifera]	Unigene0001111	sp|Q940V3|U91A1_ARATH	4e-08	UDP-glycosyltransferase 91A1 OS=Arabidopsis thaliana GN=UGT91A1 PE=2 SV=1	Unigene0003754	CAC1257	2e-12	COG0261	Ribosomal protein L21	Unigene0003495	K00615	7e-46	rcu:RCOM_1611360	transketolase [EC:2.2.1.1]	Unigene0006285	AT4G31700.2	6e-52	ribosomal protein S6
Unigene0000702	gi|357449209|ref|XP_003594881.1|	2e-16	Polygalacturonase QRT3 [Medicago truncatula]	Unigene0001112	sp|Q9SGH2|MBD9_ARATH	3e-23	Methyl-CpG-binding domain-containing protein 9 OS=Arabidopsis thaliana GN=MBD9 PE=2 SV=1	Unigene0003757	YBR112c	4e-10	COG0457	FOG: TPR repeat	Unigene0003514	K02951	4e-37	pop:POPTR_551211	small subunit ribosomal protein S12e	Unigene0006349	AT4G35000.1	1e-42	ascorbate peroxidase 3
Unigene0000705	gi|514785357|ref|XP_004970818.1|	1e-38	PREDICTED: pentatricopeptide repeat-containing protein At4g33170-like [Setaria italica]	Unigene0001113	sp|O64989|C90B1_ARATH	8e-16	Cytochrome P450 90B1 OS=Arabidopsis thaliana GN=CYP90B1 PE=1 SV=2	Unigene0003765	SPAC521.05	6e-25	COG2007	Ribosomal protein S8E	Unigene0003521	K03405	8e-69	pop:POPTR_834081	magnesium chelatase subunit I [EC:6.6.1.1]	Unigene0006351	AT3G02470.4	3e-42	S-adenosylmethionine decarboxylase
Unigene0000706	gi|514822546|ref|XP_004985935.1|	2e-32	PREDICTED: B3 domain-containing protein Os03g0120900-like [Setaria italica]	Unigene0001114	sp|O64989|C90B1_ARATH	1e-15	Cytochrome P450 90B1 OS=Arabidopsis thaliana GN=CYP90B1 PE=1 SV=2	Unigene0003766	SPAC521.05	3e-23	COG2007	Ribosomal protein S8E	Unigene0003522	K03696	5e-35	vvi:100250896	ATP-dependent Clp protease ATP-binding subunit ClpC	Unigene0006384	AT1G77110.1	4e-88	Auxin efflux carrier family protein
Unigene0000711	gi|255614929|ref|XP_002539638.1|	4e-06	conserved hypothetical protein [Ricinus communis]	Unigene0001124	sp|O10341|Y091_NPVOP	9e-12	Uncharacterized 29.3 kDa protein OS=Orgyia pseudotsugata multicapsid polyhedrosis virus GN=ORF92 PE=4 SV=1	Unigene0003830	HI0864	1e-06	COG1217	Predicted membrane GTPase involved in stress response	Unigene0003537	K02639	9e-16	vvi:100242061	ferredoxin	Unigene0006420	AT5G02500.2	1e-53	heat shock cognate protein 70-1
Unigene0000715	gi|470103693|ref|XP_004288266.1|	1e-34	PREDICTED: serine carboxypeptidase-like 18-like [Fragaria vesca subsp. vesca]	Unigene0001126	sp|O13614|RS10B_SCHPO	8e-27	40S ribosomal protein S10-B OS=Schizosaccharomyces pombe (strain 972 / ATCC 24843) GN=rps10b PE=3 SV=1	Unigene0003843	ML1091	1e-17	COG0039	Malate/lactate dehydrogenases	Unigene0003538	K02639	6e-33	osa:4333746	ferredoxin	Unigene0006421	AT1G56410.1	3e-36	heat shock protein 70 (Hsp 70) family protein
Unigene0000720	gi|502145082|ref|XP_004505871.1|	9e-17	PREDICTED: dof zinc finger protein DOF3.6-like [Cicer arietinum]	Unigene0001127	sp|Q0JG75|PSB28_ORYSJ	1e-56	Photosystem II reaction center PSB28 protein, chloroplastic OS=Oryza sativa subsp. japonica GN=PSB28 PE=2 SV=2	Unigene0003851	YFL041w	1e-09	COG2132	Putative multicopper oxidases	Unigene0003571	K01623	2e-10	ath:AT3G52930	fructose-bisphosphate aldolase, class I [EC:4.1.2.13]	Unigene0006447	AT5G04140.1	4e-99	glutamate synthase 1
Unigene0000722	gi|115482528|ref|NP_001064857.1|	3e-12	Os10g0477600 [Oryza sativa Japonica Group]	Unigene0001131	sp|P10978|POLX_TOBAC	2e-07	Retrovirus-related Pol polyprotein from transposon TNT 1-94 OS=Nicotiana tabacum PE=2 SV=1	Unigene0003873	DR2418	9e-06	COG0745	Response regulators consisting of a CheY-like receiver domain and a winged-helix DNA-binding domain	Unigene0003603	K00454	4e-15	vvi:100252850	lipoxygenase [EC:1.13.11.12]	Unigene0006473	AT1G09890.1	1e-52	Rhamnogalacturonate lyase family protein
Unigene0000725	gi|317106608|dbj|BAJ53115.1|	2e-18	JHL07K02.5 [Jatropha curcas]	Unigene0001147	sp|Q68F70|INT4_XENLA	1e-11	Integrator complex subunit 4 OS=Xenopus laevis GN=ints4 PE=2 SV=1	Unigene0003922	Q0275	4e-18	COG1845	Heme/copper-type cytochrome/quinol oxidase, subunit 3	Unigene0003625	K14423	3e-26	zma:100282314	4,4-dimethyl-9beta,19-cyclopropylsterol-4alpha-methyl oxidase [EC:1.14.13.72]	Unigene0006474	AT2G22610.2	4e-102	Di-glucose binding protein with Kinesin motor domain
Unigene0000732	gi|508712426|gb|EOY04323.1|	3e-10	Proline-rich receptor protein kinase PERK10 isoform 1 [Theobroma cacao]	Unigene0001155	sp|Q0JNB6|HKT8_ORYSJ	1e-06	Cation transporter HKT8 OS=Oryza sativa subsp. japonica GN=HKT8 PE=3 SV=1	Unigene0003938	YBR082c	5e-51	COG5078	Ubiquitin-protein ligase	Unigene0003649	K02937	1e-27	ppp:PHYPADRAFT_158886	large subunit ribosomal protein L7e	Unigene0006500	AT5G57390.1	4e-46	AINTEGUMENTA-like 5
Unigene0000733	gi|508784759|gb|EOY32015.1|	3e-16	Subtilisin-like serine protease 3 isoform 1 [Theobroma cacao]	Unigene0001157	sp|Q84L08|GONS4_ARATH	8e-14	GDP-mannose transporter GONST4 OS=Arabidopsis thaliana GN=GONST4 PE=2 SV=1	Unigene0003952	XF0818	6e-09	COG2730	Endoglucanase	Unigene0003667	K01115	2e-14	vcn:VOLCADRAFT_99471	phospholipase D [EC:3.1.4.4]	Unigene0006541	AT4G01310.1	9e-53	Ribosomal L5P family protein
Unigene0000734	gi|514799914|ref|XP_004974894.1|	1e-15	PREDICTED: probable LRR receptor-like serine/threonine-protein kinase At1g34110-like [Setaria italica]	Unigene0001159	sp|Q84ZL0|FH5_ORYSJ	3e-10	Formin-like protein 5 OS=Oryza sativa subsp. japonica GN=FH5 PE=2 SV=2	Unigene0003954	YKL160w	7e-13	COG4888	Uncharacterized Zn ribbon-containing protein	Unigene0003679	K00873	9e-32	vvi:100255318	pyruvate kinase [EC:2.7.1.40]	Unigene0006608	AT4G39110.1	5e-45	Malectin/receptor-like protein kinase family protein
Unigene0000738	gi|225455010|ref|XP_002279559.1|	2e-16	PREDICTED: zinc finger CCCH domain-containing protein 54 [Vitis vinifera]	Unigene0001162	sp|P33485|VNUA_SUHVK	2e-06	Probable nuclear antigen OS=Suid herpesvirus 1 (strain Kaplan) PE=4 SV=1	Unigene0003955	SPAC1B3.02c	8e-22	COG4888	Uncharacterized Zn ribbon-containing protein	Unigene0003711	K13449	1e-08	ath:AT2G14610	pathogenesis-related protein 1	Unigene0006613	AT4G20980.4	5e-37	Eukaryotic translation initiation factor 3 subunit 7 (eIF-3)
Unigene0000742	gi|356497561|ref|XP_003517628.1|	9e-12	PREDICTED: probable LRR receptor-like serine/threonine-protein kinase At4g29180-like [Glycine max]	Unigene0001163	sp|Q9LUI1|LRX6_ARATH	1e-18	Leucine-rich repeat extensin-like protein 6 OS=Arabidopsis thaliana GN=LRX6 PE=2 SV=1	Unigene0003965	ECU11g1690	3e-15	COG5147	Myb superfamily proteins, including transcription factors and mRNA splicing factors	Unigene0003754	K02888	3e-32	rcu:RCOM_0685950	large subunit ribosomal protein L21	Unigene0006671	AT1G09130.2	1e-87	ATP-dependent caseinolytic (Clp) protease/crotonase family protein
Unigene0000752	gi|460413113|ref|XP_004251940.1|	7e-52	PREDICTED: E3 ubiquitin-protein ligase At4g11680-like [Solanum lycopersicum]	Unigene0001164	sp|Q9LHF1|LRX4_ARATH	9e-36	Leucine-rich repeat extensin-like protein 4 OS=Arabidopsis thaliana GN=LRX4 PE=1 SV=1	Unigene0003978	YLR355c	8e-11	COG0059	Ketol-acid reductoisomerase	Unigene0003761	K06640	2e-51	pop:POPTR_818220	ataxia telangiectasia and Rad3 related [EC:2.7.11.1]	Unigene0006708	AT1G08200.1	7e-56	UDP-D-apiose/UDP-D-xylose synthase 2
Unigene0000757	gi|470126001|ref|XP_004298984.1|	1e-17	PREDICTED: protein LATERAL ORGAN BOUNDARIES-like [Fragaria vesca subsp. vesca]	Unigene0001166	sp|Q5ZMJ9|SRRM1_CHICK	8e-08	Serine/arginine repetitive matrix protein 1 OS=Gallus gallus GN=SRRM1 PE=2 SV=1	Unigene0003998	XF1267	9e-06	COG5297	Cellobiohydrolase A (1,4-beta-cellobiosidase A)	Unigene0003765	K02995	6e-55	rcu:RCOM_0046320	small subunit ribosomal protein S8e	Unigene0006709	AT1G08200.1	1e-30	UDP-D-apiose/UDP-D-xylose synthase 2
Unigene0000759	gi|2245104|emb|CAB10526.1|	3e-17	retrotransposon like protein [Arabidopsis thaliana]	Unigene0001172	sp|Q9SX31|PERK9_ARATH	5e-06	Proline-rich receptor-like protein kinase PERK9 OS=Arabidopsis thaliana GN=PERK9 PE=2 SV=1	Unigene0003999	XF1267	3e-06	COG5297	Cellobiohydrolase A (1,4-beta-cellobiosidase A)	Unigene0003766	K02995	2e-39	vvi:100257147	small subunit ribosomal protein S8e	Unigene0006730	AT4G13250.1	2e-52	NAD(P)-binding Rossmann-fold superfamily protein
Unigene0000760	gi|12322504|gb|AAG51258.1|AC025782_3	2e-06	Ty1/copia-element polyprotein [Arabidopsis thaliana]	Unigene0001173	sp|P79013|RS11_SCHPO	2e-36	40S ribosomal protein S11 OS=Schizosaccharomyces pombe (strain 972 / ATCC 24843) GN=rps11a PE=2 SV=2	Unigene0004017	PAE1792	5e-09	COG0328	Ribonuclease HI	Unigene0003828	K14325	3e-06	ath:AT1G16610	RNA-binding protein with serine-rich domain 1	Unigene0006780	AT3G20880.1	3e-34	WIP domain protein 4
Unigene0000761	gi|89179365|gb|ABD63103.1|	5e-09	gag-pol polyprotein, related [Asparagus officinalis]	Unigene0001175	sp|Q9SVH0|PP329_ARATH	7e-18	Pentatricopeptide repeat-containing protein At4g20770 OS=Arabidopsis thaliana GN=PCMP-E35 PE=3 SV=2	Unigene0004030	YLL045c	6e-57	COG1358	Ribosomal protein HS6-type (S12/L30/L7a)	Unigene0003830	K06207	9e-19	pop:POPTR_819068	GTP-binding protein	Unigene0006822	AT5G20720.3	1e-38	chaperonin 20
Unigene0000765	gi|115436326|ref|NP_001042921.1|	7e-08	Os01g0329300 [Oryza sativa Japonica Group]	Unigene0001182	sp|Q7T326|CISD2_DANRE	1e-16	CDGSH iron-sulfur domain-containing protein 2 OS=Danio rerio GN=cisd2 PE=2 SV=1	Unigene0004037	DRA0210	6e-06	COG0747	ABC-type dipeptide transport system, periplasmic component	Unigene0003843	K00025	2e-33	vvi:100248145	malate dehydrogenase [EC:1.1.1.37]	Unigene0006837	AT4G30950.1	3e-71	fatty acid desaturase 6
Unigene0000774	gi|297824745|ref|XP_002880255.1|	3e-06	hypothetical protein ARALYDRAFT_904132 [Arabidopsis lyrata subsp. lyrata]	Unigene0001183	sp|Q96W55|RL39_CANAX	1e-21	60S ribosomal protein L39 OS=Candida albicans GN=RPL39 PE=3 SV=1	Unigene0004060	ECU07g0330	4e-10	COG5540	RING-finger-containing ubiquitin ligase	Unigene0003866	K08873	6e-20	sbi:SORBI_01g008700	PI-3-kinase-related kinase SMG-1	Unigene0006855	AT1G50250.1	7e-57	FTSH protease 1
Unigene0000780	gi|52076245|dbj|BAD45013.1|	4e-26	bHLH transcription-like [Oryza sativa Japonica Group]	Unigene0001184	sp|Q96W55|RL39_CANAX	1e-21	60S ribosomal protein L39 OS=Candida albicans GN=RPL39 PE=3 SV=1	Unigene0004065	YOR054c	6e-09	COG0452	Phosphopantothenoylcysteine synthetase/decarboxylase	Unigene0003922	K02262	1e-18	ppp:PhpafMp26	cytochrome c oxidase subunit III [EC:1.9.3.1]	Unigene0006884	AT4G37650.1	2e-28	GRAS family transcription factor
Unigene0000781	gi|414880798|tpg|DAA57929.1|	2e-06	TPA: putative HLH DNA-binding domain superfamily protein isoform 1 [Zea mays]	Unigene0001186	sp|Q9LI83|ALA10_ARATH	3e-44	Phospholipid-transporting ATPase 10 OS=Arabidopsis thaliana GN=ALA10 PE=1 SV=1	Unigene0004067	SPBC1734.11	4e-29	COG0484	DnaJ-class molecular chaperone with C-terminal Zn finger domain	Unigene0003938	K06689	4e-58	pop:POPTR_738992	ubiquitin-conjugating enzyme E2 D/E [EC:6.3.2.19]	Unigene0006923	AT1G15690.1	6e-38	Inorganic H pyrophosphatase family protein
Unigene0000783	gi|510951779|gb|AGN55416.1|	6e-07	mannitol dehydrogenase [Saccharina japonica]	Unigene0001187	sp|Q9LI83|ALA10_ARATH	7e-41	Phospholipid-transporting ATPase 10 OS=Arabidopsis thaliana GN=ALA10 PE=1 SV=1	Unigene0004081	YIL002c_2	9e-08	COG5411	Phosphatidylinositol 5-phosphate phosphatase	Unigene0003965	K09422	7e-42	vvi:100265285	myb proto-oncogene protein, plant	Unigene0006924	AT4G14960.1	4e-67	Tubulin/FtsZ family protein
Unigene0000784	gi|158578541|gb|ABW74566.1|	6e-29	integrase [Boechera divaricarpa]	Unigene0001196	sp|Q862Z4|DNJB3_MACFU	2e-11	DnaJ homolog subfamily B member 3 OS=Macaca fuscata fuscata GN=DNAJB3 PE=2 SV=1	Unigene0004088	SPBC887.09c	8e-07	COG4886	Leucine-rich repeat (LRR) protein	Unigene0003978	K00053	9e-75	pop:POPTR_817858	ketol-acid reductoisomerase [EC:1.1.1.86]	Unigene0007133	AT5G62790.1	0	1-deoxy-D-xylulose 5-phosphate reductoisomerase
Unigene0000785	gi|158578541|gb|ABW74566.1|	1e-83	integrase [Boechera divaricarpa]	Unigene0001204	sp|Q9SYD6|MATE1_ARATH	5e-40	MATE efflux family protein 1 OS=Arabidopsis thaliana GN=MATE PE=2 SV=2	Unigene0004099	sll1743	5e-27	COG0080	Ribosomal protein L11	Unigene0003980	K11492	6e-23	pop:POPTR_553972	condensin-2 complex subunit G2	Unigene0007259	ATCG01070.1	1e-34	NADH-ubiquinone/plastoquinone oxidoreductase chain 4L
Unigene0000788	gi|475619731|gb|EMT30860.1|	3e-35	Callose synthase 7 [Aegilops tauschii]	Unigene0001205	sp|Q9SYD6|MATE1_ARATH	2e-27	MATE efflux family protein 1 OS=Arabidopsis thaliana GN=MATE PE=2 SV=2	Unigene0004118	YBR244w	3e-18	COG0386	Glutathione peroxidase	Unigene0003981	K06675	1e-13	vvi:100261155	structural maintenance of chromosome 4	Unigene0007358	AT3G28690.1	2e-44	Protein kinase superfamily protein
Unigene0000789	gi|508701141|gb|EOX93037.1|	1e-139	Glucan synthase-like 7 [Theobroma cacao]	Unigene0001207	sp|O24592|NCED1_MAIZE	2e-15	9-cis-epoxycarotenoid dioxygenase 1, chloroplastic OS=Zea mays GN=VP14 PE=1 SV=2	Unigene0004147	SPCC576.04	2e-07	COG0670	Integral membrane protein, interacts with FtsH	Unigene0003989	K11583	9e-11	rcu:RCOM_0680320	protein phosphatase 2 (formerly 2A), regulatory subunit B''	Unigene0007449	AT3G26520.1	6e-50	tonoplast intrinsic protein 2
Unigene0000790	gi|460380018|ref|XP_004235755.1|	1e-17	PREDICTED: AP-3 complex subunit delta-like [Solanum lycopersicum]	Unigene0001213	sp|Q9ZUT0|AB2G_ARATH	1e-08	ABC transporter G family member 2 OS=Arabidopsis thaliana GN=ABCG2 PE=2 SV=1	Unigene0004226	mll2069	1e-06	COG2319	FOG: WD40 repeat	Unigene0004011	K00454	1e-38	pop:POPTR_729602	lipoxygenase [EC:1.13.11.12]	Unigene0007467	AT1G77690.1	9e-30	like AUX1 3
Unigene0000795	gi|502081913|ref|XP_004487008.1|	2e-43	PREDICTED: outer envelope pore protein 16, chloroplastic-like [Cicer arietinum]	Unigene0001214	sp|O64981|RCA_PHAVU	3e-46	Ribulose bisphosphate carboxylase/oxygenase activase, chloroplastic OS=Phaseolus vulgaris GN=RCA1 PE=2 SV=1	Unigene0004327	all1597	6e-27	COG3239	Fatty acid desaturase	Unigene0004030	K02936	9e-43	ppp:PHYPADRAFT_105479	large subunit ribosomal protein L7Ae	Unigene0007480	AT3G12670.1	1e-38	CTP synthase family protein
Unigene0000796	gi|470112543|ref|XP_004292492.1|	1e-08	PREDICTED: uncharacterized mitochondrial protein AtMg00310-like [Fragaria vesca subsp. vesca]	Unigene0001215	sp|P92520|M820_ARATH	7e-17	Uncharacterized mitochondrial protein AtMg00820 OS=Arabidopsis thaliana GN=AtMg00820 PE=4 SV=1	Unigene0004337	all3826	9e-06	COG3409	Putative peptidoglycan-binding domain-containing protein	Unigene0004032	K05863	4e-32	osa:4330539	solute carrier family 25 (mitochondrial adenine nucleotide translocator), member 4/5/6/31	Unigene0007513	AT4G27300.1	2e-35	S-locus lectin protein kinase family protein
Unigene0000806	gi|225444395|ref|XP_002268248.1|	5e-70	PREDICTED: probable pyruvate, phosphate dikinase regulatory protein, chloroplastic-like isoform 1 [Vitis vinifera]	Unigene0001222	sp|Q9SX31|PERK9_ARATH	1e-08	Proline-rich receptor-like protein kinase PERK9 OS=Arabidopsis thaliana GN=PERK9 PE=2 SV=1	Unigene0004341	all4131	3e-29	COG0126	3-phosphoglycerate kinase	Unigene0004067	K09503	4e-58	zma:100191411	DnaJ homolog subfamily A member 2	Unigene0007569	AT3G05390.1	3e-74	FUNCTIONS IN: molecular_function unknown; INVOLVED IN: biological_process unknown; LOCATED IN: mitochondrion; EXPRESSED IN: 15 plant structures; EXPRESSED DURING: 7 growth stages; CONTAINS InterPro DOMAIN/s: Protein of unknown function DUF248, methyltransferase putative (InterPro:IPR004159); BEST Arabidopsis thaliana protein match is: S-adenosyl-L-methionine-dependent methyltransferases superfami…
Unigene0000807	gi|158828302|gb|ABW81177.1|	2e-10	gag non-LTR retrotransposase [Arabidopsis cebennensis]	Unigene0001224	sp|Q9SH58|MAKR2_ARATH	5e-06	Probable membrane-associated kinase regulator 2 OS=Arabidopsis thaliana GN=MAKR2 PE=2 SV=1	Unigene0004345	YDL014w	1e-09	COG1889	Fibrillarin-like rRNA methylase	Unigene0004082	K01115	4e-49	pop:POPTR_593768	phospholipase D [EC:3.1.4.4]	Unigene0007617	AT5G54190.2	8e-124	protochlorophyllide oxidoreductase A
Unigene0000812	gi|15242438|ref|NP_196515.1|	1e-50	hydroxyproline-rich glycoprotein family protein [Arabidopsis thaliana]	Unigene0001234	sp|Q42484|RPS2_ARATH	6e-08	Disease resistance protein RPS2 OS=Arabidopsis thaliana GN=RPS2 PE=1 SV=1	Unigene0004425	Rv0312	6e-07	COG0443	Molecular chaperone	Unigene0004099	K02867	3e-39	pop:POPTR_176971	large subunit ribosomal protein L11	Unigene0007731	AT3G23810.1	2e-34	S-adenosyl-l-homocysteine (SAH) hydrolase 2
Unigene0000820	gi|449532026|ref|XP_004172985.1|	1e-14	PREDICTED: THO complex subunit 4-like, partial [Cucumis sativus]	Unigene0001246	sp|Q8L6Y3|PP396_ARATH	7e-47	Pentatricopeptide repeat-containing protein At5g24830 OS=Arabidopsis thaliana GN=At5g24830 PE=2 SV=1	Unigene0004431	YMR042w	2e-07	COG5068	Regulator of arginine metabolism and related MADS box-containing transcription factors	Unigene0004118	K00432	6e-31	vvi:100259774	glutathione peroxidase [EC:1.11.1.9]	Unigene0007807	AT5G13930.1	2e-31	Chalcone and stilbene synthase family protein
Unigene0000821	gi|359487806|ref|XP_003633652.1|	4e-10	PREDICTED: protein ALWAYS EARLY 2-like [Vitis vinifera]	Unigene0001248	sp|A2RUV5|HFM1_XENTR	7e-07	Probable ATP-dependent DNA helicase HFM1 OS=Xenopus tropicalis GN=hfm1 PE=2 SV=1	Unigene0004485	YER103w	1e-24	COG0443	Molecular chaperone	Unigene0004147	K06890	2e-34	vvi:100266616		Unigene0007854	AT3G58120.1	3e-31	Basic-leucine zipper (bZIP) transcription factor family protein
Unigene0000822	gi|76262498|gb|ABA41399.1|	5e-13	pherophorin-C1 protein precursor [Chlamydomonas reinhardtii]	Unigene0001254	sp|O65418|APC4_ARATH	1e-22	Anaphase-promoting complex subunit 4 OS=Arabidopsis thaliana GN=APC4 PE=1 SV=2	Unigene0004507	SPAC8E11.03c	2e-36	COG0468	RecA/RadA recombinase	Unigene0004228	K08873	3e-33	rcu:RCOM_0938990	PI-3-kinase-related kinase SMG-1	Unigene0007867	AT2G42740.1	1e-110	ribosomal protein large subunit 16A
Unigene0000824	gi|224117608|ref|XP_002317621.1|	1e-19	SAUR family protein [Populus trichocarpa]	Unigene0001255	sp|O65418|APC4_ARATH	2e-66	Anaphase-promoting complex subunit 4 OS=Arabidopsis thaliana GN=APC4 PE=1 SV=2	Unigene0004508	ECU11g0820	9e-32	COG0468	RecA/RadA recombinase	Unigene0004229	K14572	6e-25	vvi:100244657	midasin	Unigene0007871	ATMG00900.1	2e-65	cytochrome C biogenesis 256
Unigene0000825	gi|302828406|ref|XP_002945770.1|	3e-06	pathogenesis-related protein 1-like protein [Volvox carteri f. nagariensis]	Unigene0001268	sp|Q9FRX6|AS1_ANTMA	1e-20	Aureusidin synthase OS=Antirrhinum majus GN=AS1 PE=1 SV=1	Unigene0004529	YBR296c	3e-06	COG0306	Phosphate/sulphate permeases	Unigene0004230	K14572	1e-06	ath:AT1G67120	midasin	Unigene0007930	AT1G49560.1	1e-25	Homeodomain-like superfamily protein
Unigene0000829	gi|356516595|ref|XP_003526979.1|	3e-89	PREDICTED: protein CbbY-like [Glycine max]	Unigene0001270	sp|Q9LYT3|TT12_ARATH	3e-48	Protein TRANSPARENT TESTA 12 OS=Arabidopsis thaliana GN=TT12 PE=2 SV=1	Unigene0004564	ECU04g1560	3e-16	COG1100	GTPase SAR1 and related small G proteins	Unigene0004275	K14325	6e-08	sbi:SORBI_03g046480	RNA-binding protein with serine-rich domain 1	Unigene0007942	AT4G39110.1	7e-41	Malectin/receptor-like protein kinase family protein
Unigene0000830	gi|356516595|ref|XP_003526979.1|	1e-18	PREDICTED: protein CbbY-like [Glycine max]	Unigene0001288	sp|P21997|SSGP_VOLCA	7e-09	Sulfated surface glycoprotein 185 OS=Volvox carteri PE=1 SV=1	Unigene0004566	SPBC28F2.12	1e-09	COG0086	DNA-directed RNA polymerase, beta' subunit/160 kD subunit	Unigene0004288	K10999	1e-40	ath:AT5G05170	cellulose synthase A [EC:2.4.1.12]	Unigene0007980	AT4G38900.1	9e-20	Basic-leucine zipper (bZIP) transcription factor family protein
Unigene0000831	gi|357448019|ref|XP_003594285.1|	2e-08	14 kDa proline-rich protein DC2.15 [Medicago truncatula]	Unigene0001289	sp|Q9SN46|LRX5_ARATH	8e-06	Leucine-rich repeat extensin-like protein 5 OS=Arabidopsis thaliana GN=LRX5 PE=2 SV=2	Unigene0004568	SPCC794.09c	2e-34	COG5256	Translation elongation factor EF-1alpha (GTPase)	Unigene0004299	K06670	3e-15	rcu:RCOM_1526820	cohesin complex subunit SCC1	Unigene0008032	AT2G21130.1	5e-41	Cyclophilin-like peptidyl-prolyl cis-trans isomerase family protein
Unigene0000832	gi|357448019|ref|XP_003594285.1|	2e-07	14 kDa proline-rich protein DC2.15 [Medicago truncatula]	Unigene0001296	sp|A6NGB9|WIPF3_HUMAN	2e-07	WAS/WASL-interacting protein family member 3 OS=Homo sapiens GN=WIPF3 PE=2 SV=3	Unigene0004571	Rv3876	9e-13	COG0455	ATPases involved in chromosome partitioning	Unigene0004327	K10256	1e-72	rcu:RCOM_0503360	omega-6 fatty acid desaturase (delta-12 desaturase) [EC:1.14.19.-]	Unigene0008073	AT5G55560.1	5e-48	Protein kinase superfamily protein
Unigene0000833	gi|359476738|ref|XP_002269840.2|	4e-22	PREDICTED: AP2-like ethylene-responsive transcription factor BBM-like [Vitis vinifera]	Unigene0001302	sp|Q9SVA5|PP357_ARATH	4e-13	Pentatricopeptide repeat-containing protein At4g39530 OS=Arabidopsis thaliana GN=PCMP-E52 PE=1 SV=1	Unigene0004577	STM1627	7e-21	COG1062	Zn-dependent alcohol dehydrogenases, class III	Unigene0004341	K00927	2e-35	rcu:RCOM_1574570	phosphoglycerate kinase [EC:2.7.2.3]	Unigene0008084	AT5G37600.1	1e-46	glutamine synthase clone R1
Unigene0000839	gi|508712502|gb|EOY04399.1|	1e-140	Phototropic-responsive NPH3 family protein isoform 2 [Theobroma cacao]	Unigene0001303	sp|Q9FRI5|PPR57_ARATH	7e-10	Pentatricopeptide repeat-containing protein At1g25360 OS=Arabidopsis thaliana GN=PCMP-H74 PE=2 SV=1	Unigene0004578	PA3629	4e-26	COG1062	Zn-dependent alcohol dehydrogenases, class III	Unigene0004347	K05849	7e-08	vvi:100250295	solute carrier family 8 (sodium/calcium exchanger)	Unigene0008112	AT1G10960.1	3e-26	ferredoxin 1
Unigene0000840	gi|356539639|ref|XP_003538303.1|	1e-41	PREDICTED: asparagine synthetase [glutamine-hydrolyzing] 2-like [Glycine max]	Unigene0001314	sp|P53430|G3P_MONPU	1e-28	Glyceraldehyde-3-phosphate dehydrogenase OS=Monascus purpureus GN=GPD1 PE=3 SV=3	Unigene0004586	sll1807	7e-16	COG0198	Ribosomal protein L24	Unigene0004361	K09588	1e-26	ath:AT5G05690	cytochrome P450, family 90, subfamily A, polypeptide 1 [EC:1.14.-.-]	Unigene0008244	AT3G16240.1	7e-23	delta tonoplast integral protein
Unigene0000842	gi|475512669|gb|EMT05511.1|	2e-10	Hydroxyisourate hydrolase [Aegilops tauschii]	Unigene0001331	sp|O22815|MLO5_ARATH	3e-47	MLO-like protein 5 OS=Arabidopsis thaliana GN=MLO5 PE=2 SV=1	Unigene0004624	all3746	6e-07	COG2124	Cytochrome P450	Unigene0004387	K13412	2e-06	vvi:100246691	calcium-dependent protein kinase [EC:2.7.11.1]	Unigene0008413	AT3G12120.2	4e-73	fatty acid desaturase 2
Unigene0000843	gi|169788734|dbj|BAG12807.1|	2e-26	calmodulin-binding protein [Oryza sativa Japonica Group]	Unigene0001338	sp|Q9SEU6|TRXM4_ARATH	4e-21	Thioredoxin M4, chloroplastic OS=Arabidopsis thaliana GN=At3g15360 PE=2 SV=2	Unigene0004648	YPO1661	1e-40	COG0474	Cation transport ATPase	Unigene0004429	K13679	9e-06	vvi:100243677	granule-bound starch synthase [EC:2.4.1.242]	Unigene0008455	AT5G45930.1	8e-109	magnesium chelatase i2
Unigene0000844	gi|121501706|gb|ABM55247.1|	1e-104	calmodulin-binding protein [Beta vulgaris]	Unigene0001354	sp|Q5R4Z1|PROSC_PONAB	7e-12	Proline synthase co-transcribed bacterial homolog protein OS=Pongo abelii GN=PROSC PE=2 SV=1	Unigene0004651	all2375	2e-15	COG1225	Peroxiredoxin	Unigene0004480	K00434	2e-26	vvi:100254009	L-ascorbate peroxidase [EC:1.11.1.11]	Unigene0008514	AT3G53750.1	9e-89	actin 3
Unigene0000858	gi|460401382|ref|XP_004246204.1|	1e-06	PREDICTED: formin-like protein 14-like [Solanum lycopersicum]	Unigene0001355	sp|Q9SCT2|PP277_ARATH	3e-08	Pentatricopeptide repeat-containing protein At3g50420 OS=Arabidopsis thaliana GN=PCMP-E85 PE=2 SV=1	Unigene0004700	Rv3876	6e-06	COG0455	ATPases involved in chromosome partitioning	Unigene0004485	K03283	1e-32	osa:4351208	heat shock 70kDa protein 1/8	Unigene0008515	AT3G53750.1	6e-60	actin 3
Unigene0000859	gi|502136484|ref|XP_004502706.1|	2e-11	PREDICTED: mitochondrial chaperone BCS1-like [Cicer arietinum]	Unigene0001356	sp|Q9LUN4|CHX19_ARATH	7e-20	Cation/H(+) antiporter 19 OS=Arabidopsis thaliana GN=CHX19 PE=2 SV=1	Unigene0004701	DR2133	2e-08	COG4372	Uncharacterized protein conserved in bacteria with the myosin-like domain	Unigene0004494	K06640	3e-29	pop:POPTR_818220	ataxia telangiectasia and Rad3 related [EC:2.7.11.1]	Unigene0008697	AT1G76040.1	2e-93	calcium-dependent protein kinase 29
Unigene0000863	gi|307135903|gb|ADN33767.1|	3e-21	gag protease polyprotein [Cucumis melo subsp. melo]	Unigene0001358	sp|Q9M9X9|PPR18_ARATH	5e-07	Pentatricopeptide repeat-containing protein At1g06710, mitochondrial OS=Arabidopsis thaliana GN=At1g06710 PE=2 SV=1	Unigene0004713	CC0936	1e-15	COG1770	Protease II	Unigene0004505	K00430	7e-37	pop:POPTR_647567	peroxidase [EC:1.11.1.7]	Unigene0008712	AT5G46350.1	8e-40	WRKY DNA-binding protein 8
Unigene0000864	gi|508716507|gb|EOY08404.1|	4e-56	Retrotransposon-like protein [Theobroma cacao]	Unigene0001366	sp|Q8VYF4|GATL7_ARATH	8e-29	Probable galacturonosyltransferase-like 7 OS=Arabidopsis thaliana GN=GATL7 PE=2 SV=1	Unigene0004730	YDL140c	7e-08	COG0086	DNA-directed RNA polymerase, beta' subunit/160 kD subunit	Unigene0004506	K00430	8e-36	ath:AT4G21960	peroxidase [EC:1.11.1.7]	Unigene0008773	AT3G04920.1	3e-29	Ribosomal protein S24e family protein
Unigene0000877	gi|356500016|ref|XP_003518831.1|	2e-29	PREDICTED: universal stress protein A-like protein-like [Glycine max]	Unigene0001371	sp|P29136|MEP1_SOYBN	4e-13	Metalloendoproteinase 1 OS=Glycine max PE=1 SV=2	Unigene0004742	MA1678	8e-23	COG0474	Cation transport ATPase	Unigene0004507	K10872	4e-54	zma:100273470	meiotic recombination protein DMC1	Unigene0008774	AT3G04920.1	2e-29	Ribosomal protein S24e family protein
Unigene0000878	gi|356500016|ref|XP_003518831.1|	1e-30	PREDICTED: universal stress protein A-like protein-like [Glycine max]	Unigene0001372	sp|P29136|MEP1_SOYBN	5e-11	Metalloendoproteinase 1 OS=Glycine max PE=1 SV=2	Unigene0004761	VCA0529	1e-07	COG3158	K+ transporter	Unigene0004508	K10872	4e-53	pop:POPTR_769259	meiotic recombination protein DMC1	Unigene0008775	AT5G28060.1	2e-44	Ribosomal protein S24e family protein
Unigene0000880	gi|356544122|ref|XP_003540504.1|	8e-66	PREDICTED: ATP synthase subunit alpha, chloroplastic-like [Glycine max]	Unigene0001375	sp|P04146|COPIA_DROME	5e-32	Copia protein OS=Drosophila melanogaster GN=GIP PE=1 SV=3	Unigene0004773	slr0744	3e-07	COG0532	Translation initiation factor 2 (IF-2; GTPase)	Unigene0004552	K08244	2e-50	ath:AT1G10760	alpha-glucan, water dikinase [EC:2.7.9.4]	Unigene0008780	AT3G04790.1	3e-29	Ribose 5-phosphate isomerase, type A protein
Unigene0000881	gi|356499763|ref|XP_003518706.1|	6e-64	PREDICTED: polyadenylate-binding protein 2-like [Glycine max]	Unigene0001382	sp|Q5D862|FILA2_HUMAN	3e-06	Filaggrin-2 OS=Homo sapiens GN=FLG2 PE=1 SV=1	Unigene0004774	slr0744	8e-06	COG0532	Translation initiation factor 2 (IF-2; GTPase)	Unigene0004554	K12619	6e-20	osa:4349826	5'-3' exoribonuclease 2 [EC:3.1.13.-]	Unigene0008790	AT1G76080.1	1e-97	chloroplastic drought-induced stress protein of 32 kD
Unigene0000893	gi|115454375|ref|NP_001050788.1|	8e-21	Os03g0650900 [Oryza sativa Japonica Group]	Unigene0001399	sp|P82412|RRP3_SPIOL	7e-23	30S ribosomal protein 3, chloroplastic OS=Spinacia oleracea GN=PSRP3 PE=1 SV=1	Unigene0004796	all3826	5e-08	COG3409	Putative peptidoglycan-binding domain-containing protein	Unigene0004555	K12619	4e-14	osa:4349826	5'-3' exoribonuclease 2 [EC:3.1.13.-]	Unigene0008859	AT3G23250.1	2e-64	myb domain protein 15
Unigene0000898	gi|508720547|gb|EOY12444.1|	2e-25	C globular stage-like protein [Theobroma cacao]	Unigene0001400	sp|P82412|RRP3_SPIOL	2e-21	30S ribosomal protein 3, chloroplastic OS=Spinacia oleracea GN=PSRP3 PE=1 SV=1	Unigene0004824	PA3487	1e-06	COG1502	Phosphatidylserine/phosphatidylglycerophosphate/cardiolipin synthases and related enzymes	Unigene0004557	K03626	2e-27	sbi:SORBI_01g035320	nascent polypeptide-associated complex subunit alpha	Unigene0008923	AT5G54770.1	5e-88	thiazole biosynthetic enzyme, chloroplast (ARA6) (THI1) (THI4)
Unigene0000899	gi|15238856|ref|NP_197352.1|	3e-09	Aminotransferase-like, plant mobile domain family protein [Arabidopsis thaliana]	Unigene0001403	sp|Q0WVK7|PPR12_ARATH	2e-50	Pentatricopeptide repeat-containing protein At1g05670, mitochondrial OS=Arabidopsis thaliana GN=At1g05670 PE=2 SV=1	Unigene0004848	YLR272c	7e-13	COG5098	Chromosome condensation complex Condensin, subunit D2	Unigene0004560	K00522	7e-27	pop:POPTR_822369	ferritin heavy chain [EC:1.16.3.1]	Unigene0008954	AT3G63140.1	3e-48	chloroplast stem-loop binding protein of 41 kDa
Unigene0000900	gi|357470885|ref|XP_003605727.1|	1e-06	Cellular nucleic acid-binding protein [Medicago truncatula]	Unigene0001408	sp|A2APV2|FMNL2_MOUSE	2e-09	Formin-like protein 2 OS=Mus musculus GN=Fmnl2 PE=2 SV=2	Unigene0004851	YER089c_1	6e-12	COG0631	Serine/threonine protein phosphatase	Unigene0004564	K07936	2e-51	vvi:100250818	GTP-binding nuclear protein Ran	Unigene0008955	AT3G63140.1	4e-48	chloroplast stem-loop binding protein of 41 kDa
Unigene0000901	gi|297727473|ref|NP_001176100.1|	3e-11	Os10g0351414 [Oryza sativa Japonica Group]	Unigene0001409	sp|Q8H0Y8|WRK41_ARATH	3e-06	Probable WRKY transcription factor 41 OS=Arabidopsis thaliana GN=WRKY41 PE=2 SV=2	Unigene0004864	alr4065	8e-31	COG4802	Ferredoxin-thioredoxin reductase, catalytic subunit	Unigene0004568	K03231	1e-48	zma:100286309	elongation factor 1-alpha	Unigene0009010	AT1G09150.1	1e-71	pseudouridine synthase and archaeosine transglycosylase (PUA) domain-containing protein
Unigene0000905	gi|116308978|emb|CAH66101.1|	9e-43	OSIGBa0132O24.3 [Oryza sativa Indica Group]	Unigene0001411	sp|Q9SZL8|FRS5_ARATH	2e-14	Protein FAR1-RELATED SEQUENCE 5 OS=Arabidopsis thaliana GN=FRS5 PE=2 SV=1	Unigene0004879	YCR011c_2	5e-11	COG1131	ABC-type multidrug transport system, ATPase component	Unigene0004577	K00121	2e-32	rcu:RCOM_0996200	S-(hydroxymethyl)glutathione dehydrogenase / alcohol dehydrogenase [EC:1.1.1.284 1.1.1.1]	Unigene0009011	AT1G09150.1	1e-105	pseudouridine synthase and archaeosine transglycosylase (PUA) domain-containing protein
Unigene0000915	gi|115480809|ref|NP_001063998.1|	3e-08	Os09g0572500 [Oryza sativa Japonica Group]	Unigene0001419	sp|P10978|POLX_TOBAC	3e-21	Retrovirus-related Pol polyprotein from transposon TNT 1-94 OS=Nicotiana tabacum PE=2 SV=1	Unigene0004921	all0985	2e-06	COG0761	Penicillin tolerance protein	Unigene0004578	K00121	2e-39	vvi:100258412	S-(hydroxymethyl)glutathione dehydrogenase / alcohol dehydrogenase [EC:1.1.1.284 1.1.1.1]	Unigene0009030	AT5G13120.2	7e-36	cyclophilin 20-2
Unigene0000921	gi|470117090|ref|XP_004294697.1|	3e-06	PREDICTED: auxin-induced protein 5NG4-like [Fragaria vesca subsp. vesca]	Unigene0001434	sp|Q7RV75|RS22_NEUCR	7e-52	40S ribosomal protein S22 OS=Neurospora crassa (strain ATCC 24698 / 74-OR23-1A / CBS 708.71 / DSM 1257 / FGSC 987) GN=rps-22 PE=3 SV=1	Unigene0004988	aq_1081_2	5e-20	COG0529	Adenylylsulfate kinase and related kinases	Unigene0004586	K02895	3e-41	vvi:100250357	large subunit ribosomal protein L24	Unigene0009041	AT2G47160.1	1e-78	HCO3- transporter family
Unigene0000922	gi|351722651|ref|NP_001238531.1|	1e-39	glutamine synthetase cytosolic isozyme 1 [Glycine max]	Unigene0001436	sp|Q7LHG5|YI31B_YEAST	7e-12	Transposon Ty3-I Gag-Pol polyprotein OS=Saccharomyces cerevisiae (strain ATCC 204508 / S288c) GN=TY3B-I PE=3 SV=2	Unigene0004997	Rv2334	2e-20	COG0031	Cysteine synthase	Unigene0004587	K01754	1e-08	vvi:100248644	threonine dehydratase [EC:4.3.1.19]	Unigene0009050	AT5G67470.1	4e-30	formin homolog 6
Unigene0000928	gi|514813765|ref|XP_004981664.1|	3e-16	PREDICTED: serine/threonine-protein phosphatase 7 long form homolog [Setaria italica]	Unigene0001448	sp|Q9LQ14|PPR96_ARATH	4e-35	Pentatricopeptide repeat-containing protein At1g62930, chloroplastic OS=Arabidopsis thaliana GN=At1g62930 PE=2 SV=2	Unigene0004998	CC2347	3e-09	COG1953	Cytosine/uracil/thiamine/allantoin permeases	Unigene0004597	K13495	2e-35	vvi:100262460	cis-zeatin O-glucosyltransferase [EC:2.4.1.215]	Unigene0009055	AT5G07020.1	5e-44	proline-rich family protein
Unigene0000933	gi|508727303|gb|EOY19200.1|	5e-50	Retrotransposon, unclassified-like protein [Theobroma cacao]	Unigene0001453	sp|P08640|MUC1_YEAST	1e-07	Flocculation protein FLO11 OS=Saccharomyces cerevisiae (strain ATCC 204508 / S288c) GN=MUC1 PE=1 SV=2	Unigene0005004	alr2445	5e-20	COG0576	Molecular chaperone GrpE (heat shock protein)	Unigene0004598	K13495	2e-12	pop:POPTR_808453	cis-zeatin O-glucosyltransferase [EC:2.4.1.215]	Unigene0009063	AT2G36460.2	1e-23	Aldolase superfamily protein
Unigene0000934	gi|22859192|emb|CAD45561.1|	9e-47	reverse transcriptase [Elaeis guineensis]	Unigene0001464	sp|P36044|MNN4_YEAST	6e-12	Protein MNN4 OS=Saccharomyces cerevisiae (strain ATCC 204508 / S288c) GN=MNN4 PE=4 SV=2	Unigene0005005	slr0348	7e-18	COG0761	Penicillin tolerance protein	Unigene0004624	K00517	1e-38	ath:AT4G37340	[EC:1.14.-.-]	Unigene0009064	AT2G36460.2	2e-32	Aldolase superfamily protein
Unigene0000948	gi|115470345|ref|NP_001058771.1|	2e-43	Os07g0119400 [Oryza sativa Japonica Group]	Unigene0001472	sp|Q40680|EF1D1_ORYSJ	2e-63	Elongation factor 1-delta 1 OS=Oryza sativa subsp. japonica GN=Os07g0614500 PE=2 SV=3	Unigene0005064	SPCC737.08	2e-24	COG5271	AAA ATPase containing von Willebrand factor type A (vWA) domain	Unigene0004648	K01531	4e-64	pop:POPTR_818433	Mg2+-importing ATPase [EC:3.6.3.2]	Unigene0009077	AT5G48300.1	6e-127	ADP glucose pyrophosphorylase 1
Unigene0000949	gi|514723951|ref|XP_004955371.1|	7e-49	PREDICTED: L-ascorbate oxidase homolog [Setaria italica]	Unigene0001479	sp|Q9C2P2|RS29_NEUCR	4e-25	40S ribosomal protein S29 OS=Neurospora crassa (strain ATCC 24698 / 74-OR23-1A / CBS 708.71 / DSM 1257 / FGSC 987) GN=rps-29 PE=3 SV=1	Unigene0005083	SPCC24B10.09	3e-16	COG1383	Ribosomal protein S17E	Unigene0004651	K03564	2e-31	rcu:RCOM_0709690	peroxiredoxin Q/BCP [EC:1.11.1.15]	Unigene0009091	AT1G02305.1	8e-59	Cysteine proteinases superfamily protein
Unigene0000956	gi|302792959|ref|XP_002978245.1|	5e-06	hypothetical protein SELMODRAFT_417977 [Selaginella moellendorffii]	Unigene0001487	sp|P49626|RL4B_YEAST	3e-16	60S ribosomal protein L4-B OS=Saccharomyces cerevisiae (strain ATCC 204508 / S288c) GN=RPL4B PE=1 SV=2	Unigene0005101	PA2827	1e-22	COG0229	Conserved domain frequently associated with peptide methionine sulfoxide reductase	Unigene0004662	K12316	9e-11	zma:100501905	lysosomal alpha-glucosidase [EC:3.2.1.20]	Unigene0009099	AT2G34250.2	7e-76	SecY protein transport family protein
Unigene0000957	gi|357125600|ref|XP_003564480.1|	3e-06	PREDICTED: cation/H(+) antiporter 15-like [Brachypodium distachyon]	Unigene0001491	sp|O24370|LOX21_SOLTU	1e-08	Linoleate 13S-lipoxygenase 2-1, chloroplastic OS=Solanum tuberosum GN=LOX2.1 PE=1 SV=1	Unigene0005123	SPAC9G1.10c	4e-06	COG5411	Phosphatidylinositol 5-phosphate phosphatase	Unigene0004705	K08775	2e-06	vvi:100241398	breast cancer 2 susceptibility protein	Unigene0009102	AT3G09740.1	2e-30	syntaxin of plants 71
Unigene0000958	gi|508777650|gb|EOY24906.1|	4e-12	Cation/H+ exchanger 18 isoform 1 [Theobroma cacao]	Unigene0001503	sp|Q42600|C84A1_ARATH	2e-20	Cytochrome P450 84A1 OS=Arabidopsis thaliana GN=CYP84A1 PE=2 SV=1	Unigene0005137	SPAC9.04	2e-08	COG2801	Transposase and inactivated derivatives	Unigene0004710	K12619	1e-08	osa:4349826	5'-3' exoribonuclease 2 [EC:3.1.13.-]	Unigene0009156	AT5G04140.1	4e-36	glutamate synthase 1
Unigene0000960	gi|356514845|ref|XP_003526113.1|	5e-35	PREDICTED: zinc finger protein CONSTANS-LIKE 4-like [Glycine max]	Unigene0001513	sp|A0PQC4|IF2_MYCUA	2e-06	Translation initiation factor IF-2 OS=Mycobacterium ulcerans (strain Agy99) GN=infB PE=3 SV=1	Unigene0005184	YKR099w	1e-08	COG5147	Myb superfamily proteins, including transcription factors and mRNA splicing factors	Unigene0004718	K08775	5e-07	vvi:100241398	breast cancer 2 susceptibility protein	Unigene0009157	AT2G41220.1	2e-119	glutamate synthase 2
Unigene0000962	gi|307101743|ref|YP_003875494.1|	4e-53	transport membrane protein [Silene latifolia]	Unigene0001523	sp|Q9FPQ6|GP1_CHLRE	2e-07	Vegetative cell wall protein gp1 OS=Chlamydomonas reinhardtii GN=GP1 PE=2 SV=1	Unigene0005185	ECU06g1020	6e-09	COG5147	Myb superfamily proteins, including transcription factors and mRNA splicing factors	Unigene0004730	K03006	5e-08	sbi:SORBI_05g019520	DNA-directed RNA polymerase II subunit RPB1 [EC:2.7.7.6]	Unigene0009161	AT2G47110.2	2e-15	ubiquitin 6
Unigene0000963	gi|377806996|ref|YP_005090428.1|	2e-18	orf1 gene product (mitochondrion) [Boea hygrometrica]	Unigene0001529	sp|Q2R1V8|GME2_ORYSJ	9e-28	GDP-mannose 3,5-epimerase 2 OS=Oryza sativa subsp. japonica GN=GME-2 PE=2 SV=2	Unigene0005190	VNG0422G	7e-06	COG2124	Cytochrome P450	Unigene0004731	K05849	8e-07	vvi:100250295	solute carrier family 8 (sodium/calcium exchanger)	Unigene0009175	AT1G33140.1	4e-50	Ribosomal protein L6 family
Unigene0000965	gi|460374391|ref|XP_004232994.1|	5e-07	PREDICTED: two-pore potassium channel 3-like [Solanum lycopersicum]	Unigene0001538	sp|Q9FVN0|AMT13_SOLLC	3e-33	Ammonium transporter 1 member 3 OS=Solanum lycopersicum GN=AMT1-3 PE=2 SV=1	Unigene0005195	lin1934_1	4e-15	COG0515	Serine/threonine protein kinase	Unigene0004742	K01535	5e-44	vvi:100265284	H+-transporting ATPase [EC:3.6.3.6]	Unigene0009185	AT5G27150.1	5e-37	Na+/H+ exchanger 1
Unigene0000967	gi|449461987|ref|XP_004148723.1|	9e-06	PREDICTED: leucine-rich repeat extensin-like protein 4-like, partial [Cucumis sativus]	Unigene0001544	sp|P14381|YTX2_XENLA	5e-19	Transposon TX1 uncharacterized 149 kDa protein OS=Xenopus laevis PE=4 SV=1	Unigene0005246	slr0942	2e-15	COG0656	Aldo/keto reductases, related to diketogulonate reductase	Unigene0004824	K01115	1e-45	osa:4347745	phospholipase D [EC:3.1.4.4]	Unigene0009203	AT1G16880.1	8e-54	uridylyltransferase-related
Unigene0000969	gi|18400697|ref|NP_565582.1|	9e-20	aminotransferase-like, plant mobile domain-containing protein [Arabidopsis thaliana]	Unigene0001550	sp|Q61329|ZFHX3_MOUSE	2e-07	Zinc finger homeobox protein 3 OS=Mus musculus GN=Zfhx3 PE=1 SV=1	Unigene0005250	SPAC23A1.08c	3e-23	COG2174	Ribosomal protein L34E	Unigene0004848	K06677	2e-99	vvi:100250469	condensin complex subunit 1	Unigene0009204	AT1G16880.1	1e-50	uridylyltransferase-related
Unigene0000970	gi|508701537|gb|EOX93433.1|	2e-07	Serine/threonine protein phosphatase 7 long form [Theobroma cacao]	Unigene0001554	sp|Q9LZS0|PTL_ARATH	1e-13	Trihelix transcription factor PTL OS=Arabidopsis thaliana GN=PTL PE=2 SV=1	Unigene0005253	all2748	9e-06	COG0666	FOG: Ankyrin repeat	Unigene0004921	K03527	3e-14	rcu:RCOM_0938310	4-hydroxy-3-methylbut-2-enyl diphosphate reductase [EC:1.17.1.2]	Unigene0009243	AT3G04120.1	2e-30	glyceraldehyde-3-phosphate dehydrogenase C subunit 1
Unigene0000971	gi|475549039|gb|EMT11188.1|	9e-19	Jasmonate O-methyltransferase [Aegilops tauschii]	Unigene0001558	sp|Q07065|CKAP4_HUMAN	4e-07	Cytoskeleton-associated protein 4 OS=Homo sapiens GN=CKAP4 PE=1 SV=2	Unigene0005256	SPAC1834.07	1e-26	COG5059	Kinesin-like protein	Unigene0004950	K01115	4e-06	vcn:VOLCADRAFT_99471	phospholipase D [EC:3.1.4.4]	Unigene0009244	AT1G13440.2	2e-31	glyceraldehyde-3-phosphate dehydrogenase C2
Unigene0000976	gi|351724655|ref|NP_001237065.1|	5e-55	14-3-3-like protein D [Glycine max]	Unigene0001563	sp|Q680Z7|PPR24_ARATH	5e-53	Pentatricopeptide repeat-containing protein At1g09220, mitochondrial OS=Arabidopsis thaliana GN=PCMP-E25 PE=2 SV=1	Unigene0005257	SPAC1834.07	7e-07	COG5059	Kinesin-like protein	Unigene0004972	K08360	4e-35	osa:4336503	cytochrome b-561	Unigene0009245	AT1G13440.2	3e-39	glyceraldehyde-3-phosphate dehydrogenase C2
Unigene0000978	gi|460383089|ref|XP_004237264.1|	4e-33	PREDICTED: 40S ribosomal protein S16-like isoform 1 [Solanum lycopersicum]	Unigene0001569	sp|Q9LEB4|RBP45_NICPL	4e-26	Polyadenylate-binding protein RBP45 OS=Nicotiana plumbaginifolia GN=RBP45 PE=1 SV=1	Unigene0005270	YJR145c	3e-25	COG1471	Ribosomal protein S4E	Unigene0004988	K00860	1e-41	sbi:SORBI_01g043710	adenylylsulfate kinase [EC:2.7.1.25]	Unigene0009255	AT3G57670.1	5e-72	C2H2-type zinc finger family protein
Unigene0000984	gi|356521508|ref|XP_003529397.1|	3e-59	PREDICTED: ferredoxin--nitrite reductase, chloroplastic-like [Glycine max]	Unigene0001574	sp|Q94AL9|AGT22_ARATH	1e-10	Alanine--glyoxylate aminotransferase 2 homolog 2, mitochondrial OS=Arabidopsis thaliana GN=AGT3 PE=2 SV=2	Unigene0005283	Rv0312	6e-06	COG0443	Molecular chaperone	Unigene0004996	K13034	6e-15	rcu:RCOM_1615850	L-3-cyanoalanine synthase/ cysteine synthase [EC:2.5.1.47 4.4.1.9]	Unigene0009256	AT3G57670.1	6e-39	C2H2-type zinc finger family protein
Unigene0000988	gi|508699785|gb|EOX91681.1|	2e-63	DNA-directed RNA polymerase II subunit RPB1 isoform 3 [Theobroma cacao]	Unigene0001576	sp|Q6X7K0|WOX1_ARATH	3e-06	WUSCHEL-related homeobox 1 OS=Arabidopsis thaliana GN=WOX1 PE=2 SV=2	Unigene0005377	sll0170	3e-15	COG0443	Molecular chaperone	Unigene0004997	K13034	8e-36	pop:POPTR_644475	L-3-cyanoalanine synthase/ cysteine synthase [EC:2.5.1.47 4.4.1.9]	Unigene0009428	AT3G13090.1	1e-65	multidrug resistance-associated protein 8
Unigene0000993	gi|357120446|ref|XP_003561938.1|	1e-125	PREDICTED: pentatricopeptide repeat-containing protein At2g16880-like [Brachypodium distachyon]	Unigene0001581	sp|Q9C9H9|PP114_ARATH	2e-37	Pentatricopeptide repeat-containing protein At1g71420 OS=Arabidopsis thaliana GN=PCMP-H70 PE=2 SV=1	Unigene0005391	CAC3373	7e-14	COG4677	Pectin methylesterase	Unigene0004998	K03457	9e-16	ath:AT5G03555	nucleobase:cation symporter-1, NCS1 family	Unigene0009430	ATCG00490.1	7e-75	ribulose-bisphosphate carboxylases
Unigene0000994	gi|61656653|emb|CAE04035.3|	2e-10	OSJNBb0068N06.11 [Oryza sativa Japonica Group]	Unigene0001612	sp|Q8H1S6|RU2B2_ARATH	7e-08	U2 small nuclear ribonucleoprotein B'' 2 OS=Arabidopsis thaliana GN=At1g06960 PE=1 SV=1	Unigene0005392	RSp0138	6e-06	COG4677	Pectin methylesterase	Unigene0005004	K03687	2e-39	zma:100284812	molecular chaperone GrpE	Unigene0009431	ATCG00490.1	2e-45	ribulose-bisphosphate carboxylases
Unigene0000997	gi|449483608|ref|XP_004156637.1|	6e-37	PREDICTED: DNA helicase MCM8-like [Cucumis sativus]	Unigene0001616	sp|Q8VZ40|PUB14_ARATH	2e-19	U-box domain-containing protein 14 OS=Arabidopsis thaliana GN=PUB14 PE=1 SV=1	Unigene0005397	alr0577	2e-10	COG0545	FKBP-type peptidyl-prolyl cis-trans isomerases 1	Unigene0005005	K03527	2e-39	vvi:100267479	4-hydroxy-3-methylbut-2-enyl diphosphate reductase [EC:1.17.1.2]	Unigene0009448	AT5G60390.2	1e-48	GTP binding Elongation factor Tu family protein
Unigene0001003	gi|297722697|ref|NP_001173712.1|	1e-20	Os03g0845100 [Oryza sativa Japonica Group]	Unigene0001624	sp|Q9ZVT9|C2GR1_ARATH	6e-31	C2 and GRAM domain-containing protein At1g03370 OS=Arabidopsis thaliana GN=At1g03370 PE=2 SV=4	Unigene0005413	SPAC22A12.01c	1e-11	COG1236	Predicted exonuclease of the beta-lactamase fold involved in RNA processing	Unigene0005014	K01051	6e-28	rcu:RCOM_1179060	pectinesterase [EC:3.1.1.11]	Unigene0009452	ATMG01360.1	3e-85	cytochrome oxidase
Unigene0001011	gi|58532044|emb|CAE05097.3|	8e-12	OSJNBa0009K15.17 [Oryza sativa Japonica Group]	Unigene0001625	sp|Q9LN01|PPR21_ARATH	8e-32	Pentatricopeptide repeat-containing protein At1g08070 OS=Arabidopsis thaliana GN=PCMP-H12 PE=2 SV=1	Unigene0005450	SPBC216.05	9e-65	COG5032	Phosphatidylinositol kinase and protein kinases of the PI-3 kinase family	Unigene0005021	K10691	9e-28	sbi:SORBI_07g010440	E3 ubiquitin-protein ligase UBR4 [EC:6.3.2.19]	Unigene0009473	AT5G48300.1	2e-67	ADP glucose pyrophosphorylase 1
Unigene0001012	gi|58532044|emb|CAE05097.3|	7e-11	OSJNBa0009K15.17 [Oryza sativa Japonica Group]	Unigene0001636	sp|Q8S528|AL2B7_ARATH	5e-26	Aldehyde dehydrogenase family 2 member B7, mitochondrial OS=Arabidopsis thaliana GN=ALDH2B7 PE=2 SV=2	Unigene0005504	SPBC18E5.04	1e-14	COG0197	Ribosomal protein L16/L10E	Unigene0005064	K14572	2e-32	sbi:SORBI_09g023420	midasin	Unigene0009474	AT5G48300.1	1e-42	ADP glucose pyrophosphorylase 1
Unigene0001013	gi|449460018|ref|XP_004147743.1|	5e-06	PREDICTED: uncharacterized protein LOC101213376 [Cucumis sativus]	Unigene0001640	sp|O80946|AB1G_ARATH	2e-41	ABC transporter G family member 1 OS=Arabidopsis thaliana GN=ABCG1 PE=2 SV=1	Unigene0005511	XF1267	3e-09	COG5297	Cellobiohydrolase A (1,4-beta-cellobiosidase A)	Unigene0005065	K14572	8e-18	vvi:100244657	midasin	Unigene0009493	AT1G20270.1	3e-35	2-oxoglutarate (2OG) and Fe(II)-dependent oxygenase superfamily protein
Unigene0001017	gi|225454494|ref|XP_002276948.1|	2e-59	PREDICTED: pentatricopeptide repeat-containing protein At4g01030, mitochondrial-like [Vitis vinifera]	Unigene0001641	sp|O80946|AB1G_ARATH	1e-27	ABC transporter G family member 1 OS=Arabidopsis thaliana GN=ABCG1 PE=2 SV=1	Unigene0005517	YJL191w	1e-50	COG0100	Ribosomal protein S11	Unigene0005083	K02962	9e-32	zma:100282953	small subunit ribosomal protein S17e	Unigene0009556	AT3G52930.1	9e-55	Aldolase superfamily protein
Unigene0001019	gi|297833228|ref|XP_002884496.1|	5e-21	pentatricopeptide repeat-containing protein [Arabidopsis lyrata subsp. lyrata]	Unigene0001668	sp|P0DI75|S61G2_ARATH	3e-22	Protein transport protein Sec61 subunit gamma-2 OS=Arabidopsis thaliana GN=SEC61G2 PE=3 SV=1	Unigene0005518	SPBC18H10.13	1e-16	COG0100	Ribosomal protein S11	Unigene0005109	K00695	5e-07	vvi:100252799	sucrose synthase [EC:2.4.1.13]	Unigene0009596	AT1G08200.1	4e-47	UDP-D-apiose/UDP-D-xylose synthase 2
Unigene0001020	gi|62861389|gb|AAY16796.1|	5e-07	early salt stress and cold acclimation-induced protein 2-3 [Lophopyrum elongatum]	Unigene0001675	sp|O64989|C90B1_ARATH	6e-13	Cytochrome P450 90B1 OS=Arabidopsis thaliana GN=CYP90B1 PE=1 SV=2	Unigene0005536	Cgl1939	5e-06	COG0532	Translation initiation factor 2 (IF-2; GTPase)	Unigene0005130	K05387	2e-09	ath:AT2G29110	glutamate receptor, ionotropic, other eukaryote	Unigene0009597	AT2G27860.1	5e-45	UDP-D-apiose/UDP-D-xylose synthase 1
Unigene0001024	gi|449524922|ref|XP_004169470.1|	8e-09	PREDICTED: uncharacterized LOC101222277 [Cucumis sativus]	Unigene0001678	sp|A4ULF8|METK_MEDFA	7e-76	S-adenosylmethionine synthase OS=Medicago falcata GN=SAMS PE=1 SV=1	Unigene0005541	ssl0020	1e-22	COG0633	Ferredoxin	Unigene0005148	K01611	4e-17	rcu:RCOM_1464770	S-adenosylmethionine decarboxylase [EC:4.1.1.50]	Unigene0009634	AT1G48350.1	6e-60	Ribosomal L18p/L5e family protein
Unigene0001025	gi|159487004|ref|XP_001701526.1|	2e-06	glyoxal or galactose oxidase [Chlamydomonas reinhardtii]	Unigene0001685	sp|Q9LI65|WTR24_ARATH	3e-17	WAT1-related protein At3g30340 OS=Arabidopsis thaliana GN=At3g30340 PE=2 SV=1	Unigene0005544	YOR054c	1e-06	COG0452	Phosphopantothenoylcysteine synthetase/decarboxylase	Unigene0005157	K11000	5e-22	vvi:100242081	callose synthase [EC:2.4.1.-]	Unigene0009700	AT3G47600.1	5e-68	myb domain protein 94
Unigene0001034	gi|474443741|gb|EMS68508.1|	1e-17	Serine/threonine-protein kinase fray2 [Triticum urartu]	Unigene0001686	sp|Q9M130|WTR29_ARATH	4e-07	WAT1-related protein At4g01440 OS=Arabidopsis thaliana GN=At4g01440 PE=2 SV=1	Unigene0005552	sll1322	2e-58	COG0356	F0F1-type ATP synthase, subunit a	Unigene0005166	K01723	5e-23	zma:542150	hydroperoxide dehydratase [EC:4.2.1.92]	Unigene0009703	AT1G69410.1	3e-83	eukaryotic elongation factor 5A-3
Unigene0001036	gi|226499566|ref|NP_001147483.1|	4e-09	ATP binding protein precursor [Zea mays]	Unigene0001687	sp|Q92253|RCO3_NEUCR	3e-33	Probable glucose transporter rco-3 OS=Neurospora crassa (strain ATCC 24698 / 74-OR23-1A / CBS 708.71 / DSM 1257 / FGSC 987) GN=rco-3 PE=3 SV=2	Unigene0005560	SPAC1805.13	3e-10	COG2163	Ribosomal protein L14E/L6E/L27E	Unigene0005184	K09422	1e-42	vvi:100268025	myb proto-oncogene protein, plant	Unigene0009747	AT2G37170.1	7e-48	plasma membrane intrinsic protein 2
Unigene0001037	gi|356504199|ref|XP_003520886.1|	1e-38	PREDICTED: probably inactive receptor-like protein kinase At2g46850-like [Glycine max]	Unigene0001695	sp|Q9SJG6|PP200_ARATH	1e-06	Pentatricopeptide repeat-containing protein At2g42920, chloroplastic OS=Arabidopsis thaliana GN=PCMP-E75 PE=2 SV=1	Unigene0005583	alr0237	5e-27	COG0260	Leucyl aminopeptidase	Unigene0005185	K09422	4e-40	vvi:100268025	myb proto-oncogene protein, plant	Unigene0009815	AT3G25690.3	3e-39	Hydroxyproline-rich glycoprotein family protein
Unigene0001041	gi|224090769|ref|XP_002309074.1|	4e-28	HLIP/One helix protein [Populus trichocarpa]	Unigene0001700	sp|A8MQA3|PP330_ARATH	1e-18	Pentatricopeptide repeat-containing protein At4g21065 OS=Arabidopsis thaliana GN=PCMP-H28 PE=2 SV=2	Unigene0005608	YIL082w-a_2	1e-11	COG2801	Transposase and inactivated derivatives	Unigene0005215	K08232	2e-12	ath:AT3G27820	monodehydroascorbate reductase (NADH) [EC:1.6.5.4]	Unigene0009821	AT5G42080.2	2e-33	dynamin-like protein
Unigene0001043	gi|157679148|dbj|BAF80453.1|	1e-57	DC1 domain containing protein [Nicotiana tabacum]	Unigene0001704	sp|Q39227|SMT2_ARATH	7e-44	24-methylenesterol C-methyltransferase 2 OS=Arabidopsis thaliana GN=SMT2 PE=1 SV=2	Unigene0005645	CAC2703	3e-08	COG0459	Chaperonin GroEL (HSP60 family)	Unigene0005229	K14431	5e-32	osa:4349800	transcription factor TGA	Unigene0009827	AT5G03150.1	9e-32	C2H2-like zinc finger protein
Unigene0001044	gi|157679148|dbj|BAF80453.1|	2e-57	DC1 domain containing protein [Nicotiana tabacum]	Unigene0001712	sp|P14381|YTX2_XENLA	2e-10	Transposon TX1 uncharacterized 149 kDa protein OS=Xenopus laevis PE=4 SV=1	Unigene0005647	sll1852	3e-30	COG0105	Nucleoside diphosphate kinase	Unigene0005249	K06685	2e-28	pop:POPTR_836365	maintenance of ploidy protein MOB1 (MPS1 binder 1)	Unigene0009869	AT5G43530.1	1e-57	Helicase protein with RING/U-box domain
Unigene0001052	gi|399920190|gb|AFP55537.1|	9e-31	retrotransposon polyprotein [Rosa rugosa]	Unigene0001714	sp|P92519|M810_ARATH	1e-07	Uncharacterized mitochondrial protein AtMg00810 OS=Arabidopsis thaliana GN=AtMg00810 PE=4 SV=1	Unigene0005652	all0921	3e-13	COG2146	Ferredoxin subunits of nitrite reductase and ring-hydroxylating dioxygenases	Unigene0005250	K02915	4e-49	pop:POPTR_823446	large subunit ribosomal protein L34e	Unigene0009929	AT5G02160.1	4e-28	unknown protein; FUNCTIONS IN: molecular_function unknown; INVOLVED IN: biological_process unknown; LOCATED IN: chloroplast thylakoid membrane; EXPRESSED IN: 23 plant structures; EXPRESSED DURING: 13 growth stages; Has 121 Blast hits to 121 proteins in 17 species: Archae - 0; Bacteria - 0; Metazoa - 0; Fungi - 0; Plants - 121; Viruses - 0; Other Eukaryotes - 0 (source: NCBI BLink).
Unigene0001053	gi|338746563|dbj|BAK41511.1|	7e-26	polyprotein [Arabidopsis thaliana]	Unigene0001718	sp|A2WXX3|RL51_ORYSI	3e-23	60S ribosomal protein L5-1 OS=Oryza sativa subsp. indica GN=RPL5A PE=2 SV=2	Unigene0005680	all4645	9e-21	COG0448	ADP-glucose pyrophosphorylase	Unigene0005270	K02987	2e-33	vvi:100262686	small subunit ribosomal protein S4e	Unigene0009930	AT3G15840.3	9e-80	post-illumination chlorophyll fluorescence increase
Unigene0001059	gi|414592137|tpg|DAA42708.1|	1e-25	TPA: hypothetical protein ZEAMMB73_985621 [Zea mays]	Unigene0001720	sp|Q9M316|PP292_ARATH	2e-38	Pentatricopeptide repeat-containing protein At3g61520, mitochondrial OS=Arabidopsis thaliana GN=At3g61520 PE=2 SV=1	Unigene0005681	all4645	6e-23	COG0448	ADP-glucose pyrophosphorylase	Unigene0005358	K13201	5e-28	ath:AT1G17370	nucleolysin TIA-1/TIAR	Unigene0009947	AT3G27850.1	2e-34	ribosomal protein L12-C
Unigene0001060	gi|414592137|tpg|DAA42708.1|	1e-10	TPA: hypothetical protein ZEAMMB73_985621 [Zea mays]	Unigene0001733	sp|P23704|ATPB_NEUCR	2e-59	ATP synthase subunit beta, mitochondrial OS=Neurospora crassa (strain ATCC 24698 / 74-OR23-1A / CBS 708.71 / DSM 1257 / FGSC 987) GN=atp-2 PE=2 SV=1	Unigene0005695	SPAC18G6.03	4e-19	COG1100	GTPase SAR1 and related small G proteins	Unigene0005377	K03283	1e-17	ath:AT5G49910	heat shock 70kDa protein 1/8	Unigene0010013	AT4G14960.1	7e-63	Tubulin/FtsZ family protein
Unigene0001071	gi|356537503|ref|XP_003537266.1|	2e-24	PREDICTED: probable beta-1,4-xylosyltransferase IRX9-like [Glycine max]	Unigene0001740	sp|Q6PQQ4|BBM_ARATH	9e-31	AP2-like ethylene-responsive transcription factor BBM OS=Arabidopsis thaliana GN=BBM PE=2 SV=2	Unigene0005697	AGl379	3e-29	COG1052	Lactate dehydrogenase and related dehydrogenases	Unigene0005391	K01051	1e-48	rcu:RCOM_1611040	pectinesterase [EC:3.1.1.11]	Unigene0010014	AT4G14960.1	2e-35	Tubulin/FtsZ family protein
Unigene0001072	gi|470131287|ref|XP_004301528.1|	9e-20	PREDICTED: pentatricopeptide repeat-containing protein At5g46460, mitochondrial-like [Fragaria vesca subsp. vesca]	Unigene0001750	sp|Q9SJZ3|PP169_ARATH	6e-24	Pentatricopeptide repeat-containing protein At2g22410, mitochondrial OS=Arabidopsis thaliana GN=PCMP-E28 PE=2 SV=1	Unigene0005702	Q0105	2e-32	COG1290	Cytochrome b subunit of the bc complex	Unigene0005392	K01051	4e-28	rcu:RCOM_1611040	pectinesterase [EC:3.1.1.11]	Unigene0010035	AT2G45190.1	1e-39	Plant-specific transcription factor YABBY family protein
Unigene0001085	gi|514808698|ref|XP_004979185.1|	5e-86	PREDICTED: vacuolar amino acid transporter 1-like [Setaria italica]	Unigene0001761	sp|Q8LGU1|AB8C_ARATH	7e-56	ABC transporter C family member 8 OS=Arabidopsis thaliana GN=ABCC8 PE=2 SV=3	Unigene0005703	RC0359	3e-23	COG1290	Cytochrome b subunit of the bc complex	Unigene0005414	K00857	5e-20	vvi:100262452	thymidine kinase [EC:2.7.1.21]	Unigene0010054	AT1G73860.1	1e-39	P-loop containing nucleoside triphosphate hydrolases superfamily protein
Unigene0001089	gi|22087209|gb|AAM90881.1|AF487819_1	3e-12	RPS2 [Arabidopsis thaliana]	Unigene0001776	sp|Q8GXL7|GAT24_ARATH	3e-17	GATA transcription factor 24 OS=Arabidopsis thaliana GN=GATA24 PE=2 SV=2	Unigene0005743	SPBC106.15	2e-17	COG1443	Isopentenyldiphosphate isomerase	Unigene0005450	K06640	2e-147	pop:POPTR_818220	ataxia telangiectasia and Rad3 related [EC:2.7.11.1]	Unigene0010085	AT5G06600.3	8e-51	ubiquitin-specific protease 12
Unigene0001090	gi|359493751|ref|XP_002279982.2|	8e-15	PREDICTED: disease resistance protein At4g27190-like [Vitis vinifera]	Unigene0001782	sp|Q9ZQE6|CML1_ARATH	2e-21	Calmodulin-like protein 1 OS=Arabidopsis thaliana GN=CML1 PE=2 SV=1	Unigene0005773	SPAC1610.03c	4e-08	COG0724	RNA-binding proteins (RRM domain)	Unigene0005478	K11138	7e-27	rcu:RCOM_0272150	telomere-associated protein RIF1	Unigene0010086	AT5G06600.3	2e-49	ubiquitin-specific protease 12
Unigene0001097	gi|28416687|gb|AAO42874.1|	2e-24	At1g70550 [Arabidopsis thaliana]	Unigene0001811	sp|Q9LUB9|Y5813_ARATH	1e-18	BTB/POZ domain-containing protein At5g48130 OS=Arabidopsis thaliana GN=At5g48130 PE=2 SV=1	Unigene0005778	SPCC1919.10c	2e-10	COG5022	Myosin heavy chain	Unigene0005504	K02866	7e-35	vvi:100262228	large subunit ribosomal protein L10e	Unigene0010087	AT5G06600.3	5e-54	ubiquitin-specific protease 12
Unigene0001098	gi|168000270|ref|XP_001752839.1|	8e-15	predicted protein [Physcomitrella patens subsp. patens]	Unigene0001818	sp|O00401|WASL_HUMAN	1e-09	Neural Wiskott-Aldrich syndrome protein OS=Homo sapiens GN=WASL PE=1 SV=2	Unigene0005792	alr3344	8e-44	COG0021	Transketolase	Unigene0005511	K13459	2e-34	vvi:100254298	disease resistance protein RPS2	Unigene0010103	AT2G16060.1	4e-48	hemoglobin 1
Unigene0001103	gi|116310215|emb|CAH67225.1|	7e-63	OSIGBa0145M07.7 [Oryza sativa Indica Group]	Unigene0001824	sp|Q0ULD0|NACB_PHANO	2e-48	Nascent polypeptide-associated complex subunit beta OS=Phaeosphaeria nodorum (strain SN15 / ATCC MYA-4574 / FGSC 10173) GN=EGD1 PE=3 SV=1	Unigene0005825	SMc00010	2e-09	COG0843	Heme/copper-type cytochrome/quinol oxidases, subunit 1	Unigene0005517	K02955	1e-54	zma:100192550	small subunit ribosomal protein S14e	Unigene0010164	AT2G16060.1	6e-43	hemoglobin 1
Unigene0001104	gi|440577308|emb|CCI55315.1|	2e-06	PH01B001I13.11 [Phyllostachys edulis]	Unigene0001840	sp|P80269|NDUS8_SOLTU	6e-32	NADH dehydrogenase [ubiquinone] iron-sulfur protein 8, mitochondrial OS=Solanum tuberosum PE=1 SV=2	Unigene0005826	RC0553	2e-33	COG0843	Heme/copper-type cytochrome/quinol oxidases, subunit 1	Unigene0005518	K02955	3e-29	vvi:100248468	small subunit ribosomal protein S14e	Unigene0010197	AT4G37530.2	2e-45	Peroxidase superfamily protein
Unigene0001107	gi|38344244|emb|CAD41337.2|	6e-18	OJ991113_30.21 [Oryza sativa Japonica Group]	Unigene0001846	sp|P10978|POLX_TOBAC	3e-06	Retrovirus-related Pol polyprotein from transposon TNT 1-94 OS=Nicotiana tabacum PE=2 SV=1	Unigene0005860	slr0599	2e-07	COG0515	Serine/threonine protein kinase	Unigene0005523	K12619	8e-10	osa:4349826	5'-3' exoribonuclease 2 [EC:3.1.13.-]	Unigene0010219	AT2G45430.1	1e-24	AT-hook motif nuclear-localized protein 22
Unigene0001111	gi|508723586|gb|EOY15483.1|	1e-07	UDP-Glycosyltransferase superfamily protein [Theobroma cacao]	Unigene0001852	sp|P0C132|IAA30_ORYSJ	1e-24	Auxin-responsive protein IAA30 OS=Oryza sativa subsp. japonica GN=IAA30 PE=2 SV=1	Unigene0005962	Rv2334	5e-40	COG0031	Cysteine synthase	Unigene0005541	K02639	1e-49	zma:542276	ferredoxin	Unigene0010220	AT5G20830.2	2e-179	sucrose synthase 1
Unigene0001112	gi|460387370|ref|XP_004239350.1|	1e-32	PREDICTED: methyl-CpG-binding domain-containing protein 9-like [Solanum lycopersicum]	Unigene0001856	sp|P51615|MAOX_VITVI	3e-36	NADP-dependent malic enzyme OS=Vitis vinifera PE=2 SV=1	Unigene0005975	YHR174w	1e-17	COG0148	Enolase	Unigene0005544	K08057	5e-41	zma:542732	calreticulin	Unigene0010246	ATMG00180.1	1e-50	cytochrome C biogenesis 452
Unigene0001113	gi|475594108|gb|EMT22608.1|	2e-15	Cytochrome P450 90B1 [Aegilops tauschii]	Unigene0001857	sp|Q9CA83|MAOP4_ARATH	3e-43	NADP-dependent malic enzyme 4, chloroplastic OS=Arabidopsis thaliana GN=NADP-ME4 PE=1 SV=1	Unigene0005985	Cgl1939	1e-06	COG0532	Translation initiation factor 2 (IF-2; GTPase)	Unigene0005552	K02108	5e-75	pop:Poptr_cp008	F-type H+-transporting ATPase subunit a [EC:3.6.3.14]	Unigene0010329	AT3G43190.1	6e-126	sucrose synthase 4
Unigene0001114	gi|225430778|ref|XP_002267187.1|	3e-15	PREDICTED: cytochrome P450 90B1-like [Vitis vinifera]	Unigene0001858	sp|Q9SRX2|RL191_ARATH	1e-55	60S ribosomal protein L19-1 OS=Arabidopsis thaliana GN=RPL19A PE=2 SV=1	Unigene0006001	YPO2725	7e-10	COG3501	Uncharacterized protein conserved in bacteria	Unigene0005557	K08245	3e-15	pop:POPTR_834438	phytepsin [EC:3.4.23.40]	Unigene0010346	AT5G13630.1	1e-82	magnesium-chelatase subunit chlH, chloroplast, putative / Mg-protoporphyrin IX chelatase, putative (CHLH)
Unigene0001118	gi|224135203|ref|XP_002327591.1|	2e-07	cc-nbs-lrr resistance protein [Populus trichocarpa]	Unigene0001870	sp|P92519|M810_ARATH	8e-36	Uncharacterized mitochondrial protein AtMg00810 OS=Arabidopsis thaliana GN=AtMg00810 PE=4 SV=1	Unigene0006016	Rv3876	3e-06	COG0455	ATPases involved in chromosome partitioning	Unigene0005560	K02875	1e-38	vvi:100260208	large subunit ribosomal protein L14e	Unigene0010515	AT3G51895.1	1e-33	sulfate transporter 3;1
Unigene0001122	gi|508712382|gb|EOY04279.1|	3e-14	Non-LTR retroelement reverse transcriptase-like [Theobroma cacao]	Unigene0001871	sp|P04146|COPIA_DROME	1e-11	Copia protein OS=Drosophila melanogaster GN=GIP PE=1 SV=3	Unigene0006046	STM4009	3e-33	COG1217	Predicted membrane GTPase involved in stress response	Unigene0005583	K01255	5e-40	vvi:100250183	leucyl aminopeptidase [EC:3.4.11.1]	Unigene0010526	AT1G08260.1	2e-65	DNA polymerase epsilon catalytic subunit
Unigene0001123	gi|113205274|gb|ABI34321.1|	1e-06	RNase H family protein [Solanum demissum]	Unigene0001876	sp|P61430|SYCP2_ARATH	4e-18	Synaptonemal complex protein 2 OS=Arabidopsis thaliana GN=ZYP1B PE=2 SV=1	Unigene0006051	DR2291	2e-06	COG0739	Membrane proteins related to metalloendopeptidases	Unigene0005607	K05929	3e-27	rcu:RCOM_0161380	phosphoethanolamine N-methyltransferase [EC:2.1.1.103]	Unigene0010533	AT1G15820.1	1e-37	light harvesting complex photosystem II subunit 6
Unigene0001124	gi|302828408|ref|XP_002945771.1|	2e-14	pathogenesis-related protein 1-like protein [Volvox carteri f. nagariensis]	Unigene0001879	sp|Q9FKM5|XRCC3_ARATH	6e-18	DNA repair protein XRCC3 homolog OS=Arabidopsis thaliana GN=XRCC3 PE=1 SV=1	Unigene0006088	RSc0663	2e-06	COG1512	Beta-propeller domains of methanol dehydrogenase type	Unigene0005647	K00940	2e-47	sbi:SORBI_01g028830	nucleoside-diphosphate kinase [EC:2.7.4.6]	Unigene0010560	AT4G40030.2	2e-94	Histone superfamily protein
Unigene0001126	gi|530736028|gb|EQC34270.1|	3e-23	30S ribosomal protein S10e [Saprolegnia diclina VS20]	Unigene0001890	sp|Q9LHS7|GPAT7_ARATH	1e-19	Glycerol-3-phosphate acyltransferase 7 OS=Arabidopsis thaliana GN=GPAT7 PE=1 SV=1	Unigene0006095	slr0399	4e-12	COG0702	Predicted nucleoside-diphosphate-sugar epimerases	Unigene0005673	K10717	7e-30	vvi:100258332	cytokinin trans-hydroxylase	Unigene0010683	AT5G14870.1	3e-70	cyclic nucleotide-gated channel 18
Unigene0001127	gi|356537186|ref|XP_003537110.1|	6e-72	PREDICTED: photosystem II reaction center PSB28 protein, chloroplastic-like [Glycine max]	Unigene0001897	sp|Q9FMF6|PP444_ARATH	5e-13	Pentatricopeptide repeat-containing protein At5g64320, mitochondrial OS=Arabidopsis thaliana GN=At5g64320 PE=2 SV=1	Unigene0006106	slr0898	3e-23	COG0155	Sulfite reductase, beta subunit (hemoprotein)	Unigene0005680	K00975	1e-36	rcu:RCOM_0913740	glucose-1-phosphate adenylyltransferase [EC:2.7.7.27]	Unigene0010695	AT3G51160.1	9e-96	NAD(P)-binding Rossmann-fold superfamily protein
Unigene0001131	gi|113205290|gb|ABI34329.1|	3e-21	Integrase core domain containing protein [Solanum demissum]	Unigene0001898	sp|Q9CA56|PP121_ARATH	2e-27	Pentatricopeptide repeat-containing protein At1g74600, chloroplastic OS=Arabidopsis thaliana GN=PCMP-E69 PE=2 SV=1	Unigene0006165	YPO2725	6e-10	COG3501	Uncharacterized protein conserved in bacteria	Unigene0005681	K00975	2e-36	rcu:RCOM_0913740	glucose-1-phosphate adenylyltransferase [EC:2.7.7.27]	Unigene0010696	AT3G51160.1	1e-25	NAD(P)-binding Rossmann-fold superfamily protein
Unigene0001137	gi|474205215|gb|EMS58697.1|	7e-06	Serine carboxypeptidase-like 18 [Triticum urartu]	Unigene0001899	sp|Q9SMZ2|PP347_ARATH	8e-54	Pentatricopeptide repeat-containing protein At4g33170 OS=Arabidopsis thaliana GN=PCMP-H53 PE=3 SV=1	Unigene0006173	XF0818	1e-17	COG2730	Endoglucanase	Unigene0005694	K00454	1e-27	vvi:100243312	lipoxygenase [EC:1.13.11.12]	Unigene0010709	AT5G17170.1	8e-62	rubredoxin family protein
Unigene0001138	gi|397588367|gb|EJK54243.1|	3e-06	hypothetical protein THAOC_26155 [Thalassiosira oceanica]	Unigene0001903	sp|Q7LHG5|YI31B_YEAST	4e-15	Transposon Ty3-I Gag-Pol polyprotein OS=Saccharomyces cerevisiae (strain ATCC 204508 / S288c) GN=TY3B-I PE=3 SV=2	Unigene0006186	MA0746	9e-08	COG0607	Rhodanese-related sulfurtransferase	Unigene0005695	K07976	2e-34	osa:4347642	Rab family, other	Unigene0010773	AT1G22850.1	7e-36	SNARE associated Golgi protein family
Unigene0001144	gi|89179427|gb|ABD63162.1|	4e-15	RNase H family protein [Asparagus officinalis]	Unigene0001911	sp|Q38834|R13L4_ARATH	3e-07	Disease resistance RPP13-like protein 4 OS=Arabidopsis thaliana GN=RPP13L4 PE=2 SV=2	Unigene0006190	SPCC5E4.04	1e-08	COG5155	Separase, a protease involved in sister chromatid separation	Unigene0005702	K00412	8e-23	cme:CMW007C	ubiquinol-cytochrome c reductase cytochrome b subunit [EC:1.10.2.2]	Unigene0010774	AT1G22850.1	3e-30	SNARE associated Golgi protein family
Unigene0001147	gi|514820191|ref|XP_004984785.1|	1e-16	PREDICTED: integrator complex subunit 4-like isoform X5 [Setaria italica]	Unigene0001919	sp|Q9FHF9|PP419_ARATH	1e-17	Pentatricopeptide repeat-containing protein At5g46460, mitochondrial OS=Arabidopsis thaliana GN=PCMP-H49 PE=2 SV=1	Unigene0006224	YBR296c	3e-09	COG0306	Phosphate/sulphate permeases	Unigene0005703	K00412	3e-24	cme:CMW007C	ubiquinol-cytochrome c reductase cytochrome b subunit [EC:1.10.2.2]	Unigene0010818	AT2G42600.1	7e-55	phosphoenolpyruvate carboxylase 2
Unigene0001148	gi|357506205|ref|XP_003623391.1|	2e-20	Integrator complex subunit [Medicago truncatula]	Unigene0001921	sp|P29382|SEP1_ARATH	2e-17	Developmental protein SEPALLATA 1 OS=Arabidopsis thaliana GN=SEP1 PE=1 SV=2	Unigene0006230	YPR052c	4e-06	COG5648	Chromatin-associated proteins containing the HMG domain	Unigene0005733	K10395	1e-19	vvi:100247280	kinesin family member 4/7/21/27	Unigene0010852	AT1G64230.2	1e-104	ubiquitin-conjugating enzyme 28
Unigene0001155	gi|109452918|gb|ABG33939.1|	2e-07	HKT8 [Triticum monococcum]	Unigene0001934	sp|Q9FFW5|PERK8_ARATH	3e-06	Proline-rich receptor-like protein kinase PERK8 OS=Arabidopsis thaliana GN=PERK8 PE=1 SV=1	Unigene0006234	YLR340w	6e-18	COG0244	Ribosomal protein L10	Unigene0005743	K01823	3e-39	vvi:100241072	isopentenyl-diphosphate delta-isomerase [EC:5.3.3.2]	Unigene0010924	AT4G27440.2	1e-48	protochlorophyllide oxidoreductase B
Unigene0001157	gi|449443123|ref|XP_004139330.1|	2e-20	PREDICTED: GDP-mannose transporter GONST4-like [Cucumis sativus]	Unigene0001936	sp|Q3E9B8|AB23G_ARATH	6e-28	ABC transporter G family member 23 OS=Arabidopsis thaliana GN=ABCG23 PE=2 SV=1	Unigene0006235	SPCC18.14c	1e-15	COG0244	Ribosomal protein L10	Unigene0005751	K09873	2e-27	ath:AT4G17340	aquaporin TIP	Unigene0010925	AT5G54190.2	1e-58	protochlorophyllide oxidoreductase A
Unigene0001159	gi|297836448|ref|XP_002886106.1|	6e-28	phosphate-responsive 1 family protein [Arabidopsis lyrata subsp. lyrata]	Unigene0001939	sp|Q8BTI8|SRRM2_MOUSE	8e-10	Serine/arginine repetitive matrix protein 2 OS=Mus musculus GN=Srrm2 PE=1 SV=3	Unigene0006262	Rv3876	2e-14	COG0455	ATPases involved in chromosome partitioning	Unigene0005769	K10406	6e-31	rcu:RCOM_0409820	kinesin family member C2/C3	Unigene0010959	AT5G34850.1	1e-35	purple acid phosphatase 26
Unigene0001162	gi|449516663|ref|XP_004165366.1|	3e-16	PREDICTED: KH domain-containing protein At4g18375-like [Cucumis sativus]	Unigene0001940	sp|Q8BTI8|SRRM2_MOUSE	1e-09	Serine/arginine repetitive matrix protein 2 OS=Mus musculus GN=Srrm2 PE=1 SV=3	Unigene0006285	SPAPB1E7.12	9e-24	COG2125	Ribosomal protein S6E (S10)	Unigene0005773	K13126	4e-38	rcu:RCOM_0812530	polyadenylate-binding protein	Unigene0011015	AT5G02010.1	9e-29	RHO guanyl-nucleotide exchange factor 7
Unigene0001163	gi|508783589|gb|EOY30845.1|	9e-22	Leucine-rich repeat family protein [Theobroma cacao]	Unigene0001948	sp|P07987|GUX2_HYPJE	5e-19	Exoglucanase 2 OS=Hypocrea jecorina GN=cbh2 PE=1 SV=1	Unigene0006311	YNL067w	1e-35	COG0097	Ribosomal protein L6P/L9E	Unigene0005792	K00615	4e-52	sbi:SORBI_10g002220	transketolase [EC:2.2.1.1]	Unigene0011017	AT5G02010.1	9e-39	RHO guanyl-nucleotide exchange factor 7
Unigene0001164	gi|460413353|ref|XP_004252054.1|	4e-38	PREDICTED: leucine-rich repeat extensin-like protein 4-like [Solanum lycopersicum]	Unigene0001949	sp|Q9SLC4|ATL40_ARATH	2e-19	RING-H2 finger protein ATL40 OS=Arabidopsis thaliana GN=ATL40 PE=2 SV=1	Unigene0006349	YKR066c	1e-08	COG0376	Catalase (peroxidase I)	Unigene0005825	K02256	2e-15	ppp:PhpafMp01	cytochrome c oxidase subunit I [EC:1.9.3.1]	Unigene0011041	AT5G49910.1	2e-37	chloroplast heat shock protein 70-2
Unigene0001166	gi|502092955|ref|XP_004489839.1|	1e-06	PREDICTED: leucine-rich repeat extensin-like protein 3-like [Cicer arietinum]	Unigene0001950	sp|P93329|NO20_MEDTR	2e-06	Early nodulin-20 OS=Medicago truncatula GN=ENOD20 PE=3 SV=1	Unigene0006398	SPBC359.05	4e-15	COG1132	ABC-type multidrug transport system, ATPase and permease components	Unigene0005826	K02256	6e-39	ppp:PhpafMp01	cytochrome c oxidase subunit I [EC:1.9.3.1]	Unigene0011067	AT4G15890.1	1e-35	binding
Unigene0001170	gi|21740779|emb|CAD41256.1|	1e-08	OSJNBa0067K08.6 [Oryza sativa Japonica Group]	Unigene0001967	sp|P31023|DLDH_PEA	3e-147	Dihydrolipoyl dehydrogenase, mitochondrial OS=Pisum sativum GN=LPD PE=1 SV=2	Unigene0006400	YOR054c	2e-07	COG0452	Phosphopantothenoylcysteine synthetase/decarboxylase	Unigene0005830	K03098	3e-31	rcu:RCOM_0700620	outer membrane lipoprotein Blc	Unigene0011106	AT5G40820.1	5e-32	Ataxia telangiectasia-mutated and RAD3-related
Unigene0001172	gi|449443147|ref|XP_004139342.1|	7e-06	PREDICTED: proline-rich receptor-like protein kinase PERK1-like [Cucumis sativus]	Unigene0001974	sp|Q9SVH3|PP328_ARATH	4e-57	Pentatricopeptide repeat-containing protein At4g20740 OS=Arabidopsis thaliana GN=At4g20740 PE=3 SV=1	Unigene0006420	YER103w	1e-36	COG0443	Molecular chaperone	Unigene0005862	K05391	3e-07	ath:AT4G30360	cyclic nucleotide gated channel, other eukaryote	Unigene0011141	AT1G02170.1	2e-49	metacaspase 1
Unigene0001173	gi|3402191|emb|CAA06411.1|	4e-32	40S ribosomal protein S11 [Cyanophora paradoxa]	Unigene0001985	sp|Q9FJY7|PP449_ARATH	1e-22	Pentatricopeptide repeat-containing protein At5g66520 OS=Arabidopsis thaliana GN=PCMP-H61 PE=2 SV=1	Unigene0006421	SPAC13G7.02c	3e-18	COG0443	Molecular chaperone	Unigene0005871	K13946	4e-18	vvi:100243769	auxin influx carrier (AUX1 LAX family)	Unigene0011175	AT3G47340.3	4e-43	glutamine-dependent asparagine synthase 1
Unigene0001175	gi|359483750|ref|XP_002269533.2|	1e-24	PREDICTED: pentatricopeptide repeat-containing protein At4g20770-like [Vitis vinifera]	Unigene0001986	sp|Q9LS72|PP261_ARATH	6e-16	Pentatricopeptide repeat-containing protein At3g29230 OS=Arabidopsis thaliana GN=PCMP-E27 PE=2 SV=1	Unigene0006438	Cgl2186_1	1e-07	COG0328	Ribonuclease HI	Unigene0005877	K08235	3e-56	pop:POPTR_423757	xyloglucan:xyloglucosyl transferase [EC:2.4.1.207]	Unigene0011250	AT3G15190.1	2e-42	chloroplast 30S ribosomal protein S20, putative
Unigene0001176	gi|508712120|gb|EOY04017.1|	3e-15	Concanavalin A-like lectin protein kinase family protein [Theobroma cacao]	Unigene0001987	sp|Q94CH6|EXL3_ARATH	3e-37	GDSL esterase/lipase EXL3 OS=Arabidopsis thaliana GN=EXL3 PE=2 SV=1	Unigene0006445	BH3238	9e-08	COG0775	Nucleoside phosphorylase	Unigene0005888	K11596	2e-06	vvi:100256320	argonaute	Unigene0011263	AT1G12740.1	2e-39	cytochrome P450, family 87, subfamily A, polypeptide 2
Unigene0001182	gi|356559911|ref|XP_003548239.1|	2e-36	PREDICTED: CDGSH iron-sulfur domain-containing protein 2-like [Glycine max]	Unigene0001990	sp|P92520|M820_ARATH	9e-13	Uncharacterized mitochondrial protein AtMg00820 OS=Arabidopsis thaliana GN=AtMg00820 PE=4 SV=1	Unigene0006447	alr4344_2	5e-75	COG0069	Glutamate synthase domain 2	Unigene0005926	K11492	1e-09	pop:POPTR_553972	condensin-2 complex subunit G2	Unigene0011315	AT5G62710.1	4e-31	Leucine-rich repeat protein kinase family protein
Unigene0001183	gi|473984287|gb|EMS51669.1|	3e-19	60S ribosomal protein L39 [Triticum urartu]	Unigene0001994	sp|Q9SHI1|IF2C_ARATH	2e-20	Translation initiation factor IF-2, chloroplastic OS=Arabidopsis thaliana GN=At1g17220 PE=2 SV=2	Unigene0006474	SPAC664.10	1e-23	COG5059	Kinesin-like protein	Unigene0005962	K01738	1e-53	osa:4340142	cysteine synthase A [EC:2.5.1.47]	Unigene0011381	AT3G44050.1	7e-40	P-loop containing nucleoside triphosphate hydrolases superfamily protein
Unigene0001184	gi|473984287|gb|EMS51669.1|	3e-19	60S ribosomal protein L39 [Triticum urartu]	Unigene0001995	sp|O81360|ABA2_PRUAR	2e-37	Zeaxanthin epoxidase, chloroplastic OS=Prunus armeniaca PE=2 SV=1	Unigene0006478	SPAC2E12.02.02	4e-06	COG5169	Heat shock transcription factor	Unigene0005975	K01689	1e-26	zma:732811	enolase [EC:4.2.1.11]	Unigene0011417	AT4G04640.1	9e-56	ATPase, F1 complex, gamma subunit protein
Unigene0001186	gi|224121336|ref|XP_002318557.1|	2e-46	aminophospholipid ATPase [Populus trichocarpa]	Unigene0001999	sp|Q04648|CCBS_OENBE	6e-139	Probable cytochrome c biosynthesis protein OS=Oenothera berteriana PE=2 SV=3	Unigene0006506	YBR296c	3e-17	COG0306	Phosphate/sulphate permeases	Unigene0005994	K08054	6e-23	vvi:100259611	calnexin	Unigene0011428	AT3G53510.1	1e-56	ABC-2 type transporter family protein
Unigene0001187	gi|224121336|ref|XP_002318557.1|	9e-43	aminophospholipid ATPase [Populus trichocarpa]	Unigene0002005	sp|A9L986|RPOC2_LEMMI	0	DNA-directed RNA polymerase subunit beta'' OS=Lemna minor GN=rpoC2 PE=3 SV=1	Unigene0006521	YDL140c	9e-07	COG0086	DNA-directed RNA polymerase, beta' subunit/160 kD subunit	Unigene0006001	K01051	2e-50	rcu:RCOM_1179070	pectinesterase [EC:3.1.1.11]	Unigene0011489	AT4G15530.3	4e-57	pyruvate orthophosphate dikinase
Unigene0001188	gi|3513745|gb|AAC33961.1|	5e-08	contains similarity to reverse trancriptase (Pfam: rvt.hmm, score: 42.57) [Arabidopsis thaliana]	Unigene0002019	sp|Q9ZQ98|U73C2_ARATH	3e-14	UDP-glycosyltransferase 73C2 OS=Arabidopsis thaliana GN=UGT73C2 PE=3 SV=1	Unigene0006541	sll1808	7e-27	COG0094	Ribosomal protein L5	Unigene0006024	K08740	5e-28	pop:POPTR_589877	DNA mismatch repair protein MSH4	Unigene0011565	AT5G56110.1	9e-26	myb domain protein 103
Unigene0001191	gi|38569190|emb|CAE02978.3|	2e-09	OSJNBa0086B14.15 [Oryza sativa Japonica Group]	Unigene0002027	sp|P04146|COPIA_DROME	1e-20	Copia protein OS=Drosophila melanogaster GN=GIP PE=1 SV=3	Unigene0006561	YIL082w-a_2	3e-13	COG2801	Transposase and inactivated derivatives	Unigene0006046	K06207	1e-75	vvi:100264026	GTP-binding protein	Unigene0011585	AT3G57880.1	6e-104	Calcium-dependent lipid-binding (CaLB domain) plant phosphoribosyltransferase family protein
Unigene0001196	gi|225430093|ref|XP_002284572.1|	7e-24	PREDICTED: dnaJ homolog subfamily B member 13 isoform 1 [Vitis vinifera]	Unigene0002029	sp|O49399|PP321_ARATH	6e-30	Pentatricopeptide repeat-containing protein At4g18840 OS=Arabidopsis thaliana GN=PCMP-E101 PE=3 SV=2	Unigene0006651	Rv3432c	4e-08	COG0076	Glutamate decarboxylase and related PLP-dependent proteins	Unigene0006047	K11269	5e-24	vvi:100244400	chromosome transmission fidelity protein 18	Unigene0011656	AT1G04920.1	2e-43	sucrose phosphate synthase 3F
Unigene0001198	gi|113205274|gb|ABI34321.1|	7e-08	RNase H family protein [Solanum demissum]	Unigene0002032	sp|Q9SF85|ADK1_ARATH	9e-36	Adenosine kinase 1 OS=Arabidopsis thaliana GN=ADK1 PE=1 SV=1	Unigene0006654	SPAC29A4.02c	2e-11	COG0625	Glutathione S-transferase	Unigene0006048	K11269	8e-24	vvi:100244400	chromosome transmission fidelity protein 18	Unigene0011730	AT1G54520.1	5e-80	unknown protein; FUNCTIONS IN: molecular_function unknown; INVOLVED IN: biological_process unknown; LOCATED IN: chloroplast; EXPRESSED IN: 24 plant structures; EXPRESSED DURING: 15 growth stages; CONTAINS InterPro DOMAIN/s: Protein of unknown function DUF1517 (InterPro:IPR010903); Has 276 Blast hits to 275 proteins in 83 species: Archae - 0; Bacteria - 108; Metazoa - 6; Fungi - 0; Plants - 113; V…
Unigene0001199	gi|115450683|ref|NP_001048942.1|	3e-11	Os03g0144000 [Oryza sativa Japonica Group]	Unigene0002033	sp|Q9LZG0|ADK2_ARATH	2e-12	Adenosine kinase 2 OS=Arabidopsis thaliana GN=ADK2 PE=1 SV=1	Unigene0006671	all4358	7e-26	COG0740	Protease subunit of ATP-dependent Clp proteases	Unigene0006064	K00696	9e-29	rcu:RCOM_1018300	sucrose-phosphate synthase [EC:2.4.1.14]	Unigene0011763	AT1G78630.1	2e-93	Ribosomal protein L13 family protein
Unigene0001204	gi|425875107|dbj|BAM68466.1|	5e-46	multi drugs and toxic compounds exclusion protein [Eucalyptus camaldulensis]	Unigene0002048	sp|Q9C5M0|DTC_ARATH	4e-31	Mitochondrial dicarboxylate/tricarboxylate transporter DTC OS=Arabidopsis thaliana GN=DTC PE=1 SV=1	Unigene0006708	ECs3143_2	9e-08	COG0451	Nucleoside-diphosphate-sugar epimerases	Unigene0006086	K00558	9e-11	vvi:100240896	DNA (cytosine-5-)-methyltransferase [EC:2.1.1.37]	Unigene0011796	AT3G25920.1	1e-61	ribosomal protein L15
Unigene0001205	gi|156104810|dbj|BAF75822.1|	1e-31	aluminum activated citrate transporter [Hordeum vulgare]	Unigene0002053	sp|Q8GS60|HCAR_ARATH	3e-38	7-hydroxymethyl chlorophyll a reductase, chloroplastic OS=Arabidopsis thaliana GN=HCAR PE=1 SV=1	Unigene0006720	YIL082w-a_2	9e-16	COG2801	Transposase and inactivated derivatives	Unigene0006106	K00366	3e-44	pop:POPTR_837131	ferredoxin-nitrite reductase [EC:1.7.7.1]	Unigene0011818	AT5G62740.1	2e-68	SPFH/Band 7/PHB domain-containing membrane-associated protein family
Unigene0001207	gi|514823384|ref|XP_004986352.1|	1e-15	PREDICTED: 9-cis-epoxycarotenoid dioxygenase 1, chloroplastic-like [Setaria italica]	Unigene0002057	sp|Q9LSF1|OXI1_ARATH	3e-06	Serine/threonine-protein kinase OXI1 OS=Arabidopsis thaliana GN=OXI1 PE=1 SV=1	Unigene0006743	YLR448w	4e-14	COG2163	Ribosomal protein L14E/L6E/L27E	Unigene0006190	K02365	2e-09	sbi:SORBI_04g007853	separase [EC:3.4.22.49]	Unigene0011819	AT1G69840.7	3e-39	SPFH/Band 7/PHB domain-containing membrane-associated protein family
Unigene0001212	gi|475585306|gb|EMT20028.1|	6e-18	ABC transporter G family member 19 [Aegilops tauschii]	Unigene0002059	sp|Q9LFL5|PP390_ARATH	3e-13	Pentatricopeptide repeat-containing protein At5g16860 OS=Arabidopsis thaliana GN=PCMP-H92 PE=2 SV=1	Unigene0006780	Rv0312	2e-07	COG0443	Molecular chaperone	Unigene0006219	K09285	3e-58	vvi:100255268	AP2-like factor, ANT lineage	Unigene0011856	AT3G09500.1	8e-29	Ribosomal L29 family protein
Unigene0001213	gi|475585306|gb|EMT20028.1|	1e-28	ABC transporter G family member 19 [Aegilops tauschii]	Unigene0002062	sp|Q9SI53|PP147_ARATH	8e-14	Pentatricopeptide repeat-containing protein At2g03880, mitochondrial OS=Arabidopsis thaliana GN=PCMP-H44 PE=2 SV=1	Unigene0006785	SPAC3A12.14	1e-29	COG5126	Ca2+-binding protein (EF-Hand superfamily)	Unigene0006230	K10802	6e-33	ath:AT3G51880	high mobility group protein B1	Unigene0011857	AT4G21390.1	8e-35	S-locus lectin protein kinase family protein
Unigene0001214	gi|358248528|ref|NP_001240152.1|	9e-57	ribulose bisphosphate carboxylase/oxygenase activase 1, chloroplastic-like [Glycine max]	Unigene0002076	sp|Q5ZMJ9|SRRM1_CHICK	2e-07	Serine/arginine repetitive matrix protein 1 OS=Gallus gallus GN=SRRM1 PE=2 SV=1	Unigene0006822	slr2075	2e-12	COG0234	Co-chaperonin GroES (HSP10)	Unigene0006234	K02941	3e-32	vvi:100250067	large subunit ribosomal protein LP0	Unigene0011913	AT1G30380.1	3e-61	photosystem I subunit K
Unigene0001215	gi|116310937|emb|CAH67874.1|	6e-40	OSIGBa0153E02-OSIGBa0093I20.3 [Oryza sativa Indica Group]	Unigene0002081	sp|P24465|C71A1_PERAE	9e-18	Cytochrome P450 71A1 OS=Persea americana GN=CYP71A1 PE=1 SV=2	Unigene0006823	alr3661	1e-16	COG0234	Co-chaperonin GroES (HSP10)	Unigene0006235	K02941	2e-34	vvi:100250067	large subunit ribosomal protein LP0	Unigene0011964	AT3G26060.2	2e-58	Thioredoxin superfamily protein
Unigene0001218	gi|357129318|ref|XP_003566311.1|	5e-07	PREDICTED: uncharacterized protein LOC100845175 [Brachypodium distachyon]	Unigene0002086	sp|Q0UEB6|M2DH_PHANO	7e-33	Mannitol 2-dehydrogenase OS=Phaeosphaeria nodorum (strain SN15 / ATCC MYA-4574 / FGSC 10173) GN=SNOG_09898 PE=3 SV=1	Unigene0006837	slr1350	3e-46	COG3239	Fatty acid desaturase	Unigene0006285	K02991	5e-43	rcu:RCOM_0767670	small subunit ribosomal protein S6e	Unigene0011977	AT4G24190.2	2e-28	Chaperone protein htpG family protein
Unigene0001219	gi|224120166|ref|XP_002331075.1|	8e-06	predicted protein [Populus trichocarpa]	Unigene0002091	sp|O22607|MSI4_ARATH	2e-32	WD-40 repeat-containing protein MSI4 OS=Arabidopsis thaliana GN=MSI4 PE=1 SV=3	Unigene0006843	YDR135c	5e-19	COG1132	ABC-type multidrug transport system, ATPase and permease components	Unigene0006311	K02940	1e-42	zma:100286209	large subunit ribosomal protein L9e	Unigene0011978	AT4G24190.2	3e-47	Chaperone protein htpG family protein
Unigene0001222	gi|307136482|gb|ADN34283.1|	1e-10	ATP binding protein [Cucumis melo subsp. melo]	Unigene0002093	sp|P37111|ACY1_PIG	5e-15	Aminoacylase-1 OS=Sus scrofa GN=ACY1 PE=1 SV=2	Unigene0006853	SPAC1F5.02	8e-06	COG0526	Thiol-disulfide isomerase and thioredoxins	Unigene0006328	K00472	1e-09	sbi:SORBI_04g038020	prolyl 4-hydroxylase [EC:1.14.11.2]	Unigene0012129	AT5G50920.1	2e-82	CLPC homologue 1
Unigene0001223	gi|225426118|ref|XP_002272569.1|	1e-19	PREDICTED: probable membrane-associated kinase regulator 2-like [Vitis vinifera]	Unigene0002096	sp|Q05860|FMN1_MOUSE	7e-06	Formin-1 OS=Mus musculus GN=Fmn1 PE=1 SV=2	Unigene0006855	slr1604	6e-34	COG0465	ATP-dependent Zn proteases	Unigene0006329	K08902	2e-34	pop:POPTR_643350	photosystem II Psb27 protein	Unigene0012130	AT5G50920.1	8e-81	CLPC homologue 1
Unigene0001224	gi|225426118|ref|XP_002272569.1|	2e-06	PREDICTED: probable membrane-associated kinase regulator 2-like [Vitis vinifera]	Unigene0002101	sp|Q93WI9|HD3A_ORYSJ	1e-27	Protein HEADING DATE 3A OS=Oryza sativa subsp. japonica GN=HD3A PE=1 SV=1	Unigene0006862	PA0074_1	8e-06	COG0515	Serine/threonine protein kinase	Unigene0006349	K00434	2e-43	vvi:100246866	L-ascorbate peroxidase [EC:1.11.1.11]	Unigene0012131	AT1G60470.1	1e-40	galactinol synthase 4
Unigene0001228	gi|124359209|gb|ABN05720.1|	5e-14	RNA-directed DNA polymerase (Reverse transcriptase) [Medicago truncatula]	Unigene0002112	sp|P93194|RPK1_IPONI	1e-18	Receptor-like protein kinase OS=Ipomoea nil GN=INRPK1 PE=2 SV=2	Unigene0006876	SPCC645.05c	4e-13	COG5022	Myosin heavy chain	Unigene0006351	K01611	7e-35	rcu:RCOM_1464770	S-adenosylmethionine decarboxylase [EC:4.1.1.50]	Unigene0012174	AT1G29630.3	4e-38	5'-3' exonuclease family protein
Unigene0001231	gi|480328055|gb|AGJ83729.1|	3e-08	gag-pol polyprotein, partial [Caragana korshinskii]	Unigene0002120	sp|D7UPN3|CERK1_ORYSJ	6e-06	Chitin elicitor receptor kinase 1 OS=Oryza sativa subsp. japonica GN=CERK1 PE=1 SV=1	Unigene0006885	RSc2303	8e-07	COG4796	Type II secretory pathway, component HofQ	Unigene0006376	K01183	2e-10	osa:4338718	chitinase [EC:3.2.1.14]	Unigene0012175	AT1G29630.1	2e-85	5'-3' exonuclease family protein
Unigene0001234	gi|225444855|ref|XP_002279295.1|	1e-08	PREDICTED: disease resistance protein RPS2 [Vitis vinifera]	Unigene0002136	sp|O48561|CATA4_SOYBN	8e-40	Catalase-4 OS=Glycine max GN=CAT4 PE=1 SV=1	Unigene0006923	MA3879	2e-15	COG3808	Inorganic pyrophosphatase	Unigene0006384	K13947	3e-76	vvi:100250503	auxin efflux carrier family	Unigene0012184	AT5G42140.1	3e-39	Regulator of chromosome condensation (RCC1) family with FYVE zinc finger domain
Unigene0001237	gi|22331053|ref|NP_683560.1|	4e-07	serine-rich protein-like protein [Arabidopsis thaliana]	Unigene0002139	sp|Q10FZ7|YAB2_ORYSJ	4e-29	Protein YABBY 2 OS=Oryza sativa subsp. japonica GN=YAB2 PE=2 SV=1	Unigene0006924	SPBC800.05c	1e-36	COG5023	Tubulin	Unigene0006399	K13171	3e-07	vvi:100262120	serine/arginine repetitive matrix protein 1	Unigene0012225	AT1G07890.8	5e-128	ascorbate peroxidase 1
Unigene0001244	gi|358346671|ref|XP_003637389.1|	1e-12	Heat stress transcription factor A-2c [Medicago truncatula]	Unigene0002147	sp|Q94A65|STR14_ARATH	1e-24	Rhodanese-like domain-containing protein 14, chloroplastic OS=Arabidopsis thaliana GN=At4g27700 PE=2 SV=1	Unigene0006949	SPAC3H5.06c	2e-07	COG0417	DNA polymerase elongation subunit (family B)	Unigene0006420	K03283	9e-43	osa:4351208	heat shock 70kDa protein 1/8	Unigene0012251	AT5G56710.1	7e-25	Ribosomal protein L31e family protein
Unigene0001245	gi|7767672|gb|AAF69169.1|AC007915_21	2e-10	F27F5.21 [Arabidopsis thaliana]	Unigene0002157	sp|Q5YSC6|IF2_NOCFA	1e-05	Translation initiation factor IF-2 OS=Nocardia farcinica (strain IFM 10152) GN=infB PE=3 SV=2	Unigene0006968	Rv2839c	3e-06	COG0532	Translation initiation factor 2 (IF-2; GTPase)	Unigene0006421	K03283	7e-30	rcu:RCOM_0996770	heat shock 70kDa protein 1/8	Unigene0012268	AT4G30860.1	9e-40	SET domain group 4
Unigene0001246	gi|470139734|ref|XP_004305601.1|	7e-56	PREDICTED: pentatricopeptide repeat-containing protein At5g24830-like [Fragaria vesca subsp. vesca]	Unigene0002171	sp|Q0JMV4|AMYC1_ORYSJ	3e-07	Alpha-amylase isozyme C OS=Oryza sativa subsp. japonica GN=AMY1B PE=2 SV=1	Unigene0006991	PAB2181	1e-06	COG1318	Predicted transcriptional regulators	Unigene0006447	K00284	2e-87	vvi:100233082	glutamate synthase (ferredoxin) [EC:1.4.7.1]	Unigene0012284	AT4G38650.1	2e-33	Glycosyl hydrolase family 10 protein
Unigene0001248	gi|508710570|gb|EOY02467.1|	1e-31	ATP binding,ATP-dependent helicases,DNA helicases [Theobroma cacao]	Unigene0002177	sp|F4K4R6|GEX2_ARATH	5e-76	Protein GAMETE EXPRESSED 2 OS=Arabidopsis thaliana GN=GEX2 PE=2 SV=1	Unigene0007001	YNL087w	7e-08	COG5038	Ca2+-dependent lipid-binding protein, contains C2 domain	Unigene0006455	K06677	4e-08	osa:4344170	condensin complex subunit 1	Unigene0012342	AT3G11510.1	3e-49	Ribosomal protein S11 family protein
Unigene0001251	gi|323451402|gb|EGB07279.1|	6e-06	hypothetical protein AURANDRAFT_71834 [Aureococcus anophagefferens]	Unigene0002178	sp|Q9M069|E137_ARATH	5e-50	Glucan endo-1,3-beta-glucosidase 7 OS=Arabidopsis thaliana GN=At4g34480 PE=1 SV=2	Unigene0007003	YIL082w-a_2	7e-11	COG2801	Transposase and inactivated derivatives	Unigene0006456	K06677	7e-22	vvi:100250469	condensin complex subunit 1	Unigene0012383	AT2G37440.2	7e-40	DNAse I-like superfamily protein
Unigene0001254	gi|514719117|ref|XP_004954158.1|	8e-23	PREDICTED: anaphase-promoting complex subunit 4-like isoform X2 [Setaria italica]	Unigene0002179	sp|P49237|E13B_MAIZE	3e-17	Glucan endo-1,3-beta-glucosidase, acidic isoform OS=Zea mays PE=2 SV=1	Unigene0007027	YIL082w-a_2	2e-30	COG2801	Transposase and inactivated derivatives	Unigene0006462	K11492	1e-13	pop:POPTR_553972	condensin-2 complex subunit G2	Unigene0012384	AT5G50920.1	2e-86	CLPC homologue 1
Unigene0001255	gi|359495501|ref|XP_002271089.2|	2e-71	PREDICTED: anaphase-promoting complex subunit 4-like [Vitis vinifera]	Unigene0002192	sp|O23491|PP315_ARATH	3e-29	Pentatricopeptide repeat-containing protein At4g16470 OS=Arabidopsis thaliana GN=PCMP-E12 PE=2 SV=2	Unigene0007047	PA1293	2e-15	COG3386	Gluconolactonase	Unigene0006469	K11599	1e-09	zma:100193413	proteasome maturation protein	Unigene0012388	AT3G16080.1	2e-56	Zinc-binding ribosomal protein family protein
Unigene0001268	gi|116247551|gb|ABJ90144.1|	6e-32	polyphenol oxidase [Annona cherimola]	Unigene0002226	sp|Q6YSJ5|AGO16_ORYSJ	5e-64	Protein argonaute 16 OS=Oryza sativa subsp. japonica GN=AGO16 PE=2 SV=2	Unigene0007125	SPCC663.04	7e-12	COG2167	Ribosomal protein L39E	Unigene0006474	K10406	1e-88	vvi:100249019	kinesin family member C2/C3	Unigene0012443	AT3G57040.1	9e-25	response regulator 9
Unigene0001270	gi|308220270|gb|ADO22711.1|	1e-52	TT12-2 MATE transporter [Malus domestica]	Unigene0002258	sp|Q9LK03|PERK2_ARATH	3e-06	Proline-rich receptor-like protein kinase PERK2 OS=Arabidopsis thaliana GN=PERK2 PE=2 SV=3	Unigene0007133	alr4351	6e-143	COG0743	1-deoxy-D-xylulose 5-phosphate reductoisomerase	Unigene0006500	K09285	3e-37	zma:100281144	AP2-like factor, ANT lineage	Unigene0012476	AT3G63520.1	1e-44	carotenoid cleavage dioxygenase 1
Unigene0001277	gi|475605075|gb|EMT25946.1|	9e-06	Phosphatidylinositol 4-kinase type 2-alpha [Aegilops tauschii]	Unigene0002281	sp|Q9NZ71|RTEL1_HUMAN	2e-48	Regulator of telomere elongation helicase 1 OS=Homo sapiens GN=RTEL1 PE=1 SV=2	Unigene0007143	all2302	4e-08	COG3621	Patatin	Unigene0006506	K14640	4e-12	ota:Ot02g04540	solute carrier family 20 (sodium-dependent phosphate transporter)	Unigene0012478	AT5G14870.1	1e-63	cyclic nucleotide-gated channel 18
Unigene0001279	gi|508727303|gb|EOY19200.1|	9e-09	Retrotransposon, unclassified-like protein [Theobroma cacao]	Unigene0002282	sp|Q29FS3|RTEL1_DROPS	2e-08	Regulator of telomere elongation helicase 1 homolog OS=Drosophila pseudoobscura pseudoobscura GN=GA17940 PE=3 SV=2	Unigene0007167	SPCC645.05c	6e-31	COG5022	Myosin heavy chain	Unigene0006512	K02723	6e-40	vvi:100252545	photosystem II PsbY protein	Unigene0012511	AT2G30950.1	2e-100	FtsH extracellular protease family
Unigene0001285	gi|38345392|emb|CAD41244.2|	1e-12	OSJNBa0067K08.21 [Oryza sativa Japonica Group]	Unigene0002299	sp|Q9C7C1|TET6_ARATH	1e-09	Tetraspanin-6 OS=Arabidopsis thaliana GN=TET6 PE=2 SV=1	Unigene0007211	ECU11g1690	2e-22	COG5147	Myb superfamily proteins, including transcription factors and mRNA splicing factors	Unigene0006541	K02931	5e-44	pop:POPTR_1072260	large subunit ribosomal protein L5	Unigene0012512	AT1G06430.1	6e-78	FTSH protease 8
Unigene0001288	gi|359270128|dbj|BAL27684.1|	2e-10	lectin [Solanum lycopersicum]	Unigene0002306	sp|Q9T0K5|LRX3_ARATH	3e-20	Leucine-rich repeat extensin-like protein 3 OS=Arabidopsis thaliana GN=LRX3 PE=1 SV=1	Unigene0007225	PAE3650	3e-06	COG2512	Uncharacterized membrane-associated protein/domain	Unigene0006545	K01183	8e-18	osa:4325067	chitinase [EC:3.2.1.14]	Unigene0012528	AT2G37660.1	1e-70	NAD(P)-binding Rossmann-fold superfamily protein
Unigene0001289	gi|356555435|ref|XP_003546037.1|	2e-08	PREDICTED: LRR receptor-like serine/threonine-protein kinase GSO1-like [Glycine max]	Unigene0002311	sp|P34127|MYBA_DICDI	2e-08	Myb-like protein A OS=Dictyostelium discoideum GN=mybA PE=4 SV=2	Unigene0007231	YIL082w-a_2	2e-08	COG2801	Transposase and inactivated derivatives	Unigene0006613	K03251	8e-31	vvi:100260733	translation initiation factor 3 subunit D	Unigene0012605	AT2G33800.1	6e-52	Ribosomal protein S5 family protein
Unigene0001290	gi|147785063|emb|CAN64366.1|	1e-06	hypothetical protein VITISV_031303 [Vitis vinifera]	Unigene0002313	sp|Q9SPU7|TERT_ARATH	2e-30	Telomerase reverse transcriptase OS=Arabidopsis thaliana GN=TERT PE=1 SV=1	Unigene0007253	PA2976	5e-06	COG1530	Ribonucleases G and E	Unigene0006651	K01580	1e-35	rcu:RCOM_0112580	glutamate decarboxylase [EC:4.1.1.15]	Unigene0012683	AT2G21050.1	1e-108	like AUXIN RESISTANT 2
Unigene0001296	gi|508703701|gb|EOX95597.1|	5e-14	UvrABC system protein C [Theobroma cacao]	Unigene0002322	sp|Q9NZJ4|SACS_HUMAN	1e-13	Sacsin OS=Homo sapiens GN=SACS PE=1 SV=2	Unigene0007254	Cgl2891	4e-08	COG1814	Uncharacterized membrane protein	Unigene0006654	K03233	2e-43	vvi:100246571	elongation factor 1-gamma	Unigene0012684	AT2G21050.1	3e-28	like AUXIN RESISTANT 2
Unigene0001297	gi|508703701|gb|EOX95597.1|	1e-15	UvrABC system protein C [Theobroma cacao]	Unigene0002340	sp|Q7XNX6|SUS7_ORYSJ	2e-09	Sucrose synthase 7 OS=Oryza sativa subsp. japonica GN=SUS7 PE=2 SV=2	Unigene0007259	sll0522	5e-26	COG0713	NADH:ubiquinone oxidoreductase subunit 11 or 4L (chain K)	Unigene0006708	K12449	3e-45	vvi:100262362	UDP-apiose/xylose synthase	Unigene0012758	AT3G16150.1	1e-79	N-terminal nucleophile aminohydrolases (Ntn hydrolases) superfamily protein
Unigene0001302	gi|359492768|ref|XP_002279149.2|	2e-17	PREDICTED: pentatricopeptide repeat-containing protein At1g43980, mitochondrial-like [Vitis vinifera]	Unigene0002349	sp|Q9AST3|SBH2_ARATH	5e-23	Sphinganine C(4)-monooxygenase 2 OS=Arabidopsis thaliana GN=SBH2 PE=1 SV=1	Unigene0007290	ssl0020	1e-21	COG0633	Ferredoxin	Unigene0006709	K12449	5e-23	ath:AT1G08200	UDP-apiose/xylose synthase	Unigene0012759	AT3G16150.1	1e-29	N-terminal nucleophile aminohydrolases (Ntn hydrolases) superfamily protein
Unigene0001303	gi|359492768|ref|XP_002279149.2|	1e-15	PREDICTED: pentatricopeptide repeat-containing protein At1g43980, mitochondrial-like [Vitis vinifera]	Unigene0002354	sp|Q9LHG8|ELC_ARATH	4e-17	Protein ELC OS=Arabidopsis thaliana GN=ELC PE=1 SV=1	Unigene0007317	Rv3876	7e-08	COG0455	ATPases involved in chromosome partitioning	Unigene0006730	K13606	3e-43	rcu:RCOM_1052710	chlorophyll(ide) b reductase [EC:1.1.1.294]	Unigene0012764	AT3G57880.1	5e-54	Calcium-dependent lipid-binding (CaLB domain) plant phosphoribosyltransferase family protein
Unigene0001307	gi|359490868|ref|XP_002267385.2|	3e-07	PREDICTED: probable receptor-like protein kinase At1g67000-like [Vitis vinifera]	Unigene0002361	sp|Q8IYD8|FANCM_HUMAN	6e-22	Fanconi anemia group M protein OS=Homo sapiens GN=FANCM PE=1 SV=2	Unigene0007342	XF0818	5e-06	COG2730	Endoglucanase	Unigene0006731	K13606	6e-31	vvi:100259397	chlorophyll(ide) b reductase [EC:1.1.1.294]	Unigene0012765	AT5G48060.1	8e-51	C2 calcium/lipid-binding plant phosphoribosyltransferase family protein
Unigene0001314	gi|82541854|gb|ABB81917.1|	1e-26	glyceraldehyde -3-phosphate dehydrogenase [Lagarostrobos franklinii]	Unigene0002372	sp|Q9M9E7|U85A4_ARATH	5e-07	UDP-glycosyltransferase 85A4 OS=Arabidopsis thaliana GN=UGT85A4 PE=2 SV=1	Unigene0007349	Rv1796	8e-06	COG1404	Subtilisin-like serine proteases	Unigene0006743	K02934	2e-34	vvi:100252724	large subunit ribosomal protein L6e	Unigene0012767	AT1G05470.1	3e-61	DNAse I-like superfamily protein
Unigene0001317	gi|508710479|gb|EOY02376.1|	1e-11	LINE-type retrotransposon LIb DNA, Insertion at the S11 site-like protein [Theobroma cacao]	Unigene0002377	sp|Q0WNP3|PP319_ARATH	9e-12	Pentatricopeptide repeat-containing protein At4g18520 OS=Arabidopsis thaliana GN=PCMP-A2 PE=2 SV=1	Unigene0007358	CAC0404_1	2e-08	COG0515	Serine/threonine protein kinase	Unigene0006748	K12311	6e-25	rcu:RCOM_1503670	lysosomal alpha-mannosidase [EC:3.2.1.24]	Unigene0012785	AT4G39970.1	1e-98	Haloacid dehalogenase-like hydrolase (HAD) superfamily protein
Unigene0001331	gi|225457614|ref|XP_002273026.1|	5e-48	PREDICTED: MLO-like protein 5-like [Vitis vinifera]	Unigene0002382	sp|Q9M8Z8|PLY8_ARATH	6e-06	Probable pectate lyase 8 OS=Arabidopsis thaliana GN=At3g07010 PE=2 SV=1	Unigene0007378	AF1946_2	2e-15	COG4870	Cysteine protease	Unigene0006829	K13148	1e-13	vvi:100261060	integrator complex subunit 11 [EC:3.1.27.-]	Unigene0012786	AT4G39970.1	5e-42	Haloacid dehalogenase-like hydrolase (HAD) superfamily protein
Unigene0001338	gi|356546877|ref|XP_003541848.1|	4e-73	PREDICTED: thioredoxin M4, chloroplastic-like [Glycine max]	Unigene0002383	sp|Q9LTV8|PP224_ARATH	6e-11	Pentatricopeptide repeat-containing protein At3g12770 OS=Arabidopsis thaliana GN=PCMP-H43 PE=2 SV=1	Unigene0007379	Rv3876	9e-06	COG0455	ATPases involved in chromosome partitioning	Unigene0006837	K10255	4e-62	ath:AT4G30950	omega-6 fatty acid desaturase (delta-12 desaturase) [EC:1.14.19.-]	Unigene0012811	AT4G17800.1	3e-23	Predicted AT-hook DNA-binding family protein
Unigene0001339	gi|124359209|gb|ABN05720.1|	3e-25	RNA-directed DNA polymerase (Reverse transcriptase) [Medicago truncatula]	Unigene0002386	sp|Q0WVW7|RQL5_ARATH	3e-24	ATP-dependent DNA helicase Q-like 5 OS=Arabidopsis thaliana GN=RECQL5 PE=2 SV=2	Unigene0007414	all4887	8e-39	COG1982	Arginine/lysine/ornithine decarboxylases	Unigene0006848	K02116	9e-30	vvi:100243760	ATP synthase protein I	Unigene0012833	AT1G08450.2	5e-52	calreticulin 3
Unigene0001348	gi|449478292|ref|XP_004155275.1|	9e-33	PREDICTED: uncharacterized LOC101217480 [Cucumis sativus]	Unigene0002393	sp|Q9ZVD5|AGO4_ARATH	7e-07	Protein argonaute 4 OS=Arabidopsis thaliana GN=AGO4 PE=1 SV=2	Unigene0007415	all4887	6e-49	COG1982	Arginine/lysine/ornithine decarboxylases	Unigene0006853	K09580	5e-46	zma:606409	protein disulfide-isomerase A1 [EC:5.3.4.1]	Unigene0012858	AT2G45700.1	2e-89	sterile alpha motif (SAM) domain-containing protein
Unigene0001354	gi|356567318|ref|XP_003551868.1|	2e-34	PREDICTED: proline synthase co-transcribed bacterial homolog protein-like [Glycine max]	Unigene0002401	sp|Q9LTV8|PP224_ARATH	3e-18	Pentatricopeptide repeat-containing protein At3g12770 OS=Arabidopsis thaliana GN=PCMP-H43 PE=2 SV=1	Unigene0007419	YJL129c	9e-06	COG0168	Trk-type K+ transport systems, membrane components	Unigene0006855	K03798	2e-47	osa:4342113	cell division protease FtsH [EC:3.4.24.-]	Unigene0012860	AT2G45700.1	8e-74	sterile alpha motif (SAM) domain-containing protein
Unigene0001355	gi|449502762|ref|XP_004161735.1|	1e-09	PREDICTED: pentatricopeptide repeat-containing protein At3g50420-like [Cucumis sativus]	Unigene0002407	sp|Q7Y0C8|C74A1_ORYSJ	2e-13	Allene oxide synthase 1, chloroplastic OS=Oryza sativa subsp. japonica GN=CYP74A1 PE=2 SV=1	Unigene0007449	ECU07g0740	4e-08	COG0580	Glycerol uptake facilitator and related permeases (Major Intrinsic Protein Family)	Unigene0006856	K03798	5e-14	vvi:100250509	cell division protease FtsH [EC:3.4.24.-]	Unigene0012921	AT1G04410.1	2e-69	Lactate/malate dehydrogenase family protein
Unigene0001356	gi|145338637|ref|NP_188390.2|	2e-19	cation/H(+) antiporter 19 [Arabidopsis thaliana]	Unigene0002408	sp|P10978|POLX_TOBAC	2e-21	Retrovirus-related Pol polyprotein from transposon TNT 1-94 OS=Nicotiana tabacum PE=2 SV=1	Unigene0007480	YBL039c	9e-24	COG0504	CTP synthase (UTP-ammonia lyase)	Unigene0006923	K01507	1e-33	pop:POPTR_828371	inorganic pyrophosphatase [EC:3.6.1.1]	Unigene0012935	AT2G02010.1	9e-43	glutamate decarboxylase 4
Unigene0001358	gi|508784105|gb|EOY31361.1|	1e-19	Pentatricopeptide repeat-containing protein isoform 2 [Theobroma cacao]	Unigene0002421	sp|Q5JMR9|TRXY_ORYSJ	2e-27	Thioredoxin Y, chloroplastic OS=Oryza sativa subsp. japonica GN=Os01g0963400 PE=2 SV=2	Unigene0007482	DR0009	5e-06	COG2720	Uncharacterized vancomycin resistance protein	Unigene0006924	K07374	9e-56	sbi:SORBI_01g006650	tubulin alpha	Unigene0012936	AT5G17330.1	6e-79	glutamate decarboxylase
Unigene0001361	gi|356550354|ref|XP_003543552.1|	1e-33	PREDICTED: multiple C2 and transmembrane domain-containing protein 2-like [Glycine max]	Unigene0002424	sp|P92523|M860_ARATH	2e-19	Uncharacterized mitochondrial protein AtMg00860 OS=Arabidopsis thaliana GN=AtMg00860 PE=4 SV=1	Unigene0007512	Rv3876	9e-07	COG0455	ATPases involved in chromosome partitioning	Unigene0006936	K13459	8e-18	ath:AT4G26090	disease resistance protein RPS2	Unigene0012953	AT3G44110.2	1e-30	DNAJ homologue 3
Unigene0001363	gi|502174206|ref|XP_004515460.1|	3e-21	PREDICTED: gypsy retrotransposon integrase-like protein 1-like [Cicer arietinum]	Unigene0002448	sp|Q9LK03|PERK2_ARATH	6e-06	Proline-rich receptor-like protein kinase PERK2 OS=Arabidopsis thaliana GN=PERK2 PE=2 SV=3	Unigene0007530	all3826	1e-09	COG3409	Putative peptidoglycan-binding domain-containing protein	Unigene0006949	K02320	4e-26	vvi:100250805	DNA polymerase alpha subunit A [EC:2.7.7.7]	Unigene0012973	AT5G19730.1	3e-51	Pectin lyase-like superfamily protein
Unigene0001365	gi|357513099|ref|XP_003626838.1|	2e-07	70 kDa peptidyl-prolyl isomerase [Medicago truncatula]	Unigene0002452	sp|Q9LRA7|TPS9_ARATH	1e-37	Probable alpha,alpha-trehalose-phosphate synthase [UDP-forming] 9 OS=Arabidopsis thaliana GN=TPS9 PE=1 SV=1	Unigene0007567	XF1267	3e-06	COG5297	Cellobiohydrolase A (1,4-beta-cellobiosidase A)	Unigene0006960	K00487	5e-16	pop:POPTR_584578	trans-cinnamate 4-monooxygenase [EC:1.14.13.11]	Unigene0012975	AT5G19730.1	1e-42	Pectin lyase-like superfamily protein
Unigene0001366	gi|224068414|ref|XP_002302739.1|	1e-28	glycosyltransferase, CAZy family GT8 [Populus trichocarpa]	Unigene0002474	sp|Q8GUQ5|BRI1_SOLLC	4e-16	Brassinosteroid LRR receptor kinase OS=Solanum lycopersicum GN=CURL3 PE=1 SV=1	Unigene0007578	YIL082w-a_2	3e-11	COG2801	Transposase and inactivated derivatives	Unigene0006977	K09391	2e-17	rcu:RCOM_1512740	E2F transcription factor 7/8	Unigene0012995	AT4G14330.1	5e-50	P-loop containing nucleoside triphosphate hydrolases superfamily protein
Unigene0001371	gi|356501158|ref|XP_003519395.1|	1e-52	PREDICTED: metalloendoproteinase 1-like [Glycine max]	Unigene0002482	sp|Q5XF57|Y5576_ARATH	6e-19	Probable receptor-like serine/threonine-protein kinase At5g57670 OS=Arabidopsis thaliana GN=At5g57670 PE=2 SV=1	Unigene0007617	all1743	7e-68	COG1028	Dehydrogenases with different specificities (related to short-chain alcohol dehydrogenases)	Unigene0006978	K10848	2e-08	sbi:SORBI_01g050650	DNA excision repair protein ERCC-4 [EC:3.1.-.-]	Unigene0012997	AT5G09500.1	9e-58	Ribosomal protein S19 family protein
Unigene0001372	gi|351722039|ref|NP_001237230.1|	1e-36	matrix metalloproteinase MMP2 precursor [Glycine max]	Unigene0002490	sp|P82277|RRP2_SPIOL	7e-20	30S ribosomal protein 2, chloroplastic OS=Spinacia oleracea GN=PSRP2 PE=1 SV=1	Unigene0007618	all1743	8e-21	COG1028	Dehydrogenases with different specificities (related to short-chain alcohol dehydrogenases)	Unigene0006992	K10400	3e-19	vvi:100255624	kinesin family member 15	Unigene0013014	AT3G63410.1	6e-77	S-adenosyl-L-methionine-dependent methyltransferases superfamily protein
Unigene0001375	gi|508708177|gb|EOY00074.1|	4e-54	Cysteine-rich RLK (RECEPTOR-like protein kinase) 8 [Theobroma cacao]	Unigene0002495	sp|Q9LF64|ATL52_ARATH	2e-22	RING-H2 finger protein ATL52 OS=Arabidopsis thaliana GN=ATL52 PE=2 SV=1	Unigene0007660	CAC3373	8e-07	COG4677	Pectin methylesterase	Unigene0007010	K09338	5e-25	ath:AT2G22430	homeobox-leucine zipper protein	Unigene0013015	AT3G63410.1	2e-62	S-adenosyl-L-methionine-dependent methyltransferases superfamily protein
Unigene0001376	gi|508719970|gb|EOY11867.1|	7e-09	Myb domain protein 103 [Theobroma cacao]	Unigene0002499	sp|Q9LHP4|RCH2_ARATH	1e-68	Receptor-like protein kinase 2 OS=Arabidopsis thaliana GN=RCH2 PE=1 SV=1	Unigene0007716	Rv0312	2e-10	COG0443	Molecular chaperone	Unigene0007011	K09338	4e-15	ath:AT2G22430	homeobox-leucine zipper protein	Unigene0013025	AT2G43030.1	1e-39	Ribosomal protein L3 family protein
Unigene0001377	gi|356523275|ref|XP_003530266.1|	2e-07	PREDICTED: probable WRKY transcription factor 40-like isoform 2 [Glycine max]	Unigene0002504	sp|Q9SIL5|PP165_ARATH	5e-28	Pentatricopeptide repeat-containing protein At2g20540 OS=Arabidopsis thaliana GN=PCMP-E78 PE=2 SV=1	Unigene0007731	CC0257	6e-25	COG0499	S-adenosylhomocysteine hydrolase	Unigene0007125	K02924	8e-18	zma:542444	large subunit ribosomal protein L39e	Unigene0013026	AT2G43030.1	1e-46	Ribosomal protein L3 family protein
Unigene0001382	gi|326487930|dbj|BAJ89804.1|	8e-07	predicted protein [Hordeum vulgare subsp. vulgare]	Unigene0002507	sp|Q0UU86|IF4A_PHANO	7e-31	ATP-dependent RNA helicase eIF4A OS=Phaeosphaeria nodorum (strain SN15 / ATCC MYA-4574 / FGSC 10173) GN=TIF1 PE=3 SV=1	Unigene0007762	Rv3876	6e-07	COG0455	ATPases involved in chromosome partitioning	Unigene0007133	K00099	0	pop:POPTR_728585	1-deoxy-D-xylulose-5-phosphate reductoisomerase [EC:1.1.1.267]	Unigene0013152	AT5G49910.1	6e-39	chloroplast heat shock protein 70-2
Unigene0001386	gi|502153857|ref|XP_004509486.1|	2e-16	PREDICTED: DNA-directed RNA polymerase II subunit RPB4-like [Cicer arietinum]	Unigene0002510	sp|Q8TEQ8|PIGO_HUMAN	5e-30	GPI ethanolamine phosphate transferase 3 OS=Homo sapiens GN=PIGO PE=1 SV=3	Unigene0007781	SPCC285.17	5e-13	COG5531	SWIB-domain-containing proteins implicated in chromatin remodeling	Unigene0007211	K09422	5e-59	vvi:100264614	myb proto-oncogene protein, plant	Unigene0013161	AT1G08570.4	1e-53	atypical CYS HIS rich thioredoxin 4
Unigene0001397	gi|124359510|gb|ABD28627.2|	5e-07	RNA-directed DNA polymerase (Reverse transcriptase); Ribonuclease H [Medicago truncatula]	Unigene0002515	sp|Q8TBA6|GOGA5_HUMAN	5e-07	Golgin subfamily A member 5 OS=Homo sapiens GN=GOLGA5 PE=1 SV=3	Unigene0007807	Rv1660	1e-06	COG3424	Predicted naringenin-chalcone synthase	Unigene0007213	K12619	4e-35	vvi:100260845	5'-3' exoribonuclease 2 [EC:3.1.13.-]	Unigene0013189	AT1G73230.1	6e-22	Nascent polypeptide-associated complex NAC
Unigene0001399	gi|357501007|ref|XP_003620792.1|	2e-27	30S ribosomal protein [Medicago truncatula]	Unigene0002523	sp|O23024|YUC3_ARATH	7e-07	Probable indole-3-pyruvate monooxygenase YUCCA3 OS=Arabidopsis thaliana GN=YUC3 PE=2 SV=1	Unigene0007809	MK0690	5e-08	COG0419	ATPase involved in DNA repair	Unigene0007214	K12619	3e-29	vvi:100260845	5'-3' exoribonuclease 2 [EC:3.1.13.-]	Unigene0013253	AT3G60530.1	9e-33	GATA transcription factor 4
Unigene0001400	gi|502164156|ref|XP_004513065.1|	2e-21	PREDICTED: 30S ribosomal protein 3, chloroplastic-like [Cicer arietinum]	Unigene0002530	sp|C3PH19|IF2_CORA7	6e-07	Translation initiation factor IF-2 OS=Corynebacterium aurimucosum (strain ATCC 700975 / DSM 44827 / CN-1) GN=infB PE=3 SV=1	Unigene0007811	HI0693	2e-07	COG2503	Predicted secreted acid phosphatase	Unigene0007259	K05576	2e-44	vvi:4025041	NADH dehydrogenase I subunit 4L [EC:1.6.5.3]	Unigene0013269	AT4G11960.1	2e-55	PGR5-like B
Unigene0001403	gi|508711145|gb|EOY03042.1|	2e-97	Pentatricopeptide repeat superfamily protein [Theobroma cacao]	Unigene0002533	sp|Q5NC05|TTF2_MOUSE	6e-13	Transcription termination factor 2 OS=Mus musculus GN=Ttf2 PE=1 SV=2	Unigene0007856	SPBC2D10.10c	8e-06	COG1889	Fibrillarin-like rRNA methylase	Unigene0007261	K02980	2e-06	ath:AT3G43980	small subunit ribosomal protein S29e	Unigene0013323	AT5G13630.2	1e-82	magnesium-chelatase subunit chlH, chloroplast, putative / Mg-protoporphyrin IX chelatase, putative (CHLH)
Unigene0001408	gi|302851273|ref|XP_002957161.1|	9e-11	extracellular matrix glycoprotein pherophorin-V27 [Volvox carteri f. nagariensis]	Unigene0002543	sp|Q6R2K3|SRF3_ARATH	1e-16	Protein STRUBBELIG-RECEPTOR FAMILY 3 OS=Arabidopsis thaliana GN=SRF3 PE=1 SV=1	Unigene0007867	SPBC17G9.10	2e-70	COG0094	Ribosomal protein L5	Unigene0007290	K02639	6e-34	vvi:100249080	ferredoxin	Unigene0013337	AT2G44100.2	9e-116	guanosine nucleotide diphosphate dissociation inhibitor 1
Unigene0001409	gi|189172065|gb|ACD80388.1|	2e-08	WRKY42 transcription factor, partial [Triticum aestivum]	Unigene0002545	sp|P03211|EBNA1_EBVB9	2e-07	Epstein-Barr nuclear antigen 1 OS=Epstein-Barr virus (strain B95-8) GN=EBNA1 PE=1 SV=1	Unigene0007870	YPL022w	3e-17	COG1948	ERCC4-type nuclease	Unigene0007298	K14325	2e-07	osa:4325394	RNA-binding protein with serine-rich domain 1	Unigene0013338	AT3G59920.1	6e-20	RAB GDP dissociation inhibitor 2
Unigene0001410	gi|449453312|ref|XP_004144402.1|	6e-06	PREDICTED: formin-like protein 14-like [Cucumis sativus]	Unigene0002555	sp|Q8GTE3|RS3A_CICAR	1e-50	40S ribosomal protein S3a OS=Cicer arietinum PE=1 SV=1	Unigene0007871	RP830	2e-31	COG0755	ABC-type transport system involved in cytochrome c biogenesis, permease component	Unigene0007344	K10588	2e-22	vvi:100247661	ubiquitin-protein ligase E3 B [EC:6.3.2.19]	Unigene0013378	AT4G33010.2	4e-52	glycine decarboxylase P-protein 1
Unigene0001411	gi|124359207|gb|ABN05718.1|	2e-17	FAR1; Zinc finger, SWIM-type [Medicago truncatula]	Unigene0002557	sp|Q0GNC1|INF2_MOUSE	1e-06	Inverted formin-2 OS=Mus musculus GN=Inf2 PE=1 SV=1	Unigene0007882	lin1934_1	2e-12	COG0515	Serine/threonine protein kinase	Unigene0007345	K10588	4e-14	sbi:SORBI_01g011845	ubiquitin-protein ligase E3 B [EC:6.3.2.19]	Unigene0013379	AT4G33010.2	1e-62	glycine decarboxylase P-protein 1
Unigene0001418	gi|225446987|ref|XP_002266264.1|	5e-47	PREDICTED: TBC1 domain family member 2A [Vitis vinifera]	Unigene0002558	sp|Q52KI8|SRRM1_MOUSE	2e-06	Serine/arginine repetitive matrix protein 1 OS=Mus musculus GN=Srrm1 PE=1 SV=2	Unigene0007884	PAE0061	4e-07	COG1840	ABC-type Fe3+ transport system, periplasmic component	Unigene0007351	K00652	2e-13	osa:4349380	8-amino-7-oxononanoate synthase [EC:2.3.1.47]	Unigene0013388	AT3G17390.1	1e-53	S-adenosylmethionine synthetase family protein
Unigene0001419	gi|508708177|gb|EOY00074.1|	9e-33	Cysteine-rich RLK (RECEPTOR-like protein kinase) 8 [Theobroma cacao]	Unigene0002563	sp|Q9FPQ6|GP1_CHLRE	4e-08	Vegetative cell wall protein gp1 OS=Chlamydomonas reinhardtii GN=GP1 PE=2 SV=1	Unigene0007904	tolA	5e-13	COG3064	Membrane protein involved in colicin uptake	Unigene0007384	K01187	4e-11	pop:POPTR_569296	alpha-glucosidase [EC:3.2.1.20]	Unigene0013389	AT3G17390.1	2e-103	S-adenosylmethionine synthetase family protein
Unigene0001427	gi|356551870|ref|XP_003544295.1|	2e-09	PREDICTED: zinc finger CCCH domain-containing protein 66-like [Glycine max]	Unigene0002577	sp|P19467|MUC13_MOUSE	8e-07	Mucin-13 OS=Mus musculus GN=Muc13 PE=2 SV=1	Unigene0007906	PAE3650	5e-06	COG2512	Uncharacterized membrane-associated protein/domain	Unigene0007448	K08775	4e-07	vvi:100241398	breast cancer 2 susceptibility protein	Unigene0013396	AT5G35530.1	9e-50	Ribosomal protein S3 family protein
Unigene0001428	gi|357502803|ref|XP_003621690.1|	5e-07	Cytochrome c biogenesis protein ccsA [Medicago truncatula]	Unigene0002579	sp|Q8NDA8|MROH1_HUMAN	2e-26	Maestro heat-like repeat-containing protein family member 1 OS=Homo sapiens GN=MROH1 PE=2 SV=3	Unigene0007907	Rv3876	2e-06	COG0455	ATPases involved in chromosome partitioning	Unigene0007449	K09873	4e-43	ath:AT3G26520	aquaporin TIP	Unigene0013397	AT3G53870.1	2e-29	Ribosomal protein S3 family protein
Unigene0001429	gi|58532025|emb|CAD41563.3|	8e-10	OSJNBa0006A01.18 [Oryza sativa Japonica Group]	Unigene0002601	sp|O65709|FAO4A_ARATH	3e-17	Long-chain-alcohol oxidase FAO4A OS=Arabidopsis thaliana GN=FAO4A PE=3 SV=2	Unigene0007933	SPAC20H4.07	4e-20	COG0468	RecA/RadA recombinase	Unigene0007450	K09873	8e-15	ath:AT2G36830	aquaporin TIP	Unigene0013473	AT3G01120.1	3e-65	Pyridoxal phosphate (PLP)-dependent transferases superfamily protein
Unigene0001434	gi|195635415|gb|ACG37176.1|	8e-47	40S ribosomal protein S15a [Zea mays]	Unigene0002602	sp|Q84ZL0|FH5_ORYSJ	7e-07	Formin-like protein 5 OS=Oryza sativa subsp. japonica GN=FH5 PE=2 SV=2	Unigene0007986	XF0818	2e-08	COG2730	Endoglucanase	Unigene0007467	K13946	5e-41	rcu:RCOM_1031400	auxin influx carrier (AUX1 LAX family)	Unigene0013474	AT3G01120.1	6e-34	Pyridoxal phosphate (PLP)-dependent transferases superfamily protein
Unigene0001436	gi|115479893|ref|NP_001063540.1|	3e-23	Os09g0491900 [Oryza sativa Japonica Group]	Unigene0002616	sp|Q9SCP6|U73D1_ARATH	2e-23	UDP-glycosyltransferase 73D1 OS=Arabidopsis thaliana GN=UGT73D1 PE=3 SV=1	Unigene0008032	slr1251	7e-26	COG0652	Peptidyl-prolyl cis-trans isomerase (rotamase) - cyclophilin family	Unigene0007477	K02331	5e-14	osa:4328227	DNA polymerase phi subunit [EC:2.7.7.7]	Unigene0013494	AT4G28500.1	7e-113	NAC domain containing protein 73
Unigene0001444	gi|124360723|gb|ABN08700.1|	6e-10	Endonuclease/exonuclease/phosphatase [Medicago truncatula]	Unigene0002622	sp|C0LGK9|Y2242_ARATH	1e-15	Probable LRR receptor-like serine/threonine-protein kinase At2g24230 OS=Arabidopsis thaliana GN=At2g24230 PE=2 SV=1	Unigene0008073	YBL105c_2	9e-08	COG0515	Serine/threonine protein kinase	Unigene0007480	K01937	1e-32	sbi:SORBI_03g027960	CTP synthase [EC:6.3.4.2]	Unigene0013506	AT5G18390.1	2e-28	Pentatricopeptide repeat (PPR) superfamily protein
Unigene0001448	gi|470131663|ref|XP_004301711.1|	9e-40	PREDICTED: pentatricopeptide repeat-containing protein At1g63080, mitochondrial-like [Fragaria vesca subsp. vesca]	Unigene0002626	sp|P55241|GLGL1_MAIZE	4e-49	Glucose-1-phosphate adenylyltransferase large subunit 1, chloroplastic/amyloplastic OS=Zea mays GN=SH2 PE=1 SV=1	Unigene0008080	CC3494_1	8e-09	COG3637	Opacity protein and related surface antigens	Unigene0007496	K09873	2e-13	osa:4330207	aquaporin TIP	Unigene0013530	AT5G12970.1	2e-34	Calcium-dependent lipid-binding (CaLB domain) plant phosphoribosyltransferase family protein
Unigene0001449	gi|451544|gb|AAA79364.1|	2e-06	proline-rich cell wall protein [Gossypium barbadense]	Unigene0002627	sp|Q9FLB6|PR1B3_ARATH	1e-07	PRA1 family protein B3 OS=Arabidopsis thaliana GN=PRA1B3 PE=1 SV=1	Unigene0008084	YPR035w	2e-16	COG0174	Glutamine synthetase	Unigene0007499	K15174	1e-06	rcu:RCOM_1489440	RNA polymerase II-associated factor 1	Unigene0013531	AT1G22610.1	3e-35	C2 calcium/lipid-binding plant phosphoribosyltransferase family protein
Unigene0001453	gi|508704380|gb|EOX96276.1|	6e-61	PLATZ transcription factor family protein [Theobroma cacao]	Unigene0002636	sp|Q9LU68|CIA2_ARATH	3e-08	Protein CHLOROPLAST IMPORT APPARATUS 2 OS=Arabidopsis thaliana GN=CIA2 PE=2 SV=1	Unigene0008112	all4148	8e-22	COG0633	Ferredoxin	Unigene0007566	K14310	2e-90	vvi:100249296	nuclear pore complex protein Nup205	Unigene0013615	AT4G36080.2	6e-23	phosphotransferases, alcohol group as acceptor;binding;inositol or phosphatidylinositol kinases
Unigene0001462	gi|115488482|ref|NP_001066728.1|	9e-14	Os12g0456100 [Oryza sativa Japonica Group]	Unigene0002638	sp|Q9FF12|GSXL9_ARATH	4e-12	Flavin-containing monooxygenase FMO GS-OX-like 9 OS=Arabidopsis thaliana GN=At5g07800 PE=2 SV=1	Unigene0008113	ssl0020	6e-06	COG0633	Ferredoxin	Unigene0007567	K13508	2e-33	rcu:RCOM_1615780	glycerol-3-phosphate acyltransferase [EC:2.3.1.15]	Unigene0013616	AT2G17930.1	4e-55	Phosphatidylinositol 3- and 4-kinase family protein with FAT domain
Unigene0001464	gi|323449313|gb|EGB05202.1|	1e-15	expressed protein [Aureococcus anophagefferens]	Unigene0002647	sp|Q8WZ42|TITIN_HUMAN	7e-66	Titin OS=Homo sapiens GN=TTN PE=1 SV=4	Unigene0008116	RSc3222	9e-06	COG3501	Uncharacterized protein conserved in bacteria	Unigene0007598	K13100	6e-28	sbi:SORBI_03g029810	pre-mRNA-splicing factor CWC22	Unigene0013617	AT4G36080.3	5e-42	phosphotransferases, alcohol group as acceptor;binding;inositol or phosphatidylinositol kinases
Unigene0001471	gi|115478324|ref|NP_001062757.1|	9e-11	Os09g0279200 [Oryza sativa Japonica Group]	Unigene0002651	sp|Q5U4A3|WASH1_XENLA	2e-06	WAS protein family homolog 1 OS=Xenopus laevis GN=wash1 PE=2 SV=1	Unigene0008176	SPCC18.06c	3e-09	COG5228	mRNA deadenylase subunit	Unigene0007612	K08730	2e-25	rcu:RCOM_0577720	phosphatidylserine synthase 2 [EC:2.7.8.-]	Unigene0013618	AT2G35630.1	1e-179	ARM repeat superfamily protein
Unigene0001472	gi|414887576|tpg|DAA63590.1|	5e-72	TPA: elongation factor 1-delta 1, partial [Zea mays]	Unigene0002663	sp|Q9LR69|PPR8_ARATH	4e-36	Pentatricopeptide repeat-containing protein At1g03540 OS=Arabidopsis thaliana GN=PCMP-E4 PE=2 SV=1	Unigene0008189	asl2630	3e-15	COG0227	Ribosomal protein L28	Unigene0007617	K00218	5e-121	rcu:RCOM_0252880	protochlorophyllide reductase [EC:1.3.1.33]	Unigene0013659	AT4G10300.1	1e-38	RmlC-like cupins superfamily protein
Unigene0001475	gi|124359209|gb|ABN05720.1|	6e-10	RNA-directed DNA polymerase (Reverse transcriptase) [Medicago truncatula]	Unigene0002668	sp|P50346|RLA0_SOYBN	3e-42	60S acidic ribosomal protein P0 OS=Glycine max PE=1 SV=1	Unigene0008229	all3826	4e-06	COG3409	Putative peptidoglycan-binding domain-containing protein	Unigene0007618	K00218	2e-52	rcu:RCOM_0252880	protochlorophyllide reductase [EC:1.3.1.33]	Unigene0013743	AT3G08690.2	6e-41	ubiquitin-conjugating enzyme 11
Unigene0001479	gi|89242345|gb|ABD64591.1|	2e-19	ribosomal protein S29 subunit [Chlamydomonas sp. ICE-L]	Unigene0002682	sp|O59953|RL5_NEUCR	2e-63	60S ribosomal protein L5 OS=Neurospora crassa (strain ATCC 24698 / 74-OR23-1A / CBS 708.71 / DSM 1257 / FGSC 987) GN=rpl-5 PE=3 SV=1	Unigene0008265	Rv3876	6e-07	COG0455	ATPases involved in chromosome partitioning	Unigene0007636	K12524	1e-18	vvi:100258602	bifunctional aspartokinase / homoserine dehydrogenase 1 [EC:2.7.2.4 1.1.1.3]	Unigene0013797	AT4G33010.2	2e-82	glycine decarboxylase P-protein 1
Unigene0001484	gi|508727303|gb|EOY19200.1|	8e-07	Retrotransposon, unclassified-like protein [Theobroma cacao]	Unigene0002687	sp|Q9LQV2|RDR1_ARATH	2e-61	RNA-dependent RNA polymerase 1 OS=Arabidopsis thaliana GN=RDR1 PE=2 SV=1	Unigene0008289	slr1251	1e-14	COG0652	Peptidyl-prolyl cis-trans isomerase (rotamase) - cyclophilin family	Unigene0007687	K01455	7e-14	pop:POPTR_818419	formamidase [EC:3.5.1.49]	Unigene0013817	AT3G27120.1	3e-54	P-loop containing nucleoside triphosphate hydrolases superfamily protein
Unigene0001487	gi|168415071|gb|ACA23473.1|	2e-10	60S ribosomal protein L1 [Arachis diogoi]	Unigene0002691	sp|O65399|E131_ARATH	4e-08	Glucan endo-1,3-beta-glucosidase 1 OS=Arabidopsis thaliana GN=At1g11820 PE=1 SV=3	Unigene0008315	slr0599	1e-06	COG0515	Serine/threonine protein kinase	Unigene0007731	K01251	6e-38	osa:4350455	adenosylhomocysteinase [EC:3.3.1.1]	Unigene0013828	AT2G01250.2	7e-35	Ribosomal protein L30/L7 family protein
Unigene0001491	gi|508785258|gb|EOY32514.1|	2e-14	Lipoxygenase 2 isoform 2 [Theobroma cacao]	Unigene0002695	sp|Q0JH50|GAOX2_ORYSJ	6e-19	Gibberellin 20 oxidase 2 OS=Oryza sativa subsp. japonica GN=20ox2 PE=1 SV=1	Unigene0008337	Rv3876	3e-14	COG0455	ATPases involved in chromosome partitioning	Unigene0007806	K00660	6e-10	zma:100282642	chalcone synthase [EC:2.3.1.74]	Unigene0013893	AT2G12480.2	2e-21	serine carboxypeptidase-like 43
Unigene0001499	gi|323455377|gb|EGB11245.1|	5e-06	hypothetical protein AURANDRAFT_70812, partial [Aureococcus anophagefferens]	Unigene0002698	sp|Q9SZT8|PP354_ARATH	2e-17	Pentatricopeptide repeat-containing protein At4g37380, chloroplastic OS=Arabidopsis thaliana GN=PCMP-H48 PE=3 SV=1	Unigene0008360	SMc01124	3e-06	COG2844	UTP:GlnB (protein PII) uridylyltransferase	Unigene0007807	K00660	9e-27	pop:POPTR_814872	chalcone synthase [EC:2.3.1.74]	Unigene0013894	AT1G43780.1	2e-26	serine carboxypeptidase-like 44
Unigene0001503	gi|85001689|gb|ABC68398.1|	5e-25	cytochrome P450 monooxygenase CYP84A16 [Glycine max]	Unigene0002704	sp|Q84ZL0|FH5_ORYSJ	2e-07	Formin-like protein 5 OS=Oryza sativa subsp. japonica GN=FH5 PE=2 SV=2	Unigene0008370	YDL140c	1e-08	COG0086	DNA-directed RNA polymerase, beta' subunit/160 kD subunit	Unigene0007809	K06674	6e-07	pop:POPTR_826684	structural maintenance of chromosome 2	Unigene0013914	AT3G52960.1	3e-65	Thioredoxin superfamily protein
Unigene0001513	gi|102139993|gb|ABF70128.1|	4e-20	glycosyl transferase family 14 protein [Musa balbisiana]	Unigene0002708	sp|Q9FZ59|PEPR2_ARATH	2e-52	Leucine-rich repeat receptor-like protein kinase PEPR2 OS=Arabidopsis thaliana GN=PEPR2 PE=1 SV=1	Unigene0008381	ML1556	2e-08	COG0532	Translation initiation factor 2 (IF-2; GTPase)	Unigene0007850	K14325	6e-06	rcu:RCOM_1576190	RNA-binding protein with serine-rich domain 1	Unigene0013924	AT1G77760.1	1e-56	nitrate reductase 1
Unigene0001523	gi|470125441|ref|XP_004298710.1|	4e-18	PREDICTED: MATE efflux family protein 9-like [Fragaria vesca subsp. vesca]	Unigene0002709	sp|A2XDK5|HOX12_ORYSI	2e-09	Homeobox-leucine zipper protein HOX12 OS=Oryza sativa subsp. indica GN=HOX12 PE=2 SV=1	Unigene0008387	SPAC23C11.08	5e-12	COG2036	Histones H3 and H4	Unigene0007867	K02868	1e-97	rcu:RCOM_1250160	large subunit ribosomal protein L11e	Unigene0013979	AT2G26690.1	1e-60	Major facilitator superfamily protein
Unigene0001529	gi|356505945|ref|XP_003521749.1|	3e-28	PREDICTED: GDP-mannose 3,5-epimerase 1-like [Glycine max]	Unigene0002730	sp|Q9SYD6|MATE1_ARATH	8e-16	MATE efflux family protein 1 OS=Arabidopsis thaliana GN=MATE PE=2 SV=2	Unigene0008396	XF0818	9e-11	COG2730	Endoglucanase	Unigene0007870	K10848	3e-41	ath:AT5G41150	DNA excision repair protein ERCC-4 [EC:3.1.-.-]	Unigene0013983	AT2G28800.4	1e-27	63 kDa inner membrane family protein
Unigene0001532	gi|474227349|gb|EMS59497.1|	3e-08	ABC transporter G family member 37 [Triticum urartu]	Unigene0002731	sp|Q9SYD6|MATE1_ARATH	4e-09	MATE efflux family protein 1 OS=Arabidopsis thaliana GN=MATE PE=2 SV=2	Unigene0008398	aqpZ	2e-09	COG0580	Glycerol uptake facilitator and related permeases (Major Intrinsic Protein Family)	Unigene0007907	K01115	3e-12	vcn:VOLCADRAFT_99471	phospholipase D [EC:3.1.4.4]	Unigene0013984	AT2G28800.2	1e-42	63 kDa inner membrane family protein
Unigene0001538	gi|502129282|ref|XP_004500249.1|	4e-34	PREDICTED: ammonium transporter 1 member 3-like [Cicer arietinum]	Unigene0002741	sp|Q93ZB6|DCUP1_ARATH	5e-61	Uroporphyrinogen decarboxylase 1, chloroplastic OS=Arabidopsis thaliana GN=At3g14930 PE=2 SV=2	Unigene0008413	sll1441	1e-27	COG3239	Fatty acid desaturase	Unigene0007932	K00029	7e-13	pop:POPTR_737670	malate dehydrogenase (oxaloacetate-decarboxylating)(NADP+) [EC:1.1.1.40]	Unigene0014000	AT3G02260.1	1e-50	auxin transport protein (BIG)
Unigene0001544	gi|508727303|gb|EOY19200.1|	2e-48	Retrotransposon, unclassified-like protein [Theobroma cacao]	Unigene0002764	sp|Q10PZ6|MP704_ORYSJ	4e-34	Microtubule-associated protein 70-4 OS=Oryza sativa subsp. japonica GN=MAP70.4 PE=2 SV=1	Unigene0008446	Cgl1939	2e-09	COG0532	Translation initiation factor 2 (IF-2; GTPase)	Unigene0007933	K10869	9e-86	vvi:100250095	RAD51-like protein 1	Unigene0014055	AT4G01470.1	1e-35	tonoplast intrinsic protein 1;3
Unigene0001550	gi|329745060|gb|AEB98929.1|	5e-09	alpha-gliadin [Leymus mollis]	Unigene0002765	sp|Q9M158|STR4_ARATH	1e-36	Rhodanese-like domain-containing protein 4, chloroplastic OS=Arabidopsis thaliana GN=STR4 PE=1 SV=2	Unigene0008455	slr1030	4e-71	COG1239	Mg-chelatase subunit ChlI	Unigene0007955	K10525	6e-10	osa:4333201	allene oxide cyclase [EC:5.3.99.6]	Unigene0014079	AT1G11860.3	1e-125	Glycine cleavage T-protein family
Unigene0001554	gi|356533535|ref|XP_003535319.1|	7e-22	PREDICTED: trihelix transcription factor GT-2-like [Glycine max]	Unigene0002769	sp|Q6ZCX3|FH6_ORYSJ	2e-06	Formin-like protein 6 OS=Oryza sativa subsp. japonica GN=FH6 PE=2 SV=2	Unigene0008462	XF0818	4e-08	COG2730	Endoglucanase	Unigene0007956	K10525	3e-07	pop:POPTR_873764	allene oxide cyclase [EC:5.3.99.6]	Unigene0014080	AT1G11860.3	9e-128	Glycine cleavage T-protein family
Unigene0001558	gi|226493259|ref|NP_001147662.1|	1e-12	inhibitor of apoptosis-like protein [Zea mays]	Unigene0002771	sp|P52810|RS9_PODAS	2e-75	40S ribosomal protein S9 OS=Podospora anserina GN=RPS9 PE=3 SV=1	Unigene0008470	RSc1588	4e-24	COG0531	Amino acid transporters	Unigene0007982	K12619	4e-37	osa:4349826	5'-3' exoribonuclease 2 [EC:3.1.13.-]	Unigene0014084	AT3G03780.3	6e-40	methionine synthase 2
Unigene0001563	gi|225444407|ref|XP_002265471.1|	5e-64	PREDICTED: pentatricopeptide repeat-containing protein At1g09220, mitochondrial-like [Vitis vinifera]	Unigene0002790	sp|P25803|CYSEP_PHAVU	9e-28	Vignain OS=Phaseolus vulgaris PE=2 SV=2	Unigene0008472	SPBC28F2.12	2e-12	COG0086	DNA-directed RNA polymerase, beta' subunit/160 kD subunit	Unigene0007996	K01723	2e-38	pop:POPTR_644172	hydroperoxide dehydratase [EC:4.2.1.92]	Unigene0014100	ATMG00730.1	1e-157	cytochrome c oxidase subunit 3
Unigene0001569	gi|356548971|ref|XP_003542872.1|	4e-35	PREDICTED: RNA-binding post-transcriptional regulator csx1-like [Glycine max]	Unigene0002791	sp|Q75JC9|Y8484_DICDI	1e-06	Uncharacterized protein DDB_G0271670 OS=Dictyostelium discoideum GN=DDB_G0271670 PE=4 SV=1	Unigene0008473	SPAC140.02	1e-11	COG0724	RNA-binding proteins (RRM domain)	Unigene0007999	K09872	1e-08	osa:4330248	aquaporin PIP	Unigene0014133	AT1G69310.2	3e-46	WRKY DNA-binding protein 57
Unigene0001574	gi|308080482|ref|NP_001182798.1|	3e-11	alanine--glyoxylate aminotransferase 2 [Zea mays]	Unigene0002800	sp|P11369|POL2_MOUSE	1e-07	Retrovirus-related Pol polyprotein LINE-1 OS=Mus musculus GN=Pol PE=1 SV=2	Unigene0008477	SPBC28F2.12	1e-07	COG0086	DNA-directed RNA polymerase, beta' subunit/160 kD subunit	Unigene0008015	K08869	2e-11	zma:100281697	aarF domain-containing kinase	Unigene0014142	AT3G51860.1	9e-48	cation exchanger 3
Unigene0001576	gi|359472618|ref|XP_002280774.2|	3e-08	PREDICTED: WUSCHEL-related homeobox 1-like [Vitis vinifera]	Unigene0002823	sp|Q54WE5|PRP4B_DICDI	1e-15	Serine/threonine-protein kinase prpf4B OS=Dictyostelium discoideum GN=prpf4B PE=3 SV=1	Unigene0008478	mlr6506	4e-07	COG3206	Uncharacterized protein involved in exopolysaccharide biosynthesis	Unigene0008026	K09872	1e-11	rcu:RCOM_1356060	aquaporin PIP	Unigene0014144	AT3G51860.1	1e-30	cation exchanger 3
Unigene0001581	gi|470112357|ref|XP_004292402.1|	4e-49	PREDICTED: pentatricopeptide repeat-containing protein At1g71420-like [Fragaria vesca subsp. vesca]	Unigene0002830	sp|Q9SWH5|FUT1_ARATH	6e-12	Galactoside 2-alpha-L-fucosyltransferase OS=Arabidopsis thaliana GN=FUT1 PE=1 SV=2	Unigene0008514	YFL039c	5e-71	COG5277	Actin and related proteins	Unigene0008032	K01802	1e-35	osa:4328121	peptidylprolyl isomerase [EC:5.2.1.8]	Unigene0014185	AT1G03070.2	1e-68	Bax inhibitor-1 family protein
Unigene0001589	gi|297815424|ref|XP_002875595.1|	4e-08	zinc knuckle family protein [Arabidopsis lyrata subsp. lyrata]	Unigene0002831	sp|Q9T0K5|LRX3_ARATH	3e-14	Leucine-rich repeat extensin-like protein 3 OS=Arabidopsis thaliana GN=LRX3 PE=1 SV=1	Unigene0008515	YFL039c	4e-50	COG5277	Actin and related proteins	Unigene0008039	K05849	2e-10	vvi:100250295	solute carrier family 8 (sodium/calcium exchanger)	Unigene0014220	AT1G54780.1	8e-48	thylakoid lumen 18.3 kDa protein
Unigene0001608	gi|502100816|ref|XP_004491751.1|	2e-08	PREDICTED: transcriptional regulator ATRX homolog [Cicer arietinum]	Unigene0002832	sp|Q69VD5|PNH1_ORYSJ	4e-13	Protein argonaute PNH1 OS=Oryza sativa subsp. japonica GN=PHN1 PE=2 SV=1	Unigene0008581	Rv3876	2e-09	COG0455	ATPases involved in chromosome partitioning	Unigene0008055	K03243	2e-06	ath:AT1G76810	translation initiation factor 5B	Unigene0014226	AT2G26080.1	1e-42	glycine decarboxylase P-protein 2
Unigene0001612	gi|508787383|gb|EOY34639.1|	7e-08	U2 small nuclear ribonucleoprotein B [Theobroma cacao]	Unigene0002833	sp|Q9LDA4|PER38_ARATH	2e-14	Peroxidase 38 OS=Arabidopsis thaliana GN=PER38 PE=3 SV=1	Unigene0008593	mlr4742	2e-07	COG3734	2-keto-3-deoxy-galactonokinase	Unigene0008084	K01915	1e-38	ath:AT5G37600	glutamine synthetase [EC:6.3.1.2]	Unigene0014227	AT4G33010.1	4e-44	glycine decarboxylase P-protein 1
Unigene0001615	gi|462417345|gb|EMJ22082.1|	1e-06	hypothetical protein PRUPE_ppa015461mg, partial [Prunus persica]	Unigene0002834	sp|Q67Y83|SCP51_ARATH	3e-55	Serine carboxypeptidase-like 51 OS=Arabidopsis thaliana GN=SCPL51 PE=2 SV=2	Unigene0008614	MTH1535	3e-07	COG2217	Cation transport ATPase	Unigene0008112	K02639	3e-21	rcu:RCOM_0321060	ferredoxin	Unigene0014241	AT5G18610.2	3e-175	Protein kinase superfamily protein
Unigene0001616	gi|508726871|gb|EOY18768.1|	2e-25	U-box domain-containing protein 14 [Theobroma cacao]	Unigene0002838	sp|P73068|RUBR_SYNY3	6e-12	Rubredoxin OS=Synechocystis sp. (strain PCC 6803 / Kazusa) GN=rub PE=3 SV=1	Unigene0008625	SPy1625_1	1e-11	COG0515	Serine/threonine protein kinase	Unigene0008113	K02639	6e-20	pop:POPTR_814694	ferredoxin	Unigene0014243	AT5G22400.1	7e-62	Rho GTPase activating protein with PAK-box/P21-Rho-binding domain
Unigene0001620	gi|297596537|ref|NP_001042723.2|	2e-40	Os01g0275900 [Oryza sativa Japonica Group]	Unigene0002841	sp|B7JYJ3|NDHN_CYAP8	5e-29	NAD(P)H-quinone oxidoreductase subunit N OS=Cyanothece sp. (strain PCC 8801) GN=ndhN PE=3 SV=1	Unigene0008630	aq_2032	4e-08	COG0532	Translation initiation factor 2 (IF-2; GTPase)	Unigene0008117	K12619	3e-07	vvi:100260845	5'-3' exoribonuclease 2 [EC:3.1.13.-]	Unigene0014262	AT1G50900.1	2e-46	Ankyrin repeat family protein
Unigene0001624	gi|359491211|ref|XP_002277671.2|	6e-37	PREDICTED: C2 and GRAM domain-containing protein At5g50170-like [Vitis vinifera]	Unigene0002842	sp|P21997|SSGP_VOLCA	4e-08	Sulfated surface glycoprotein 185 OS=Volvox carteri PE=1 SV=1	Unigene0008645	YJL079c	9e-10	COG2340	Uncharacterized protein with SCP/PR1 domains	Unigene0008146	K01893	8e-10	pop:POPTR_830596	asparaginyl-tRNA synthetase [EC:6.1.1.22]	Unigene0014290	AT2G24270.3	3e-64	aldehyde dehydrogenase 11A3
Unigene0001625	gi|225447043|ref|XP_002269269.1|	2e-39	PREDICTED: pentatricopeptide repeat-containing protein At5g66520-like [Vitis vinifera]	Unigene0002856	sp|Q9M099|SCP24_ARATH	6e-55	Serine carboxypeptidase 24 OS=Arabidopsis thaliana GN=SCPL24 PE=1 SV=1	Unigene0008655	RSc1191	4e-06	COG2812	DNA polymerase III, gamma/tau subunits	Unigene0008244	K09873	3e-25	ath:AT4G17340	aquaporin TIP	Unigene0014291	AT2G24270.3	6e-30	aldehyde dehydrogenase 11A3
Unigene0001636	gi|356516690|ref|XP_003527026.1|	5e-30	PREDICTED: aldehyde dehydrogenase family 2 member B4, mitochondrial-like [Glycine max]	Unigene0002864	sp|P20721|CYSPL_SOLLC	1e-20	Low-temperature-induced cysteine proteinase (Fragment) OS=Solanum lycopersicum PE=2 SV=1	Unigene0008656	SPAC9.04	5e-53	COG2801	Transposase and inactivated derivatives	Unigene0008262	K01728	4e-41	vvi:100251082	pectate lyase [EC:4.2.2.2]	Unigene0014317	AT2G32990.1	3e-39	glycosyl hydrolase 9B8
Unigene0001638	gi|78708129|gb|ABB47104.1|	6e-13	expressed protein [Oryza sativa Japonica Group]	Unigene0002866	sp|Q6NKQ9|CRR15_ARATH	2e-15	Cysteine-rich repeat secretory protein 15 OS=Arabidopsis thaliana GN=CRRSP15 PE=2 SV=1	Unigene0008663	CAC3373	7e-06	COG4677	Pectin methylesterase	Unigene0008264	K13681	4e-28	vvi:100243671	xyloglucan fucosyltransferase [EC:2.4.1.-]	Unigene0014330	AT3G27330.1	1e-19	zinc finger (C3HC4-type RING finger) family protein
Unigene0001640	gi|356524706|ref|XP_003530969.1|	4e-48	PREDICTED: ABC transporter G family member 18-like [Glycine max]	Unigene0002868	sp|Q9FPQ6|GP1_CHLRE	1e-08	Vegetative cell wall protein gp1 OS=Chlamydomonas reinhardtii GN=GP1 PE=2 SV=1	Unigene0008677	SPAPB1E7.12	2e-45	COG2125	Ribosomal protein S6E (S10)	Unigene0008269	K01307	8e-101	vvi:100262251	gamma-glutamyl hydrolase [EC:3.4.19.9]	Unigene0014389	AT3G59420.1	5e-63	crinkly4
Unigene0001641	gi|356524706|ref|XP_003530969.1|	4e-35	PREDICTED: ABC transporter G family member 18-like [Glycine max]	Unigene0002875	sp|Q96PY5|FMNL2_HUMAN	3e-07	Formin-like protein 2 OS=Homo sapiens GN=FMNL2 PE=1 SV=3	Unigene0008678	SPAPB1E7.12	5e-61	COG2125	Ribosomal protein S6E (S10)	Unigene0008325	K00861	3e-25	pop:POPTR_798665	riboflavin kinase [EC:2.7.1.26]	Unigene0014414	AT4G19230.1	5e-54	cytochrome P450, family 707, subfamily A, polypeptide 1
Unigene0001642	gi|9309363|dbj|BAB03249.1|	4e-10	polyprotein [Oryza sativa]	Unigene0002885	sp|Q55467|CHLM_SYNY3	2e-38	Magnesium-protoporphyrin O-methyltransferase OS=Synechocystis sp. (strain PCC 6803 / Kazusa) GN=chlM PE=3 SV=1	Unigene0008697	SPAC3A12.14	2e-21	COG5126	Ca2+-binding protein (EF-Hand superfamily)	Unigene0008345	K00279	5e-19	rcu:RCOM_1047010	cytokinin dehydrogenase [EC:1.5.99.12]	Unigene0014439	AT4G17380.1	0	MUTS-like protein 4
Unigene0001666	gi|386799285|ref|YP_006291826.1|	1e-10	orf42 gene product (mitochondrion) [Daucus carota subsp. sativus]	Unigene0002887	sp|Q9LD95|SIGF_ARATH	7e-26	RNA polymerase sigma factor sigF, chloroplastic OS=Arabidopsis thaliana GN=SIGF PE=1 SV=1	Unigene0008705	mlr3017_1	3e-06	COG0737	5'-nucleotidase/2',3'-cyclic phosphodiesterase and related esterases	Unigene0008351	K08241	1e-12	rcu:RCOM_1595240	jasmonate O-methyltransferase [EC:2.1.1.141]	Unigene0014452	AT4G34610.2	2e-22	BEL1-like homeodomain 6
Unigene0001668	gi|357492957|ref|XP_003616767.1|	2e-23	Protein transport protein SEC61 gamma subunit [Medicago truncatula]	Unigene0002894	sp|P17407|21KD_DAUCA	8e-35	21 kDa protein OS=Daucus carota PE=2 SV=1	Unigene0008714	Rv3876	2e-08	COG0455	ATPases involved in chromosome partitioning	Unigene0008398	K09874	1e-24	ath:AT5G37820	aquaporin NIP	Unigene0014521	AT1G62750.1	6e-103	Translation elongation factor EFG/EF2 protein
Unigene0001675	gi|357113270|ref|XP_003558427.1|	3e-16	PREDICTED: cytochrome P450 90B1-like [Brachypodium distachyon]	Unigene0002904	sp|P21997|SSGP_VOLCA	2e-11	Sulfated surface glycoprotein 185 OS=Volvox carteri PE=1 SV=1	Unigene0008771	Rv3876	5e-06	COG0455	ATPases involved in chromosome partitioning	Unigene0008413	K10256	4e-89	rcu:RCOM_0503360	omega-6 fatty acid desaturase (delta-12 desaturase) [EC:1.14.19.-]	Unigene0014522	AT1G62750.1	7e-43	Translation elongation factor EFG/EF2 protein
Unigene0001678	gi|356565214|ref|XP_003550837.1|	2e-76	PREDICTED: S-adenosylmethionine synthase-like isoform 1 [Glycine max]	Unigene0002913	sp|Q96564|RS27_HORVU	1e-23	40S ribosomal protein S27 OS=Hordeum vulgare GN=RPS27 PE=1 SV=2	Unigene0008773	SPAC17G6.06	3e-15	COG2004	Ribosomal protein S24E	Unigene0008414	K10256	5e-20	vvi:100258789	omega-6 fatty acid desaturase (delta-12 desaturase) [EC:1.14.19.-]	Unigene0014525	AT1G66470.1	4e-28	ROOT HAIR DEFECTIVE6
Unigene0001684	gi|374719233|gb|AEZ67302.1|	4e-16	chitinase 3 [Populus x canadensis]	Unigene0002915	sp|O82380|PP175_ARATH	3e-28	Pentatricopeptide repeat-containing protein At2g29760, chloroplastic OS=Arabidopsis thaliana GN=PCMP-H33 PE=2 SV=1	Unigene0008774	SPAC17G6.06	2e-15	COG2004	Ribosomal protein S24E	Unigene0008455	K03405	5e-97	vvi:100267459	magnesium chelatase subunit I [EC:6.6.1.1]	Unigene0014544	AT2G24090.1	2e-32	Ribosomal protein L35
Unigene0001685	gi|460382538|ref|XP_004236996.1|	4e-24	PREDICTED: auxin-induced protein 5NG4-like [Solanum lycopersicum]	Unigene0002935	sp|Q9FT25|PDX1_PHAVU	1e-39	Pyridoxal biosynthesis protein PDX1 OS=Phaseolus vulgaris GN=PDX1 PE=2 SV=1	Unigene0008775	YIL069c	2e-19	COG2004	Ribosomal protein S24E	Unigene0008478	K14516	4e-20	pop:POPTR_804955	ethylene-responsive transcription factor 1	Unigene0014573	AT5G08570.1	2e-99	Pyruvate kinase family protein
Unigene0001686	gi|514720714|ref|XP_004954554.1|	6e-15	PREDICTED: WAT1-related protein At3g30340-like [Setaria italica]	Unigene0002945	sp|P20825|POL2_DROME	4e-19	Retrovirus-related Pol polyprotein from transposon 297 OS=Drosophila melanogaster GN=pol PE=4 SV=1	Unigene0008780	DR0845	1e-14	COG0120	Ribose 5-phosphate isomerase	Unigene0008491	K10999	2e-15	osa:4347093	cellulose synthase A [EC:2.4.1.12]	Unigene0014574	AT5G63680.1	2e-35	Pyruvate kinase family protein
Unigene0001687	gi|301104350|ref|XP_002901260.1|	1e-08	Major Facilitator Superfamily (MFS) [Phytophthora infestans T30-4]	Unigene0002967	sp|Q869E1|DNLI1_DICDI	5e-07	DNA ligase 1 OS=Dictyostelium discoideum GN=lig1 PE=3 SV=1	Unigene0008790	YCR083w	4e-06	COG0526	Thiol-disulfide isomerase and thioredoxins	Unigene0008497	K13508	5e-24	vvi:100264200	glycerol-3-phosphate acyltransferase [EC:2.3.1.15]	Unigene0014601	AT1G66230.1	8e-48	myb domain protein 20
Unigene0001690	gi|115434594|ref|NP_001042055.1|	2e-20	Os01g0153500 [Oryza sativa Japonica Group]	Unigene0002986	sp|Q8TEM1|PO210_HUMAN	3e-21	Nuclear pore membrane glycoprotein 210 OS=Homo sapiens GN=NUP210 PE=1 SV=3	Unigene0008800	Cgl2186_1	4e-06	COG0328	Ribonuclease HI	Unigene0008509	K10400	2e-69	rcu:RCOM_0773970	kinesin family member 15	Unigene0014633	AT1G07930.2	7e-49	GTP binding Elongation factor Tu family protein
Unigene0001691	gi|116311987|emb|CAJ86345.1|	2e-07	H0814G11.12 [Oryza sativa Indica Group]	Unigene0003006	sp|Q58FS3|RAD_ANTMA	3e-28	Transcription factor RADIALIS OS=Antirrhinum majus GN=RAD PE=1 SV=1	Unigene0008845	VC2001	1e-12	COG0676	Uncharacterized enzymes related to aldose 1-epimerase	Unigene0008514	K12313	4e-73	zma:100274491	actin, aortic smooth muscle	Unigene0014634	AT5G60390.2	8e-37	GTP binding Elongation factor Tu family protein
Unigene0001694	gi|225428223|ref|XP_002279270.1|	2e-13	PREDICTED: indole-3-acetic acid-induced protein ARG7-like [Vitis vinifera]	Unigene0003010	sp|P29114|LOX1_HORVU	6e-11	Linoleate 9S-lipoxygenase 1 OS=Hordeum vulgare GN=LOX1.1 PE=1 SV=2	Unigene0008854	mll2069	4e-07	COG2319	FOG: WD40 repeat	Unigene0008515	K05692	7e-48	vcn:VOLCADRAFT_109972	actin beta/gamma 1	Unigene0014663	AT4G15200.2	9e-22	formin 3
Unigene0001695	gi|470140743|ref|XP_004306098.1|	1e-07	PREDICTED: pentatricopeptide repeat-containing protein At5g39350-like [Fragaria vesca subsp. vesca]	Unigene0003013	sp|Q9SUP6|WRK53_ARATH	3e-10	Probable WRKY transcription factor 53 OS=Arabidopsis thaliana GN=WRKY53 PE=1 SV=1	Unigene0008859	ECU11g1690	4e-22	COG5147	Myb superfamily proteins, including transcription factors and mRNA splicing factors	Unigene0008517	K14572	2e-10	vvi:100244657	midasin	Unigene0014691	AT4G02630.1	3e-64	Protein kinase superfamily protein
Unigene0001700	gi|356564808|ref|XP_003550640.1|	2e-20	PREDICTED: pentatricopeptide repeat-containing protein At2g37320-like [Glycine max]	Unigene0003021	sp|P17077|RL9_RAT	2e-36	60S ribosomal protein L9 OS=Rattus norvegicus GN=Rpl9 PE=1 SV=1	Unigene0008873	DR2133	2e-07	COG4372	Uncharacterized protein conserved in bacteria with the myosin-like domain	Unigene0008518	K14572	8e-13	vvi:100244657	midasin	Unigene0014714	AT5G60390.2	5e-73	GTP binding Elongation factor Tu family protein
Unigene0001703	gi|508704786|gb|EOX96682.1|	9e-09	Cellulose synthase family protein isoform 1 [Theobroma cacao]	Unigene0003028	sp|Q9ZP41|EGC_CITJA	6e-16	EG45-like domain containing protein OS=Citrus jambhiri GN=CjBAp12 PE=1 SV=1	Unigene0008886	YGR189c	1e-06	COG2273	Beta-glucanase/Beta-glucan synthetase	Unigene0008536	K05928	8e-12	osa:4330437	tocopherol O-methyltransferase [EC:2.1.1.95]	Unigene0014715	AT1G07930.2	2e-36	GTP binding Elongation factor Tu family protein
Unigene0001704	gi|359807409|ref|NP_001241131.1|	4e-53	24-methylenesterol C-methyltransferase 2-like [Glycine max]	Unigene0003030	sp|Q9ZRA4|AB19A_PRUPE	1e-23	Auxin-binding protein ABP19a OS=Prunus persica GN=ABP19A PE=3 SV=1	Unigene0008887	CC0340	7e-09	COG0508	Pyruvate/2-oxoglutarate dehydrogenase complex, dihydrolipoamide acyltransferase (E2) component, and related enzymes	Unigene0008543	K13464	2e-06	rcu:RCOM_1437820	jasmonate ZIM domain-containing protein	Unigene0014767	AT2G34430.1	1e-44	light-harvesting chlorophyll-protein complex II subunit B1
Unigene0001711	gi|508718554|gb|EOY10451.1|	1e-30	C2 calcium/lipid-binding plant phosphoribosyltransferase family protein [Theobroma cacao]	Unigene0003037	sp|Q7Y1V5|C78AB_ORYSJ	9e-44	Cytochrome P450 78A11 OS=Oryza sativa subsp. japonica GN=CYP78A11 PE=1 SV=2	Unigene0008923	SPBC26H8.01	6e-51	COG1635	Flavoprotein involved in thiazole biosynthesis	Unigene0008562	K12605	3e-06	cme:CMJ013C	CCR4-NOT transcription complex subunit 2	Unigene0014817	AT1G23740.1	6e-35	Oxidoreductase, zinc-binding dehydrogenase family protein
Unigene0001712	gi|22859192|emb|CAD45561.1|	2e-23	reverse transcriptase [Elaeis guineensis]	Unigene0003039	sp|Q7X843|ATL48_ARATH	5e-28	RING-H2 finger protein ATL48 OS=Arabidopsis thaliana GN=ATL48 PE=2 SV=2	Unigene0008940	YPO2725	1e-19	COG3501	Uncharacterized protein conserved in bacteria	Unigene0008614	K01533	8e-23	sbi:SORBI_06g024900	Cu2+-exporting ATPase [EC:3.6.3.4]	Unigene0014818	AT1G23740.1	1e-27	Oxidoreductase, zinc-binding dehydrogenase family protein
Unigene0001713	gi|508716888|gb|EOY08785.1|	8e-18	BZIP-like protein [Theobroma cacao]	Unigene0003052	sp|Q9C2B9|RL38_NEUCR	2e-26	60S ribosomal protein L38 OS=Neurospora crassa (strain ATCC 24698 / 74-OR23-1A / CBS 708.71 / DSM 1257 / FGSC 987) GN=rpl-38 PE=3 SV=1	Unigene0008943	SPCC285.16c	2e-40	COG0249	Mismatch repair ATPase (MutS family)	Unigene0008622	K14491	6e-48	osa:4340320	two-component response regulator ARR-B family	Unigene0014910	AT4G35230.1	2e-57	BR-signaling kinase 1
Unigene0001714	gi|460365900|ref|XP_004228833.1|	2e-07	PREDICTED: uncharacterized mitochondrial protein AtMg00810-like [Solanum lycopersicum]	Unigene0003079	sp|Q8RXK7|PME41_ARATH	2e-26	Probable pectinesterase/pectinesterase inhibitor 41 OS=Arabidopsis thaliana GN=PME41 PE=2 SV=2	Unigene0008944	SPCC285.16c	1e-09	COG0249	Mismatch repair ATPase (MutS family)	Unigene0008677	K02991	9e-30	cme:CMT154C	small subunit ribosomal protein S6e	Unigene0014983	AT1G70070.1	4e-128	DEAD/DEAH box helicase, putative
Unigene0001715	gi|116310100|emb|CAH67120.1|	3e-08	H0502G05.11 [Oryza sativa Indica Group]	Unigene0003090	sp|P39870|NIA2_SOYBN	2e-43	Inducible nitrate reductase [NADH] 2 OS=Glycine max GN=INR2 PE=2 SV=1	Unigene0008971	CAC0404_1	9e-15	COG0515	Serine/threonine protein kinase	Unigene0008678	K02991	4e-48	pop:POPTR_709874	small subunit ribosomal protein S6e	Unigene0015014	AT3G60530.1	4e-36	GATA transcription factor 4
Unigene0001718	gi|414879235|tpg|DAA56366.1|	4e-25	TPA: 60S ribosomal protein L5-1 [Zea mays]	Unigene0003109	sp|O65595|KPYC_ARATH	2e-29	Probable pyruvate kinase, cytosolic isozyme OS=Arabidopsis thaliana GN=At4g26390 PE=3 SV=1	Unigene0008985	YOR236w	1e-19	COG0262	Dihydrofolate reductase	Unigene0008693	K13076	1e-31	vvi:100259521	delta8-fatty-acid desaturase [EC:1.14.19.4]	Unigene0015046	AT4G36920.2	4e-53	Integrase-type DNA-binding superfamily protein
Unigene0001720	gi|225454300|ref|XP_002275491.1|	1e-50	PREDICTED: pentatricopeptide repeat-containing protein At3g61520, mitochondrial [Vitis vinifera]	Unigene0003114	sp|Q42351|RL341_ARATH	3e-33	60S ribosomal protein L34-1 OS=Arabidopsis thaliana GN=RPL34A PE=2 SV=1	Unigene0008998	Rv3876	7e-14	COG0455	ATPases involved in chromosome partitioning	Unigene0008694	K14190	3e-26	rcu:RCOM_0752930	GDP-L-galactose phosphorylase [EC:2.7.7.69]	Unigene0015071	AT5G41950.1	7e-39	Tetratricopeptide repeat (TPR)-like superfamily protein
Unigene0001722	gi|6587823|gb|AAF18514.1|AC010924_27	2e-14	ESTs gb|T41688, gb|AI992698, gb|AA394805 come from this gene [Arabidopsis thaliana]	Unigene0003125	sp|Q9M0G7|PXL2_ARATH	5e-15	Leucine-rich repeat receptor-like protein kinase PXL2 OS=Arabidopsis thaliana GN=PXL2 PE=2 SV=1	Unigene0009004	YPO2725	7e-09	COG3501	Uncharacterized protein conserved in bacteria	Unigene0008697	K13412	9e-74	rcu:RCOM_1599390	calcium-dependent protein kinase [EC:2.7.11.1]	Unigene0015098	AT5G62310.1	1e-114	AGC (cAMP-dependent, cGMP-dependent and protein kinase C) kinase family protein
Unigene0001733	gi|452820731|gb|EME27770.1|	3e-48	F-type H+-transporting ATPase subunit beta [Galdieria sulphuraria]	Unigene0003126	sp|Q757D7|RL31_ASHGO	3e-30	60S ribosomal protein L31 OS=Ashbya gossypii (strain ATCC 10895 / CBS 109.51 / FGSC 9923 / NRRL Y-1056) GN=RPL31 PE=3 SV=2	Unigene0009010	SPBC31F10.12	1e-30	COG2016	Predicted RNA-binding protein (contains PUA domain)	Unigene0008773	K02974	3e-21	ath:AT3G04920	small subunit ribosomal protein S24e	Unigene0015143	AT4G14480.1	1e-22	Protein kinase superfamily protein
Unigene0001740	gi|449500290|ref|XP_004161058.1|	1e-31	PREDICTED: AP2-like ethylene-responsive transcription factor AIL5-like [Cucumis sativus]	Unigene0003137	sp|Q9LQ14|PPR96_ARATH	3e-08	Pentatricopeptide repeat-containing protein At1g62930, chloroplastic OS=Arabidopsis thaliana GN=At1g62930 PE=2 SV=2	Unigene0009011	SPBC31F10.12	1e-42	COG2016	Predicted RNA-binding protein (contains PUA domain)	Unigene0008774	K02974	2e-21	ath:AT3G04920	small subunit ribosomal protein S24e	Unigene0015191	AT5G49360.1	2e-81	beta-xylosidase 1
Unigene0001745	gi|124359549|gb|ABD28670.2|	8e-13	RNA-directed DNA polymerase (Reverse transcriptase) [Medicago truncatula]	Unigene0003161	sp|O82660|P2SAF_ARATH	9e-61	Photosystem II stability/assembly factor HCF136, chloroplastic OS=Arabidopsis thaliana GN=HCF136 PE=1 SV=1	Unigene0009013	YJL078c_1	1e-09	COG2340	Uncharacterized protein with SCP/PR1 domains	Unigene0008775	K02974	2e-39	vvi:100259698	small subunit ribosomal protein S24e	Unigene0015245	AT1G80830.1	6e-15	natural resistance-associated macrophage protein 1
Unigene0001750	gi|359478743|ref|XP_002282912.2|	2e-29	PREDICTED: pentatricopeptide repeat-containing protein At2g22410, mitochondrial-like [Vitis vinifera]	Unigene0003164	sp|Q9FJP3|RK29_ARATH	3e-30	50S ribosomal protein L29, chloroplastic OS=Arabidopsis thaliana GN=RPL29 PE=1 SV=1	Unigene0009021	SPBC83.14c	1e-13	COG0470	ATPase involved in DNA replication	Unigene0008779	K01807	5e-09	pop:POPTR_1096522	ribose 5-phosphate isomerase A [EC:5.3.1.6]	Unigene0015253	AT4G27130.1	8e-57	Translation initiation factor SUI1 family protein
Unigene0001758	gi|356507125|ref|XP_003522321.1|	1e-06	PREDICTED: LOW QUALITY PROTEIN: 3-hydroxy-3-methylglutaryl-coenzyme A reductase 1-like [Glycine max]	Unigene0003166	sp|P56331|IF1A_ONOVI	5e-36	Eukaryotic translation initiation factor 1A OS=Onobrychis viciifolia PE=2 SV=2	Unigene0009023	YGL103w	2e-38	COG0200	Ribosomal protein L15	Unigene0008780	K01807	2e-25	pop:POPTR_1112623	ribose 5-phosphate isomerase A [EC:5.3.1.6]	Unigene0015309	ATMG00180.1	6e-43	cytochrome C biogenesis 452
Unigene0001761	gi|359482528|ref|XP_002276236.2|	2e-57	PREDICTED: ABC transporter C family member 8-like [Vitis vinifera]	Unigene0003167	sp|P17094|RL31_ARATH	1e-32	60S ribosomal protein L3-1 OS=Arabidopsis thaliana GN=ARP1 PE=2 SV=5	Unigene0009024	Q0250	3e-28	COG1622	Heme/copper-type cytochrome/quinol oxidases, subunit 2	Unigene0008845	K01792	2e-43	vvi:100266694	glucose-6-phosphate 1-epimerase [EC:5.1.3.15]	Unigene0015340	AT4G15560.1	7e-153	Deoxyxylulose-5-phosphate synthase
Unigene0001769	gi|356501158|ref|XP_003519395.1|	2e-54	PREDICTED: metalloendoproteinase 1-like [Glycine max]	Unigene0003171	sp|P14381|YTX2_XENLA	1e-08	Transposon TX1 uncharacterized 149 kDa protein OS=Xenopus laevis PE=4 SV=1	Unigene0009030	YDR304c	6e-18	COG0652	Peptidyl-prolyl cis-trans isomerase (rotamase) - cyclophilin family	Unigene0008859	K09422	4e-55	pop:POPTR_643153	myb proto-oncogene protein, plant	Unigene0015342	AT4G15560.1	2e-42	Deoxyxylulose-5-phosphate synthase
Unigene0001776	gi|508723595|gb|EOY15492.1|	6e-20	ZIM-like 1 isoform 8 [Theobroma cacao]	Unigene0003175	sp|Q86YZ3|HORN_HUMAN	6e-06	Hornerin OS=Homo sapiens GN=HRNR PE=1 SV=2	Unigene0009034	slr0574	6e-10	COG2124	Cytochrome P450	Unigene0008873	K05933	7e-61	osa:4347225	aminocyclopropanecarboxylate oxidase [EC:1.14.17.4]	Unigene0015355	AT1G05010.1	6e-125	ethylene-forming enzyme
Unigene0001782	gi|225428798|ref|XP_002285223.1|	2e-23	PREDICTED: calmodulin-like protein 1 [Vitis vinifera]	Unigene0003179	sp|O81155|CYSKP_SOLTU	3e-28	Cysteine synthase, chloroplastic/chromoplastic OS=Solanum tuberosum PE=2 SV=1	Unigene0009051	Rv3876	2e-06	COG0455	ATPases involved in chromosome partitioning	Unigene0008922	K08873	3e-09	rcu:RCOM_0938990	PI-3-kinase-related kinase SMG-1	Unigene0015359	ATMG00665.1	7e-119	NADH dehydrogenase 5B
Unigene0001792	gi|124360796|gb|ABN08768.1|	4e-10	Polynucleotidyl transferase, Ribonuclease H fold [Medicago truncatula]	Unigene0003184	sp|Q94A02|TAR2_ARATH	4e-29	Tryptophan aminotransferase-related protein 2 OS=Arabidopsis thaliana GN=TAR2 PE=2 SV=1	Unigene0009060	Rv3876	5e-06	COG0455	ATPases involved in chromosome partitioning	Unigene0008923	K03146	2e-77	pop:POPTR_568201	thiamine biosynthetic enzyme	Unigene0015360	ATMG00665.1	1e-114	NADH dehydrogenase 5B
Unigene0001801	gi|122937668|gb|ABM68547.1|	1e-12	IFA binding protein [Lilium longiflorum]	Unigene0003201	sp|P21997|SSGP_VOLCA	8e-16	Sulfated surface glycoprotein 185 OS=Volvox carteri PE=1 SV=1	Unigene0009064	AGl2190	5e-14	COG3588	Fructose-1,6-bisphosphate aldolase	Unigene0008941	K01904	1e-10	sbi:SORBI_04g031010	4-coumarate--CoA ligase [EC:6.2.1.12]	Unigene0015361	ATMG00665.1	2e-88	NADH dehydrogenase 5B
Unigene0001802	gi|56542455|gb|AAV92892.1|	6e-06	Avr9/Cf-9 rapidly elicited protein 36, partial [Nicotiana tabacum]	Unigene0003224	sp|Q9FLZ9|PP405_ARATH	3e-07	Pentatricopeptide repeat-containing protein At5g39350 OS=Arabidopsis thaliana GN=PCMP-E16 PE=2 SV=1	Unigene0009067	asl4325	9e-20	COG2127	Uncharacterized conserved protein	Unigene0008942	K03921	8e-07	vvi:100242444	acyl-[acyl-carrier-protein] desaturase [EC:1.14.19.2]	Unigene0015364	AT4G02290.1	0	glycosyl hydrolase 9B13
Unigene0001809	gi|222635554|gb|EEE65686.1|	7e-06	hypothetical protein OsJ_21305 [Oryza sativa Japonica Group]	Unigene0003237	sp|Q9FXH1|PPR52_ARATH	3e-27	Pentatricopeptide repeat-containing protein At1g19720 OS=Arabidopsis thaliana GN=DYW7 PE=2 SV=1	Unigene0009077	all4645	2e-78	COG0448	ADP-glucose pyrophosphorylase	Unigene0008959	K13457	2e-33	vvi:100252764	disease resistance protein RPM1	Unigene0015383	AT1G31330.1	7e-79	photosystem I subunit F
Unigene0001811	gi|359485882|ref|XP_002270802.2|	7e-19	PREDICTED: BTB/POZ domain-containing protein At5g48130-like [Vitis vinifera]	Unigene0003251	sp|Q9LW32|PP258_ARATH	3e-26	Pentatricopeptide repeat-containing protein At3g26782, mitochondrial OS=Arabidopsis thaliana GN=PCMP-H34 PE=2 SV=1	Unigene0009099	YLR378c	3e-30	COG0201	Preprotein translocase subunit SecY	Unigene0008960	K13457	1e-08	vvi:100252764	disease resistance protein RPM1	Unigene0015469	AT5G05840.1	1e-33	Protein of unknown function (DUF620)
Unigene0001815	gi|116309786|emb|CAH66826.1|	1e-30	OSIGBa0148A10.3 [Oryza sativa Indica Group]	Unigene0003254	sp|P43210|HEM2_SOYBN	1e-08	Delta-aminolevulinic acid dehydratase, chloroplastic OS=Glycine max GN=HEMB PE=1 SV=1	Unigene0009105	YDL140c	1e-10	COG0086	DNA-directed RNA polymerase, beta' subunit/160 kD subunit	Unigene0008985	K13998	1e-34	rcu:RCOM_1447960	dihydrofolate reductase / thymidylate synthase [EC:1.5.1.3 2.1.1.45]	Unigene0015484	AT3G07890.2	4e-66	Ypt/Rab-GAP domain of gyp1p superfamily protein
Unigene0001818	gi|57472005|gb|AAW51128.1|	5e-11	minus agglutinin [Chlamydomonas incerta]	Unigene0003274	sp|Q9LUJ2|PP249_ARATH	7e-18	Pentatricopeptide repeat-containing protein At3g22690 OS=Arabidopsis thaliana GN=PCMP-H56 PE=2 SV=1	Unigene0009156	sll1499_3	5e-19	COG0070	Glutamate synthase domain 3	Unigene0009004	K05280	3e-48	vvi:100232999	flavonoid 3'-monooxygenase [EC:1.14.13.21]	Unigene0015485	AT3G07890.2	4e-63	Ypt/Rab-GAP domain of gyp1p superfamily protein
Unigene0001824	gi|226494205|ref|NP_001152563.1|	6e-45	transcription factor BTF3 [Zea mays]	Unigene0003279	sp|Q9ZUW3|PP172_ARATH	3e-16	Pentatricopeptide repeat-containing protein At2g27610 OS=Arabidopsis thaliana GN=PCMP-H60 PE=2 SV=1	Unigene0009157	alr4344_3	1e-72	COG0070	Glutamate synthase domain 3	Unigene0009005	K05280	6e-17	vvi:100263810	flavonoid 3'-monooxygenase [EC:1.14.13.21]	Unigene0015490	AT1G17840.1	4e-42	white-brown complex homolog protein 11
Unigene0001840	gi|356527833|ref|XP_003532511.1|	1e-32	PREDICTED: NADH dehydrogenase [ubiquinone] iron-sulfur protein 8-B, mitochondrial-like [Glycine max]	Unigene0003285	sp|P04146|COPIA_DROME	3e-08	Copia protein OS=Drosophila melanogaster GN=GIP PE=1 SV=3	Unigene0009161	YLR167w_1	6e-17	COG5272	Ubiquitin	Unigene0009010	K07575	7e-71	vvi:100259659	PUA domain protein	Unigene0015504	AT4G30190.1	3e-58	H(+)-ATPase 2
Unigene0001845	gi|357455099|ref|XP_003597830.1|	9e-42	Epoxide hydrolase [Medicago truncatula]	Unigene0003289	sp|Q8W1W9|5MAT1_SALSN	6e-14	Malonyl-coenzyme:anthocyanin 5-O-glucoside-6'''-O-malonyltransferase OS=Salvia splendens GN=5MAT1 PE=1 SV=1	Unigene0009163	YIL082w-a_2	3e-14	COG2801	Transposase and inactivated derivatives	Unigene0009011	K07575	7e-89	vvi:100259659	PUA domain protein	Unigene0015514	AT1G68010.1	0	hydroxypyruvate reductase
Unigene0001846	gi|57834112|emb|CAE04255.4|	7e-17	OSJNBa0089N06.16 [Oryza sativa Japonica Group]	Unigene0003302	sp|P11435|CPPM_STRHY	6e-08	Carboxyvinyl-carboxyphosphonate phosphorylmutase OS=Streptomyces hygroscopicus GN=bcpA PE=1 SV=3	Unigene0009175	YNL067w	3e-23	COG0097	Ribosomal protein L6P/L9E	Unigene0009023	K02900	4e-32	olu:OSTLU_27402	large subunit ribosomal protein L27Ae	Unigene0015515	AT1G68010.2	2e-47	hydroxypyruvate reductase
Unigene0001847	gi|474227349|gb|EMS59497.1|	2e-14	ABC transporter G family member 37 [Triticum urartu]	Unigene0003306	sp|O81635|ATK4_ARATH	3e-14	Kinesin-4 OS=Arabidopsis thaliana GN=ATK4 PE=1 SV=2	Unigene0009176	tynA	5e-27	COG3733	Cu2+-containing amine oxidase	Unigene0009024	K02261	7e-34	ota:OstapMp32	cytochrome c oxidase subunit II [EC:1.9.3.1]	Unigene0015525	AT1G48090.1	2e-54	calcium-dependent lipid-binding family protein
Unigene0001852	gi|358248890|ref|NP_001240213.1|	2e-25	auxin-induced protein ali50 [Glycine max]	Unigene0003314	sp|P48384|TRXM_PEA	8e-11	Thioredoxin M-type, chloroplastic OS=Pisum sativum PE=2 SV=1	Unigene0009177	DRB0101	1e-10	COG3733	Cu2+-containing amine oxidase	Unigene0009030	K03768	2e-31	vvi:100248997	peptidyl-prolyl cis-trans isomerase B (cyclophilin B) [EC:5.2.1.8]	Unigene0015526	AT2G16600.2	4e-45	rotamase CYP 3
Unigene0001853	gi|124361182|gb|ABN09154.1|	5e-07	RNA-directed DNA polymerase (Reverse transcriptase) [Medicago truncatula]	Unigene0003323	sp|Q6R2K3|SRF3_ARATH	5e-18	Protein STRUBBELIG-RECEPTOR FAMILY 3 OS=Arabidopsis thaliana GN=SRF3 PE=1 SV=1	Unigene0009178	DRB0101	1e-10	COG3733	Cu2+-containing amine oxidase	Unigene0009063	K01623	9e-21	sbi:SORBI_04g019020	fructose-bisphosphate aldolase, class I [EC:4.1.2.13]	Unigene0015736	AT1G73710.1	3e-34	Pentatricopeptide repeat (PPR) superfamily protein
Unigene0001856	gi|356495891|ref|XP_003516804.1|	2e-38	PREDICTED: NADP-dependent malic enzyme-like [Glycine max]	Unigene0003324	sp|Q6R2K3|SRF3_ARATH	5e-16	Protein STRUBBELIG-RECEPTOR FAMILY 3 OS=Arabidopsis thaliana GN=SRF3 PE=1 SV=1	Unigene0009185	SPAC15A10.06	1e-06	COG0025	NhaP-type Na+/H+ and K+/H+ antiporters	Unigene0009064	K01623	2e-25	sbi:SORBI_04g019020	fructose-bisphosphate aldolase, class I [EC:4.1.2.13]	Unigene0015745	AT1G08730.1	9e-79	Myosin family protein with Dil domain
Unigene0001857	gi|356495891|ref|XP_003516804.1|	2e-44	PREDICTED: NADP-dependent malic enzyme-like [Glycine max]	Unigene0003329	sp|O49680|PP324_ARATH	4e-54	Pentatricopeptide repeat-containing protein At4g19220, mitochondrial OS=Arabidopsis thaliana GN=PCMP-E2 PE=3 SV=2	Unigene0009189	AF1716	1e-23	COG0657	Esterase/lipase	Unigene0009067	K06891	2e-72	pop:POPTR_656784	ATP-dependent Clp protease adaptor protein ClpS	Unigene0015747	AT1G54560.1	4e-58	Myosin family protein with Dil domain
Unigene0001858	gi|502112641|ref|XP_004494396.1|	3e-58	PREDICTED: 60S ribosomal protein L19-1-like [Cicer arietinum]	Unigene0003334	sp|Q9UR07|RTF23_SCHPO	7e-09	Retrotransposable element Tf2 155 kDa protein type 3 OS=Schizosaccharomyces pombe (strain 972 / ATCC 24843) GN=Tf2-11 PE=4 SV=1	Unigene0009190	RSp0232	1e-06	COG0657	Esterase/lipase	Unigene0009077	K00975	6e-132	zma:541902	glucose-1-phosphate adenylyltransferase [EC:2.7.7.27]	Unigene0015779	ATCG00480.1	7e-25	ATP synthase subunit beta
Unigene0001864	gi|462413377|gb|EMJ18426.1|	9e-06	hypothetical protein PRUPE_ppa005268mg [Prunus persica]	Unigene0003359	sp|Q9M3G7|ATM_ARATH	3e-33	Serine/threonine-protein kinase ATM OS=Arabidopsis thaliana GN=ATM PE=2 SV=1	Unigene0009195	YJL177w	3e-51	COG0091	Ribosomal protein L22	Unigene0009099	K10956	3e-66	rcu:RCOM_1251830	protein transport protein SEC61 subunit alpha	Unigene0015780	ATCG00480.1	3e-39	ATP synthase subunit beta
Unigene0001866	gi|356511986|ref|XP_003524702.1|	3e-10	PREDICTED: probable serine/threonine-protein kinase At1g54610-like [Glycine max]	Unigene0003370	sp|O49432|QRT3_ARATH	1e-17	Polygalacturonase QRT3 OS=Arabidopsis thaliana GN=QRT3 PE=2 SV=1	Unigene0009199	RSc2565	2e-07	COG0454	Histone acetyltransferase HPA2 and related acetyltransferases	Unigene0009102	K08506	2e-32	ath:AT3G09740	syntaxin of plants SYP7	Unigene0015781	ATCG00470.1	1e-76	ATP synthase epsilon chain
Unigene0001867	gi|508716888|gb|EOY08785.1|	1e-10	BZIP-like protein [Theobroma cacao]	Unigene0003373	sp|Q672F7|TPS2_LOTJA	1e-17	Tricyclene synthase EBOS, chloroplastic OS=Lotus japonicus GN=EBOS PE=1 SV=1	Unigene0009216	VC1649	1e-12	COG5640	Secreted trypsin-like serine protease	Unigene0009116	K12598	3e-07	pop:POPTR_819128	ATP-dependent RNA helicase DOB1 [EC:3.6.4.13]	Unigene0015782	ATCG00480.1	3e-141	ATP synthase subunit beta
Unigene0001870	gi|9759493|dbj|BAB10743.1|	5e-55	retroelement pol polyprotein-like [Arabidopsis thaliana]	Unigene0003381	sp|Q9SK27|ENL1_ARATH	2e-07	Early nodulin-like protein 1 OS=Arabidopsis thaliana GN=At2g25060 PE=1 SV=2	Unigene0009218	Rv3876	4e-06	COG0455	ATPases involved in chromosome partitioning	Unigene0009141	K01611	2e-75	vvi:100261356	S-adenosylmethionine decarboxylase [EC:4.1.1.50]	Unigene0015783	ATCG00480.1	1e-35	ATP synthase subunit beta
Unigene0001871	gi|470112582|ref|XP_004292511.1|	3e-26	PREDICTED: uncharacterized mitochondrial protein AtMg00810-like [Fragaria vesca subsp. vesca]	Unigene0003382	sp|Q939N5|GSPB_STRGN	8e-09	Platelet binding protein GspB OS=Streptococcus gordonii GN=gspB PE=1 SV=1	Unigene0009219	Rv1796	4e-07	COG1404	Subtilisin-like serine proteases	Unigene0009144	K12619	1e-51	vvi:100260845	5'-3' exoribonuclease 2 [EC:3.1.13.-]	Unigene0015817	AT3G01750.1	2e-23	Ankyrin repeat family protein
Unigene0001876	gi|359492851|ref|XP_003634472.1|	2e-22	PREDICTED: synaptonemal complex protein 2-like [Vitis vinifera]	Unigene0003386	sp|P92555|M1250_ARATH	1e-08	Uncharacterized mitochondrial protein AtMg01250 OS=Arabidopsis thaliana GN=AtMg01250 PE=4 SV=1	Unigene0009220	Rv1796	2e-07	COG1404	Subtilisin-like serine proteases	Unigene0009156	K00284	2e-32	vvi:100233082	glutamate synthase (ferredoxin) [EC:1.4.7.1]	Unigene0015818	AT3G01750.1	4e-23	Ankyrin repeat family protein
Unigene0001879	gi|225446054|ref|XP_002268968.1|	2e-19	PREDICTED: DNA repair protein XRCC3 homolog [Vitis vinifera]	Unigene0003388	sp|P54233|NIA1_SOYBN	4e-56	Inducible nitrate reductase [NADH] 1 OS=Glycine max GN=INR1 PE=2 SV=1	Unigene0009229	Rv3876	1e-08	COG0455	ATPases involved in chromosome partitioning	Unigene0009157	K00284	5e-107	pop:POPTR_825050	glutamate synthase (ferredoxin) [EC:1.4.7.1]	Unigene0015874	AT1G07320.2	3e-29	ribosomal protein L4
Unigene0001886	gi|15241025|ref|NP_198121.1|	2e-10	heavy metal transport/detoxification domain-containing protein [Arabidopsis thaliana]	Unigene0003390	sp|Q88893|POL1_TRSVB	2e-39	RNA1 polyprotein OS=Tobacco ringspot virus (strain Bud Blight) PE=3 SV=1	Unigene0009243	YJR009c	5e-17	COG0057	Glyceraldehyde-3-phosphate dehydrogenase/erythrose-4-phosphate dehydrogenase	Unigene0009161	K02977	4e-31	ppp:PHYPADRAFT_168664	small subunit ribosomal protein S27Ae	Unigene0015963	AT4G29160.3	8e-54	SNF7 family protein
Unigene0001890	gi|50725838|dbj|BAD33368.1|	7e-25	phospholipid/glycerol acyltransferase-like protein [Oryza sativa Japonica Group]	Unigene0003394	sp|Q8VWJ2|WRK28_ARATH	6e-16	Probable WRKY transcription factor 28 OS=Arabidopsis thaliana GN=WRKY28 PE=2 SV=1	Unigene0009244	YJR009c	5e-17	COG0057	Glyceraldehyde-3-phosphate dehydrogenase/erythrose-4-phosphate dehydrogenase	Unigene0009175	K02940	6e-42	vvi:100252127	large subunit ribosomal protein L9e	Unigene0015984	AT2G36460.2	2e-82	Aldolase superfamily protein
Unigene0001891	gi|147816578|emb|CAN61877.1|	4e-09	hypothetical protein VITISV_015072 [Vitis vinifera]	Unigene0003404	sp|Q68CM3|TCS2_CAMSI	1e-21	Probable caffeine synthase 2 OS=Camellia sinensis GN=TCS2 PE=2 SV=1	Unigene0009245	SPBC32F12.11	7e-24	COG0057	Glyceraldehyde-3-phosphate dehydrogenase/erythrose-4-phosphate dehydrogenase	Unigene0009185	K14724	2e-30	sbi:SORBI_02g042190	solute carrier family 9 (sodium/hydrogen exchanger), member 8	Unigene0016009	AT4G32700.2	7e-79	helicases;ATP-dependent helicases;nucleic acid binding;ATP binding;DNA-directed DNA polymerases;DNA binding
Unigene0001897	gi|502151412|ref|XP_004508428.1|	5e-17	PREDICTED: pentatricopeptide repeat-containing protein At5g64320, mitochondrial-like isoform X1 [Cicer arietinum]	Unigene0003412	sp|P14381|YTX2_XENLA	3e-12	Transposon TX1 uncharacterized 149 kDa protein OS=Xenopus laevis PE=4 SV=1	Unigene0009263	Cgl1939	4e-08	COG0532	Translation initiation factor 2 (IF-2; GTPase)	Unigene0009195	K02880	9e-68	zma:100382652	large subunit ribosomal protein L17e	Unigene0016047	AT5G19780.1	5e-50	tubulin alpha-5
Unigene0001898	gi|508709653|gb|EOY01550.1|	2e-41	Pentatricopeptide repeat-containing protein [Theobroma cacao]	Unigene0003416	sp|Q93WC9|IPT3_ARATH	1e-13	Adenylate isopentenyltransferase 3, chloroplastic OS=Arabidopsis thaliana GN=IPT3 PE=1 SV=1	Unigene0009272	Cgl1939	1e-06	COG0532	Translation initiation factor 2 (IF-2; GTPase)	Unigene0009205	K14488	8e-09	sbi:SORBI_06g028640	SAUR family protein	Unigene0016131	AT1G07990.1	6e-38	SIT4 phosphatase-associated family protein
Unigene0001899	gi|115443695|ref|NP_001045627.1|	3e-79	Os02g0106300 [Oryza sativa Japonica Group]	Unigene0003419	sp|Q9SJI7|PLA20_ARATH	3e-16	Phospholipase A1-IIdelta OS=Arabidopsis thaliana GN=At2g42690 PE=1 SV=1	Unigene0009297	PA3679	6e-06	COG2124	Cytochrome P450	Unigene0009243	K00134	4e-26	vvi:100233024	glyceraldehyde 3-phosphate dehydrogenase [EC:1.2.1.12]	Unigene0016152	AT3G47520.1	5e-77	malate dehydrogenase
Unigene0001903	gi|310753563|gb|ADP20178.1|	4e-30	gag-pol polyprotein [Silene latifolia]	Unigene0003420	sp|Q1QLD8|ACYP_NITHX	1e-16	Acylphosphatase OS=Nitrobacter hamburgensis (strain X14 / DSM 10229) GN=acyP PE=3 SV=1	Unigene0009303	all2928	8e-10	COG0724	RNA-binding proteins (RRM domain)	Unigene0009244	K00134	4e-26	vvi:100233024	glyceraldehyde 3-phosphate dehydrogenase [EC:1.2.1.12]	Unigene0016153	AT3G47520.1	2e-55	malate dehydrogenase
Unigene0001911	gi|115487784|ref|NP_001066379.1|	4e-10	Os12g0204600 [Oryza sativa Japonica Group]	Unigene0003421	sp|A1DNL0|CBHB_NEOFI	6e-16	Probable 1,4-beta-D-glucan cellobiohydrolase B OS=Neosartorya fischeri (strain ATCC 1020 / DSM 3700 / FGSC A1164 / NRRL 181) GN=cbhB PE=3 SV=1	Unigene0009360	MPN531	1e-07	COG0542	ATPases with chaperone activity, ATP-binding subunit	Unigene0009245	K00134	8e-44	zma:542367	glyceraldehyde 3-phosphate dehydrogenase [EC:1.2.1.12]	Unigene0016185	AT5G19320.1	1e-30	RAN GTPase activating protein 2
Unigene0001919	gi|470115761|ref|XP_004294060.1|	2e-24	PREDICTED: pentatricopeptide repeat-containing protein At4g13650-like [Fragaria vesca subsp. vesca]	Unigene0003423	sp|Q75RY2|PAIR1_ORYSJ	8e-10	Protein PAIR1 OS=Oryza sativa subsp. japonica GN=PAIR1 PE=2 SV=1	Unigene0009376	ECU07g0330	3e-07	COG5540	RING-finger-containing ubiquitin ligase	Unigene0009296	K00517	9e-27	ath:AT1G13710	[EC:1.14.-.-]	Unigene0016186	AT5G19320.1	1e-48	RAN GTPase activating protein 2
Unigene0001921	gi|397529498|dbj|BAM34481.1|	3e-29	MADS-box transcription factor [Alstroemeria ligtu subsp. ligtu]	Unigene0003424	sp|Q75RY2|PAIR1_ORYSJ	1e-09	Protein PAIR1 OS=Oryza sativa subsp. japonica GN=PAIR1 PE=2 SV=1	Unigene0009388	Rv3876	1e-07	COG0455	ATPases involved in chromosome partitioning	Unigene0009304	K00422	2e-21	vvi:100256583	polyphenol oxidase [EC:1.10.3.1]	Unigene0016218	AT2G23810.1	2e-16	tetraspanin8
Unigene0001935	gi|508727303|gb|EOY19200.1|	6e-08	Retrotransposon, unclassified-like protein [Theobroma cacao]	Unigene0003431	sp|P82192|RK5_SPIOL	1e-26	50S ribosomal protein L5, chloroplastic OS=Spinacia oleracea GN=RPL5 PE=1 SV=2	Unigene0009396	YPO2725	7e-08	COG3501	Uncharacterized protein conserved in bacteria	Unigene0009318	K12133	3e-31	ath:AT1G01060	LATE ELONGATED HYPOCOTYL	Unigene0016238	AT1G60470.1	6e-45	galactinol synthase 4
Unigene0001936	gi|224103957|ref|XP_002313260.1|	1e-32	white-brown-complex ABC transporter family [Populus trichocarpa]	Unigene0003442	sp|Q94KL5|BLH4_ARATH	1e-14	BEL1-like homeodomain protein 4 OS=Arabidopsis thaliana GN=BLH4 PE=2 SV=2	Unigene0009397	Rv3876	1e-10	COG0455	ATPases involved in chromosome partitioning	Unigene0009333	K09422	3e-15	sbi:SORBI_09g002680	myb proto-oncogene protein, plant	Unigene0016241	AT2G07768.1	8e-30	Cytochrome C assembly protein
Unigene0001939	gi|323449925|gb|EGB05809.1|	4e-08	expressed protein [Aureococcus anophagefferens]	Unigene0003446	sp|Q6SPE9|SAMD1_RABIT	5e-06	Atherin OS=Oryctolagus cuniculus GN=SAMD1 PE=2 SV=1	Unigene0009415	ECU10g0320	2e-12	COG5059	Kinesin-like protein	Unigene0009411	K00021	6e-18	ath:AT1G76490	hydroxymethylglutaryl-CoA reductase (NADPH) [EC:1.1.1.34]	Unigene0016242	ATMG00960.1	1e-30	Cytochrome C assembly protein
Unigene0001940	gi|323450084|gb|EGB05967.1|	7e-09	expressed protein, partial [Aureococcus anophagefferens]	Unigene0003448	sp|Q9LDR9|EXP10_ARATH	6e-14	Expansin-A10 OS=Arabidopsis thaliana GN=EXPA10 PE=2 SV=1	Unigene0009421	SPBC146.13c	6e-07	COG5022	Myosin heavy chain	Unigene0009426	K09872	4e-16	sbi:SORBI_02g010760	aquaporin PIP	Unigene0016253	AT3G27120.1	6e-128	P-loop containing nucleoside triphosphate hydrolases superfamily protein
Unigene0001945	gi|508710348|gb|EOY02245.1|	8e-07	Uncharacterized protein TCM_016772 [Theobroma cacao]	Unigene0003460	sp|Q9ZS97|AB8I_ARATH	2e-61	UPF0051 protein ABCI8, chloroplastic OS=Arabidopsis thaliana GN=ABCI8 PE=2 SV=1	Unigene0009428	YDR135c	1e-44	COG1132	ABC-type multidrug transport system, ATPase and permease components	Unigene0009430	K01601	2e-58	vvi:4025045	ribulose-bisphosphate carboxylase large chain [EC:4.1.1.39]	Unigene0016307	AT2G02860.1	1e-37	sucrose transporter 2
Unigene0001948	gi|298709355|emb|CBJ31289.1|	2e-08	EsV-1-166 [Ectocarpus siliculosus]	Unigene0003465	sp|C0LGQ5|GSO1_ARATH	3e-39	LRR receptor-like serine/threonine-protein kinase GSO1 OS=Arabidopsis thaliana GN=GSO1 PE=2 SV=1	Unigene0009429	YLL015w	3e-20	COG1132	ABC-type multidrug transport system, ATPase and permease components	Unigene0009431	K01601	7e-40	vvi:4025045	ribulose-bisphosphate carboxylase large chain [EC:4.1.1.39]	Unigene0016335	AT1G32190.1	3e-51	alpha/beta-Hydrolases superfamily protein
Unigene0001949	gi|226530491|ref|NP_001148026.1|	3e-21	RING-H2 finger protein ATL2K [Zea mays]	Unigene0003470	sp|P60039|RL73_ARATH	3e-31	60S ribosomal protein L7-3 OS=Arabidopsis thaliana GN=RPL7C PE=2 SV=1	Unigene0009430	slr0009	8e-49	COG1850	Ribulose 1,5-bisphosphate carboxylase, large subunit	Unigene0009447	K03231	3e-13	osa:4331810	elongation factor 1-alpha	Unigene0016426	AT5G27950.1	4e-33	P-loop containing nucleoside triphosphate hydrolases superfamily protein
Unigene0001950	gi|470134666|ref|XP_004303160.1|	4e-08	PREDICTED: E3 ubiquitin-protein ligase ATL41-like [Fragaria vesca subsp. vesca]	Unigene0003472	sp|C0LGR3|Y4265_ARATH	2e-10	Probable LRR receptor-like serine/threonine-protein kinase At4g26540 OS=Arabidopsis thaliana GN=At4g26540 PE=1 SV=1	Unigene0009431	alr1524	5e-35	COG1850	Ribulose 1,5-bisphosphate carboxylase, large subunit	Unigene0009448	K03231	5e-38	zma:100286309	elongation factor 1-alpha	Unigene0016432	AT5G09660.2	4e-24	peroxisomal NAD-malate dehydrogenase 2
Unigene0001966	gi|474156211|gb|EMS57103.1|	9e-09	tRNA guanosine-2'-O-methyltransferase TRM11-like protein [Triticum urartu]	Unigene0003473	sp|C0LGD8|Y1755_ARATH	3e-06	Probable LRR receptor-like serine/threonine-protein kinase At1g07550 OS=Arabidopsis thaliana GN=At1g07550 PE=2 SV=1	Unigene0009447	SPCC794.09c	2e-09	COG5256	Translation elongation factor EF-1alpha (GTPase)	Unigene0009449	K03231	3e-20	ppp:PHYPADRAFT_163704	elongation factor 1-alpha	Unigene0016433	AT5G09660.2	8e-112	peroxisomal NAD-malate dehydrogenase 2
Unigene0001967	gi|356565179|ref|XP_003550821.1|	1e-153	PREDICTED: dihydrolipoyl dehydrogenase, mitochondrial-like [Glycine max]	Unigene0003474	sp|P34105|MAOX_POPTR	2e-07	NADP-dependent malic enzyme OS=Populus trichocarpa PE=2 SV=3	Unigene0009448	SPCC794.09c	4e-33	COG5256	Translation elongation factor EF-1alpha (GTPase)	Unigene0009450	K10746	8e-15	rcu:RCOM_1253140	exonuclease 1 [EC:3.1.-.-]	Unigene0016450	AT2G16720.1	5e-34	myb domain protein 7
Unigene0001974	gi|357457245|ref|XP_003598903.1|	1e-61	Pentatricopeptide repeat-containing protein [Medicago truncatula]	Unigene0003476	sp|Q9SN46|LRX5_ARATH	3e-07	Leucine-rich repeat extensin-like protein 5 OS=Arabidopsis thaliana GN=LRX5 PE=2 SV=2	Unigene0009449	YPR080w	3e-18	COG5256	Translation elongation factor EF-1alpha (GTPase)	Unigene0009451	K02256	3e-27	pop:POPTR_788744	cytochrome c oxidase subunit I [EC:1.9.3.1]	Unigene0016467	AT3G21240.1	3e-58	4-coumarate:CoA ligase 2
Unigene0001985	gi|225450761|ref|XP_002279376.1|	9e-23	PREDICTED: pentatricopeptide repeat-containing protein At5g66520 [Vitis vinifera]	Unigene0003481	sp|A4X4N7|IF2_SALTO	8e-06	Translation initiation factor IF-2 OS=Salinispora tropica (strain ATCC BAA-916 / DSM 44818 / CNB-440) GN=infB PE=3 SV=1	Unigene0009451	BMEI1465	4e-30	COG0843	Heme/copper-type cytochrome/quinol oxidases, subunit 1	Unigene0009452	K02256	2e-75	pop:POPTR_788744	cytochrome c oxidase subunit I [EC:1.9.3.1]	Unigene0016519	AT1G29860.1	9e-32	WRKY DNA-binding protein 71
Unigene0001986	gi|359485813|ref|XP_003633340.1|	1e-18	PREDICTED: pentatricopeptide repeat-containing protein At2g29760, chloroplastic-like [Vitis vinifera]	Unigene0003485	sp|Q7XBQ9|RGA2_SOLBU	1e-16	Disease resistance protein RGA2 OS=Solanum bulbocastanum GN=RGA2 PE=1 SV=1	Unigene0009452	Q0045	5e-69	COG0843	Heme/copper-type cytochrome/quinol oxidases, subunit 1	Unigene0009464	K01754	4e-15	vvi:100248644	threonine dehydratase [EC:4.3.1.19]	Unigene0016521	AT5G06540.1	5e-35	Pentatricopeptide repeat (PPR) superfamily protein
Unigene0001987	gi|115482178|ref|NP_001064682.1|	2e-48	Os10g0438600 [Oryza sativa Japonica Group]	Unigene0003495	sp|Q8RWV0|TKTC1_ARATH	9e-42	Transketolase-1, chloroplastic OS=Arabidopsis thaliana GN=TKL-1 PE=1 SV=1	Unigene0009470	SPCC285.16c	2e-06	COG0249	Mismatch repair ATPase (MutS family)	Unigene0009470	K08737	5e-31	rcu:RCOM_1347370	DNA mismatch repair protein MSH6	Unigene0016550	AT5G58860.1	6e-34	cytochrome P450, family 86, subfamily A, polypeptide 1
Unigene0001990	gi|399920199|gb|AFP55546.1|	2e-19	gag-pol polyprotein [Rosa rugosa]	Unigene0003499	sp|Q9SKK8|ATL22_ARATH	7e-06	RING-H2 finger protein ATL22 OS=Arabidopsis thaliana GN=ATL22 PE=2 SV=2	Unigene0009473	all4645	3e-34	COG0448	ADP-glucose pyrophosphorylase	Unigene0009471	K08737	6e-25	vvi:100255608	DNA mismatch repair protein MSH6	Unigene0016646	AT1G73410.1	6e-40	myb domain protein 54
Unigene0001994	gi|356525823|ref|XP_003531521.1|	8e-29	PREDICTED: translation initiation factor IF-2, chloroplastic-like [Glycine max]	Unigene0003513	sp|Q1PEY6|EPFL6_ARATH	3e-25	EPIDERMAL PATTERNING FACTOR-like protein 6 OS=Arabidopsis thaliana GN=EPFL6 PE=2 SV=1	Unigene0009474	all4645	6e-22	COG0448	ADP-glucose pyrophosphorylase	Unigene0009473	K00975	8e-58	rcu:RCOM_1212050	glucose-1-phosphate adenylyltransferase [EC:2.7.7.27]	Unigene0016779	AT3G46920.1	1e-108	Protein kinase superfamily protein with octicosapeptide/Phox/Bem1p domain
Unigene0001995	gi|356563634|ref|XP_003550066.1|	5e-46	PREDICTED: zeaxanthin epoxidase, chloroplastic-like isoform 2 [Glycine max]	Unigene0003514	sp|Q9XHS0|RS12_HORVU	4e-36	40S ribosomal protein S12 OS=Hordeum vulgare GN=RPS12 PE=1 SV=1	Unigene0009476	STM0638	4e-06	COG0797	Lipoproteins	Unigene0009474	K00975	8e-36	pop:POPTR_573143	glucose-1-phosphate adenylyltransferase [EC:2.7.7.27]	Unigene0016784	AT4G00430.1	3e-136	plasma membrane intrinsic protein 1;4
Unigene0001996	gi|323454307|gb|EGB10177.1|	9e-06	expressed protein, partial [Aureococcus anophagefferens]	Unigene0003518	sp|Q8VZU2|SY132_ARATH	9e-57	Syntaxin-132 OS=Arabidopsis thaliana GN=SYP132 PE=1 SV=1	Unigene0009494	DR2133	2e-06	COG4372	Uncharacterized protein conserved in bacteria with the myosin-like domain	Unigene0009493	K00472	2e-29	zma:100284871	prolyl 4-hydroxylase [EC:1.14.11.2]	Unigene0016808	AT4G17610.1	3e-33	tRNA/rRNA methyltransferase (SpoU) family protein
Unigene0001999	gi|387164696|ref|YP_006280920.1|	1e-152	cytochrome c biogenesis FN (mitochondrion) [Spirodela polyrhiza]	Unigene0003521	sp|P93162|CHLI_SOYBN	2e-78	Magnesium-chelatase subunit ChlI, chloroplastic OS=Glycine max GN=CHLI PE=1 SV=1	Unigene0009520	PA4921	2e-06	COG3240	Phospholipase/lecithinase/hemolysin	Unigene0009494	K13171	5e-09	vvi:100262120	serine/arginine repetitive matrix protein 1	Unigene0016821	AT1G05520.1	6e-94	Sec23/Sec24 protein transport family protein
Unigene0002000	gi|38568061|emb|CAE05450.3|	1e-14	OSJNBa0073E02.10 [Oryza sativa Japonica Group]	Unigene0003522	sp|P35100|CLPC_PEA	3e-37	Chaperone protein ClpC, chloroplastic OS=Pisum sativum PE=1 SV=1	Unigene0009525	all0283_3	1e-14	COG2319	FOG: WD40 repeat	Unigene0009517	K02112	2e-07	vvi:4025008	F-type H+-transporting ATPase subunit beta [EC:3.6.3.14]	Unigene0016822	AT1G05520.1	2e-71	Sec23/Sec24 protein transport family protein
Unigene0002004	gi|508716807|gb|EOY08704.1|	9e-06	Retrotransposon, unclassified-like protein [Theobroma cacao]	Unigene0003523	sp|P92555|M1250_ARATH	6e-06	Uncharacterized mitochondrial protein AtMg01250 OS=Arabidopsis thaliana GN=AtMg01250 PE=4 SV=1	Unigene0009526	all0283_3	2e-12	COG2319	FOG: WD40 repeat	Unigene0009524	K13456	1e-08	rcu:RCOM_1750330	RPM1-interacting protein 4	Unigene0016907	AT1G76800.1	9e-30	Vacuolar iron transporter (VIT) family protein
Unigene0002005	gi|377819368|ref|YP_005097864.1|	0	RNA polymerase beta'' subunit (chloroplast) [Colocasia esculenta]	Unigene0003538	sp|P08451|FER2_SYNP6	3e-13	Ferredoxin-2 OS=Synechococcus sp. (strain ATCC 27144 / PCC 6301 / SAUG 1402/1) GN=petF2 PE=3 SV=2	Unigene0009531	YLL040c	7e-13	COG5043	Vacuolar protein sorting-associated protein	Unigene0009555	K01623	2e-14	zma:100283676	fructose-bisphosphate aldolase, class I [EC:4.1.2.13]	Unigene0017000	AT4G04640.1	3e-133	ATPase, F1 complex, gamma subunit protein
Unigene0002011	gi|302804552|ref|XP_002984028.1|	3e-06	hypothetical protein SELMODRAFT_119308 [Selaginella moellendorffii]	Unigene0003555	sp|P04146|COPIA_DROME	3e-19	Copia protein OS=Drosophila melanogaster GN=GIP PE=1 SV=3	Unigene0009545	sll1358	9e-06	COG2140	Thermophilic glucose-6-phosphate isomerase and related metalloenzymes	Unigene0009556	K01623	1e-48	pop:POPTR_578574	fructose-bisphosphate aldolase, class I [EC:4.1.2.13]	Unigene0017067	AT3G56290.1	3e-37	unknown protein; Has 39 Blast hits to 39 proteins in 15 species: Archae - 0; Bacteria - 0; Metazoa - 0; Fungi - 0; Plants - 39; Viruses - 0; Other Eukaryotes - 0 (source: NCBI BLink).
Unigene0002013	gi|1345502|emb|CAA40555.1|	6e-25	TNP2 [Antirrhinum majus]	Unigene0003571	sp|O65735|ALF_CICAR	2e-10	Fructose-bisphosphate aldolase, cytoplasmic isozyme OS=Cicer arietinum GN=ALDC PE=1 SV=1	Unigene0009556	XF0826	2e-28	COG3588	Fructose-1,6-bisphosphate aldolase	Unigene0009596	K12449	6e-37	vvi:100248193	UDP-apiose/xylose synthase	Unigene0017083	ATMG00160.1	2e-150	cytochrome oxidase 2
Unigene0002018	gi|359494573|ref|XP_002267355.2|	2e-22	PREDICTED: BTB/POZ domain-containing protein At1g04390-like [Vitis vinifera]	Unigene0003574	sp|Q3S4A7|AHK5_ARATH	4e-09	Histidine kinase 5 OS=Arabidopsis thaliana GN=AHK5 PE=2 SV=1	Unigene0009559	Cgl1939	8e-06	COG0532	Translation initiation factor 2 (IF-2; GTPase)	Unigene0009597	K12449	7e-38	rcu:RCOM_1185970	UDP-apiose/xylose synthase	Unigene0017163	AT1G10950.1	1e-19	transmembrane nine 1
Unigene0002019	gi|356572494|ref|XP_003554403.1|	3e-33	PREDICTED: UDP-glycosyltransferase 73C2-like [Glycine max]	Unigene0003585	sp|O00401|WASL_HUMAN	2e-06	Neural Wiskott-Aldrich syndrome protein OS=Homo sapiens GN=WASL PE=1 SV=2	Unigene0009596	RSc1319	2e-15	COG0451	Nucleoside-diphosphate-sugar epimerases	Unigene0009609	K11816	5e-38	pop:POPTR_561795	YUCCA family monooxygenase [EC:1.14.13.-]	Unigene0017164	AT1G10950.1	1e-41	transmembrane nine 1
Unigene0002027	gi|297726629|ref|NP_001175678.1|	4e-34	Os08g0544300 [Oryza sativa Japonica Group]	Unigene0003586	sp|Q9T0K5|LRX3_ARATH	2e-06	Leucine-rich repeat extensin-like protein 3 OS=Arabidopsis thaliana GN=LRX3 PE=1 SV=1	Unigene0009609	mll7934	1e-14	COG2072	Predicted flavoprotein involved in K+ transport	Unigene0009610	K11816	4e-44	vvi:100252539	YUCCA family monooxygenase [EC:1.14.13.-]	Unigene0017179	AT4G21065.2	2e-24	Tetratricopeptide repeat (TPR)-like superfamily protein
Unigene0002029	gi|225443714|ref|XP_002265079.1|	2e-37	PREDICTED: pentatricopeptide repeat-containing protein At4g18840-like [Vitis vinifera]	Unigene0003596	sp|Q9STF3|PP265_ARATH	2e-07	Pentatricopeptide repeat-containing protein At3g46790, chloroplastic OS=Arabidopsis thaliana GN=CRR2 PE=2 SV=1	Unigene0009610	mll7934	3e-18	COG2072	Predicted flavoprotein involved in K+ transport	Unigene0009617	K01530	9e-32	vvi:100256123	phospholipid-translocating ATPase [EC:3.6.3.1]	Unigene0017196	AT1G33270.2	2e-113	Acyl transferase/acyl hydrolase/lysophospholipase superfamily protein
Unigene0002032	gi|470143425|ref|XP_004307377.1|	1e-39	PREDICTED: adenosine kinase 2-like [Fragaria vesca subsp. vesca]	Unigene0003603	sp|Q06327|LOX1_ARATH	5e-14	Linoleate 9S-lipoxygenase 1 OS=Arabidopsis thaliana GN=LOX1 PE=1 SV=1	Unigene0009617	SPAC24B11.12c	1e-13	COG0474	Cation transport ATPase	Unigene0009618	K01530	2e-47	pop:POPTR_421641	phospholipid-translocating ATPase [EC:3.6.3.1]	Unigene0017198	AT5G57550.1	4e-63	xyloglucan endotransglucosylase/hydrolase 25
Unigene0002033	gi|502121977|ref|XP_004497518.1|	3e-12	PREDICTED: adenosine kinase 2-like [Cicer arietinum]	Unigene0003610	sp|Q5YSC6|IF2_NOCFA	1e-07	Translation initiation factor IF-2 OS=Nocardia farcinica (strain IFM 10152) GN=infB PE=3 SV=2	Unigene0009618	SPAC24B11.12c	3e-16	COG0474	Cation transport ATPase	Unigene0009619	K01530	9e-40	sbi:SORBI_10g014640	phospholipid-translocating ATPase [EC:3.6.3.1]	Unigene0017208	AT1G71960.1	5e-44	ATP-binding casette family G25
Unigene0002034	gi|456061509|ref|YP_007475677.1|	4e-28	hypothetical chloroplast RF19 [Heliconia collinsiana]	Unigene0003611	sp|P04146|COPIA_DROME	5e-32	Copia protein OS=Drosophila melanogaster GN=GIP PE=1 SV=3	Unigene0009619	YAL026c	1e-10	COG0474	Cation transport ATPase	Unigene0009625	K06892	1e-11	ath:AT1G35190		Unigene0017216	AT1G76990.5	1e-19	ACT domain repeat 3
Unigene0002048	gi|37964368|gb|AAR06239.1|	2e-31	dicarboxylate/tricarboxylate carrier [Citrus junos]	Unigene0003623	sp|Q3HRP0|CNBL7_ORYSJ	5e-54	Calcineurin B-like protein 7 OS=Oryza sativa subsp. japonica GN=CBL7 PE=2 SV=1	Unigene0009633	YPR102c	2e-56	COG0094	Ribosomal protein L5	Unigene0009633	K02868	3e-51	rcu:RCOM_1250160	large subunit ribosomal protein L11e	Unigene0017249	AT1G16470.2	2e-154	proteasome subunit PAB1
Unigene0002053	gi|502122414|ref|XP_004497734.1|	6e-44	PREDICTED: 7-hydroxymethyl chlorophyll a reductase, chloroplastic-like isoform X2 [Cicer arietinum]	Unigene0003624	sp|Q3HRP0|CNBL7_ORYSJ	1e-72	Calcineurin B-like protein 7 OS=Oryza sativa subsp. japonica GN=CBL7 PE=2 SV=1	Unigene0009634	all4200	7e-29	COG0256	Ribosomal protein L18	Unigene0009634	K02881	4e-48	rcu:RCOM_1690720	large subunit ribosomal protein L18	Unigene0017251	ATMG00665.1	0	NADH dehydrogenase 5B
Unigene0002057	gi|460403097|ref|XP_004247037.1|	1e-08	PREDICTED: serine/threonine-protein kinase OXI1-like [Solanum lycopersicum]	Unigene0003625	sp|Q8L7W5|SMO11_ARATH	9e-26	Methylsterol monooxygenase 1-1 OS=Arabidopsis thaliana GN=SMO1-1 PE=1 SV=1	Unigene0009642	Rv3876	2e-06	COG0455	ATPases involved in chromosome partitioning	Unigene0009700	K09422	2e-55	sbi:SORBI_02g040160	myb proto-oncogene protein, plant	Unigene0017257	AT1G63270.1	2e-104	non-intrinsic ABC protein 10
Unigene0002058	gi|474411708|gb|EMS66849.1|	7e-12	Sacsin [Triticum urartu]	Unigene0003631	sp|Q84R10|PME36_ARATH	9e-54	Probable pectinesterase/pectinesterase inhibitor 36 OS=Arabidopsis thaliana GN=PME36 PE=2 SV=2	Unigene0009700	ECU11g1690	1e-18	COG5147	Myb superfamily proteins, including transcription factors and mRNA splicing factors	Unigene0009703	K03263	3e-69	vvi:100253611	translation initiation factor 5A	Unigene0017298	AT2G42800.1	4e-26	receptor like protein 29
Unigene0002059	gi|115463097|ref|NP_001055148.1|	4e-21	Os05g0305300 [Oryza sativa Japonica Group]	Unigene0003637	sp|Q9LN01|PPR21_ARATH	2e-28	Pentatricopeptide repeat-containing protein At1g08070 OS=Arabidopsis thaliana GN=PCMP-H12 PE=2 SV=1	Unigene0009703	SPBC336.10c	1e-40	COG0231	Translation elongation factor P (EF-P)/translation initiation factor 5A (eIF-5A)	Unigene0009747	K09872	6e-39	zma:541888	aquaporin PIP	Unigene0017331	AT4G39800.1	2e-47	myo-inositol-1-phosphate synthase 1
Unigene0002062	gi|470113815|ref|XP_004293115.1|	2e-17	PREDICTED: pentatricopeptide repeat-containing protein At2g22070-like [Fragaria vesca subsp. vesca]	Unigene0003638	sp|Q683I9|PP295_ARATH	2e-16	Pentatricopeptide repeat-containing protein At3g62890 OS=Arabidopsis thaliana GN=PCMP-H82 PE=2 SV=1	Unigene0009718	PA2976	8e-09	COG1530	Ribonucleases G and E	Unigene0009754	K09832	3e-38	sbi:SORBI_03g002060	cytochrome P450, family 710, subfamily A	Unigene0017332	AT2G22240.2	2e-53	myo-inositol-1-phosphate synthase 2
Unigene0002067	gi|508716543|gb|EOY08440.1|	2e-58	Double Clp-N motif-containing P-loop nucleoside triphosphate hydrolases superfamily protein [Theobroma cacao]	Unigene0003644	sp|Q9SXZ2|FT_ARATH	3e-07	Protein FLOWERING LOCUS T OS=Arabidopsis thaliana GN=FT PE=1 SV=2	Unigene0009734	PAE0061	6e-06	COG1840	ABC-type Fe3+ transport system, periplasmic component	Unigene0009755	K09832	3e-20	pop:POPTR_800680	cytochrome P450, family 710, subfamily A	Unigene0017333	AT5G10170.1	7e-53	myo-inositol-1-phosphate synthase 3
Unigene0002072	gi|115479229|ref|NP_001063208.1|	1e-22	Os09g0422600 [Oryza sativa Japonica Group]	Unigene0003645	sp|Q93WI9|HD3A_ORYSJ	6e-09	Protein HEADING DATE 3A OS=Oryza sativa subsp. japonica GN=HD3A PE=1 SV=1	Unigene0009735	XF0818	4e-07	COG2730	Endoglucanase	Unigene0009757	K12616	2e-06	osa:4330568	enhancer of mRNA-decapping protein 4	Unigene0017334	AT2G22240.2	6e-129	myo-inositol-1-phosphate synthase 2
Unigene0002076	gi|448878386|gb|AGE46156.1|	4e-07	arginine/serine-rich splicing factor SR45 transcript VII [Sorghum bicolor]	Unigene0003646	sp|Q9FHF9|PP419_ARATH	1e-18	Pentatricopeptide repeat-containing protein At5g46460, mitochondrial OS=Arabidopsis thaliana GN=PCMP-H49 PE=2 SV=1	Unigene0009754	Rv3876	1e-10	COG0455	ATPases involved in chromosome partitioning	Unigene0009758	K12616	5e-43	vvi:100259985	enhancer of mRNA-decapping protein 4	Unigene0017359	ATMG00090.1	4e-85	structural constituent of ribosome;protein binding
Unigene0002079	gi|449494106|ref|XP_004159450.1|	9e-09	PREDICTED: uncharacterized LOC101215032 [Cucumis sativus]	Unigene0003647	sp|Q9C7W2|ERF61_ARATH	3e-06	Ethylene-responsive transcription factor ERF061 OS=Arabidopsis thaliana GN=ERF061 PE=2 SV=1	Unigene0009769	SPCC663.03	1e-08	COG1132	ABC-type multidrug transport system, ATPase and permease components	Unigene0009891	K08873	8e-18	vvi:100260579	PI-3-kinase-related kinase SMG-1	Unigene0017363	ATMG00090.1	3e-40	structural constituent of ribosome;protein binding
Unigene0002081	gi|474253327|gb|EMS60279.1|	1e-16	Cytochrome P450 71A1 [Triticum urartu]	Unigene0003649	sp|Q7SBD5|RL7_NEUCR	2e-36	60S ribosomal protein L7 OS=Neurospora crassa (strain ATCC 24698 / 74-OR23-1A / CBS 708.71 / DSM 1257 / FGSC 987) GN=rpl-7 PE=3 SV=2	Unigene0009785	MA0746	2e-10	COG0607	Rhodanese-related sulfurtransferase	Unigene0009892	K08873	3e-48	vvi:100260579	PI-3-kinase-related kinase SMG-1	Unigene0017421	AT1G06490.1	0	glucan synthase-like 7
Unigene0002082	gi|115471741|ref|NP_001059469.1|	1e-22	Os07g0418000 [Oryza sativa Japonica Group]	Unigene0003651	sp|Q9FPQ6|GP1_CHLRE	8e-06	Vegetative cell wall protein gp1 OS=Chlamydomonas reinhardtii GN=GP1 PE=2 SV=1	Unigene0009821	ECU10g1700i	1e-19	COG0699	Predicted GTPases (dynamin-related)	Unigene0009893	K08873	6e-102	vvi:100260579	PI-3-kinase-related kinase SMG-1	Unigene0017434	AT1G55730.2	6e-174	cation exchanger 5
Unigene0002086	gi|510951779|gb|AGN55416.1|	3e-09	mannitol dehydrogenase [Saccharina japonica]	Unigene0003652	sp|Q9XID3|Y1343_ARATH	2e-08	G-type lectin S-receptor-like serine/threonine-protein kinase At1g34300 OS=Arabidopsis thaliana GN=At1g34300 PE=1 SV=1	Unigene0009824	Rv3876	2e-08	COG0455	ATPases involved in chromosome partitioning	Unigene0009937	K03883	5e-14	vvi:7498671	NADH dehydrogenase I subunit 5 [EC:1.6.5.3]	Unigene0017447	AT3G55280.2	4e-23	ribosomal protein L23AB
Unigene0002090	gi|480328055|gb|AGJ83729.1|	2e-07	gag-pol polyprotein, partial [Caragana korshinskii]	Unigene0003665	sp|Q39529|LEC2_CLAKE	4e-13	Agglutinin-2 OS=Cladrastis kentukea PE=1 SV=1	Unigene0009843	RSp0656	2e-15	COG2132	Putative multicopper oxidases	Unigene0009947	K02935	6e-28	pop:POPTR_706754	large subunit ribosomal protein L7/L12	Unigene0017450	AT3G56240.1	8e-35	copper chaperone
Unigene0002091	gi|356550442|ref|XP_003543596.1|	4e-32	PREDICTED: WD-40 repeat-containing protein MSI4-like [Glycine max]	Unigene0003667	sp|Q95JC9|PRP_PIG	1e-13	Basic proline-rich protein OS=Sus scrofa PE=1 SV=2	Unigene0009869	SPAC17A2.12	1e-27	COG0553	Superfamily II DNA/RNA helicases, SNF2 family	Unigene0009948	K02935	3e-21	vvi:100257626	large subunit ribosomal protein L7/L12	Unigene0017469	AT3G19210.1	3e-125	homolog of RAD54
Unigene0002093	gi|357141869|ref|XP_003572375.1|	1e-25	PREDICTED: aminoacylase-1-like [Brachypodium distachyon]	Unigene0003679	sp|Q42954|KPYC_TOBAC	1e-29	Pyruvate kinase, cytosolic isozyme OS=Nicotiana tabacum PE=2 SV=1	Unigene0009870	SPAC17A2.12	5e-27	COG0553	Superfamily II DNA/RNA helicases, SNF2 family	Unigene0009952	K03125	4e-16	sbi:SORBI_10g025390	transcription initiation factor TFIID subunit 1	Unigene0017472	AT5G13490.2	1e-92	ADP/ATP carrier 2
Unigene0002096	gi|485610696|gb|EOD09389.1|	2e-06	putative membrane protein [Emiliania huxleyi CCMP1516]	Unigene0003688	sp|P14381|YTX2_XENLA	1e-06	Transposon TX1 uncharacterized 149 kDa protein OS=Xenopus laevis PE=4 SV=1	Unigene0009891	SPBC216.07c	4e-06	COG5032	Phosphatidylinositol kinase and protein kinases of the PI-3 kinase family	Unigene0009957	K02115	1e-30	pop:POPTR_555320	F-type H+-transporting ATPase subunit gamma [EC:3.6.3.14]	Unigene0017473	AT4G28390.1	3e-58	ADP/ATP carrier 3
Unigene0002101	gi|333827685|gb|AEG19545.1|	8e-31	flowering locus T-like protein [Vitis labrusca x Vitis vinifera]	Unigene0003689	sp|Q9SN85|PP267_ARATH	2e-18	Pentatricopeptide repeat-containing protein At3g47530 OS=Arabidopsis thaliana GN=PCMP-H76 PE=2 SV=1	Unigene0009892	SPBC216.07c	6e-07	COG5032	Phosphatidylinositol kinase and protein kinases of the PI-3 kinase family	Unigene0009958	K02115	2e-20	pop:POPTR_555320	F-type H+-transporting ATPase subunit gamma [EC:3.6.3.14]	Unigene0017549	AT4G30700.1	2e-32	Pentatricopeptide repeat (PPR) superfamily protein
Unigene0002104	gi|147822139|emb|CAN77045.1|	6e-09	hypothetical protein VITISV_035256 [Vitis vinifera]	Unigene0003695	sp|Q9FPQ6|GP1_CHLRE	4e-08	Vegetative cell wall protein gp1 OS=Chlamydomonas reinhardtii GN=GP1 PE=2 SV=1	Unigene0009893	YKL203c	5e-20	COG5032	Phosphatidylinositol kinase and protein kinases of the PI-3 kinase family	Unigene0009977	K07407	8e-34	rcu:RCOM_0612700	alpha-galactosidase [EC:3.2.1.22]	Unigene0017584	AT5G55950.1	7e-58	Nucleotide/sugar transporter family protein
Unigene0002112	gi|514796549|ref|XP_004973579.1|	1e-23	PREDICTED: receptor-like protein kinase-like [Setaria italica]	Unigene0003701	sp|Q9LJI9|PP260_ARATH	2e-33	Pentatricopeptide repeat-containing protein At3g28660 OS=Arabidopsis thaliana GN=PCMP-E80 PE=2 SV=1	Unigene0009919	RSp0842	2e-06	COG4886	Leucine-rich repeat (LRR) protein	Unigene0009980	K03235	3e-20	olu:OSTLU_89073	elongation factor 3	Unigene0017585	AT5G55950.1	3e-55	Nucleotide/sugar transporter family protein
Unigene0002115	gi|508727303|gb|EOY19200.1|	4e-11	Retrotransposon, unclassified-like protein [Theobroma cacao]	Unigene0003702	sp|Q02028|HSP7S_PEA	3e-30	Stromal 70 kDa heat shock-related protein, chloroplastic OS=Pisum sativum GN=HSP70 PE=1 SV=1	Unigene0009920	Cgl1939	4e-07	COG0532	Translation initiation factor 2 (IF-2; GTPase)	Unigene0009989	K03921	1e-78	vvi:100242444	acyl-[acyl-carrier-protein] desaturase [EC:1.14.19.2]	Unigene0017593	AT3G07340.1	6e-39	basic helix-loop-helix (bHLH) DNA-binding superfamily protein
Unigene0002120	gi|470129354|ref|XP_004300586.1|	1e-14	PREDICTED: protein LYK5-like [Fragaria vesca subsp. vesca]	Unigene0003711	sp|P33154|PR1_ARATH	2e-08	Pathogenesis-related protein 1 OS=Arabidopsis thaliana GN=At2g14610 PE=1 SV=1	Unigene0009937	AGc2360	7e-08	COG1009	NADH:ubiquinone oxidoreductase subunit 5 (chain L)/Multisubunit Na+/H+ antiporter, MnhA subunit	Unigene0009990	K03921	1e-43	sbi:SORBI_03g041700	acyl-[acyl-carrier-protein] desaturase [EC:1.14.19.2]	Unigene0017618	AT4G05050.4	3e-54	ubiquitin 11
Unigene0002128	gi|6587849|gb|AAF18538.1|AC006551_24	3e-08	Very similar to retrotransposon reverse transcriptase [Arabidopsis thaliana]	Unigene0003719	sp|Q9FG77|WRKY2_ARATH	4e-11	Probable WRKY transcription factor 2 OS=Arabidopsis thaliana GN=WRKY2 PE=2 SV=1	Unigene0009947	alr5303	9e-19	COG0222	Ribosomal protein L7/L12	Unigene0010013	K07374	7e-51	zma:100381303	tubulin alpha	Unigene0017635	AT1G52240.1	1e-37	RHO guanyl-nucleotide exchange factor 11
Unigene0002136	gi|351724485|ref|NP_001237571.1|	3e-39	catalase-4 [Glycine max]	Unigene0003721	sp|Q6ZRS2|SRCAP_HUMAN	2e-06	Helicase SRCAP OS=Homo sapiens GN=SRCAP PE=1 SV=3	Unigene0009957	sll1327	6e-07	COG0224	F0F1-type ATP synthase, gamma subunit	Unigene0010014	K07374	4e-39	ppp:PHYPADRAFT_211478	tubulin alpha	Unigene0017740	AT1G66200.2	1e-50	glutamine synthase clone F11
Unigene0002139	gi|144905064|dbj|BAF56419.1|	1e-36	YABBY2 like protein [Ruscus aculeatus]	Unigene0003741	sp|P10978|POLX_TOBAC	1e-13	Retrovirus-related Pol polyprotein from transposon TNT 1-94 OS=Nicotiana tabacum PE=2 SV=1	Unigene0009980	SPCC417.08_2	3e-22	COG0488	ATPase components of ABC transporters with duplicated ATPase domains	Unigene0010050	K13103	2e-31	rcu:RCOM_1517460	tuftelin-interacting protein 11	Unigene0017747	AT5G18450.1	6e-27	Integrase-type DNA-binding superfamily protein
Unigene0002147	gi|508776393|gb|EOY23649.1|	2e-30	Rhodanese/Cell cycle control phosphatase superfamily protein isoform 1 [Theobroma cacao]	Unigene0003751	sp|Q6Z4G8|COBL1_ORYSJ	6e-38	COBRA-like protein 1 OS=Oryza sativa subsp. japonica GN=BC1L6 PE=2 SV=1	Unigene0009989	DR2417m	8e-08	COG0595	Predicted hydrolase of the metallo-beta-lactamase superfamily	Unigene0010061	K01115	6e-66	vvi:100241982	phospholipase D [EC:3.1.4.4]	Unigene0017821	AT1G28110.2	3e-40	serine carboxypeptidase-like 45
Unigene0002153	gi|7767664|gb|AAF69161.1|AC007915_13	3e-09	F27F5.19 [Arabidopsis thaliana]	Unigene0003754	sp|P51412|RK21_ARATH	3e-27	50S ribosomal protein L21, chloroplastic OS=Arabidopsis thaliana GN=RPL21 PE=2 SV=1	Unigene0009990	RSc2303	3e-06	COG4796	Type II secretory pathway, component HofQ	Unigene0010070	K09840	4e-14	ath:AT1G78390	9-cis-epoxycarotenoid dioxygenase [EC:1.13.11.51]	Unigene0017826	AT1G70630.1	9e-108	Nucleotide-diphospho-sugar transferase family protein
Unigene0002171	gi|508722410|gb|EOY14307.1|	2e-50	C-type mannose receptor 2 [Theobroma cacao]	Unigene0003755	sp|Q6CEV2|SEC16_YARLI	4e-06	COPII coat assembly protein SEC16 OS=Yarrowia lipolytica (strain CLIB 122 / E 150) GN=SEC16 PE=3 SV=1	Unigene0010013	SPBC16A3.15c	4e-37	COG5023	Tubulin	Unigene0010085	K11838	2e-57	vvi:100252573	ubiquitin carboxyl-terminal hydrolase 7 [EC:3.1.2.15]	Unigene0017861	AT1G60630.1	7e-27	Leucine-rich repeat protein kinase family protein
Unigene0002177	gi|508714668|gb|EOY06565.1|	2e-93	Gamete expressed 2 [Theobroma cacao]	Unigene0003757	sp|P54683|TAGB_DICDI	2e-17	Serine protease/ABC transporter B family protein tagB OS=Dictyostelium discoideum GN=tagB PE=3 SV=2	Unigene0010014	SPBC16A3.15c	1e-29	COG5023	Tubulin	Unigene0010086	K11838	9e-56	sbi:SORBI_08g015020	ubiquitin carboxyl-terminal hydrolase 7 [EC:3.1.2.15]	Unigene0017862	AT1G60630.1	4e-26	Leucine-rich repeat protein kinase family protein
Unigene0002178	gi|226491476|ref|NP_001150185.1|	5e-81	glucan endo-1,3-beta-glucosidase, acidic isoform precursor [Zea mays]	Unigene0003761	sp|Q9FKS4|ATR_ARATH	3e-48	Serine/threonine-protein kinase ATR OS=Arabidopsis thaliana GN=ATR PE=2 SV=2	Unigene0010040	Rv3876	1e-06	COG0455	ATPases involved in chromosome partitioning	Unigene0010087	K11838	2e-53	vvi:100244518	ubiquitin carboxyl-terminal hydrolase 7 [EC:3.1.2.15]	Unigene0017867	AT5G57390.1	4e-75	AINTEGUMENTA-like 5
Unigene0002179	gi|226491476|ref|NP_001150185.1|	2e-27	glucan endo-1,3-beta-glucosidase, acidic isoform precursor [Zea mays]	Unigene0003763	sp|P10978|POLX_TOBAC	2e-14	Retrovirus-related Pol polyprotein from transposon TNT 1-94 OS=Nicotiana tabacum PE=2 SV=1	Unigene0010050	DR2133	8e-06	COG4372	Uncharacterized protein conserved in bacteria with the myosin-like domain	Unigene0010101	K13754	6e-45	vvi:100246655	solute carrier family 24 (sodium/potassium/calcium exchanger), member 6	Unigene0017882	AT3G54840.1	1e-88	Ras-related small GTP-binding family protein
Unigene0002181	gi|357476665|ref|XP_003608618.1|	1e-34	AT-hook DNA-binding protein [Medicago truncatula]	Unigene0003765	sp|P49199|RS8_ORYSJ	1e-50	40S ribosomal protein S8 OS=Oryza sativa subsp. japonica GN=RPS8 PE=2 SV=2	Unigene0010057	CC3441	1e-05	COG2267	Lysophospholipase	Unigene0010102	K13754	7e-30	rcu:RCOM_1321050	solute carrier family 24 (sodium/potassium/calcium exchanger), member 6	Unigene0017913	AT3G03540.1	2e-46	non-specific phospholipase C5
Unigene0002192	gi|470118398|ref|XP_004295318.1|	2e-34	PREDICTED: pentatricopeptide repeat-containing protein At4g16470-like [Fragaria vesca subsp. vesca]	Unigene0003766	sp|P49199|RS8_ORYSJ	9e-39	40S ribosomal protein S8 OS=Oryza sativa subsp. japonica GN=RPS8 PE=2 SV=2	Unigene0010061	PA3487	2e-08	COG1502	Phosphatidylserine/phosphatidylglycerophosphate/cardiolipin synthases and related enzymes	Unigene0010121	K02918	2e-21	ppp:PHYPADRAFT_214555	large subunit ribosomal protein L35e	Unigene0017930	AT5G43060.1	3e-42	Granulin repeat cysteine protease family protein
Unigene0002199	gi|356514192|ref|XP_003525790.1|	4e-34	PREDICTED: lipid transfer-like protein VAS-like [Glycine max]	Unigene0003791	sp|Q9LYG9|MSL10_ARATH	3e-06	Mechanosensitive ion channel protein 10 OS=Arabidopsis thaliana GN=MSL10 PE=1 SV=1	Unigene0010085	SPCC188.08c	3e-10	COG5077	Ubiquitin carboxyl-terminal hydrolase	Unigene0010126	K10844	3e-50	vvi:100240869	DNA excision repair protein ERCC-2 [EC:3.6.4.12]	Unigene0017938	AT5G63090.4	7e-42	Lateral organ boundaries (LOB) domain family protein
Unigene0002206	gi|462405987|gb|EMJ11451.1|	7e-06	hypothetical protein PRUPE_ppa014925mg [Prunus persica]	Unigene0003797	sp|P40552|TIR3_YEAST	6e-08	Cell wall protein TIR3 OS=Saccharomyces cerevisiae (strain ATCC 204508 / S288c) GN=TIR3 PE=2 SV=1	Unigene0010086	SPBC713.02c	8e-33	COG5077	Ubiquitin carboxyl-terminal hydrolase	Unigene0010153	K01802	2e-09	olu:OSTLU_42852	peptidylprolyl isomerase [EC:5.2.1.8]	Unigene0017960	AT4G03280.1	4e-43	photosynthetic electron transfer C
Unigene0002210	gi|393191327|gb|AFN06072.1|	3e-16	sieve element occlusion protein 1 [Nicotiana tabacum]	Unigene0003827	sp|O04251|Y4211_ARATH	8e-08	BRCT domain-containing protein At4g02110 OS=Arabidopsis thaliana GN=At4g02110 PE=1 SV=3	Unigene0010100	MA2301_1	1e-07	COG4886	Leucine-rich repeat (LRR) protein	Unigene0010179	K01183	7e-27	osa:4325067	chitinase [EC:3.2.1.14]	Unigene0017962	AT4G03280.1	7e-31	photosynthetic electron transfer C
Unigene0002226	gi|514727926|ref|XP_004956340.1|	3e-67	PREDICTED: protein argonaute 16-like isoform X1 [Setaria italica]	Unigene0003828	sp|P20186|YT35_STRFR	1e-06	Uncharacterized 35.5 kDa protein in transposon Tn4556 OS=Streptomyces fradiae PE=4 SV=1	Unigene0010101	SPBC28F2.12	9e-12	COG0086	DNA-directed RNA polymerase, beta' subunit/160 kD subunit	Unigene0010181	K02945	9e-27	vvi:100265325	small subunit ribosomal protein S1	Unigene0018018	AT5G17310.1	2e-57	UDP-glucose pyrophosphorylase 2
Unigene0002231	gi|15219131|ref|NP_175703.1|	1e-08	nucleic acid-binding, OB-fold-like protein [Arabidopsis thaliana]	Unigene0003829	sp|Q9SUS5|RHA1B_ARATH	3e-10	E3 ubiquitin-protein ligase RHA1B OS=Arabidopsis thaliana GN=RHA1B PE=2 SV=1	Unigene0010102	DRA0210	7e-06	COG0747	ABC-type dipeptide transport system, periplasmic component	Unigene0010182	K02945	7e-21	pop:POPTR_656599	small subunit ribosomal protein S1	Unigene0018038	AT5G57090.1	7e-64	Auxin efflux carrier family protein
Unigene0002251	gi|195647590|gb|ACG43263.1|	2e-24	hypothetical protein [Zea mays]	Unigene0003830	sp|P44910|TYPA_HAEIN	5e-06	GTP-binding protein TypA/BipA homolog OS=Haemophilus influenzae (strain ATCC 51907 / DSM 11121 / KW20 / Rd) GN=typA PE=1 SV=1	Unigene0010110	Rv3876	4e-06	COG0455	ATPases involved in chromosome partitioning	Unigene0010197	K00430	2e-39	rcu:RCOM_0578390	peroxidase [EC:1.11.1.7]	Unigene0018061	AT5G58230.1	5e-127	Transducin/WD40 repeat-like superfamily protein
Unigene0002258	gi|53791906|dbj|BAD54028.1|	3e-06	zinc knuckle containing protein-like [Oryza sativa Japonica Group]	Unigene0003843	sp|O48905|MDHC_MEDSA	2e-32	Malate dehydrogenase, cytoplasmic OS=Medicago sativa GN=CMDH PE=1 SV=1	Unigene0010121	YDL191w	5e-22	COG0255	Ribosomal protein L29	Unigene0010220	K00695	5e-177	zma:542365	sucrose synthase [EC:2.4.1.13]	Unigene0018062	AT5G58230.1	7e-54	Transducin/WD40 repeat-like superfamily protein
Unigene0002259	gi|168058654|ref|XP_001781322.1|	3e-06	predicted protein [Physcomitrella patens subsp. patens]	Unigene0003848	sp|Q9SBK6|JMT_BRARP	2e-13	Jasmonate O-methyltransferase OS=Brassica rapa subsp. pekinensis GN=JMT PE=1 SV=1	Unigene0010126	SPAC1D4.12	9e-31	COG1199	Rad3-related DNA helicases	Unigene0010248	K13366	8e-09	vvi:100241347	polyamine oxidase (propane-1,3-diamine-forming) [EC:1.5.3.14]	Unigene0018081	AT3G12780.1	1e-46	phosphoglycerate kinase 1
Unigene0002281	gi|359482607|ref|XP_002279773.2|	6e-90	PREDICTED: regulator of telomere elongation helicase 1-like [Vitis vinifera]	Unigene0003849	sp|Q9C9J0|LHTL5_ARATH	2e-10	Lysine histidine transporter-like 5 OS=Arabidopsis thaliana GN=At1g71680 PE=2 SV=2	Unigene0010136	Rv3876	6e-06	COG0455	ATPases involved in chromosome partitioning	Unigene0010264	K02969	2e-37	vcn:VOLCADRAFT_74395	small subunit ribosomal protein S20e	Unigene0018109	AT2G37560.2	6e-46	origin recognition complex second largest subunit 2
Unigene0002282	gi|475544309|gb|EMT10306.1|	5e-38	Regulator of telomere elongation helicase 1 [Aegilops tauschii]	Unigene0003850	sp|Q9SR40|LAC7_ARATH	4e-23	Laccase-7 OS=Arabidopsis thaliana GN=LAC7 PE=2 SV=1	Unigene0010153	SPBC28F2.03	2e-09	COG0652	Peptidyl-prolyl cis-trans isomerase (rotamase) - cyclophilin family	Unigene0010320	K14848	3e-17	vvi:100243951	ribosome assembly protein RRB1	Unigene0018126	AT5G13010.1	1e-35	RNA helicase family protein
Unigene0002290	gi|508709261|gb|EOY01158.1|	2e-14	DNA/RNA polymerases superfamily protein [Theobroma cacao]	Unigene0003851	sp|Q5N7B4|LAC7_ORYSJ	2e-27	Laccase-7 OS=Oryza sativa subsp. japonica GN=LAC7 PE=2 SV=1	Unigene0010162	SPBC28F2.12	3e-10	COG0086	DNA-directed RNA polymerase, beta' subunit/160 kD subunit	Unigene0010321	K12863	2e-11	pop:POPTR_550238	protein CWC15	Unigene0018136	AT4G33010.2	2e-55	glycine decarboxylase P-protein 1
Unigene0002297	gi|242083498|ref|XP_002442174.1|	2e-06	hypothetical protein SORBIDRAFT_08g015513 [Sorghum bicolor]	Unigene0003852	sp|Q1BA94|IF2_MYCSS	6e-06	Translation initiation factor IF-2 OS=Mycobacterium sp. (strain MCS) GN=infB PE=3 SV=1	Unigene0010178	RSc1191	7e-06	COG2812	DNA polymerase III, gamma/tau subunits	Unigene0010322	K14848	9e-17	vvi:100243951	ribosome assembly protein RRB1	Unigene0018137	AT2G26080.1	1e-49	glycine decarboxylase P-protein 2
Unigene0002299	gi|514743355|ref|XP_004960364.1|	2e-09	PREDICTED: tetraspanin-6-like isoform X3 [Setaria italica]	Unigene0003871	sp|O80939|LRK41_ARATH	2e-18	L-type lectin-domain containing receptor kinase IV.1 OS=Arabidopsis thaliana GN=LECRK41 PE=1 SV=1	Unigene0010181	slr1356	7e-13	COG0539	Ribosomal protein S1	Unigene0010329	K00695	1e-115	zma:542365	sucrose synthase [EC:2.4.1.13]	Unigene0018143	AT5G06290.1	7e-139	2-cysteine peroxiredoxin B
Unigene0002305	gi|113205274|gb|ABI34321.1|	8e-26	RNase H family protein [Solanum demissum]	Unigene0003872	sp|Q9FXB9|PPR84_ARATH	3e-44	Pentatricopeptide repeat-containing protein At1g56690, mitochondrial OS=Arabidopsis thaliana GN=PCMP-H69 PE=2 SV=1	Unigene0010183	mll2069	6e-09	COG2319	FOG: WD40 repeat	Unigene0010330	K00695	3e-84	zma:542365	sucrose synthase [EC:2.4.1.13]	Unigene0018151	AT5G36700.4	3e-32	2-phosphoglycolate phosphatase 1
Unigene0002306	gi|302845449|ref|XP_002954263.1|	1e-25	extracellular matrix glycoprotein pherophorin-V40 [Volvox carteri f. nagariensis]	Unigene0003873	sp|Q1PF17|BH018_ARATH	1e-08	Transcription factor bHLH18 OS=Arabidopsis thaliana GN=BHLH18 PE=2 SV=1	Unigene0010193	MA2301_1	5e-06	COG4886	Leucine-rich repeat (LRR) protein	Unigene0010346	K03403	3e-73	pop:POPTR_819059	magnesium chelatase subunit H [EC:6.6.1.1]	Unigene0018152	AT5G36700.3	2e-84	2-phosphoglycolate phosphatase 1
Unigene0002311	gi|502093669|ref|XP_004490015.1|	3e-16	PREDICTED: transcriptional activator Myb-like [Cicer arietinum]	Unigene0003894	sp|Q9FHI0|YDG1_ARATH	2e-06	YDG domain-containing protein At5g47150 OS=Arabidopsis thaliana GN=At5g47150 PE=2 SV=1	Unigene0010218	CC3441	8e-08	COG2267	Lysophospholipase	Unigene0010383	K12602	3e-09	vvi:100257752	WD repeat-containing protein 61	Unigene0018159	AT2G37270.2	7e-97	ribosomal protein 5B
Unigene0002313	gi|60418898|gb|AAX19876.1|	1e-36	telomerase reverse transcriptase catalytic subunit, partial [Doryanthes excelsa]	Unigene0003902	sp|O65440|BAME3_ARATH	9e-10	Leucine-rich repeat receptor-like serine/threonine-protein kinase BAM3 OS=Arabidopsis thaliana GN=BAM3 PE=2 SV=3	Unigene0010220	all1059	4e-61	COG0438	Glycosyltransferase	Unigene0010402	K15078	2e-18	vvi:100250139	structure-specific endonuclease subunit SLX1 [EC:3.6.1.-]	Unigene0018162	AT5G48450.1	4e-39	SKU5 similar 3
Unigene0002321	gi|77552990|gb|ABA95786.1|	1e-13	expressed protein [Oryza sativa Japonica Group]	Unigene0003903	sp|Q9M2Z1|BAME2_ARATH	1e-05	Leucine-rich repeat receptor-like serine/threonine-protein kinase BAM2 OS=Arabidopsis thaliana GN=BAM2 PE=1 SV=1	Unigene0010224	Rv3876	9e-14	COG0455	ATPases involved in chromosome partitioning	Unigene0010408	K14442	2e-59	sbi:SORBI_01g008080	ATP-dependent RNA helicase DHX36 [EC:3.6.4.13]	Unigene0018163	AT4G12420.2	2e-106	Cupredoxin superfamily protein
Unigene0002322	gi|297808305|ref|XP_002872036.1|	4e-84	zinc finger family protein [Arabidopsis lyrata subsp. lyrata]	Unigene0003917	sp|P10978|POLX_TOBAC	3e-21	Retrovirus-related Pol polyprotein from transposon TNT 1-94 OS=Nicotiana tabacum PE=2 SV=1	Unigene0010259	BH2504_1	1e-11	COG0515	Serine/threonine protein kinase	Unigene0010417	K01051	2e-43	osa:4327282	pectinesterase [EC:3.1.1.11]	Unigene0018194	AT2G16370.1	2e-18	thymidylate synthase 1
Unigene0002329	gi|116309693|emb|CAH66741.1|	8e-15	H0404F02.17 [Oryza sativa Indica Group]	Unigene0003922	sp|Q35916|COX3_PIG	2e-36	Cytochrome c oxidase subunit 3 OS=Sus scrofa GN=MT-CO3 PE=3 SV=2	Unigene0010264	SPCC576.09	8e-43	COG0051	Ribosomal protein S10	Unigene0010451	K13148	3e-07	vvi:100261060	integrator complex subunit 11 [EC:3.1.27.-]	Unigene0018211	AT4G02630.1	2e-62	Protein kinase superfamily protein
Unigene0002333	gi|226508782|ref|NP_001151949.1|	1e-72	RNA binding protein [Zea mays]	Unigene0003938	sp|P35135|UBC4_SOLLC	2e-57	Ubiquitin-conjugating enzyme E2-17 kDa OS=Solanum lycopersicum PE=2 SV=1	Unigene0010329	all1059	1e-56	COG0438	Glycosyltransferase	Unigene0010454	K12619	8e-37	vvi:100260845	5'-3' exoribonuclease 2 [EC:3.1.13.-]	Unigene0018278	AT1G25500.3	7e-170	Plasma-membrane choline transporter family protein
Unigene0002340	gi|514768615|ref|XP_004966536.1|	8e-10	PREDICTED: sucrose synthase 7-like isoform X2 [Setaria italica]	Unigene0003948	sp|Q0CYG9|SEC31_ASPTN	4e-07	Protein transport protein sec31 OS=Aspergillus terreus (strain NIH 2624 / FGSC A1156) GN=sec31 PE=3 SV=1	Unigene0010330	all1059	5e-24	COG0438	Glycosyltransferase	Unigene0010480	K02975	1e-20	vvi:100249356	small subunit ribosomal protein S25e	Unigene0018315	AT2G38290.1	1e-173	ammonium transporter 2
Unigene0002349	gi|514762461|ref|XP_004965037.1|	4e-23	PREDICTED: sphinganine C(4)-monooxygenase 1-like [Setaria italica]	Unigene0003952	sp|P04929|HRPX_PLALO	8e-14	Histidine-rich glycoprotein OS=Plasmodium lophurae PE=4 SV=1	Unigene0010346	slr1055	6e-61	COG1429	Cobalamin biosynthesis protein CobN and related Mg-chelatases	Unigene0010506	K08819	3e-14	osa:4338674	Cdc2-related kinase, arginine/serine-rich [EC:2.7.11.22]	Unigene0018399	AT5G53760.2	2e-52	Seven transmembrane MLO family protein
Unigene0002353	gi|359494573|ref|XP_002267355.2|	1e-11	PREDICTED: BTB/POZ domain-containing protein At1g04390-like [Vitis vinifera]	Unigene0003954	sp|Q8LHP0|ELOF1_ORYSJ	2e-26	Transcription elongation factor 1 homolog OS=Oryza sativa subsp. japonica GN=Os07g0631100 PE=3 SV=1	Unigene0010354	PA1647	1e-08	COG0659	Sulfate permease and related transporters (MFS superfamily)	Unigene0010513	K10256	1e-19	vvi:100252129	omega-6 fatty acid desaturase (delta-12 desaturase) [EC:1.14.19.-]	Unigene0018422	AT3G21330.1	5e-31	basic helix-loop-helix (bHLH) DNA-binding superfamily protein
Unigene0002354	gi|225437186|ref|XP_002274974.1|	1e-26	PREDICTED: protein ELC-like [Vitis vinifera]	Unigene0003955	sp|Q8LHP0|ELOF1_ORYSJ	2e-38	Transcription elongation factor 1 homolog OS=Oryza sativa subsp. japonica GN=Os07g0631100 PE=3 SV=1	Unigene0010401	DR2133	1e-08	COG4372	Uncharacterized protein conserved in bacteria with the myosin-like domain	Unigene0010514	K10256	3e-32	zma:100282744	omega-6 fatty acid desaturase (delta-12 desaturase) [EC:1.14.19.-]	Unigene0018434	AT5G54770.1	3e-71	thiazole biosynthetic enzyme, chloroplast (ARA6) (THI1) (THI4)
Unigene0002358	gi|115464535|ref|NP_001055867.1|	4e-18	Os05g0482600 [Oryza sativa Japonica Group]	Unigene0003959	sp|Q9SN46|LRX5_ARATH	1e-08	Leucine-rich repeat extensin-like protein 5 OS=Arabidopsis thaliana GN=LRX5 PE=2 SV=2	Unigene0010403	YDL140c	1e-09	COG0086	DNA-directed RNA polymerase, beta' subunit/160 kD subunit	Unigene0010526	K02324	1e-64	rcu:RCOM_0792580	DNA polymerase epsilon subunit 1 [EC:2.7.7.7]	Unigene0018441	AT2G47810.1	1e-28	nuclear factor Y, subunit B5
Unigene0002361	gi|356523564|ref|XP_003530407.1|	1e-37	PREDICTED: ATP-dependent DNA helicase MPH1-like [Glycine max]	Unigene0003965	sp|Q50EX6|ODO1_PETHY	7e-34	Protein ODORANT1 OS=Petunia hybrida GN=ODO1 PE=2 SV=1	Unigene0010413	Rv3876	1e-13	COG0455	ATPases involved in chromosome partitioning	Unigene0010533	K08917	1e-34	sbi:SORBI_06g032690	light-harvesting complex II chlorophyll a/b binding protein 6	Unigene0018464	ATCG00580.1	5e-48	photosystem II reaction center protein E
Unigene0002370	gi|297806669|ref|XP_002871218.1|	3e-16	pentatricopeptide repeat-containing protein [Arabidopsis lyrata subsp. lyrata]	Unigene0003978	sp|Q05758|ILV5_ARATH	2e-73	Ketol-acid reductoisomerase, chloroplastic OS=Arabidopsis thaliana GN=At3g58610 PE=2 SV=2	Unigene0010417	CAC3373	4e-11	COG4677	Pectin methylesterase	Unigene0010555	K00434	1e-43	rcu:RCOM_0491260	L-ascorbate peroxidase [EC:1.11.1.11]	Unigene0018465	AT3G56940.2	4e-104	dicarboxylate diiron protein, putative (Crd1)
Unigene0002371	gi|359484294|ref|XP_002279028.2|	4e-16	PREDICTED: myosin-Vb-like [Vitis vinifera]	Unigene0003986	sp|Q54I36|PYK3_DICDI	9e-07	Dual specificity protein kinase pyk3 OS=Dictyostelium discoideum GN=pyk3 PE=1 SV=1	Unigene0010436	Cgl1939	4e-09	COG0532	Translation initiation factor 2 (IF-2; GTPase)	Unigene0010560	K11253	5e-71	ath:AT4G40030	histone H3	Unigene0018549	AT1G72340.1	9e-44	NagB/RpiA/CoA transferase-like superfamily protein
Unigene0002372	gi|209954703|dbj|BAG80542.1|	3e-09	glycosyltransferase [Lycium barbarum]	Unigene0003989	sp|Q9FEE2|TON2_ARATH	6e-09	Probable serine/threonine-protein phosphatase 2A regulatory subunit B'' subunit TON2 OS=Arabidopsis thaliana GN=TON2 PE=1 SV=1	Unigene0010438	SPBC28F2.12	1e-11	COG0086	DNA-directed RNA polymerase, beta' subunit/160 kD subunit	Unigene0010563	K14157	1e-21	zma:541648	alpha-aminoadipic semialdehyde synthase [EC:1.5.1.8 1.5.1.9]	Unigene0018551	AT1G72340.1	3e-106	NagB/RpiA/CoA transferase-like superfamily protein
Unigene0002377	gi|359489486|ref|XP_002269573.2|	9e-17	PREDICTED: pentatricopeptide repeat-containing protein At4g33170-like [Vitis vinifera]	Unigene0003993	sp|Q9LTH8|ACH11_ARATH	7e-12	1-aminocyclopropane-1-carboxylate oxidase homolog 11 OS=Arabidopsis thaliana GN=At5g59530 PE=2 SV=1	Unigene0010444	CC2803	5e-06	COG3693	Beta-1,4-xylanase	Unigene0010590	K14325	5e-06	osa:4337561	RNA-binding protein with serine-rich domain 1	Unigene0018591	AT1G03950.1	3e-83	vacuolar protein sorting-associated protein 2.3
Unigene0002382	gi|357518457|ref|XP_003629517.1|	2e-12	Major pollen allergen-like protein [Medicago truncatula]	Unigene0003994	sp|Q8H1S4|ACCH3_ARATH	5e-11	1-aminocyclopropane-1-carboxylate oxidase homolog 3 OS=Arabidopsis thaliana GN=At1g06650 PE=2 SV=1	Unigene0010479	Rv2839c	5e-07	COG0532	Translation initiation factor 2 (IF-2; GTPase)	Unigene0010616	K14325	5e-06	ppp:PHYPADRAFT_105411	RNA-binding protein with serine-rich domain 1	Unigene0018595	AT1G13860.2	1e-22	QUASIMODO2 LIKE 1
Unigene0002383	gi|225430143|ref|XP_002282128.1|	7e-14	PREDICTED: pentatricopeptide repeat-containing protein At2g20540 [Vitis vinifera]	Unigene0003998	sp|P40319|ELO3_YEAST	8e-18	Elongation of fatty acids protein 3 OS=Saccharomyces cerevisiae (strain ATCC 204508 / S288c) GN=SUR4 PE=1 SV=1	Unigene0010480	SPBC3D6.15	6e-25	COG4901	Ribosomal protein S25	Unigene0010622	K02921	6e-31	ppp:PHYPADRAFT_180041	large subunit ribosomal protein L37Ae	Unigene0018653	ATCG00730.1	1e-103	photosynthetic electron transfer D
Unigene0002386	gi|225425865|ref|XP_002266225.1|	2e-28	PREDICTED: ATP-dependent DNA helicase Q-like 5-like [Vitis vinifera]	Unigene0003999	sp|P40319|ELO3_YEAST	4e-17	Elongation of fatty acids protein 3 OS=Saccharomyces cerevisiae (strain ATCC 204508 / S288c) GN=SUR4 PE=1 SV=1	Unigene0010513	all1597	5e-09	COG3239	Fatty acid desaturase	Unigene0010640	K14325	6e-07	osa:4337561	RNA-binding protein with serine-rich domain 1	Unigene0018654	ATCG00730.1	4e-109	photosynthetic electron transfer D
Unigene0002387	gi|460378323|ref|XP_004234922.1|	2e-07	PREDICTED: uncharacterized protein LOC101267496 [Solanum lycopersicum]	Unigene0004009	sp|P93295|M310_ARATH	8e-06	Uncharacterized mitochondrial protein AtMg00310 OS=Arabidopsis thaliana GN=AtMg00310 PE=4 SV=1	Unigene0010514	sll1441	2e-11	COG3239	Fatty acid desaturase	Unigene0010647	K00600	1e-11	osa:4334048	glycine hydroxymethyltransferase [EC:2.1.2.1]	Unigene0018655	ATCG00720.1	1e-147	photosynthetic electron transfer B
Unigene0002392	gi|359478486|ref|XP_003632121.1|	2e-13	PREDICTED: uncharacterized protein LOC100853672 [Vitis vinifera]	Unigene0004011	sp|P24095|LOXX_SOYBN	1e-71	Seed linoleate 9S-lipoxygenase OS=Glycine max GN=LOX1.4 PE=1 SV=1	Unigene0010515	SPAC869.05c	5e-08	COG0659	Sulfate permease and related transporters (MFS superfamily)	Unigene0010665	K02917	2e-32	pop:POPTR_814022	large subunit ribosomal protein L35Ae	Unigene0018677	AT5G39850.1	8e-107	Ribosomal protein S4
Unigene0002393	gi|528889249|gb|AGS47791.1|	4e-09	argonaute 4 [Salvia miltiorrhiza]	Unigene0004015	sp|Q93WI9|HD3A_ORYSJ	2e-27	Protein HEADING DATE 3A OS=Oryza sativa subsp. japonica GN=HD3A PE=1 SV=1	Unigene0010526	YNL262w	6e-39	COG0417	DNA polymerase elongation subunit (family B)	Unigene0010683	K05391	1e-61	osa:4351579	cyclic nucleotide gated channel, other eukaryote	Unigene0018688	AT2G02540.1	3e-29	homeobox protein 21
Unigene0002398	gi|357168352|ref|XP_003581605.1|	9e-19	PREDICTED: probable helicase senataxin-like [Brachypodium distachyon]	Unigene0004017	sp|Q9HSF6|RNH_HALSA	8e-08	Ribonuclease HI OS=Halobacterium salinarum (strain ATCC 700922 / JCM 11081 / NRC-1) GN=rnhA PE=1 SV=1	Unigene0010537	DR1942	2e-08	COG0236	Acyl carrier protein	Unigene0010695	K01711	4e-77	pop:POPTR_836590	GDPmannose 4,6-dehydratase [EC:4.2.1.47]	Unigene0018689	AT2G02540.1	3e-31	homeobox protein 21
Unigene0002401	gi|225447423|ref|XP_002276196.1|	6e-24	PREDICTED: pentatricopeptide repeat-containing protein At3g12770 [Vitis vinifera]	Unigene0004029	sp|Q9SS60|PP210_ARATH	9e-12	Pentatricopeptide repeat-containing protein At3g03580 OS=Arabidopsis thaliana GN=PCMP-H23 PE=2 SV=1	Unigene0010543	XF2582	7e-19	COG1132	ABC-type multidrug transport system, ATPase and permease components	Unigene0010696	K01711	2e-21	osa:4340050	GDPmannose 4,6-dehydratase [EC:4.2.1.47]	Unigene0018709	AT1G03130.1	2e-39	photosystem I subunit D-2
Unigene0002407	gi|86769496|gb|ABD15176.1|	6e-15	allene oxide synthase 2 [Solanum tuberosum]	Unigene0004030	sp|P29453|RL8B_YEAST	2e-56	60S ribosomal protein L8-B OS=Saccharomyces cerevisiae (strain ATCC 204508 / S288c) GN=RPL8B PE=1 SV=3	Unigene0010544	XF2582	5e-33	COG1132	ABC-type multidrug transport system, ATPase and permease components	Unigene0010699	K09286	5e-08	pop:POPTR_778889	EREBP-like factor	Unigene0018735	AT3G20800.1	1e-168	Cell differentiation, Rcd1-like protein
Unigene0002408	gi|13540823|gb|AAK29467.1|	2e-20	polyprotein-like [Solanum chilense]	Unigene0004032	sp|P31691|ADT_ORYSJ	6e-32	ADP,ATP carrier protein, mitochondrial OS=Oryza sativa subsp. japonica GN=Os02g0718900 PE=2 SV=1	Unigene0010553	Rv1078	3e-06	COG1714	Predicted membrane protein/domain	Unigene0010705	K00286	3e-06	zma:606449	pyrroline-5-carboxylate reductase [EC:1.5.1.2]	Unigene0018741	AT3G27027.1	1e-27	Protein of unknown function (DUF 3339)
Unigene0002409	gi|38194929|gb|AAR13317.1|	2e-13	gag-pol polyprotein [Phaseolus vulgaris]	Unigene0004035	sp|P46417|GSTX3_SOYBN	3e-27	Glutathione S-transferase 3 OS=Glycine max GN=GST3 PE=1 SV=1	Unigene0010555	YKR066c	5e-11	COG0376	Catalase (peroxidase I)	Unigene0010730	K02890	1e-36	ath:ArthCp062	large subunit ribosomal protein L22	Unigene0018782	AT4G13070.1	2e-100	RNA-binding CRS1 / YhbY (CRM) domain protein
Unigene0002421	gi|357443639|ref|XP_003592097.1|	3e-28	Thioredoxin-like protein [Medicago truncatula]	Unigene0004037	sp|Q9FNE1|CRK42_ARATH	1e-20	Cysteine-rich receptor-like protein kinase 42 OS=Arabidopsis thaliana GN=CRK42 PE=2 SV=1	Unigene0010560	SPBC1105.11c	2e-64	COG2036	Histones H3 and H4	Unigene0010742	K02870	9e-40	zma:100281960	large subunit ribosomal protein L12e	Unigene0018795	AT5G44560.1	4e-74	SNF7 family protein
Unigene0002424	gi|310753563|gb|ADP20178.1|	4e-31	gag-pol polyprotein [Silene latifolia]	Unigene0004047	sp|P58775|TPM2_RAT	1e-52	Tropomyosin beta chain OS=Rattus norvegicus GN=Tpm2 PE=2 SV=1	Unigene0010562	RSc2303	1e-06	COG4796	Type II secretory pathway, component HofQ	Unigene0010747	K02943	3e-16	vvi:100254522	large subunit ribosomal protein LP2	Unigene0018869	AT1G73680.1	3e-33	alpha dioxygenase
Unigene0002437	gi|30684702|ref|NP_188412.2|	1e-11	protein kinase family protein [Arabidopsis thaliana]	Unigene0004060	sp|Q5XF85|ATL42_ARATH	2e-31	E3 ubiquitin-protein ligase ATL42 OS=Arabidopsis thaliana GN=ATL42 PE=1 SV=2	Unigene0010569	YDL140c	8e-13	COG0086	DNA-directed RNA polymerase, beta' subunit/160 kD subunit	Unigene0010813	K02942	3e-28	rcu:RCOM_0969300	large subunit ribosomal protein LP1	Unigene0018873	AT3G55440.1	2e-127	triosephosphate isomerase
Unigene0002440	gi|508703673|gb|EOX95569.1|	1e-07	DNA/RNA polymerases superfamily protein [Theobroma cacao]	Unigene0004065	sp|F1QBY1|NIPLB_DANRE	1e-32	Nipped-B-like protein B OS=Danio rerio GN=nipblb PE=2 SV=1	Unigene0010571	Rv3876	8e-06	COG0455	ATPases involved in chromosome partitioning	Unigene0010818	K01595	3e-47	rcu:RCOM_1177170	phosphoenolpyruvate carboxylase [EC:4.1.1.31]	Unigene0018882	AT2G35370.1	1e-89	glycine decarboxylase complex H
Unigene0002448	gi|225451941|ref|XP_002279468.1|	2e-06	PREDICTED: proline-rich receptor-like protein kinase PERK8 [Vitis vinifera]	Unigene0004067	sp|Q04960|DNJH_CUCSA	5e-52	DnaJ protein homolog OS=Cucumis sativus GN=DNAJ1 PE=2 SV=1	Unigene0010579	CC0094	1e-26	COG1028	Dehydrogenases with different specificities (related to short-chain alcohol dehydrogenases)	Unigene0010823	K10400	6e-105	vvi:100255624	kinesin family member 15	Unigene0018893	AT3G49670.1	9e-41	Leucine-rich receptor-like protein kinase family protein
Unigene0002451	gi|9755374|gb|AAF98181.1|AC000107_4	8e-09	F17F8.5 [Arabidopsis thaliana]	Unigene0004079	sp|Q9XIC7|SERK2_ARATH	7e-15	Somatic embryogenesis receptor kinase 2 OS=Arabidopsis thaliana GN=SERK2 PE=1 SV=1	Unigene0010622	YPR043w	2e-30	COG1997	Ribosomal protein L37AE/L43A	Unigene0010824	K10400	3e-49	vvi:100255624	kinesin family member 15	Unigene0018894	AT5G61480.1	3e-78	Leucine-rich repeat protein kinase family protein
Unigene0002452	gi|508773411|gb|EOY20667.1|	5e-39	Trehalose-phosphatase/synthase 9 isoform 1 [Theobroma cacao]	Unigene0004080	sp|Q9LR47|IP5P3_ARATH	1e-09	Type I inositol 1,4,5-trisphosphate 5-phosphatase CVP2 OS=Arabidopsis thaliana GN=CVP2 PE=1 SV=2	Unigene0010632	Rv3876	5e-06	COG0455	ATPases involved in chromosome partitioning	Unigene0010825	K10400	7e-58	rcu:RCOM_0773970	kinesin family member 15	Unigene0018987	AT1G32450.1	5e-81	nitrate transporter 1.5
Unigene0002453	gi|508782677|gb|EOY29933.1|	8e-32	Calmodulin-binding family protein isoform 2 [Theobroma cacao]	Unigene0004081	sp|Q9LR47|IP5P3_ARATH	4e-16	Type I inositol 1,4,5-trisphosphate 5-phosphatase CVP2 OS=Arabidopsis thaliana GN=CVP2 PE=1 SV=2	Unigene0010633	CC3494_1	6e-06	COG3637	Opacity protein and related surface antigens	Unigene0010832	K00688	8e-22	rcu:RCOM_1673250	starch phosphorylase [EC:2.4.1.1]	Unigene0019008	AT2G21790.1	7e-155	ribonucleotide reductase 1
Unigene0002472	gi|359488327|ref|XP_003633742.1|	3e-11	PREDICTED: LOW QUALITY PROTEIN: auxin transport protein BIG-like [Vitis vinifera]	Unigene0004082	sp|Q9C5Y0|PLDD1_ARATH	4e-41	Phospholipase D delta OS=Arabidopsis thaliana GN=PLDDELTA PE=1 SV=2	Unigene0010653	DR2133	7e-10	COG4372	Uncharacterized protein conserved in bacteria with the myosin-like domain	Unigene0010851	K10643	1e-25	vvi:100267264	CCR4-NOT transcription complex subunit 4 [EC:6.3.2.19]	Unigene0019009	AT2G21790.1	2e-87	ribonucleotide reductase 1
Unigene0002474	gi|475517077|gb|EMT06051.1|	5e-38	LRR receptor-like serine/threonine-protein kinase EFR [Aegilops tauschii]	Unigene0004088	sp|Q9FKZ1|DRL42_ARATH	4e-09	Probable disease resistance protein At5g66900 OS=Arabidopsis thaliana GN=At5g66900 PE=3 SV=1	Unigene0010656	Cgl2186_1	5e-12	COG0328	Ribonuclease HI	Unigene0010852	K06689	3e-83	pop:POPTR_734368	ubiquitin-conjugating enzyme E2 D/E [EC:6.3.2.19]	Unigene0019043	AT5G48850.1	2e-37	Tetratricopeptide repeat (TPR)-like superfamily protein
Unigene0002478	gi|301016726|dbj|BAJ11784.1|	2e-43	dehydration responsive protein [Corchorus olitorius]	Unigene0004092	sp|Q55E69|SYS1_DICDI	3e-07	Protein SYS1 homolog OS=Dictyostelium discoideum GN=sys1 PE=3 SV=1	Unigene0010665	YOR234c	4e-39	COG2451	Ribosomal protein L35AE/L33A	Unigene0010867	K00696	2e-61	pop:POPTR_783315	sucrose-phosphate synthase [EC:2.4.1.14]	Unigene0019079	AT5G40610.1	0	NAD-dependent glycerol-3-phosphate dehydrogenase family protein
Unigene0002482	gi|357166454|ref|XP_003580715.1|	6e-38	PREDICTED: probable receptor-like serine/threonine-protein kinase At5g57670-like [Brachypodium distachyon]	Unigene0004094	sp|Q8BUV8|GP107_MOUSE	4e-12	Protein GPR107 OS=Mus musculus GN=Gpr107 PE=2 SV=2	Unigene0010679	YPO2725	3e-06	COG3501	Uncharacterized protein conserved in bacteria	Unigene0010872	K09422	6e-72	osa:4342365	myb proto-oncogene protein, plant	Unigene0019116	AT5G11380.1	1e-73	1-deoxy-D-xylulose 5-phosphate synthase 3
Unigene0002490	gi|356534904|ref|XP_003535991.1|	6e-63	PREDICTED: 29 kDa ribonucleoprotein, chloroplastic-like [Glycine max]	Unigene0004099	sp|Q9MAP3|RK11_ARATH	3e-37	50S ribosomal protein L11, chloroplastic OS=Arabidopsis thaliana GN=RPL11 PE=2 SV=1	Unigene0010695	sll1212	6e-60	COG1089	GDP-D-mannose dehydratase	Unigene0010873	K09874	7e-14	ath:AT5G37810	aquaporin NIP	Unigene0019118	AT3G16340.2	6e-99	pleiotropic drug resistance 1
Unigene0002495	gi|514801776|ref|XP_004975787.1|	6e-26	PREDICTED: E3 ubiquitin-protein ligase Os04g0590900-like [Setaria italica]	Unigene0004108	sp|Q03666|GSTX4_TOBAC	3e-35	Probable glutathione S-transferase OS=Nicotiana tabacum PE=2 SV=1	Unigene0010696	mlr5849	3e-10	COG1089	GDP-D-mannose dehydratase	Unigene0010888	K08775	1e-28	pop:POPTR_573323	breast cancer 2 susceptibility protein	Unigene0019119	AT3G16340.1	2e-27	pleiotropic drug resistance 1
Unigene0002499	gi|460404960|ref|XP_004247946.1|	1e-74	PREDICTED: receptor-like protein kinase 2-like [Solanum lycopersicum]	Unigene0004112	sp|Q9LRZ0|TPR2_ARATH	3e-49	Topless-related protein 2 OS=Arabidopsis thaliana GN=TPR2 PE=1 SV=2	Unigene0010723	CC3494_1	1e-06	COG3637	Opacity protein and related surface antigens	Unigene0010889	K08775	1e-33	vvi:100241398	breast cancer 2 susceptibility protein	Unigene0019120	AT1G15210.1	5e-88	pleiotropic drug resistance 7
Unigene0002504	gi|460404994|ref|XP_004247963.1|	3e-33	PREDICTED: pentatricopeptide repeat-containing protein At2g20540-like [Solanum lycopersicum]	Unigene0004113	sp|Q9LRZ0|TPR2_ARATH	2e-10	Topless-related protein 2 OS=Arabidopsis thaliana GN=TPR2 PE=1 SV=2	Unigene0010730	sll1803	8e-27	COG0091	Ribosomal protein L22	Unigene0010924	K00218	1e-39	rcu:RCOM_0252880	protochlorophyllide reductase [EC:1.3.1.33]	Unigene0019125	AT5G18460.1	2e-94	Protein of Unknown Function (DUF239)
Unigene0002507	gi|507110543|emb|CDF34301.1|	1e-26	Translation initiation factor eIF4, subunit A [Chondrus crispus]	Unigene0004118	sp|Q06652|GPX4_CITSI	2e-31	Probable phospholipid hydroperoxide glutathione peroxidase OS=Citrus sinensis GN=CSA PE=1 SV=1	Unigene0010742	SPCC31H12.04c	2e-46	COG0080	Ribosomal protein L11	Unigene0010925	K00218	8e-47	vvi:100255647	protochlorophyllide reductase [EC:1.3.1.33]	Unigene0019146	AT3G04730.1	4e-60	indoleacetic acid-induced protein 16
Unigene0002510	gi|356545808|ref|XP_003541326.1|	1e-75	PREDICTED: GPI ethanolamine phosphate transferase 3-like [Glycine max]	Unigene0004124	sp|Q9FG77|WRKY2_ARATH	1e-10	Probable WRKY transcription factor 2 OS=Arabidopsis thaliana GN=WRKY2 PE=2 SV=1	Unigene0010747	SPBP8B7.06	2e-11	COG2058	Ribosomal protein L12E/L44/L45/RPP1/RPP2	Unigene0010926	K02938	4e-90	ppp:PHYPADRAFT_161945	large subunit ribosomal protein L8e	Unigene0019165	AT4G21270.1	9e-118	kinesin 1
Unigene0002515	gi|297601509|ref|NP_001050955.2|	5e-30	Os03g0691500 [Oryza sativa Japonica Group]	Unigene0004147	sp|Q94A20|BI1L_ARATH	2e-30	BI1-like protein OS=Arabidopsis thaliana GN=At4g15470 PE=2 SV=1	Unigene0010774	slr0305	2e-15	COG0398	Uncharacterized conserved protein	Unigene0010998	K14325	3e-07	ath:AT1G16610	RNA-binding protein with serine-rich domain 1	Unigene0019166	AT4G05190.1	0	kinesin 5
Unigene0002518	gi|514755910|ref|XP_004963397.1|	9e-06	PREDICTED: uncharacterized protein LOC101752821 [Setaria italica]	Unigene0004158	sp|P10978|POLX_TOBAC	8e-35	Retrovirus-related Pol polyprotein from transposon TNT 1-94 OS=Nicotiana tabacum PE=2 SV=1	Unigene0010790	Rv3876	6e-14	COG0455	ATPases involved in chromosome partitioning	Unigene0011000	K09422	4e-09	zma:100037768	myb proto-oncogene protein, plant	Unigene0019194	AT4G14680.1	1e-59	Pseudouridine synthase/archaeosine transglycosylase-like family protein
Unigene0002523	gi|356572315|ref|XP_003554314.1|	3e-07	PREDICTED: flavin-containing monooxygenase YUCCA8-like [Glycine max]	Unigene0004160	sp|Q1PFQ9|PPR62_ARATH	5e-36	Pentatricopeptide repeat-containing protein At1g28690, mitochondrial OS=Arabidopsis thaliana GN=PCMP-E34 PE=2 SV=2	Unigene0010791	DRA0210	4e-06	COG0747	ABC-type dipeptide transport system, periplasmic component	Unigene0011038	K02429	1e-21	ppp:PHYPADRAFT_173818	MFS transporter, FHS family, L-fucose permease	Unigene0019195	AT3G22890.1	1e-62	ATP sulfurylase 1
Unigene0002529	gi|475597409|gb|EMT23614.1|	2e-06	NAC domain-containing protein 78 [Aegilops tauschii]	Unigene0004165	sp|P43309|PPO_MALDO	5e-29	Polyphenol oxidase, chloroplastic OS=Malus domestica PE=2 SV=1	Unigene0010803	AF1652_1	1e-07	COG1404	Subtilisin-like serine proteases	Unigene0011039	K02429	3e-17	ppp:PHYPADRAFT_173818	MFS transporter, FHS family, L-fucose permease	Unigene0019234	AT3G48430.1	3e-17	relative of early flowering 6
Unigene0002530	gi|302834776|ref|XP_002948950.1|	2e-06	metalloproteinase, extracellular matrix glycoprotein VMP42 [Volvox carteri f. nagariensis]	Unigene0004166	sp|P43309|PPO_MALDO	1e-29	Polyphenol oxidase, chloroplastic OS=Malus domestica PE=2 SV=1	Unigene0010813	SPCP1E11.09c	2e-17	COG2058	Ribosomal protein L12E/L44/L45/RPP1/RPP2	Unigene0011049	K06640	9e-16	vvi:100245131	ataxia telangiectasia and Rad3 related [EC:2.7.11.1]	Unigene0019303	AT2G22800.1	8e-25	Homeobox-leucine zipper protein family
Unigene0002531	gi|302838135|ref|XP_002950626.1|	5e-06	metalloproteinase, extracellular matrix glycoprotein VMP24 [Volvox carteri f. nagariensis]	Unigene0004170	sp|Q9LUS3|PP237_ARATH	3e-22	Pentatricopeptide repeat-containing protein At3g16610 OS=Arabidopsis thaliana GN=PCMP-E91 PE=2 SV=1	Unigene0010818	SP1068	6e-20	COG2352	Phosphoenolpyruvate carboxylase	Unigene0011052	K02866	1e-24	cme:CMJ109C	large subunit ribosomal protein L10e	Unigene0019311	AT5G60860.1	4e-67	RAB GTPase homolog A1F
Unigene0002533	gi|508716834|gb|EOY08731.1|	1e-53	DNA/RNA helicase protein [Theobroma cacao]	Unigene0004177	sp|O04244|Y4200_ARATH	8e-06	Uncharacterized protein At4g02000 OS=Arabidopsis thaliana GN=At4g02000 PE=2 SV=1	Unigene0010823	MJ1322	1e-07	COG0419	ATPase involved in DNA repair	Unigene0011053	K02866	2e-39	cme:CMJ109C	large subunit ribosomal protein L10e	Unigene0019312	AT5G60860.1	3e-19	RAB GTPase homolog A1F
Unigene0002538	gi|342365825|gb|AEL30359.1|	1e-16	RNA-directed DNA polymerase [Arachis hypogaea]	Unigene0004185	sp|P08548|LIN1_NYCCO	6e-07	LINE-1 reverse transcriptase homolog OS=Nycticebus coucang PE=1 SV=1	Unigene0010825	ECU08g0890	1e-11	COG5059	Kinesin-like protein	Unigene0011063	K12183	8e-09	sbi:SORBI_04g038570	ESCRT-I complex subunit TSG101	Unigene0019319	AT4G17360.1	1e-26	Formyl transferase
Unigene0002543	gi|514735006|ref|XP_004958054.1|	1e-22	PREDICTED: protein STRUBBELIG-RECEPTOR FAMILY 3-like isoform X4 [Setaria italica]	Unigene0004188	sp|Q9LUJ2|PP249_ARATH	2e-10	Pentatricopeptide repeat-containing protein At3g22690 OS=Arabidopsis thaliana GN=PCMP-H56 PE=2 SV=1	Unigene0010851	SPAC16C9.04c	9e-14	COG5175	Transcriptional repressor	Unigene0011066	K11491	7e-26	sbi:SORBI_08g017580	condensin-2 complex subunit D3	Unigene0019320	AT4G17360.1	1e-26	Formyl transferase
Unigene0002544	gi|147864567|emb|CAN78966.1|	9e-07	hypothetical protein VITISV_019939 [Vitis vinifera]	Unigene0004202	sp|Q05049|MUC1_XENLA	2e-06	Integumentary mucin C.1 (Fragment) OS=Xenopus laevis PE=2 SV=1	Unigene0010852	YBR082c	3e-71	COG5078	Ubiquitin-protein ligase	Unigene0011067	K11491	3e-30	pop:POPTR_768672	condensin-2 complex subunit D3	Unigene0019321	AT4G17360.1	5e-27	Formyl transferase
Unigene0002545	gi|15238955|ref|NP_199056.1|	5e-13	SAUR-like auxin-responsive protein [Arabidopsis thaliana]	Unigene0004203	sp|P10978|POLX_TOBAC	7e-39	Retrovirus-related Pol polyprotein from transposon TNT 1-94 OS=Nicotiana tabacum PE=2 SV=1	Unigene0010920	Rv3876	4e-16	COG0455	ATPases involved in chromosome partitioning	Unigene0011088	K13065	9e-11	ath:AT5G48930	shikimate O-hydroxycinnamoyltransferase [EC:2.3.1.133]	Unigene0019324	AT4G29230.1	3e-43	NAC domain containing protein 75
Unigene0002555	gi|356535985|ref|XP_003536521.1|	1e-52	PREDICTED: 40S ribosomal protein S3a-like [Glycine max]	Unigene0004204	sp|C0LGS2|Y4361_ARATH	9e-39	Probable LRR receptor-like serine/threonine-protein kinase At4g36180 OS=Arabidopsis thaliana GN=At4g36180 PE=1 SV=1	Unigene0010924	slr0506	5e-19	COG1028	Dehydrogenases with different specificities (related to short-chain alcohol dehydrogenases)	Unigene0011100	K10760	1e-32	vvi:100247527	adenylate isopentenyltransferase (cytokinin synthase)	Unigene0019325	AT4G29230.1	6e-87	NAC domain containing protein 75
Unigene0002558	gi|508719314|gb|EOY11211.1|	2e-39	ARM repeat superfamily protein [Theobroma cacao]	Unigene0004205	sp|C0LGS2|Y4361_ARATH	7e-28	Probable LRR receptor-like serine/threonine-protein kinase At4g36180 OS=Arabidopsis thaliana GN=At4g36180 PE=1 SV=1	Unigene0010925	all1743	4e-26	COG1028	Dehydrogenases with different specificities (related to short-chain alcohol dehydrogenases)	Unigene0011105	K06640	8e-23	vvi:100245131	ataxia telangiectasia and Rad3 related [EC:2.7.11.1]	Unigene0019338	AT3G54050.2	0	high cyclic electron flow 1
Unigene0002561	gi|470103358|ref|XP_004288106.1|	1e-53	PREDICTED: protein artemis-like [Fragaria vesca subsp. vesca]	Unigene0004209	sp|O04251|Y4211_ARATH	2e-20	BRCT domain-containing protein At4g02110 OS=Arabidopsis thaliana GN=At4g02110 PE=1 SV=3	Unigene0010926	YIL018w	3e-96	COG0090	Ribosomal protein L2	Unigene0011106	K06640	3e-26	ath:AT5G40820	ataxia telangiectasia and Rad3 related [EC:2.7.11.1]	Unigene0019371	AT1G12380.1	9e-32	unknown protein; BEST Arabidopsis thaliana protein match is: unknown protein (TAIR:AT1G62870.1); Has 173 Blast hits to 170 proteins in 34 species: Archae - 0; Bacteria - 4; Metazoa - 25; Fungi - 8; Plants - 123; Viruses - 7; Other Eukaryotes - 6 (source: NCBI BLink).
Unigene0002563	gi|508783589|gb|EOY30845.1|	2e-08	Leucine-rich repeat family protein [Theobroma cacao]	Unigene0004211	sp|Q9UTI9|YKZ2_SCHPO	4e-09	UPF0591 membrane protein C15E1.02c OS=Schizosaccharomyces pombe (strain 972 / ATCC 24843) GN=SPAC15E1.02c PE=3 SV=1	Unigene0010927	XF1267	2e-09	COG5297	Cellobiohydrolase A (1,4-beta-cellobiosidase A)	Unigene0011116	K13459	8e-09	rcu:RCOM_1047690	disease resistance protein RPS2	Unigene0019406	AT1G71450.1	2e-28	Integrase-type DNA-binding superfamily protein
Unigene0002577	gi|18405283|ref|NP_030560.1|	3e-97	trichome birefringence-like 28 protein [Arabidopsis thaliana]	Unigene0004212	sp|Q9UTI9|YKZ2_SCHPO	8e-06	UPF0591 membrane protein C15E1.02c OS=Schizosaccharomyces pombe (strain 972 / ATCC 24843) GN=SPAC15E1.02c PE=3 SV=1	Unigene0010976	SPAC6G9.14	2e-25	COG5099	RNA-binding protein of the Puf family, translational repressor	Unigene0011175	K01953	5e-35	rcu:RCOM_0479760	asparagine synthase (glutamine-hydrolysing) [EC:6.3.5.4]	Unigene0019410	AT1G09340.1	2e-31	chloroplast RNA binding
Unigene0002579	gi|508716103|gb|EOY08000.1|	1e-119	ARM repeat superfamily protein isoform 2 [Theobroma cacao]	Unigene0004217	sp|Q9LIE7|PP246_ARATH	2e-83	Pentatricopeptide repeat-containing protein At3g22150, chloroplastic OS=Arabidopsis thaliana GN=PCMP-E95 PE=2 SV=1	Unigene0010977	SPAC6G9.14	1e-28	COG5099	RNA-binding protein of the Puf family, translational repressor	Unigene0011194	K01115	7e-08	vcn:VOLCADRAFT_99471	phospholipase D [EC:3.1.4.4]	Unigene0019412	AT1G09340.1	1e-76	chloroplast RNA binding
Unigene0002593	gi|147815100|emb|CAN76892.1|	7e-06	hypothetical protein VITISV_005356 [Vitis vinifera]	Unigene0004218	sp|Q9LIE7|PP246_ARATH	7e-18	Pentatricopeptide repeat-containing protein At3g22150, chloroplastic OS=Arabidopsis thaliana GN=PCMP-E95 PE=2 SV=1	Unigene0010987	ECU03g0620	1e-14	COG0515	Serine/threonine protein kinase	Unigene0011206	K05894	9e-24	osa:4340485	12-oxophytodienoic acid reductase [EC:1.3.1.42]	Unigene0019413	AT1G09340.1	1e-81	chloroplast RNA binding
Unigene0002594	gi|57834014|emb|CAI44611.1|	1e-12	P0650D04.15 [Oryza sativa Japonica Group]	Unigene0004220	sp|P11115|CPC1_NEUCR	3e-10	Cross-pathway control protein 1 OS=Neurospora crassa (strain ATCC 24698 / 74-OR23-1A / CBS 708.71 / DSM 1257 / FGSC 987) GN=cpc-1 PE=1 SV=2	Unigene0010991	Rv3876	6e-07	COG0455	ATPases involved in chromosome partitioning	Unigene0011243	K13172	3e-21	vvi:100256073	serine/arginine repetitive matrix protein 2	Unigene0019429	AT2G45290.1	2e-127	Transketolase
Unigene0002601	gi|508778125|gb|EOY25381.1|	6e-24	Long-chain fatty alcohol dehydrogenase family protein [Theobroma cacao]	Unigene0004223	sp|Q9ZUW3|PP172_ARATH	2e-20	Pentatricopeptide repeat-containing protein At2g27610 OS=Arabidopsis thaliana GN=PCMP-H60 PE=2 SV=1	Unigene0011014	mlr6506	2e-06	COG3206	Uncharacterized protein involved in exopolysaccharide biosynthesis	Unigene0011250	K02968	1e-43	rcu:RCOM_0108620	small subunit ribosomal protein S20	Unigene0019430	AT2G45290.1	3e-134	Transketolase
Unigene0002602	gi|117606933|gb|ABK42021.1|	3e-07	vegetative cell wall protein [Chlamydomonas incerta]	Unigene0004224	sp|Q5G1T1|PP272_ARATH	1e-20	Pentatricopeptide repeat-containing protein At3g49170, chloroplastic OS=Arabidopsis thaliana GN=EMB2261 PE=2 SV=1	Unigene0011038	Cj0486	5e-16	COG0738	Fucose permease	Unigene0011298	K00454	3e-21	rcu:RCOM_1431660	lipoxygenase [EC:1.13.11.12]	Unigene0019437	AT5G19990.1	5e-77	regulatory particle triple-A ATPase 6A
Unigene0002604	gi|514820483|ref|XP_004984929.1|	7e-06	PREDICTED: serine/arginine repetitive matrix protein 1-like isoform X1 [Setaria italica]	Unigene0004226	sp|O08816|WASL_RAT	2e-07	Neural Wiskott-Aldrich syndrome protein OS=Rattus norvegicus GN=Wasl PE=1 SV=2	Unigene0011039	fucP	2e-13	COG0738	Fucose permease	Unigene0011328	K11274	2e-54	vvi:100245742	chromosome transmission fidelity protein 4	Unigene0019439	AT5G19990.1	7e-55	regulatory particle triple-A ATPase 6A
Unigene0002616	gi|357117750|ref|XP_003560625.1|	8e-43	PREDICTED: UDP-glycosyltransferase 73B5-like [Brachypodium distachyon]	Unigene0004228	sp|Q70PP2|SMG1_DROME	2e-07	Serine/threonine-protein kinase Smg1 OS=Drosophila melanogaster GN=Smg1 PE=1 SV=2	Unigene0011041	sll0170	1e-18	COG0443	Molecular chaperone	Unigene0011329	K11274	6e-60	rcu:RCOM_1132790	chromosome transmission fidelity protein 4	Unigene0019440	AT5G20000.1	8e-92	AAA-type ATPase family protein
Unigene0002622	gi|115475676|ref|NP_001061434.1|	6e-16	Os08g0276400 [Oryza sativa Japonica Group]	Unigene0004241	sp|Q9FNN7|PP371_ARATH	4e-17	Pentatricopeptide repeat-containing protein At5g08510 OS=Arabidopsis thaliana GN=PCMP-E20 PE=2 SV=1	Unigene0011052	SPBC18E5.04	9e-32	COG0197	Ribosomal protein L16/L10E	Unigene0011335	K06892	4e-06	pop:POPTR_909566		Unigene0019444	AT1G66200.1	8e-54	glutamine synthase clone F11
Unigene0002626	gi|189027076|ref|NP_001121104.1|	1e-48	glucose-1-phosphate adenylyltransferase large subunit 1, chloroplastic/amyloplastic [Zea mays]	Unigene0004255	sp|Q9M158|STR4_ARATH	2e-06	Rhodanese-like domain-containing protein 4, chloroplastic OS=Arabidopsis thaliana GN=STR4 PE=1 SV=2	Unigene0011053	SPBC18E5.04	3e-45	COG0197	Ribosomal protein L16/L10E	Unigene0011358	K04728	7e-18	rcu:RCOM_1510550	ataxia telangectasia mutated family protein [EC:2.7.11.1]	Unigene0019445	AT3G17820.1	6e-43	glutamine synthetase 1.3
Unigene0002627	gi|195608728|gb|ACG26194.1|	6e-11	prenylated Rab receptor 2 [Zea mays]	Unigene0004256	sp|Q9M158|STR4_ARATH	3e-34	Rhodanese-like domain-containing protein 4, chloroplastic OS=Arabidopsis thaliana GN=STR4 PE=1 SV=2	Unigene0011059	SPBC19C7.11_1	1e-06	COG0038	Chloride channel protein EriC	Unigene0011375	K02872	7e-59	zma:100280870	large subunit ribosomal protein L13Ae	Unigene0019460	AT5G56840.1	5e-29	myb-like transcription factor family protein
Unigene0002636	gi|225470656|ref|XP_002268213.1|	2e-20	PREDICTED: protein CHLOROPLAST IMPORT APPARATUS 2-like [Vitis vinifera]	Unigene0004266	sp|Q9T0K5|LRX3_ARATH	4e-06	Leucine-rich repeat extensin-like protein 3 OS=Arabidopsis thaliana GN=LRX3 PE=1 SV=1	Unigene0011100	BH2366	2e-18	COG0324	tRNA delta(2)-isopentenylpyrophosphate transferase	Unigene0011376	K02872	5e-07	zma:100280870	large subunit ribosomal protein L13Ae	Unigene0019467	AT2G28290.2	1e-106	P-loop containing nucleoside triphosphate hydrolases superfamily protein
Unigene0002638	gi|460380480|ref|XP_004235984.1|	5e-13	PREDICTED: flavin-containing monooxygenase FMO GS-OX-like 9-like [Solanum lycopersicum]	Unigene0004275	sp|P15941|MUC1_HUMAN	5e-06	Mucin-1 OS=Homo sapiens GN=MUC1 PE=1 SV=3	Unigene0011101	CAC3373	3e-22	COG4677	Pectin methylesterase	Unigene0011417	K02115	1e-43	vvi:100264091	F-type H+-transporting ATPase subunit gamma [EC:3.6.3.14]	Unigene0019515	AT2G42200.1	8e-38	squamosa promoter binding protein-like 9
Unigene0002651	gi|302845449|ref|XP_002954263.1|	4e-06	extracellular matrix glycoprotein pherophorin-V40 [Volvox carteri f. nagariensis]	Unigene0004277	sp|Q0WP01|PTR9_ARATH	4e-08	Probable peptide/nitrate transporter At1g22540 OS=Arabidopsis thaliana GN=At1g22540 PE=2 SV=1	Unigene0011103	SPAC9.04	1e-20	COG2801	Transposase and inactivated derivatives	Unigene0011428	K12843	2e-45	vvi:100248403	U4/U6 small nuclear ribonucleoprotein PRP3	Unigene0019520	AT3G54890.4	6e-82	photosystem I light harvesting complex gene 1
Unigene0002662	gi|115455013|ref|NP_001051107.1|	4e-11	Os03g0722000 [Oryza sativa Japonica Group]	Unigene0004278	sp|Q0WP01|PTR9_ARATH	1e-06	Probable peptide/nitrate transporter At1g22540 OS=Arabidopsis thaliana GN=At1g22540 PE=2 SV=1	Unigene0011104	SPAC9.04	2e-19	COG2801	Transposase and inactivated derivatives	Unigene0011444	K01115	6e-06	vcn:VOLCADRAFT_99471	phospholipase D [EC:3.1.4.4]	Unigene0019552	AT5G18980.1	2e-42	ARM repeat superfamily protein
Unigene0002663	gi|225447243|ref|XP_002272819.1|	6e-44	PREDICTED: pentatricopeptide repeat-containing protein At1g03540-like [Vitis vinifera]	Unigene0004279	sp|Q0WP01|PTR9_ARATH	2e-11	Probable peptide/nitrate transporter At1g22540 OS=Arabidopsis thaliana GN=At1g22540 PE=2 SV=1	Unigene0011148	DR0479	1e-06	COG0744	Membrane carboxypeptidase (penicillin-binding protein)	Unigene0011489	K01006	2e-52	zma:542759	pyruvate,orthophosphate dikinase [EC:2.7.9.1]	Unigene0019553	AT5G18980.1	3e-44	ARM repeat superfamily protein
Unigene0002668	gi|351725493|ref|NP_001238374.1|	1e-41	60S acidic ribosomal protein P0 [Glycine max]	Unigene0004285	sp|Q9M9C5|Y1680_ARATH	4e-08	Probable leucine-rich repeat receptor-like protein kinase At1g68400 OS=Arabidopsis thaliana GN=At1g68400 PE=2 SV=1	Unigene0011150	Rv3876	5e-08	COG0455	ATPases involved in chromosome partitioning	Unigene0011517	K00430	4e-22	ath:AT5G22410	peroxidase [EC:1.11.1.7]	Unigene0019562	AT4G14820.1	2e-21	Pentatricopeptide repeat (PPR) superfamily protein
Unigene0002682	gi|226528409|ref|NP_001147361.1|	5e-50	60S ribosomal protein L5-2 [Zea mays]	Unigene0004288	sp|Q941L0|CESA3_ARATH	2e-40	Cellulose synthase A catalytic subunit 3 [UDP-forming] OS=Arabidopsis thaliana GN=CESA3 PE=1 SV=2	Unigene0011175	asnB	2e-18	COG0367	Asparagine synthase (glutamine-hydrolyzing)	Unigene0011556	K01530	9e-27	rcu:RCOM_1464220	phospholipid-translocating ATPase [EC:3.6.3.1]	Unigene0019589	AT3G09660.1	6e-60	minichromosome maintenance 8
Unigene0002685	gi|21326139|gb|AAM47598.1|	6e-16	NBS/LRR resistance protein-like protein [Capsicum annuum]	Unigene0004290	sp|Q9FM85|Y5564_ARATH	2e-18	Probable receptor-like protein kinase At5g56460 OS=Arabidopsis thaliana GN=At5g56460 PE=1 SV=1	Unigene0011194	DR2417m	9e-06	COG0595	Predicted hydrolase of the metallo-beta-lactamase superfamily	Unigene0011565	K09422	8e-20	ath:AT5G56110	myb proto-oncogene protein, plant	Unigene0019636	AT3G53510.1	5e-133	ABC-2 type transporter family protein
Unigene0002687	gi|525507304|ref|NP_001267692.1|	4e-67	RNA-dependent RNA polymerase 1-like [Cucumis sativus]	Unigene0004299	sp|Q9FQ19|SCC13_ARATH	7e-12	Sister chromatid cohesion 1 protein 3 OS=Arabidopsis thaliana GN=SYN3 PE=2 SV=2	Unigene0011201	YNL111c	5e-06	COG5274	Cytochrome b involved in lipid metabolism	Unigene0011571	K10875	2e-33	osa:4330819	DNA repair and recombination protein RAD54 and RAD54-like protein [EC:3.6.4.-]	Unigene0019637	AT3G53510.1	2e-35	ABC-2 type transporter family protein
Unigene0002691	gi|297722195|ref|NP_001173461.1|	8e-18	Os03g0397600 [Oryza sativa Japonica Group]	Unigene0004307	sp|Q9SIL5|PP165_ARATH	8e-27	Pentatricopeptide repeat-containing protein At2g20540 OS=Arabidopsis thaliana GN=PCMP-E78 PE=2 SV=1	Unigene0011202	PAE0061	6e-06	COG1840	ABC-type Fe3+ transport system, periplasmic component	Unigene0011634	K14487	2e-145	rcu:RCOM_1176020	auxin responsive GH3 gene family	Unigene0019646	AT1G75350.1	1e-39	Ribosomal protein L31
Unigene0002694	gi|4512630|gb|AAD21699.1|	2e-07	Contains reverse transcriptase domain (rvt) PF|00078 [Arabidopsis thaliana]	Unigene0004308	sp|Q9SIL5|PP165_ARATH	1e-37	Pentatricopeptide repeat-containing protein At2g20540 OS=Arabidopsis thaliana GN=PCMP-E78 PE=2 SV=1	Unigene0011203	YDL140c	6e-08	COG0086	DNA-directed RNA polymerase, beta' subunit/160 kD subunit	Unigene0011635	K14487	3e-06	vvi:100248306	auxin responsive GH3 gene family	Unigene0019650	AT1G52320.2	6e-17	unknown protein; FUNCTIONS IN: molecular_function unknown; INVOLVED IN: N-terminal protein myristoylation; LOCATED IN: plasma membrane; EXPRESSED IN: 23 plant structures; EXPRESSED DURING: 14 growth stages; CONTAINS InterPro DOMAIN/s: Protein of unknown function DUF630 (InterPro:IPR006868), Protein of unknown function DUF632 (InterPro:IPR006867); BEST Arabidopsis thaliana protein match is: Protei…
Unigene0002695	gi|508776563|gb|EOY23819.1|	8e-31	2-oxoglutarate (2OG) and Fe(II)-dependent oxygenase superfamily protein isoform 1 [Theobroma cacao]	Unigene0004318	sp|P29162|ASOL_TOBAC	4e-25	L-ascorbate oxidase homolog OS=Nicotiana tabacum PE=2 SV=1	Unigene0011206	RSc1202	1e-06	COG1902	NADH:flavin oxidoreductases, Old Yellow Enzyme family	Unigene0011640	K00924	1e-19	osa:4333525	[EC:2.7.1.-]	Unigene0019653	ATCG01080.1	2e-25	NADH:ubiquinone/plastoquinone oxidoreductase, chain 6
Unigene0002698	gi|460393237|ref|XP_004242217.1|	3e-30	PREDICTED: pentatricopeptide repeat-containing protein At4g14050, mitochondrial-like [Solanum lycopersicum]	Unigene0004327	sp|P48631|FD6E2_SOYBN	1e-82	Omega-6 fatty acid desaturase, endoplasmic reticulum isozyme 2 OS=Glycine max GN=FAD2-2 PE=2 SV=1	Unigene0011220	SPAC1F7.08	1e-14	COG2132	Putative multicopper oxidases	Unigene0011656	K00696	3e-51	ppp:PHYPADRAFT_210965	sucrose-phosphate synthase [EC:2.4.1.14]	Unigene0019654	ATCG01080.1	7e-57	NADH:ubiquinone/plastoquinone oxidoreductase, chain 6
Unigene0002704	gi|297602639|ref|NP_001052667.2|	6e-08	Os04g0397500 [Oryza sativa Japonica Group]	Unigene0004332	sp|Q68DA7|FMN1_HUMAN	6e-06	Formin-1 OS=Homo sapiens GN=FMN1 PE=2 SV=3	Unigene0011236	HI0693	2e-07	COG2503	Predicted secreted acid phosphatase	Unigene0011661	K10251	6e-15	zma:542359	beta-keto reductase [EC:1.1.1.-]	Unigene0019666	AT3G28180.1	2e-49	Cellulose-synthase-like C4
Unigene0002708	gi|225455244|ref|XP_002271388.1|	5e-78	PREDICTED: leucine-rich repeat receptor-like protein kinase PEPR1 [Vitis vinifera]	Unigene0004337	sp|Q9M2Y7|PP274_ARATH	2e-21	Pentatricopeptide repeat-containing protein At3g49710 OS=Arabidopsis thaliana GN=PCMP-H79 PE=2 SV=1	Unigene0011243	Rv2839c	1e-06	COG0532	Translation initiation factor 2 (IF-2; GTPase)	Unigene0011662	K10251	5e-53	rcu:RCOM_1082860	beta-keto reductase [EC:1.1.1.-]	Unigene0019667	AT3G07330.1	4e-89	Cellulose-synthase-like C6
Unigene0002709	gi|46242609|gb|AAS83422.1|	7e-09	Hox12 [Oryza sativa Indica Group]	Unigene0004341	sp|Q42962|PGKY_TOBAC	1e-34	Phosphoglycerate kinase, cytosolic OS=Nicotiana tabacum PE=1 SV=1	Unigene0011250	asr1592	2e-12	COG0268	Ribosomal protein S20	Unigene0011683	K09338	1e-75	ath:AT1G73360	homeobox-leucine zipper protein	Unigene0019676	AT5G37680.1	5e-42	ADP-ribosylation factor-like A1A
Unigene0002717	gi|297727859|ref|NP_001176293.1|	9e-09	Os11g0100300 [Oryza sativa Japonica Group]	Unigene0004345	sp|Q0V7S6|FK125_ARATH	6e-25	F-box/kelch-repeat protein OR23 OS=Arabidopsis thaliana GN=OR23 PE=2 SV=1	Unigene0011263	slr0574	5e-09	COG2124	Cytochrome P450	Unigene0011694	K00422	1e-06	vvi:100233086	polyphenol oxidase [EC:1.10.3.1]	Unigene0019700	AT5G18170.1	3e-72	glutamate dehydrogenase 1
Unigene0002729	gi|514776124|ref|XP_004968399.1|	1e-62	PREDICTED: eukaryotic translation initiation factor 5B-like [Setaria italica]	Unigene0004361	sp|Q42569|C90A1_ARATH	2e-26	Cytochrome P450 90A1 OS=Arabidopsis thaliana GN=CYP90A1 PE=2 SV=1	Unigene0011313	XF0818	3e-12	COG2730	Endoglucanase	Unigene0011695	K00422	2e-77	vvi:100256583	polyphenol oxidase [EC:1.10.3.1]	Unigene0019701	AT5G18170.1	3e-86	glutamate dehydrogenase 1
Unigene0002730	gi|449448721|ref|XP_004142114.1|	2e-17	PREDICTED: MATE efflux family protein 1-like [Cucumis sativus]	Unigene0004387	sp|Q8W4I7|CDPKD_ARATH	4e-06	Calcium-dependent protein kinase 13 OS=Arabidopsis thaliana GN=CPK13 PE=1 SV=2	Unigene0011316	CAC0404_1	9e-07	COG0515	Serine/threonine protein kinase	Unigene0011713	K11000	6e-81	vvi:100248372	callose synthase [EC:2.4.1.-]	Unigene0019702	AT5G18170.1	9e-91	glutamate dehydrogenase 1
Unigene0002731	gi|449448721|ref|XP_004142114.1|	2e-10	PREDICTED: MATE efflux family protein 1-like [Cucumis sativus]	Unigene0004425	sp|Q02817|MUC2_HUMAN	2e-10	Mucin-2 OS=Homo sapiens GN=MUC2 PE=1 SV=2	Unigene0011328	all0283_3	4e-08	COG2319	FOG: WD40 repeat	Unigene0011722	K02934	1e-38	vvi:100257150	large subunit ribosomal protein L6e	Unigene0019704	AT5G18170.1	2e-42	glutamate dehydrogenase 1
Unigene0002736	gi|485621673|gb|EOD18116.1|	7e-06	hypothetical protein EMIHUDRAFT_95926 [Emiliania huxleyi CCMP1516]	Unigene0004428	sp|Q9M1V3|PP296_ARATH	5e-45	Pentatricopeptide repeat-containing protein At3g63370 OS=Arabidopsis thaliana GN=PCMP-H83 PE=2 SV=2	Unigene0011329	MA2525	7e-12	COG2319	FOG: WD40 repeat	Unigene0011762	K01365	2e-45	rcu:RCOM_1043080	cathepsin L [EC:3.4.22.15]	Unigene0019706	AT5G66960.1	6e-49	Prolyl oligopeptidase family protein
Unigene0002741	gi|356544092|ref|XP_003540489.1|	6e-74	PREDICTED: uroporphyrinogen decarboxylase 1, chloroplastic-like [Glycine max]	Unigene0004430	sp|Q55CL6|MP2K1_DICDI	8e-08	Dual specificity mitogen-activated protein kinase kinase 1 OS=Dictyostelium discoideum GN=mekA PE=1 SV=1	Unigene0011337	aq_2032	2e-06	COG0532	Translation initiation factor 2 (IF-2; GTPase)	Unigene0011763	K02871	5e-74	rcu:RCOM_0216630	large subunit ribosomal protein L13	Unigene0019718	AT3G03100.1	2e-91	NADH:ubiquinone oxidoreductase, 17.2kDa subunit
Unigene0002751	gi|356573491|ref|XP_003554892.1|	8e-15	PREDICTED: probable receptor-like protein kinase At5g15080-like [Glycine max]	Unigene0004431	sp|Q4PSU4|AGL61_ARATH	7e-12	Agamous-like MADS-box protein AGL61 OS=Arabidopsis thaliana GN=AGL61 PE=1 SV=1	Unigene0011346	CC3494_1	1e-06	COG3637	Opacity protein and related surface antigens	Unigene0011796	K02876	2e-64	vvi:100268043	large subunit ribosomal protein L15	Unigene0019723	AT1G70580.4	9e-179	alanine-2-oxoglutarate aminotransferase 2
Unigene0002754	gi|158578531|gb|ABW74556.1|	5e-14	copia-like pol polyprotein [Boechera divaricarpa]	Unigene0004441	sp|Q8R5H6|WASF1_MOUSE	3e-06	Wiskott-Aldrich syndrome protein family member 1 OS=Mus musculus GN=Wasf1 PE=1 SV=2	Unigene0011356	YGL251c	3e-06	COG1204	Superfamily II helicase	Unigene0011797	K14325	1e-06	osa:4325394	RNA-binding protein with serine-rich domain 1	Unigene0019724	AT1G70580.4	1e-133	alanine-2-oxoglutarate aminotransferase 2
Unigene0002764	gi|115451555|ref|NP_001049378.1|	1e-33	Os03g0215700 [Oryza sativa Japonica Group]	Unigene0004444	sp|Q12300|RGT2_YEAST	9e-07	High-affinity glucose transporter RGT2 OS=Saccharomyces cerevisiae (strain ATCC 204508 / S288c) GN=RGT2 PE=1 SV=1	Unigene0011357	ECU07g0830	2e-11	COG1204	Superfamily II helicase	Unigene0011800	K01114	2e-06	sbi:SORBI_03g046200	phospholipase C [EC:3.1.4.3]	Unigene0019726	AT3G53340.1	5e-58	nuclear factor Y, subunit B10
Unigene0002765	gi|460405228|ref|XP_004248078.1|	3e-37	PREDICTED: rhodanese-like domain-containing protein 4, chloroplastic-like [Solanum lycopersicum]	Unigene0004468	sp|O49680|PP324_ARATH	2e-18	Pentatricopeptide repeat-containing protein At4g19220, mitochondrial OS=Arabidopsis thaliana GN=PCMP-E2 PE=3 SV=2	Unigene0011365	YJL129c	5e-08	COG0168	Trk-type K+ transport systems, membrane components	Unigene0011801	K01114	2e-06	rcu:RCOM_1505800	phospholipase C [EC:3.1.4.3]	Unigene0019727	AT3G53340.1	1e-58	nuclear factor Y, subunit B10
Unigene0002769	gi|514800210|ref|XP_004975036.1|	4e-07	PREDICTED: sterol 3-beta-glucosyltransferase UGT80A2-like isoform X3 [Setaria italica]	Unigene0004472	sp|Q9C554|EXPA1_ARATH	5e-32	Expansin-A1 OS=Arabidopsis thaliana GN=EXPA1 PE=2 SV=1	Unigene0011366	BS_ispA	6e-07	COG1404	Subtilisin-like serine proteases	Unigene0011856	K02918	4e-22	pop:POPTR_832527	large subunit ribosomal protein L35e	Unigene0019805	AT3G54190.1	2e-60	Transducin/WD40 repeat-like superfamily protein
Unigene0002771	gi|159488620|ref|XP_001702303.1|	7e-64	ribosomal protein S9, component of cytosolic 80S ribosome and 40S small subunit [Chlamydomonas reinhardtii]	Unigene0004480	sp|Q42592|APXS_ARATH	3e-22	L-ascorbate peroxidase S, chloroplastic/mitochondrial OS=Arabidopsis thaliana GN=APXS PE=1 SV=2	Unigene0011375	SPAC23A1.11	2e-47	COG0102	Ribosomal protein L13	Unigene0011870	K01193	2e-35	osa:4335789	beta-fructofuranosidase [EC:3.2.1.26]	Unigene0019813	AT4G03100.1	9e-145	Rho GTPase activating protein with PAK-box/P21-Rho-binding domain
Unigene0002790	gi|470138487|ref|XP_004304987.1|	3e-29	PREDICTED: vignain-like [Fragaria vesca subsp. vesca]	Unigene0004485	sp|P22953|MD37E_ARATH	5e-32	Probable mediator of RNA polymerase II transcription subunit 37e OS=Arabidopsis thaliana GN=MED37E PE=1 SV=3	Unigene0011381	SPAC25G10.07c	2e-09	COG5059	Kinesin-like protein	Unigene0011871	K09510	6e-10	rcu:RCOM_1172180	DnaJ homolog subfamily B member 4	Unigene0019879	AT1G08380.1	7e-61	photosystem I subunit O
Unigene0002791	gi|508703693|gb|EOX95589.1|	2e-14	Transducin family protein / WD-40 repeat family protein isoform 4 [Theobroma cacao]	Unigene0004494	sp|Q5Z987|ATR_ORYSJ	6e-29	Serine/threonine-protein kinase ATR OS=Oryza sativa subsp. japonica GN=Os06g0724700 PE=2 SV=1	Unigene0011417	all0004	3e-27	COG0224	F0F1-type ATP synthase, gamma subunit	Unigene0011905	K09645	2e-93	osa:4339738	vitellogenic carboxypeptidase-like protein [EC:3.4.16.-]	Unigene0019882	AT3G22840.1	3e-61	Chlorophyll A-B binding family protein
Unigene0002792	gi|9802525|gb|AAF99727.1|AC004557_6	2e-06	F17L21.7 [Arabidopsis thaliana]	Unigene0004499	sp|Q9SAA6|PPR34_ARATH	3e-15	Pentatricopeptide repeat-containing protein At1g11710, mitochondrial OS=Arabidopsis thaliana GN=At1g11710 PE=2 SV=1	Unigene0011457	RSp0656	3e-07	COG2132	Putative multicopper oxidases	Unigene0011913	K02698	4e-59	vvi:100261762	photosystem I subunit X	Unigene0019886	AT4G35350.2	2e-36	xylem cysteine peptidase 1
Unigene0002800	gi|58532044|emb|CAE05097.3|	2e-30	OSJNBa0009K15.17 [Oryza sativa Japonica Group]	Unigene0004500	sp|Q9SAA6|PPR34_ARATH	5e-23	Pentatricopeptide repeat-containing protein At1g11710, mitochondrial OS=Arabidopsis thaliana GN=At1g11710 PE=2 SV=1	Unigene0011458	Rv2264c	1e-08	COG0443	Molecular chaperone	Unigene0011944	K02960	2e-06	vcn:VOLCADRAFT_109027	small subunit ribosomal protein S16e	Unigene0019887	AT4G35350.1	1e-60	xylem cysteine peptidase 1
Unigene0002823	gi|470129419|ref|XP_004300618.1|	4e-16	PREDICTED: splicing factor U2af large subunit B-like [Fragaria vesca subsp. vesca]	Unigene0004505	sp|Q9SB81|PER42_ARATH	3e-32	Peroxidase 42 OS=Arabidopsis thaliana GN=PER42 PE=1 SV=2	Unigene0011489	MA0608	1e-35	COG0574	Phosphoenolpyruvate synthase/pyruvate phosphate dikinase	Unigene0011964	K03564	5e-47	ath:AT3G26060	peroxiredoxin Q/BCP [EC:1.11.1.15]	Unigene0019905	AT3G28345.1	5e-99	ABC transporter family protein
Unigene0002830	gi|508709954|gb|EOY01851.1|	3e-15	Fucosyltransferase 1 [Theobroma cacao]	Unigene0004506	sp|Q9SB81|PER42_ARATH	1e-35	Peroxidase 42 OS=Arabidopsis thaliana GN=PER42 PE=1 SV=2	Unigene0011505	YDL140c	1e-08	COG0086	DNA-directed RNA polymerase, beta' subunit/160 kD subunit	Unigene0011977	K09487	3e-25	rcu:RCOM_1598250	heat shock protein 90kDa beta	Unigene0019906	AT3G28345.1	2e-35	ABC transporter family protein
Unigene0002831	gi|347455|gb|AAA33971.1|	4e-23	hydroxyproline-rich glycoprotein, partial [Glycine max]	Unigene0004507	sp|P37384|DMC1_LILLO	2e-55	Meiotic recombination protein DMC1 homolog OS=Lilium longiflorum GN=LIM15 PE=2 SV=1	Unigene0011556	YAL026c	5e-09	COG0474	Cation transport ATPase	Unigene0011978	K09487	2e-48	rcu:RCOM_1598250	heat shock protein 90kDa beta	Unigene0019915	AT2G35240.1	2e-50	plastid developmental protein DAG, putative
Unigene0002832	gi|21280321|dbj|BAB96813.1|	1e-12	ZLL/PNH homologous protein [Oryza sativa Japonica Group]	Unigene0004508	sp|Q96449|DMC1_SOYBN	2e-52	Meiotic recombination protein DMC1 homolog OS=Glycine max PE=2 SV=1	Unigene0011571	SPCC663.05c	1e-06	COG5137	Histone chaperone involved in gene silencing	Unigene0011986	K00487	2e-103	pop:POPTR_584578	trans-cinnamate 4-monooxygenase [EC:1.14.13.11]	Unigene0019916	AT2G33430.1	2e-29	differentiation and greening-like 1
Unigene0002833	gi|357468385|ref|XP_003604477.1|	5e-25	Peroxidase A2 [Medicago truncatula]	Unigene0004518	sp|Q9FHM4|MA653_ARATH	3e-86	65-kDa microtubule-associated protein 3 OS=Arabidopsis thaliana GN=MAP65-3 PE=1 SV=1	Unigene0011585	DR2133	3e-08	COG4372	Uncharacterized protein conserved in bacteria with the myosin-like domain	Unigene0012009	K14289	3e-10	vvi:100258918	exportin-5	Unigene0019919	AT4G36220.1	2e-29	ferulic acid 5-hydroxylase 1
Unigene0002834	gi|356550133|ref|XP_003543444.1|	1e-78	PREDICTED: serine carboxypeptidase-like 51-like [Glycine max]	Unigene0004519	sp|Q9FHM4|MA653_ARATH	4e-31	65-kDa microtubule-associated protein 3 OS=Arabidopsis thaliana GN=MAP65-3 PE=1 SV=1	Unigene0011656	sll0045_1	1e-11	COG0438	Glycosyltransferase	Unigene0012010	K14289	4e-57	rcu:RCOM_1429140	exportin-5	Unigene0019920	AT4G36220.1	1e-28	ferulic acid 5-hydroxylase 1
Unigene0002835	gi|474383288|gb|EMS64730.1|	2e-07	Vacuolar cation/proton exchanger 3 [Triticum urartu]	Unigene0004522	sp|Q00IB6|CPL4_ARATH	2e-08	RNA polymerase II C-terminal domain phosphatase-like 4 OS=Arabidopsis thaliana GN=CPL4 PE=1 SV=1	Unigene0011661	Cgl1939	2e-06	COG0532	Translation initiation factor 2 (IF-2; GTPase)	Unigene0012015	K00507	9e-11	zma:100382970	stearoyl-CoA desaturase (delta-9 desaturase) [EC:1.14.19.1]	Unigene0020019	AT5G38410.1	1e-63	Ribulose bisphosphate carboxylase (small chain) family protein
Unigene0002838	gi|357512209|ref|XP_003626393.1|	9e-41	Rubredoxin [Medicago truncatula]	Unigene0004526	sp|P10978|POLX_TOBAC	1e-13	Retrovirus-related Pol polyprotein from transposon TNT 1-94 OS=Nicotiana tabacum PE=2 SV=1	Unigene0011662	SMc01204	2e-13	COG0300	Short-chain dehydrogenases of various substrate specificities	Unigene0012016	K00507	1e-29	zma:100382970	stearoyl-CoA desaturase (delta-9 desaturase) [EC:1.14.19.1]	Unigene0020020	AT1G67090.1	3e-30	ribulose bisphosphate carboxylase small chain 1A
Unigene0002841	gi|356569983|ref|XP_003553172.1|	6e-71	PREDICTED: NAD(P)H-quinone oxidoreductase subunit N-like [Glycine max]	Unigene0004530	sp|Q8VYE5|E1312_ARATH	1e-13	Glucan endo-1,3-beta-glucosidase 12 OS=Arabidopsis thaliana GN=At4g29360 PE=1 SV=1	Unigene0011695	YPO2725	4e-13	COG3501	Uncharacterized protein conserved in bacteria	Unigene0012096	K13100	3e-06	sbi:SORBI_03g029810	pre-mRNA-splicing factor CWC22	Unigene0020026	AT2G48030.1	2e-135	DNAse I-like superfamily protein
Unigene0002842	gi|302838135|ref|XP_002950626.1|	7e-09	metalloproteinase, extracellular matrix glycoprotein VMP24 [Volvox carteri f. nagariensis]	Unigene0004546	sp|Q56XI1|PPR25_ARATH	5e-42	Pentatricopeptide repeat-containing protein At1g09410 OS=Arabidopsis thaliana GN=PCMP-H18 PE=2 SV=2	Unigene0011699	MA2301_1	2e-09	COG4886	Leucine-rich repeat (LRR) protein	Unigene0012100	K14572	9e-47	rcu:RCOM_0654710	midasin	Unigene0020040	AT4G18100.1	1e-46	Ribosomal protein L32e
Unigene0002851	gi|116310100|emb|CAH67120.1|	3e-14	H0502G05.11 [Oryza sativa Indica Group]	Unigene0004547	sp|Q9FXB9|PPR84_ARATH	4e-20	Pentatricopeptide repeat-containing protein At1g56690, mitochondrial OS=Arabidopsis thaliana GN=PCMP-H69 PE=2 SV=1	Unigene0011722	YML073c	3e-42	COG2163	Ribosomal protein L14E/L6E/L27E	Unigene0012101	K14572	7e-11	vvi:100244657	midasin	Unigene0020050	AT1G80490.1	8e-88	TOPLESS-related 1
Unigene0002852	gi|56201850|dbj|BAD73300.1|	2e-15	homeobox transcription factor-like [Oryza sativa Japonica Group]	Unigene0004549	sp|Q5UBY2|FRS1_ARATH	5e-08	Protein FAR1-RELATED SEQUENCE 1 OS=Arabidopsis thaliana GN=FRS1 PE=1 SV=1	Unigene0011727	DR2417m	4e-07	COG0595	Predicted hydrolase of the metallo-beta-lactamase superfamily	Unigene0012129	K03696	2e-66	sbi:SORBI_06g014590	ATP-dependent Clp protease ATP-binding subunit ClpC	Unigene0020061	AT3G47620.1	1e-36	TEOSINTE BRANCHED, cycloidea and PCF (TCP) 14
Unigene0002855	gi|514815165|ref|XP_004982344.1|	2e-09	PREDICTED: patatin-12-like [Setaria italica]	Unigene0004552	sp|Q8LPT9|GWD1_CITRE	6e-54	Alpha-glucan water dikinase, chloroplastic OS=Citrus reticulata GN=R1 PE=2 SV=1	Unigene0011730	alr1346	3e-20	COG4371	Predicted membrane protein	Unigene0012130	K03696	3e-83	rcu:RCOM_1504150	ATP-dependent Clp protease ATP-binding subunit ClpC	Unigene0020064	AT5G13010.1	4e-42	RNA helicase family protein
Unigene0002856	gi|508782268|gb|EOY29524.1|	3e-58	Alpha/beta-Hydrolases superfamily protein [Theobroma cacao]	Unigene0004554	sp|P10978|POLX_TOBAC	1e-30	Retrovirus-related Pol polyprotein from transposon TNT 1-94 OS=Nicotiana tabacum PE=2 SV=1	Unigene0011746	XF1267	2e-07	COG5297	Cellobiohydrolase A (1,4-beta-cellobiosidase A)	Unigene0012163	K02875	1e-11	ppp:PHYPADRAFT_214411	large subunit ribosomal protein L14e	Unigene0020088	AT4G13600.1	2e-22	Carbohydrate-binding X8 domain superfamily protein
Unigene0002864	gi|508780730|gb|EOY27986.1|	4e-41	Xylem bark cysteine peptidase 3 isoform 2 [Theobroma cacao]	Unigene0004555	sp|P10978|POLX_TOBAC	7e-35	Retrovirus-related Pol polyprotein from transposon TNT 1-94 OS=Nicotiana tabacum PE=2 SV=1	Unigene0011755	Cgl2186_1	2e-08	COG0328	Ribonuclease HI	Unigene0012174	K10746	2e-33	vvi:100245156	exonuclease 1 [EC:3.1.-.-]	Unigene0020164	AT4G38510.4	9e-27	ATPase, V1 complex, subunit B protein
Unigene0002866	gi|356495157|ref|XP_003516447.1|	3e-16	PREDICTED: cysteine-rich repeat secretory protein 15-like [Glycine max]	Unigene0004557	sp|Q9LHG9|NACA1_ARATH	2e-13	Nascent polypeptide-associated complex subunit alpha-like protein 1 OS=Arabidopsis thaliana GN=At3g12390 PE=1 SV=1	Unigene0011756	MT2287_1	3e-09	COG0328	Ribonuclease HI	Unigene0012175	K10746	9e-74	pop:POPTR_888070	exonuclease 1 [EC:3.1.-.-]	Unigene0020165	AT4G38510.5	2e-31	ATPase, V1 complex, subunit B protein
Unigene0002868	gi|41400381|gb|AAS07042.1|	8e-10	minus agglutinin [Chlamydomonas reinhardtii]	Unigene0004560	sp|Q948P6|FRI3_SOYBN	2e-30	Ferritin-3, chloroplastic OS=Glycine max PE=2 SV=1	Unigene0011759	YPO2725	2e-10	COG3501	Uncharacterized protein conserved in bacteria	Unigene0012221	K02976	2e-22	ppp:PHYPADRAFT_199563	small subunit ribosomal protein S26e	Unigene0020188	AT5G02500.2	2e-49	heat shock cognate protein 70-1
Unigene0002869	gi|508727303|gb|EOY19200.1|	3e-19	Retrotransposon, unclassified-like protein [Theobroma cacao]	Unigene0004564	sp|P38548|RAN_VICFA	4e-51	GTP-binding nuclear protein Ran/TC4 OS=Vicia faba PE=2 SV=1	Unigene0011762	AF1946_2	2e-12	COG4870	Cysteine protease	Unigene0012225	K00434	3e-120	pop:POPTR_821619	L-ascorbate peroxidase [EC:1.11.1.11]	Unigene0020197	AT3G55800.1	0	sedoheptulose-bisphosphatase
Unigene0002870	gi|297727473|ref|NP_001176100.1|	1e-09	Os10g0351414 [Oryza sativa Japonica Group]	Unigene0004566	sp|Q9FPQ6|GP1_CHLRE	9e-11	Vegetative cell wall protein gp1 OS=Chlamydomonas reinhardtii GN=GP1 PE=2 SV=1	Unigene0011763	all4188	3e-52	COG0102	Ribosomal protein L13	Unigene0012235	K01285	8e-09	rcu:RCOM_0476180	lysosomal Pro-X carboxypeptidase [EC:3.4.16.2]	Unigene0020199	AT5G38200.1	2e-36	Class I glutamine amidotransferase-like superfamily protein
Unigene0002875	gi|66775520|gb|AAY56335.1|	1e-08	hydroxyproline-rich glycoprotein GAS31 precursor [Chlamydomonas reinhardtii]	Unigene0004568	sp|P25698|EF1A_SOYBN	7e-49	Elongation factor 1-alpha OS=Glycine max GN=TEFS1 PE=1 SV=2	Unigene0011775	Rv3876	5e-06	COG0455	ATPases involved in chromosome partitioning	Unigene0012243	K08235	5e-17	zma:100279904	xyloglucan:xyloglucosyl transferase [EC:2.4.1.207]	Unigene0020202	AT3G21060.1	3e-35	Transducin/WD40 repeat-like superfamily protein
Unigene0002877	gi|301154128|emb|CBW30233.1|	1e-08	Disease resistance protein (CC-NBS-LRR) [Musa balbisiana]	Unigene0004570	sp|Q56YT0|LAC3_ARATH	4e-19	Laccase-3 OS=Arabidopsis thaliana GN=LAC3 PE=2 SV=2	Unigene0011787	DR0479	1e-06	COG0744	Membrane carboxypeptidase (penicillin-binding protein)	Unigene0012244	K08235	2e-23	zma:100279904	xyloglucan:xyloglucosyl transferase [EC:2.4.1.207]	Unigene0020206	AT1G09780.1	1e-84	Phosphoglycerate mutase, 2,3-bisphosphoglycerate-independent
Unigene0002879	gi|470134666|ref|XP_004303160.1|	6e-07	PREDICTED: E3 ubiquitin-protein ligase ATL41-like [Fragaria vesca subsp. vesca]	Unigene0004571	sp|Q941X2|LAC3_ORYSJ	5e-38	Laccase-3 OS=Oryza sativa subsp. japonica GN=LAC3 PE=2 SV=1	Unigene0011796	all4198	3e-29	COG0200	Ribosomal protein L15	Unigene0012251	K02910	3e-31	vvi:100267870	large subunit ribosomal protein L31e	Unigene0020207	AT1G09780.1	7e-38	Phosphoglycerate mutase, 2,3-bisphosphoglycerate-independent
Unigene0002881	gi|38344582|emb|CAE05540.2|	2e-15	OSJNBa0053B21.14 [Oryza sativa Japonica Group]	Unigene0004575	sp|C0LGF5|Y1341_ARATH	1e-10	Probable LRR receptor-like serine/threonine-protein kinase At1g34110 OS=Arabidopsis thaliana GN=At1g34110 PE=2 SV=2	Unigene0011806	PA0074_1	4e-12	COG0515	Serine/threonine protein kinase	Unigene0012264	K14325	2e-06	sbi:SORBI_03g046480	RNA-binding protein with serine-rich domain 1	Unigene0020217	AT4G38900.3	3e-30	Basic-leucine zipper (bZIP) transcription factor family protein
Unigene0002885	gi|356513467|ref|XP_003525435.1|	4e-77	PREDICTED: magnesium-protoporphyrin O-methyltransferase-like [Glycine max]	Unigene0004577	sp|Q96533|ADHX_ARATH	3e-32	Alcohol dehydrogenase class-3 OS=Arabidopsis thaliana GN=ADH2 PE=1 SV=2	Unigene0011818	SP2156	1e-29	COG0330	Membrane protease subunits, stomatin/prohibitin homologs	Unigene0012272	K15156	3e-22	sbi:SORBI_02g018910	mediator of RNA polymerase II transcription subunit 14	Unigene0020231	AT2G42990.1	4e-39	GDSL-like Lipase/Acylhydrolase superfamily protein
Unigene0002887	gi|356536959|ref|XP_003536999.1|	1e-35	PREDICTED: RNA polymerase sigma factor rpoD-like [Glycine max]	Unigene0004578	sp|Q0DWH1|ADHX_ORYSJ	4e-39	Alcohol dehydrogenase class-3 OS=Oryza sativa subsp. japonica GN=Os02g0815500 PE=2 SV=1	Unigene0011819	SPy1884	4e-16	COG0330	Membrane protease subunits, stomatin/prohibitin homologs	Unigene0012273	K15156	4e-38	vvi:100267561	mediator of RNA polymerase II transcription subunit 14	Unigene0020295	AT2G32980.1	8e-98	unknown protein; Has 158 Blast hits to 154 proteins in 73 species: Archae - 0; Bacteria - 61; Metazoa - 0; Fungi - 0; Plants - 55; Viruses - 28; Other Eukaryotes - 14 (source: NCBI BLink).
Unigene0002892	gi|502089419|ref|XP_004488905.1|	5e-07	PREDICTED: uncharacterized protein LOC101503124 [Cicer arietinum]	Unigene0004586	sp|P11893|RK24_PEA	2e-40	50S ribosomal protein L24, chloroplastic OS=Pisum sativum GN=RPL24 PE=2 SV=1	Unigene0011820	YIL082w-a_2	2e-31	COG2801	Transposase and inactivated derivatives	Unigene0012279	K12619	8e-12	vvi:100260845	5'-3' exoribonuclease 2 [EC:3.1.13.-]	Unigene0020323	AT2G40690.1	7e-108	NAD-dependent glycerol-3-phosphate dehydrogenase family protein
Unigene0002894	gi|356545276|ref|XP_003541070.1|	6e-73	PREDICTED: 21 kDa protein-like [Glycine max]	Unigene0004597	sp|P56725|ZOX_PHAVU	7e-36	Zeatin O-xylosyltransferase OS=Phaseolus vulgaris GN=ZOX1 PE=2 SV=1	Unigene0011824	SPCC4B3.13	2e-06	COG0534	Na+-driven multidrug efflux pump	Unigene0012313	K14487	4e-46	rcu:RCOM_1176020	auxin responsive GH3 gene family	Unigene0020324	AT2G40690.1	6e-152	NAD-dependent glycerol-3-phosphate dehydrogenase family protein
Unigene0002900	gi|440577287|emb|CCI55295.1|	9e-06	PH01B001G05.18 [Phyllostachys edulis]	Unigene0004598	sp|P56725|ZOX_PHAVU	8e-11	Zeatin O-xylosyltransferase OS=Phaseolus vulgaris GN=ZOX1 PE=2 SV=1	Unigene0011848	lin1934_1	6e-12	COG0515	Serine/threonine protein kinase	Unigene0012342	K02955	3e-53	vcn:VOLCADRAFT_77431	small subunit ribosomal protein S14e	Unigene0020334	AT5G13010.1	6e-34	RNA helicase family protein
Unigene0002904	gi|460381047|ref|XP_004236264.1|	3e-25	PREDICTED: leucine-rich repeat protein SHOC-2-like [Solanum lycopersicum]	Unigene0004604	sp|O81832|Y4729_ARATH	2e-16	G-type lectin S-receptor-like serine/threonine-protein kinase At4g27290 OS=Arabidopsis thaliana GN=At4g27290 PE=3 SV=4	Unigene0011856	SPCC613.05c	4e-10	COG0255	Ribosomal protein L29	Unigene0012373	K08237	1e-33	pop:POPTR_731288	hydroquinone glucosyltransferase [EC:2.4.1.218]	Unigene0020347	AT5G15080.1	2e-44	Protein kinase superfamily protein
Unigene0002908	gi|508700720|gb|EOX92616.1|	9e-25	PHD finger transcription factor-like protein isoform 3 [Theobroma cacao]	Unigene0004606	sp|Q8L5Y5|ZDH17_ARATH	2e-33	Probable S-acyltransferase At4g15080 OS=Arabidopsis thaliana GN=At4g15080 PE=2 SV=1	Unigene0011905	YBR139w	8e-24	COG2939	Carboxypeptidase C (cathepsin A)	Unigene0012384	K03696	3e-72	rcu:RCOM_1504150	ATP-dependent Clp protease ATP-binding subunit ClpC	Unigene0020356	AT3G02380.1	3e-27	CONSTANS-like 2
Unigene0002913	gi|514712406|ref|XP_004952504.1|	2e-23	PREDICTED: 40S ribosomal protein S27-like [Setaria italica]	Unigene0004619	sp|P10496|GRP2_PHAVU	4e-07	Glycine-rich cell wall structural protein 1.8 OS=Phaseolus vulgaris PE=2 SV=1	Unigene0011939	SPAC9.04	4e-21	COG2801	Transposase and inactivated derivatives	Unigene0012388	K02922	7e-48	rcu:RCOM_1494440	large subunit ribosomal protein L37e	Unigene0020384	ATMG00080.1	4e-85	ribosomal protein L16
Unigene0002915	gi|359478743|ref|XP_002282912.2|	2e-29	PREDICTED: pentatricopeptide repeat-containing protein At2g22410, mitochondrial-like [Vitis vinifera]	Unigene0004624	sp|P93147|C81E1_GLYEC	9e-32	Isoflavone 2'-hydroxylase OS=Glycyrrhiza echinata GN=CYP81E1 PE=1 SV=2	Unigene0011964	alr3183	2e-25	COG1225	Peroxiredoxin	Unigene0012390	K09773	6e-23	rcu:RCOM_0905800	hypothetical protein	Unigene0020385	ATMG00090.1	7e-108	structural constituent of ribosome;protein binding
Unigene0002926	gi|514719321|ref|XP_004954208.1|	5e-07	PREDICTED: anthocyanin 5-aromatic acyltransferase-like [Setaria italica]	Unigene0004638	sp|Q76C99|RF1_ORYSI	3e-13	Protein Rf1, mitochondrial OS=Oryza sativa subsp. indica GN=Rf1 PE=2 SV=1	Unigene0011977	SPAC926.04c	4e-08	COG0326	Molecular chaperone, HSP90 family	Unigene0012408	K02974	2e-23	zma:100280577	small subunit ribosomal protein S24e	Unigene0020388	AT3G04120.1	1e-63	glyceraldehyde-3-phosphate dehydrogenase C subunit 1
Unigene0002935	gi|351723277|ref|NP_001238041.1|	7e-40	pyridoxine biosynthesis protein [Glycine max]	Unigene0004639	sp|Q9SXD1|PPR91_ARATH	3e-08	Pentatricopeptide repeat-containing protein At1g62670, mitochondrial OS=Arabidopsis thaliana GN=At1g62670 PE=2 SV=2	Unigene0011978	SPAC926.04c	4e-21	COG0326	Molecular chaperone, HSP90 family	Unigene0012415	K09264	6e-07	zma:541799	MADS-box transcription factor, plant	Unigene0020394	AT5G64200.2	8e-28	ortholog of human splicing factor SC35
Unigene0002936	gi|470119523|ref|XP_004295863.1|	1e-06	PREDICTED: probable inactive receptor kinase At5g53320-like [Fragaria vesca subsp. vesca]	Unigene0004641	sp|Q9FI80|PP425_ARATH	2e-58	Pentatricopeptide repeat-containing protein At5g48910 OS=Arabidopsis thaliana GN=PCMP-H38 PE=2 SV=1	Unigene0011986	VNG0422G	6e-16	COG2124	Cytochrome P450	Unigene0012417	K09264	5e-27	osa:4342047	MADS-box transcription factor, plant	Unigene0020397	AT5G63850.1	1e-48	amino acid permease 4
Unigene0002945	gi|170660047|gb|ACB28472.1|	3e-32	polyprotein [Ananas comosus]	Unigene0004648	sp|P22036|ATMB_SALTY	5e-40	Magnesium-transporting ATPase, P-type 1 OS=Salmonella typhimurium (strain LT2 / SGSC1412 / ATCC 700720) GN=mgtB PE=1 SV=3	Unigene0011994	YBR028c	2e-17	COG0515	Serine/threonine protein kinase	Unigene0012443	K14492	8e-20	osa:4337372	two-component response regulator ARR-A family	Unigene0020424	AT1G33800.1	3e-22	Protein of unknown function (DUF579)
Unigene0002946	gi|124360723|gb|ABN08700.1|	3e-06	Endonuclease/exonuclease/phosphatase [Medicago truncatula]	Unigene0004650	sp|Q9FIA1|GDL87_ARATH	8e-22	GDSL esterase/lipase At5g55050 OS=Arabidopsis thaliana GN=At5g55050 PE=2 SV=1	Unigene0012015	SPCC1281.06c_2	6e-06	COG5274	Cytochrome b involved in lipid metabolism	Unigene0012468	K08237	4e-32	pop:POPTR_731288	hydroquinone glucosyltransferase [EC:2.4.1.218]	Unigene0020439	AT3G53720.1	8e-82	cation/H+ exchanger 20
Unigene0002947	gi|68685649|gb|AAY99339.1|	2e-13	pol-polyprotein [Silene latifolia]	Unigene0004651	sp|Q6QPJ6|PRXQ_POPJC	2e-30	Peroxiredoxin Q, chloroplastic OS=Populus jackii GN=PRXQ PE=1 SV=1	Unigene0012016	SPCC1281.06c_2	7e-20	COG5274	Cytochrome b involved in lipid metabolism	Unigene0012476	K11159	5e-39	vvi:100249903	carotenoid cleavage dioxygenase	Unigene0020454	AT5G56030.1	1e-26	heat shock protein 81-2
Unigene0002967	gi|502106786|ref|XP_004493055.1|	5e-13	PREDICTED: DNA ligase 1-like, partial [Cicer arietinum]	Unigene0004652	sp|A1Y2B7|SGS3_MAIZE	7e-06	Protein SUPPRESSOR OF GENE SILENCING 3 homolog OS=Zea mays GN=SGS3 PE=1 SV=1	Unigene0012035	mll0651	9e-12	COG0052	Ribosomal protein S2	Unigene0012478	K05391	1e-55	osa:4351579	cyclic nucleotide gated channel, other eukaryote	Unigene0020519	AT5G67270.1	7e-71	end binding protein 1C
Unigene0002968	gi|470131554|ref|XP_004301658.1|	7e-06	PREDICTED: uncharacterized protein LOC101293311 [Fragaria vesca subsp. vesca]	Unigene0004662	sp|Q9S7Y7|XYL1_ARATH	5e-07	Alpha-xylosidase 1 OS=Arabidopsis thaliana GN=XYL1 PE=1 SV=1	Unigene0012036	YDL140c	1e-09	COG0086	DNA-directed RNA polymerase, beta' subunit/160 kD subunit	Unigene0012485	K13691	8e-17	pop:POPTR_718172	pathogen-inducible salicylic acid glucosyltransferase [EC:2.4.1.-]	Unigene0020551	AT4G14740.3	4e-18	Plant protein of unknown function (DUF828) with plant pleckstrin homology-like region
Unigene0002984	gi|356560687|ref|XP_003548621.1|	2e-08	PREDICTED: uncharacterized protein LOC100799820 [Glycine max]	Unigene0004664	sp|P19426|NELFE_MOUSE	1e-09	Negative elongation factor E OS=Mus musculus GN=Nelfe PE=1 SV=2	Unigene0012067	Rv3876	7e-13	COG0455	ATPases involved in chromosome partitioning	Unigene0012487	K13148	2e-22	vvi:100261060	integrator complex subunit 11 [EC:3.1.27.-]	Unigene0020575	AT5G61890.1	2e-20	Integrase-type DNA-binding superfamily protein
Unigene0002986	gi|359488807|ref|XP_002272790.2|	1e-128	PREDICTED: nuclear pore membrane glycoprotein 210-like [Vitis vinifera]	Unigene0004666	sp|Q9LVC3|PUM12_ARATH	3e-06	Pumilio homolog 12 OS=Arabidopsis thaliana GN=APUM12 PE=2 SV=2	Unigene0012093	SPAC105.01c	7e-21	COG0475	Kef-type K+ transport systems, membrane components	Unigene0012511	K03798	3e-83	vvi:100250511	cell division protease FtsH [EC:3.4.24.-]	Unigene0020583	AT4G35020.3	3e-56	RAC-like 3
Unigene0002988	gi|224109184|ref|XP_002315114.1|	2e-06	predicted protein [Populus trichocarpa]	Unigene0004668	sp|Q6UX73|CP089_HUMAN	2e-08	UPF0764 protein C16orf89 OS=Homo sapiens GN=C16orf89 PE=1 SV=2	Unigene0012100	YLR106c	1e-30	COG5271	AAA ATPase containing von Willebrand factor type A (vWA) domain	Unigene0012512	K03798	4e-83	rcu:RCOM_1192780	cell division protease FtsH [EC:3.4.24.-]	Unigene0020689	AT1G10950.1	2e-22	transmembrane nine 1
Unigene0002997	gi|87162851|gb|ABD28646.1|	2e-07	Ribonuclease H [Medicago truncatula]	Unigene0004700	sp|Q9FPQ6|GP1_CHLRE	7e-09	Vegetative cell wall protein gp1 OS=Chlamydomonas reinhardtii GN=GP1 PE=2 SV=1	Unigene0012105	CC3441	1e-06	COG2267	Lysophospholipase	Unigene0012520	K00507	4e-93	zma:100382970	stearoyl-CoA desaturase (delta-9 desaturase) [EC:1.14.19.1]	Unigene0020690	AT1G10950.1	4e-20	transmembrane nine 1
Unigene0003003	gi|1345502|emb|CAA40555.1|	4e-30	TNP2 [Antirrhinum majus]	Unigene0004701	sp|Q01417|PM1_SOYBN	2e-24	18 kDa seed maturation protein OS=Glycine max GN=GMPM1 PE=2 SV=1	Unigene0012129	sll0020	9e-64	COG0542	ATPases with chaperone activity, ATP-binding subunit	Unigene0012521	K00507	7e-56	zma:100382970	stearoyl-CoA desaturase (delta-9 desaturase) [EC:1.14.19.1]	Unigene0020699	AT2G21960.1	5e-111	unknown protein; LOCATED IN: chloroplast; EXPRESSED IN: 22 plant structures; EXPRESSED DURING: 13 growth stages; BEST Arabidopsis thaliana protein match is: unknown protein (TAIR:AT1G56180.1); Has 224 Blast hits to 222 proteins in 59 species: Archae - 0; Bacteria - 65; Metazoa - 0; Fungi - 0; Plants - 134; Viruses - 0; Other Eukaryotes - 25 (source: NCBI BLink).
Unigene0003006	gi|359475334|ref|XP_003631660.1|	4e-30	PREDICTED: dnaJ homolog subfamily C member 2-like [Vitis vinifera]	Unigene0004713	sp|Q59536|PTRB_MORLA	2e-12	Protease 2 OS=Moraxella lacunata GN=ptrB PE=3 SV=1	Unigene0012130	alr2999	3e-54	COG0542	ATPases with chaperone activity, ATP-binding subunit	Unigene0012554	K06670	1e-12	ath:AT5G16270	cohesin complex subunit SCC1	Unigene0020700	AT2G21960.1	6e-166	unknown protein; LOCATED IN: chloroplast; EXPRESSED IN: 22 plant structures; EXPRESSED DURING: 13 growth stages; BEST Arabidopsis thaliana protein match is: unknown protein (TAIR:AT1G56180.1); Has 224 Blast hits to 222 proteins in 59 species: Archae - 0; Bacteria - 65; Metazoa - 0; Fungi - 0; Plants - 134; Viruses - 0; Other Eukaryotes - 25 (source: NCBI BLink).
Unigene0003007	gi|527187516|gb|EPS59999.1|	6e-18	hypothetical protein M569_14806, partial [Genlisea aurea]	Unigene0004730	sp|P24928|RPB1_HUMAN	1e-07	DNA-directed RNA polymerase II subunit RPB1 OS=Homo sapiens GN=POLR2A PE=1 SV=2	Unigene0012163	SPAC1805.13	2e-15	COG2163	Ribosomal protein L14E/L6E/L27E	Unigene0012569	K01931	1e-28	osa:4343310	protein neuralized	Unigene0020734	AT3G48990.1	1e-24	AMP-dependent synthetase and ligase family protein
Unigene0003010	gi|358025572|gb|AEU04516.1|	1e-13	lipoxygenase 1 [Taxus wallichiana var. chinensis]	Unigene0004742	sp|Q9SU58|PMA4_ARATH	2e-42	ATPase 4, plasma membrane-type OS=Arabidopsis thaliana GN=AHA4 PE=1 SV=2	Unigene0012174	ECU11g0760	1e-09	COG0258	5'-3' exonuclease (including N-terminal domain of PolI)	Unigene0012583	K09422	5e-19	vvi:100256309	myb proto-oncogene protein, plant	Unigene0020766	AT3G51070.1	8e-41	S-adenosyl-L-methionine-dependent methyltransferases superfamily protein
Unigene0003013	gi|359490533|ref|XP_002267793.2|	5e-12	PREDICTED: probable WRKY transcription factor 53-like [Vitis vinifera]	Unigene0004761	sp|Q6YSA9|HAK4_ORYSJ	3e-25	Probable potassium transporter 4 OS=Oryza sativa subsp. japonica GN=HAK4 PE=2 SV=1	Unigene0012175	YOR033c_1	5e-33	COG0258	5'-3' exonuclease (including N-terminal domain of PolI)	Unigene0012584	K09422	1e-21	vvi:100240975	myb proto-oncogene protein, plant	Unigene0020823	AT3G56370.1	2e-68	Leucine-rich repeat protein kinase family protein
Unigene0003014	gi|460367654|ref|XP_004229686.1|	2e-09	PREDICTED: F-box protein FBW2-like isoform 1 [Solanum lycopersicum]	Unigene0004773	sp|Q84ZL0|FH5_ORYSJ	4e-11	Formin-like protein 5 OS=Oryza sativa subsp. japonica GN=FH5 PE=2 SV=2	Unigene0012191	YDL140c	5e-08	COG0086	DNA-directed RNA polymerase, beta' subunit/160 kD subunit	Unigene0012586	K09422	4e-07	rcu:RCOM_0086960	myb proto-oncogene protein, plant	Unigene0020824	AT5G01890.1	3e-24	Leucine-rich receptor-like protein kinase family protein
Unigene0003017	gi|474383288|gb|EMS64730.1|	2e-21	Vacuolar cation/proton exchanger 3 [Triticum urartu]	Unigene0004774	sp|Q9C6S1|FH14_ARATH	2e-11	Formin-like protein 14 OS=Arabidopsis thaliana GN=FH14 PE=3 SV=3	Unigene0012221	SPAC1805.11c	3e-34	COG4830	Ribosomal protein S26	Unigene0012605	K02988	2e-73	rcu:RCOM_1674110	small subunit ribosomal protein S5	Unigene0020855	AT5G48460.1	3e-79	Actin binding Calponin homology (CH) domain-containing protein
Unigene0003020	gi|359475153|ref|XP_002281272.2|	8e-31	PREDICTED: serine/threonine-protein kinase SMG1 [Vitis vinifera]	Unigene0004775	sp|Q9SIT7|PP151_ARATH	5e-28	Pentatricopeptide repeat-containing protein At2g13600 OS=Arabidopsis thaliana GN=PCMP-E76 PE=3 SV=1	Unigene0012224	PA0074_1	1e-06	COG0515	Serine/threonine protein kinase	Unigene0012683	K13946	4e-91	vvi:100253820	auxin influx carrier (AUX1 LAX family)	Unigene0020859	AT5G35700.1	2e-130	fimbrin-like protein 2
Unigene0003021	gi|530735009|gb|EQC33251.1|	5e-23	60S ribosomal protein L9 [Saprolegnia diclina VS20]	Unigene0004789	sp|O81291|LRK44_ARATH	3e-09	L-type lectin-domain containing receptor kinase IV.4 OS=Arabidopsis thaliana GN=LECRK44 PE=3 SV=1	Unigene0012225	YKR066c	3e-44	COG0376	Catalase (peroxidase I)	Unigene0012684	K13946	2e-31	vvi:100253820	auxin influx carrier (AUX1 LAX family)	Unigene0020870	AT1G47740.2	8e-51	PPPDE putative thiol peptidase family protein
Unigene0003024	gi|297721457|ref|NP_001173091.1|	7e-09	Os02g0636500 [Oryza sativa Japonica Group]	Unigene0004796	sp|Q9LHP4|RCH2_ARATH	2e-19	Receptor-like protein kinase 2 OS=Arabidopsis thaliana GN=RCH2 PE=1 SV=1	Unigene0012229	YIL082w-a_2	4e-09	COG2801	Transposase and inactivated derivatives	Unigene0012737	K13171	8e-08	ath:AT2G29210	serine/arginine repetitive matrix protein 1	Unigene0020872	AT5G64600.1	2e-156	O-fucosyltransferase family protein
Unigene0003025	gi|508727303|gb|EOY19200.1|	9e-14	Retrotransposon, unclassified-like protein [Theobroma cacao]	Unigene0004797	sp|F4JVB8|RADL1_ARATH	6e-16	Protein RADIALIS-like 1 OS=Arabidopsis thaliana GN=RL1 PE=2 SV=1	Unigene0012251	SPAC890.08	2e-19	COG2097	Ribosomal protein L31E	Unigene0012758	K13051	3e-63	pop:POPTR_740496	beta-aspartyl-peptidase (threonine type) [EC:3.4.19.5]	Unigene0020885	AT5G61410.2	5e-64	D-ribulose-5-phosphate-3-epimerase
Unigene0003028	gi|508782253|gb|EOY29509.1|	5e-37	Plant natriuretic peptide A [Theobroma cacao]	Unigene0004824	sp|Q9C5Y0|PLDD1_ARATH	8e-40	Phospholipase D delta OS=Arabidopsis thaliana GN=PLDDELTA PE=1 SV=2	Unigene0012268	SPCC306.04c	5e-13	COG2940	Proteins containing SET domain	Unigene0012759	K13051	1e-28	rcu:RCOM_1589270	beta-aspartyl-peptidase (threonine type) [EC:3.4.19.5]	Unigene0020886	AT5G61410.2	2e-77	D-ribulose-5-phosphate-3-epimerase
Unigene0003030	gi|470102373|ref|XP_004287629.1|	3e-24	PREDICTED: auxin-binding protein ABP19a-like [Fragaria vesca subsp. vesca]	Unigene0004833	sp|P11369|POL2_MOUSE	2e-11	Retrovirus-related Pol polyprotein LINE-1 OS=Mus musculus GN=Pol PE=1 SV=2	Unigene0012269	SPCC306.04c	6e-07	COG2940	Proteins containing SET domain	Unigene0012799	K10398	7e-18	ath:AT2G36200	kinesin family member 11	Unigene0020887	AT5G61410.2	4e-54	D-ribulose-5-phosphate-3-epimerase
Unigene0003037	gi|514816804|ref|XP_004983137.1|	9e-45	PREDICTED: cytochrome P450 78A11-like [Setaria italica]	Unigene0004843	sp|Q7G6K7|FH3_ORYSJ	3e-06	Formin-like protein 3 OS=Oryza sativa subsp. japonica GN=FH3 PE=2 SV=2	Unigene0012270	BH0579	8e-06	COG2124	Cytochrome P450	Unigene0012875	K11491	4e-30	sbi:SORBI_08g017580	condensin-2 complex subunit D3	Unigene0020909	AT1G64440.1	8e-139	NAD(P)-binding Rossmann-fold superfamily protein
Unigene0003039	gi|357477323|ref|XP_003608947.1|	4e-31	RING-H2 finger protein ATL3I [Medicago truncatula]	Unigene0004848	sp|Q06156|CND1_YEAST	3e-12	Condensin complex subunit 1 OS=Saccharomyces cerevisiae (strain ATCC 204508 / S288c) GN=YCS4 PE=1 SV=1	Unigene0012310	slr0744	7e-07	COG0532	Translation initiation factor 2 (IF-2; GTPase)	Unigene0012876	K11491	2e-51	osa:4352458	condensin-2 complex subunit D3	Unigene0020910	AT4G10960.1	1e-53	UDP-D-glucose/UDP-D-galactose 4-epimerase 5
Unigene0003052	gi|452821809|gb|EME28835.1|	2e-17	60S ribosomal protein L38e [Galdieria sulphuraria]	Unigene0004851	sp|Q2RBJ6|P2C73_ORYSJ	1e-86	Probable protein phosphatase 2C 73 OS=Oryza sativa subsp. japonica GN=Os11g0109000 PE=2 SV=1	Unigene0012313	Rv3860	3e-06	COG0455	ATPases involved in chromosome partitioning	Unigene0012877	K11491	2e-08	pop:POPTR_768672	condensin-2 complex subunit D3	Unigene0020917	AT2G13360.2	5e-159	alanine:glyoxylate aminotransferase
Unigene0003056	gi|332322086|emb|CCA65978.1|	2e-07	hypothetical protein [Beta vulgaris subsp. vulgaris]	Unigene0004854	sp|Q9FXB9|PPR84_ARATH	2e-18	Pentatricopeptide repeat-containing protein At1g56690, mitochondrial OS=Arabidopsis thaliana GN=PCMP-H69 PE=2 SV=1	Unigene0012340	SPAC1610.03c	1e-06	COG0724	RNA-binding proteins (RRM domain)	Unigene0012895	K11790	2e-36	pop:POPTR_752562	denticleless	Unigene0020918	AT2G13360.2	4e-87	alanine:glyoxylate aminotransferase
Unigene0003079	gi|470127525|ref|XP_004299719.1|	2e-29	PREDICTED: probable pectinesterase/pectinesterase inhibitor 20-like [Fragaria vesca subsp. vesca]	Unigene0004864	sp|O49856|FTRC_SOYBN	1e-59	Ferredoxin-thioredoxin reductase catalytic chain, chloroplastic OS=Glycine max GN=FTRC PE=1 SV=1	Unigene0012342	YJL191w	2e-51	COG0100	Ribosomal protein S11	Unigene0012896	K11790	1e-81	vvi:100249087	denticleless	Unigene0020969	AT4G32410.1	2e-32	cellulose synthase 1
Unigene0003086	gi|51315382|gb|AAT99796.1|	2e-08	At1g31310 [Arabidopsis thaliana]	Unigene0004872	sp|O80624|MAKR4_ARATH	5e-07	Probable membrane-associated kinase regulator 4 OS=Arabidopsis thaliana GN=MAKR4 PE=3 SV=1	Unigene0012362	PA0197	2e-07	COG0810	Periplasmic protein TonB, links inner and outer membranes	Unigene0012897	K11790	7e-27	pop:POPTR_752562	denticleless	Unigene0020970	AT5G17420.1	2e-51	Cellulose synthase family protein
Unigene0003090	gi|4389417|gb|AAD19790.1|	8e-44	nitrate reductase [Glycine max]	Unigene0004873	sp|Q9ZVH0|FEZ_ARATH	6e-09	Protein FEZ OS=Arabidopsis thaliana GN=FEZ PE=2 SV=1	Unigene0012383	SPAC9G1.10c	2e-08	COG5411	Phosphatidylinositol 5-phosphate phosphatase	Unigene0012917	K1.2;	7e-18	vvi:100242278	inward rectifying shaker-like K+ channel	Unigene0020983	AT5G17190.1	6e-53	FUNCTIONS IN: molecular_function unknown; INVOLVED IN: intracellular protein transport; LOCATED IN: endomembrane system, integral to membrane, endoplasmic reticulum; EXPRESSED IN: 23 plant structures; EXPRESSED DURING: 15 growth stages; CONTAINS InterPro DOMAIN/s: B-cell receptor-associated 31-like (InterPro:IPR008417); BEST Arabidopsis thaliana protein match is: unknown protein (TAIR:AT5G17190.1…
Unigene0003109	gi|115435946|ref|NP_001042731.1|	9e-30	Os01g0276700 [Oryza sativa Japonica Group]	Unigene0004879	sp|Q9M3D6|AB19G_ARATH	5e-24	ABC transporter G family member 19 OS=Arabidopsis thaliana GN=ABCG19 PE=1 SV=1	Unigene0012384	alr2999	1e-59	COG0542	ATPases with chaperone activity, ATP-binding subunit	Unigene0012918	K1.2;	5e-19	vvi:100242278	inward rectifying shaker-like K+ channel	Unigene0020984	AT5G20980.2	4e-30	methionine synthase 3
Unigene0003114	gi|508711551|gb|EOY03448.1|	5e-34	Ribosomal protein L34e superfamily protein [Theobroma cacao]	Unigene0004897	sp|C0LGV1|RCH1_ARATH	5e-12	LRR receptor-like serine/threonine-protein kinase RCH1 OS=Arabidopsis thaliana GN=RCH1 PE=2 SV=1	Unigene0012388	YLR185w	2e-32	COG2126	Ribosomal protein L37E	Unigene0012921	K00025	3e-57	pop:POPTR_564942	malate dehydrogenase [EC:1.1.1.37]	Unigene0020992	AT4G17360.1	5e-34	Formyl transferase
Unigene0003123	gi|108707264|gb|ABF95059.1|	4e-06	Protein kinase domain containing protein, expressed [Oryza sativa Japonica Group]	Unigene0004915	sp|O80638|WTR14_ARATH	2e-21	WAT1-related protein At2g39510 OS=Arabidopsis thaliana GN=At2g39510 PE=2 SV=1	Unigene0012393	Rv0312	1e-06	COG0443	Molecular chaperone	Unigene0012925	K01047	4e-52	pop:POPTR_259704	phospholipase A2 [EC:3.1.1.4]	Unigene0020993	AT4G17360.1	1e-57	Formyl transferase
Unigene0003125	gi|359480057|ref|XP_003632392.1|	1e-16	PREDICTED: leucine-rich repeat receptor-like protein kinase PXL2-like [Vitis vinifera]	Unigene0004920	sp|Q8LPN7|RNG1L_ARATH	5e-12	E3 ubiquitin-protein ligase RING1-like OS=Arabidopsis thaliana GN=At3g19950 PE=2 SV=1	Unigene0012408	YIL069c	3e-26	COG2004	Ribosomal protein S24E	Unigene0012935	K01580	3e-37	vvi:100266215	glutamate decarboxylase [EC:4.1.1.15]	Unigene0020995	AT3G61470.1	2e-144	photosystem I light harvesting complex gene 2
Unigene0003126	gi|530738556|gb|EQC36798.1|	2e-27	50S ribosomal protein L31e [Saprolegnia diclina VS20]	Unigene0004921	sp|Q94B35|ISPH_ARATH	5e-13	4-hydroxy-3-methylbut-2-enyl diphosphate reductase, chloroplastic OS=Arabidopsis thaliana GN=ISPH PE=2 SV=1	Unigene0012412	YAR019c	8e-16	COG0515	Serine/threonine protein kinase	Unigene0012936	K01580	6e-65	pop:POPTR_648236	glutamate decarboxylase [EC:4.1.1.15]	Unigene0020996	AT3G61470.1	1e-140	photosystem I light harvesting complex gene 2
Unigene0003137	gi|359479583|ref|XP_002275680.2|	9e-13	PREDICTED: pentatricopeptide repeat-containing protein At3g22470, mitochondrial-like [Vitis vinifera]	Unigene0004933	sp|Q93X23|MYRS_QUEIL	2e-20	Myrcene synthase, chloroplastic OS=Quercus ilex PE=1 SV=1	Unigene0012438	Rv2839c	5e-08	COG0532	Translation initiation factor 2 (IF-2; GTPase)	Unigene0012942	K14486	9e-27	rcu:RCOM_1597120	auxin response factor	Unigene0020997	AT3G61470.1	4e-141	photosystem I light harvesting complex gene 2
Unigene0003147	gi|113205198|gb|ABI34293.1|	6e-08	Integrase core domain containing protein [Solanum demissum]	Unigene0004934	sp|I6RE61|TPS4_MATRE	2e-17	(E)-beta-ocimene synthase, chloroplastic OS=Matricaria recutita PE=1 SV=1	Unigene0012459	ssl0601	5e-10	COG0828	Ribosomal protein S21	Unigene0012943	K14486	5e-11	ath:AT1G19850	auxin response factor	Unigene0020998	AT3G61470.1	6e-144	photosystem I light harvesting complex gene 2
Unigene0003151	gi|485648420|gb|EOD41329.1|	1e-07	hypothetical protein EMIHUDRAFT_433316 [Emiliania huxleyi CCMP1516]	Unigene0004950	sp|Q96QU1|PCD15_HUMAN	2e-06	Protocadherin-15 OS=Homo sapiens GN=PCDH15 PE=1 SV=2	Unigene0012464	SPAC22A12.01c	2e-13	COG1236	Predicted exonuclease of the beta-lactamase fold involved in RNA processing	Unigene0012953	K09503	7e-40	vvi:100233131	DnaJ homolog subfamily A member 2	Unigene0021026	AT1G26480.1	1e-94	general regulatory factor 12
Unigene0003156	gi|508705304|gb|EOX97200.1|	2e-25	Target of rapamycin [Theobroma cacao]	Unigene0004965	sp|Q7XBQ9|RGA2_SOLBU	1e-10	Disease resistance protein RGA2 OS=Solanum bulbocastanum GN=RGA2 PE=1 SV=1	Unigene0012466	Rv3876	2e-10	COG0455	ATPases involved in chromosome partitioning	Unigene0012972	K01051	9e-46	rcu:RCOM_1049330	pectinesterase [EC:3.1.1.11]	Unigene0021035	AT5G45550.1	8e-134	Mob1/phocein family protein
Unigene0003161	gi|356544404|ref|XP_003540641.1|	1e-63	PREDICTED: photosystem II stability/assembly factor HCF136, chloroplastic-like [Glycine max]	Unigene0004972	sp|Q7XMK3|ACET2_ORYSJ	6e-35	Probable ascorbate-specific transmembrane electron transporter 2 OS=Oryza sativa subsp. japonica GN=Os04g0533500 PE=2 SV=2	Unigene0012468	Cgl1939	5e-09	COG0532	Translation initiation factor 2 (IF-2; GTPase)	Unigene0012973	K01051	6e-47	sbi:SORBI_03g034250	pectinesterase [EC:3.1.1.11]	Unigene0021036	AT2G45310.1	1e-39	UDP-D-glucuronate 4-epimerase 4
Unigene0003163	gi|508712382|gb|EOY04279.1|	1e-07	Non-LTR retroelement reverse transcriptase-like [Theobroma cacao]	Unigene0004978	sp|Q9CA30|LBD42_ARATH	2e-15	LOB domain-containing protein 42 OS=Arabidopsis thaliana GN=LBD42 PE=2 SV=1	Unigene0012476	all1106	5e-22	COG3670	Lignostilbene-alpha,beta-dioxygenase and related enzymes	Unigene0012975	K01051	2e-36	pop:POPTR_828220	pectinesterase [EC:3.1.1.11]	Unigene0021065	AT3G05870.2	5e-31	anaphase-promoting complex/cyclosome 11
Unigene0003164	gi|502140150|ref|XP_004504080.1|	3e-43	PREDICTED: 50S ribosomal protein L29, chloroplastic-like [Cicer arietinum]	Unigene0004985	sp|P92555|M1250_ARATH	3e-08	Uncharacterized mitochondrial protein AtMg01250 OS=Arabidopsis thaliana GN=AtMg01250 PE=4 SV=1	Unigene0012493	YPL089c	2e-07	COG5068	Regulator of arginine metabolism and related MADS box-containing transcription factors	Unigene0012996	K13171	4e-06	ath:AT2G29210	serine/arginine repetitive matrix protein 1	Unigene0021088	AT3G24240.1	4e-85	Leucine-rich repeat receptor-like protein kinase family protein
Unigene0003166	gi|508701506|gb|EOX93402.1|	8e-36	Nucleic acid-binding, OB-fold-like protein [Theobroma cacao]	Unigene0004987	sp|Q7S8M1|FIS1_NEUCR	3e-08	Mitochondria fission 1 protein OS=Neurospora crassa (strain ATCC 24698 / 74-OR23-1A / CBS 708.71 / DSM 1257 / FGSC 987) GN=fis-1 PE=3 SV=1	Unigene0012511	all3642	1e-47	COG0465	ATP-dependent Zn proteases	Unigene0012997	K02958	7e-48	vvi:100263010	small subunit ribosomal protein S15e	Unigene0021146	AT1G30490.1	2e-66	Homeobox-leucine zipper family protein / lipid-binding START domain-containing protein
Unigene0003167	gi|502118953|ref|XP_004496455.1|	9e-33	PREDICTED: 60S ribosomal protein L3-like [Cicer arietinum]	Unigene0004988	sp|O49204|KAPS_CATRO	3e-36	Adenylyl-sulfate kinase, chloroplastic OS=Catharanthus roseus GN=AKN PE=2 SV=1	Unigene0012512	all3642	3e-71	COG0465	ATP-dependent Zn proteases	Unigene0013006	K13148	2e-09	vvi:100261060	integrator complex subunit 11 [EC:3.1.27.-]	Unigene0021158	AT5G08070.1	2e-23	TCP domain protein 17
Unigene0003171	gi|9293942|dbj|BAB01845.1|	6e-24	non-LTR retroelement reverse transcriptase-like protein [Arabidopsis thaliana]	Unigene0004996	sp|Q1KLZ2|CAS1_MALDO	4e-15	L-3-cyanoalanine synthase 1, mitochondrial OS=Malus domestica GN=CAS1 PE=1 SV=1	Unigene0012518	RSp0875	8e-06	COG4886	Leucine-rich repeat (LRR) protein	Unigene0013014	K12502	2e-68	rcu:RCOM_0990980	MPBQ/MSBQ methyltransferase	Unigene0021163	AT1G73370.2	0	sucrose synthase 6
Unigene0003172	gi|1402881|emb|CAA66812.1|	4e-08	non-ltr retrotransposon reverse transcriptase-like protein [Arabidopsis thaliana]	Unigene0004997	sp|Q9S757|CYSC1_ARATH	7e-33	Bifunctional L-3-cyanoalanine synthase/cysteine synthase C1, mitochondrial OS=Arabidopsis thaliana GN=CYSC1 PE=1 SV=1	Unigene0012520	SPCC1281.06c_1	3e-71	COG1398	Fatty-acid desaturase	Unigene0013015	K12502	2e-63	rcu:RCOM_0990980	MPBQ/MSBQ methyltransferase	Unigene0021184	ATCG00500.1	2e-37	acetyl-CoA carboxylase carboxyl transferase subunit beta
Unigene0003175	gi|449521673|ref|XP_004167854.1|	6e-12	PREDICTED: kinesin-like protein KIF22-like [Cucumis sativus]	Unigene0004998	sp|P94575|ALLP_BACSU	2e-06	Probable allantoin permease OS=Bacillus subtilis (strain 168) GN=pucI PE=2 SV=1	Unigene0012521	YGL055w_1	6e-22	COG1398	Fatty-acid desaturase	Unigene0013025	K02906	3e-44	pop:POPTR_806997	large subunit ribosomal protein L3	Unigene0021188	ATCG00280.1	0	photosystem II reaction center protein C
Unigene0003179	gi|356500110|ref|XP_003518877.1|	4e-32	PREDICTED: cysteine synthase, chloroplastic/chromoplastic-like isoform 2 [Glycine max]	Unigene0005000	sp|B2X050|MNR1_CAPAN	8e-21	(+)-neomenthol dehydrogenase OS=Capsicum annuum GN=MNR1 PE=1 SV=1	Unigene0012528	sll1218	4e-17	COG0702	Predicted nucleoside-diphosphate-sugar epimerases	Unigene0013026	K02906	7e-46	rcu:RCOM_1515340	large subunit ribosomal protein L3	Unigene0021206	AT3G06400.1	2e-139	chromatin-remodeling protein 11
Unigene0003184	gi|115462323|ref|NP_001054761.1|	1e-33	Os05g0169300 [Oryza sativa Japonica Group]	Unigene0005003	sp|Q8W3M4|Y4744_ARATH	5e-10	Uncharacterized protein At4g06744 OS=Arabidopsis thaliana GN=At4g06744 PE=2 SV=1	Unigene0012530	Rv2839c	3e-12	COG0532	Translation initiation factor 2 (IF-2; GTPase)	Unigene0013072	K02984	3e-17	sbi:SORBI_02g038365	small subunit ribosomal protein S3Ae	Unigene0021255	AT1G01620.2	1e-34	plasma membrane intrinsic protein 1C
Unigene0003185	gi|396318181|gb|AFN85535.1|	3e-30	PRp27-like protein [Olea europaea subsp. europaea]	Unigene0005004	sp|Q8DJB3|GRPE_THEEB	3e-21	Protein GrpE OS=Thermosynechococcus elongatus (strain BP-1) GN=grpE PE=3 SV=1	Unigene0012599	XF0818	2e-11	COG2730	Endoglucanase	Unigene0013073	K02984	5e-25	rcu:RCOM_0911410	small subunit ribosomal protein S3Ae	Unigene0021261	AT3G47420.1	7e-22	phosphate starvation-induced gene 3
Unigene0003187	gi|357453875|ref|XP_003597218.1|	1e-06	Beta-galactosidase [Medicago truncatula]	Unigene0005005	sp|Q94B35|ISPH_ARATH	4e-35	4-hydroxy-3-methylbut-2-enyl diphosphate reductase, chloroplastic OS=Arabidopsis thaliana GN=ISPH PE=2 SV=1	Unigene0012603	YGR109w-b_2	8e-16	COG2801	Transposase and inactivated derivatives	Unigene0013090	K06027	2e-10	vvi:100243494	vesicle-fusing ATPase [EC:3.6.4.6]	Unigene0021262	AT4G12800.1	9e-87	photosystem I subunit l
Unigene0003189	gi|115439353|ref|NP_001043956.1|	2e-25	Os01g0694900 [Oryza sativa Japonica Group]	Unigene0005014	sp|Q9SRX4|PME7_ARATH	5e-23	Probable pectinesterase/pectinesterase inhibitor 7 OS=Arabidopsis thaliana GN=PME7 PE=2 SV=1	Unigene0012604	YGR109w-b_2	7e-16	COG2801	Transposase and inactivated derivatives	Unigene0013107	K11296	1e-33	rcu:RCOM_1601350	high mobility group protein B3	Unigene0021269	AT3G10760.1	3e-41	Homeodomain-like superfamily protein
Unigene0003191	gi|357484641|ref|XP_003612608.1|	1e-07	Replication protein A 70 kDa DNA-binding subunit [Medicago truncatula]	Unigene0005018	sp|Q8VZE9|U73B1_ARATH	1e-16	UDP-glycosyltransferase 73B1 OS=Arabidopsis thaliana GN=UGT73B1 PE=2 SV=1	Unigene0012605	all4199	8e-40	COG0098	Ribosomal protein S5	Unigene0013118	K14325	4e-06	osa:4325394	RNA-binding protein with serine-rich domain 1	Unigene0021271	AT5G05090.1	7e-38	Homeodomain-like superfamily protein
Unigene0003201	gi|238480986|ref|NP_001154273.1|	2e-17	glycine-rich protein [Arabidopsis thaliana]	Unigene0005021	sp|B9G2A8|BIG_ORYSJ	5e-30	Auxin transport protein BIG OS=Oryza sativa subsp. japonica GN=Os09g0247700 PE=2 SV=1	Unigene0012615	YPO2725	6e-14	COG3501	Uncharacterized protein conserved in bacteria	Unigene0013121	K14325	3e-07	osa:4325394	RNA-binding protein with serine-rich domain 1	Unigene0021281	AT1G51650.1	5e-34	ATP synthase epsilon chain, mitochondrial
Unigene0003208	gi|113205274|gb|ABI34321.1|	1e-07	RNase H family protein [Solanum demissum]	Unigene0005023	sp|Q5Z9N5|FON1_ORYSJ	3e-16	Leucine-rich repeat receptor-like kinase protein FLORAL ORGAN NUMBER1 OS=Oryza sativa subsp. japonica GN=FON1 PE=1 SV=1	Unigene0012629	AF1716	1e-13	COG0657	Esterase/lipase	Unigene0013130	K03155	3e-31	vvi:100246656	timeless	Unigene0021284	AT5G46110.3	8e-64	Glucose-6-phosphate/phosphate translocator-related
Unigene0003222	gi|90265100|emb|CAH67713.1|	3e-65	H0512B01.8 [Oryza sativa Indica Group]	Unigene0005037	sp|Q9XHM5|G2OX2_PEA	6e-09	Gibberellin 2-beta-dioxygenase 2 OS=Pisum sativum GN=GA2OX2 PE=2 SV=1	Unigene0012652	mlr2363	7e-06	COG0515	Serine/threonine protein kinase	Unigene0013131	K03155	4e-51	sbi:SORBI_09g028970	timeless	Unigene0021285	AT5G46110.2	5e-133	Glucose-6-phosphate/phosphate translocator-related
Unigene0003224	gi|449444429|ref|XP_004139977.1|	1e-07	PREDICTED: pentatricopeptide repeat-containing protein At2g03880, mitochondrial-like [Cucumis sativus]	Unigene0005040	sp|Q9SIT7|PP151_ARATH	2e-16	Pentatricopeptide repeat-containing protein At2g13600 OS=Arabidopsis thaliana GN=PCMP-E76 PE=3 SV=1	Unigene0012660	aq_629	6e-13	COG1196	Chromosome segregation ATPases	Unigene0013132	K03155	2e-128	vvi:100246656	timeless	Unigene0021287	AT5G12470.1	2e-70	Protein of unknown function (DUF3411)
Unigene0003234	gi|225423802|ref|XP_002277905.1|	3e-06	PREDICTED: proline-rich receptor-like protein kinase PERK9 [Vitis vinifera]	Unigene0005064	sp|Q869L3|MDN1_DICDI	4e-26	Midasin OS=Dictyostelium discoideum GN=mdn1 PE=3 SV=2	Unigene0012711	YIL082w-a_2	6e-31	COG2801	Transposase and inactivated derivatives	Unigene0013152	K03283	3e-38	ath:AT4G24280	heat shock 70kDa protein 1/8	Unigene0021308	AT3G51740.1	3e-36	inflorescence meristem receptor-like kinase 2
Unigene0003237	gi|449462814|ref|XP_004149135.1|	2e-28	PREDICTED: pentatricopeptide repeat-containing protein At2g13600-like [Cucumis sativus]	Unigene0005083	sp|P49215|RS17_SOLLC	5e-23	40S ribosomal protein S17 OS=Solanum lycopersicum GN=RPS17 PE=2 SV=3	Unigene0012758	STM0847	1e-20	COG1446	Asparaginase	Unigene0013169	K10691	2e-109	rcu:RCOM_0790950	E3 ubiquitin-protein ligase UBR4 [EC:6.3.2.19]	Unigene0021309	AT3G56100.1	7e-109	meristematic receptor-like kinase
Unigene0003238	gi|359494747|ref|XP_002269599.2|	1e-08	PREDICTED: calmodulin-binding transcription activator 3-like [Vitis vinifera]	Unigene0005087	sp|P42763|ERD14_ARATH	8e-21	Dehydrin ERD14 OS=Arabidopsis thaliana GN=ERD14 PE=1 SV=1	Unigene0012759	ybiK	1e-10	COG1446	Asparaginase	Unigene0013170	K10691	4e-25	ath:AT3G02260	E3 ubiquitin-protein ligase UBR4 [EC:6.3.2.19]	Unigene0021322	AT3G47470.1	3e-157	light-harvesting chlorophyll-protein complex I subunit A4
Unigene0003251	gi|359488559|ref|XP_002275581.2|	3e-28	PREDICTED: pentatricopeptide repeat-containing protein At3g26782, mitochondrial-like [Vitis vinifera]	Unigene0005088	sp|Q9XJ56|ECP44_DAUCA	3e-19	Phosphoprotein ECPP44 OS=Daucus carota GN=ECPP44 PE=1 SV=1	Unigene0012764	Rv2839c	6e-06	COG0532	Translation initiation factor 2 (IF-2; GTPase)	Unigene0013171	K10691	6e-101	rcu:RCOM_0790950	E3 ubiquitin-protein ligase UBR4 [EC:6.3.2.19]	Unigene0021323	AT1G07930.2	1e-36	GTP binding Elongation factor Tu family protein
Unigene0003254	gi|351721201|ref|NP_001238737.1|	4e-08	delta-aminolevulinic acid dehydratase, chloroplastic [Glycine max]	Unigene0005101	sp|Q0DC89|MSRB1_ORYSJ	5e-42	Peptide methionine sulfoxide reductase B1, chloroplastic OS=Oryza sativa subsp. japonica GN=MSRB1 PE=2 SV=2	Unigene0012767	YNL106c_2	2e-15	COG5411	Phosphatidylinositol 5-phosphate phosphatase	Unigene0013189	K01527	1e-26	vvi:100242819	nascent polypeptide-associated complex subunit beta	Unigene0021492	AT2G20110.1	8e-35	Tesmin/TSO1-like CXC domain-containing protein
Unigene0003263	gi|224118926|ref|XP_002331338.1|	9e-06	predicted protein [Populus trichocarpa]	Unigene0005114	sp|Q9SIN9|PLA13_ARATH	2e-10	Phospholipase A1-Ialpha2, chloroplastic OS=Arabidopsis thaliana GN=At2g31690 PE=1 SV=1	Unigene0012785	CAC0855	3e-17	COG0637	Predicted phosphatase/phosphohexomutase	Unigene0013200	K03234	2e-18	rcu:RCOM_1575900	elongation factor 2	Unigene0021530	AT3G51820.1	8e-77	UbiA prenyltransferase family protein
Unigene0003269	gi|1345502|emb|CAA40555.1|	4e-07	TNP2 [Antirrhinum majus]	Unigene0005115	sp|Q3E6Q1|PPR32_ARATH	2e-37	Pentatricopeptide repeat-containing protein At1g11290 OS=Arabidopsis thaliana GN=PCMP-H40 PE=2 SV=1	Unigene0012796	Rv3876	3e-06	COG0455	ATPases involved in chromosome partitioning	Unigene0013210	K02964	3e-47	zma:100285246	small subunit ribosomal protein S18e	Unigene0021533	AT3G51820.1	6e-31	UbiA prenyltransferase family protein
Unigene0003270	gi|9294088|dbj|BAB01940.1|	5e-06	non-LTR retrolelement reverse transcriptase-like protein [Arabidopsis thaliana]	Unigene0005121	sp|C0LGP4|Y3475_ARATH	3e-33	Probable LRR receptor-like serine/threonine-protein kinase At3g47570 OS=Arabidopsis thaliana GN=At3g47570 PE=1 SV=1	Unigene0012797	Rv3876	3e-06	COG0455	ATPases involved in chromosome partitioning	Unigene0013225	K02987	3e-29	zma:100280968	small subunit ribosomal protein S4e	Unigene0021548	AT1G48520.1	3e-21	GLU-ADT subunit B
Unigene0003274	gi|514783415|ref|XP_004970337.1|	3e-20	PREDICTED: pentatricopeptide repeat-containing protein At2g02980-like [Setaria italica]	Unigene0005122	sp|Q9LR47|IP5P3_ARATH	6e-08	Type I inositol 1,4,5-trisphosphate 5-phosphatase CVP2 OS=Arabidopsis thaliana GN=CVP2 PE=1 SV=2	Unigene0012846	XF1267	2e-06	COG5297	Cellobiohydrolase A (1,4-beta-cellobiosidase A)	Unigene0013240	K11128	8e-09	vvi:100245323	H/ACA ribonucleoprotein complex subunit 1	Unigene0021549	AT1G48520.3	0	GLU-ADT subunit B
Unigene0003279	gi|449439005|ref|XP_004137278.1|	3e-16	PREDICTED: pentatricopeptide repeat-containing protein At4g33990-like [Cucumis sativus]	Unigene0005123	sp|Q9LR47|IP5P3_ARATH	7e-26	Type I inositol 1,4,5-trisphosphate 5-phosphatase CVP2 OS=Arabidopsis thaliana GN=CVP2 PE=1 SV=2	Unigene0012858	YMR137c	3e-11	COG1236	Predicted exonuclease of the beta-lactamase fold involved in RNA processing	Unigene0013259	K13171	7e-06	ath:AT2G29210	serine/arginine repetitive matrix protein 1	Unigene0021550	AT1G48520.1	3e-21	GLU-ADT subunit B
Unigene0003285	gi|39545843|emb|CAE04751.3|	7e-17	OSJNBb0060E08.14 [Oryza sativa Japonica Group]	Unigene0005129	sp|Q9S728|PDF1_ARATH	3e-14	Protodermal factor 1 OS=Arabidopsis thaliana GN=PDF1 PE=2 SV=1	Unigene0012860	SPAC22A12.01c	4e-28	COG1236	Predicted exonuclease of the beta-lactamase fold involved in RNA processing	Unigene0013266	K01592	2e-14	osa:4344637	tyrosine decarboxylase [EC:4.1.1.25]	Unigene0021562	AT2G21580.2	5e-36	Ribosomal protein S25 family protein
Unigene0003289	gi|449527603|ref|XP_004170799.1|	1e-17	PREDICTED: phenolic glucoside malonyltransferase 2-like [Cucumis sativus]	Unigene0005130	sp|Q9C5V5|GLR28_ARATH	3e-09	Glutamate receptor 2.8 OS=Arabidopsis thaliana GN=GLR2.8 PE=2 SV=2	Unigene0012865	SPAC22A12.01c	9e-26	COG1236	Predicted exonuclease of the beta-lactamase fold involved in RNA processing	Unigene0013267	K01592	4e-54	zma:100383025	tyrosine decarboxylase [EC:4.1.1.25]	Unigene0021576	AT4G28750.1	1e-28	Photosystem I reaction centre subunit IV / PsaE protein
Unigene0003301	gi|297612697|ref|NP_001066197.2|	5e-09	Os12g0156200 [Oryza sativa Japonica Group]	Unigene0005136	sp|P20825|POL2_DROME	1e-09	Retrovirus-related Pol polyprotein from transposon 297 OS=Drosophila melanogaster GN=pol PE=4 SV=1	Unigene0012896	ECU01g1300	1e-08	COG2319	FOG: WD40 repeat	Unigene0013301	K10592	1e-103	vvi:100246297	E3 ubiquitin-protein ligase HUWE1 [EC:6.3.2.19]	Unigene0021589	AT3G08940.2	4e-130	light harvesting complex photosystem II
Unigene0003302	gi|356569109|ref|XP_003552748.1|	1e-38	PREDICTED: 2,3-dimethylmalate lyase-like isoform 2 [Glycine max]	Unigene0005137	sp|P92523|M860_ARATH	3e-19	Uncharacterized mitochondrial protein AtMg00860 OS=Arabidopsis thaliana GN=AtMg00860 PE=4 SV=1	Unigene0012913	all0283_3	1e-11	COG2319	FOG: WD40 repeat	Unigene0013302	K10592	5e-36	pop:POPTR_815774	E3 ubiquitin-protein ligase HUWE1 [EC:6.3.2.19]	Unigene0021597	AT2G23090.1	4e-41	Uncharacterised protein family SERF
Unigene0003306	gi|317106707|dbj|BAJ53207.1|	2e-25	JHL06B08.9 [Jatropha curcas]	Unigene0005148	sp|Q9M4D8|DCAM_VICFA	2e-20	S-adenosylmethionine decarboxylase proenzyme OS=Vicia faba GN=SAMDC PE=2 SV=1	Unigene0012916	FN0178	3e-07	COG0666	FOG: Ankyrin repeat	Unigene0013303	K10592	4e-88	rcu:RCOM_0522490	E3 ubiquitin-protein ligase HUWE1 [EC:6.3.2.19]	Unigene0021598	AT2G02450.2	2e-38	NAC domain containing protein 35
Unigene0003314	gi|356546877|ref|XP_003541848.1|	4e-13	PREDICTED: thioredoxin M4, chloroplastic-like [Glycine max]	Unigene0005157	sp|Q9SHJ3|CALS7_ARATH	8e-19	Callose synthase 7 OS=Arabidopsis thaliana GN=CALS7 PE=2 SV=3	Unigene0012921	DR0325	2e-23	COG0039	Malate/lactate dehydrogenases	Unigene0013304	K10592	2e-85	vvi:100246297	E3 ubiquitin-protein ligase HUWE1 [EC:6.3.2.19]	Unigene0021613	AT1G02780.1	3e-89	Ribosomal protein L19e family protein
Unigene0003322	gi|460412817|ref|XP_004251794.1|	2e-07	PREDICTED: protein STRUBBELIG-RECEPTOR FAMILY 3-like [Solanum lycopersicum]	Unigene0005166	sp|Q7XYS3|C74A2_ORYSJ	2e-23	Allene oxide synthase 2 OS=Oryza sativa subsp. japonica GN=CYP74A2 PE=2 SV=2	Unigene0012935	sll1641	4e-19	COG0076	Glutamate decarboxylase and related PLP-dependent proteins	Unigene0013305	K10592	1e-37	rcu:RCOM_0522490	E3 ubiquitin-protein ligase HUWE1 [EC:6.3.2.19]	Unigene0021614	AT1G02780.1	3e-88	Ribosomal protein L19e family protein
Unigene0003323	gi|449479018|ref|XP_004155482.1|	4e-21	PREDICTED: LOW QUALITY PROTEIN: protein STRUBBELIG-RECEPTOR FAMILY 3-like [Cucumis sativus]	Unigene0005178	sp|Q84MA3|PP345_ARATH	4e-62	Pentatricopeptide repeat-containing protein At4g32430, mitochondrial OS=Arabidopsis thaliana GN=PCMP-E40 PE=2 SV=1	Unigene0012936	sll1641	4e-45	COG0076	Glutamate decarboxylase and related PLP-dependent proteins	Unigene0013323	K03403	7e-73	rcu:RCOM_0373990	magnesium chelatase subunit H [EC:6.6.1.1]	Unigene0021615	AT1G02780.1	7e-88	Ribosomal protein L19e family protein
Unigene0003324	gi|514765054|ref|XP_004965659.1|	7e-20	PREDICTED: protein STRUBBELIG-RECEPTOR FAMILY 3-like [Setaria italica]	Unigene0005184	sp|Q54NA6|MYBL_DICDI	4e-15	Myb-like protein L OS=Dictyostelium discoideum GN=mybL PE=3 SV=1	Unigene0012953	SPBC1734.11	3e-20	COG0484	DnaJ-class molecular chaperone with C-terminal Zn finger domain	Unigene0013324	K09285	4e-15	rcu:RCOM_1077530	AP2-like factor, ANT lineage	Unigene0021649	AT5G63670.1	4e-60	SPT4 homolog 2
Unigene0003328	gi|449510499|ref|XP_004163683.1|	1e-10	PREDICTED: uncharacterized LOC101213211 [Cucumis sativus]	Unigene0005185	sp|Q54NA6|MYBL_DICDI	4e-21	Myb-like protein L OS=Dictyostelium discoideum GN=mybL PE=3 SV=1	Unigene0012972	CAC3373	1e-12	COG4677	Pectin methylesterase	Unigene0013331	K03885	3e-111	rcu:RCOM_1062920	NADH dehydrogenase [EC:1.6.99.3]	Unigene0021658	AT5G44560.1	2e-67	SNF7 family protein
Unigene0003329	gi|225427607|ref|XP_002269121.1|	6e-60	PREDICTED: pentatricopeptide repeat-containing protein At4g19220, mitochondrial [Vitis vinifera]	Unigene0005190	sp|P85191|CP450_HELAN	1e-12	Cytochrome P450 (Fragment) OS=Helianthus annuus PE=1 SV=1	Unigene0012973	CAC3373	8e-14	COG4677	Pectin methylesterase	Unigene0013374	K10691	7e-21	rcu:RCOM_0790950	E3 ubiquitin-protein ligase UBR4 [EC:6.3.2.19]	Unigene0021664	AT5G09260.1	4e-60	vacuolar protein sorting-associated protein 20.2
Unigene0003333	gi|12322008|gb|AAG51046.1|AC069473_8	5e-33	gypsy/Ty-3 retroelement polyprotein; 69905-74404 [Arabidopsis thaliana]	Unigene0005192	sp|P14381|YTX2_XENLA	6e-11	Transposon TX1 uncharacterized 149 kDa protein OS=Xenopus laevis PE=4 SV=1	Unigene0012975	YPO0424	1e-09	COG4677	Pectin methylesterase	Unigene0013375	K10691	6e-18	rcu:RCOM_0790950	E3 ubiquitin-protein ligase UBR4 [EC:6.3.2.19]	Unigene0021693	AT5G65360.1	1e-29	Histone superfamily protein
Unigene0003334	gi|124359710|gb|ABN06064.1|	6e-29	RNA-directed DNA polymerase (Reverse transcriptase); Chromo; Zinc finger, CCHC-type; Peptidase aspartic, active site; Polynucleotidyl transferase, Ribonuclease H fold [Medicago truncatula]	Unigene0005195	sp|Q9LYN8|EXS_ARATH	5e-58	Leucine-rich repeat receptor protein kinase EXS OS=Arabidopsis thaliana GN=EXS PE=1 SV=1	Unigene0012995	SPAC25G10.07c	3e-07	COG5059	Kinesin-like protein	Unigene0013376	K10691	7e-14	sbi:SORBI_07g010440	E3 ubiquitin-protein ligase UBR4 [EC:6.3.2.19]	Unigene0021715	AT4G17170.1	3e-41	RAB GTPase homolog B1C
Unigene0003338	gi|307135844|gb|ADN33714.1|	5e-07	ty3-gypsy retrotransposon protein [Cucumis melo subsp. melo]	Unigene0005196	sp|C0LGK9|Y2242_ARATH	2e-08	Probable LRR receptor-like serine/threonine-protein kinase At2g24230 OS=Arabidopsis thaliana GN=At2g24230 PE=2 SV=1	Unigene0012997	SPAC1071.07c	1e-39	COG0185	Ribosomal protein S19	Unigene0013378	K00281	3e-42	pop:POPTR_832093	glycine dehydrogenase [EC:1.4.4.2]	Unigene0021716	AT4G17170.1	4e-39	RAB GTPase homolog B1C
[truncated: 46,413 more rows]
