# Supplementary material for: De novo Sequencing and Transcriptome Analysis of Pinellia ternata Identify the Candidate Genes Involved in the Biosynthesis of Benzoic Acid and Ephedrine
Source: Front Plant Sci. 2016 Aug 16;7:1209. doi: 10.3389/fpls.2016.01209 (PMC4986801; doi:10.3389/fpls.2016.01209)
Supplement: Data Sheet 5 — List of Pfam domain families. [file DataSheet5.XLSX]

## Sheet: Additional File 3. List of Pfam
Domain name	Pfam_accession number	number of sequence match entry	Domain description
PPR	PF01535.15	3204	PPR repeat
WD40	PF00400.27	1015	WD domain, G-beta repeat
Pkinase	PF00069.20	949	Leucine rich repeat
RRM_1	PF00076.17	901	Protein kinase domain
Pkinase_Tyr	PF07714.12	608	RNA recognition motif. (a.k.a. RRM, RBD, or RNP domain)
LRR_8	PF13855.1	397	Protein tyrosine kinase
Mito_carr	PF00153.22	374	Reverse transcriptase (RNA-dependent DNA polymerase)
p450	PF00067.17	272	Mitochondrial carrier protein
RVT_1	PF00078.22	271	Cytochrome P450
zf-RVT	PF13966.1	249	zinc-binding in reverse transcriptase
PPR_3	PF13812.1	233	Pentatricopeptide repeat domain
Myb_DNA-binding	PF00249.26	221	Myb-like DNA-binding domain
RCC1	PF00415.13	210	Regulator of chromosome condensation (RCC1) repeat
zf-RING_2	PF13639.1	209	Zinc knuckle
Helicase_C	PF00271.26	208	EF-hand domain pair
EF_hand_5	PF13499.1	208	Tetratricopeptide repeat
NB-ARC	PF00931.17	197	Ring finger domain
Aa_trans	PF01490.13	179	Helicase conserved C-terminal domain
RVT_3	PF13456.1	168	Alpha/beta hydrolase family
DUF4283	PF14111.1	153	NB-ARC domain
Abhydrolase_6	PF12697.2	144	Transmembrane amino acid transporter protein
LRR_4	PF12799.2	144	Reverse transcriptase-like
LRRNT_2	PF08263.7	140	Domain of unknown function (DUF4283)
TPR_11	PF13414.1	137	Leucine Rich repeats (2 copies)
DnaJ	PF00226.26	136	Leucine rich repeat N-terminal domain
ABC_tran	PF00005.22	133	TPR repeat
Arm	PF00514.18	131	ABC transporter
DYW_deaminase	PF14432.1	130	DnaJ domain
DEAD	PF00270.24	126	Armadillo/beta-catenin-like repeat
Ank_2	PF12796.2	123	DYW family of nucleic acid deaminases
AAA	PF00004.24	119	DEAD/DEAH box helicase
Exo_endo_phos	PF03372.18	116	Zinc finger, C3HC4 type (RING finger)
PP2C	PF00481.16	115	Haloacid dehalogenase-like hydrolase
rve	PF00665.21	114	Ankyrin repeats (3 copies)
Sugar_tr	PF00083.19	112	ATPase family associated with various cellular activities (AAA)
C2	PF00168.25	108	Endonuclease/Exonuclease/phosphatase family
AP2	PF00847.15	105	Protein phosphatase 2C
adh_short	PF00106.20	103	Integrase core domain
B3	PF02362.16	101	gag-polypeptide of LTR copia-type
ubiquitin	PF00240.18	98	Sugar (and other) transporter
Ras	PF00071.17	96	C2 domain
Kinesin	PF00225.18	94	AP2 domain
PTR2	PF00854.16	93	short chain dehydrogenase
AMP-binding	PF00501.23	92	B3 DNA binding domain
zf-CCCH	PF00642.19	92	Ubiquitin family
WRKY	PF03106.10	90	Ras family
Thioredoxin	PF00085.15	89	Kinesin motor domain
HLH	PF00010.21	89	POT family
Dimer_Tnp_hAT	PF05699.9	88	2OG-Fe(II) oxygenase superfamily
B_lectin	PF01453.19	88	Multicopper oxidase
RRM_6	PF14259.1	88	Thioredoxin
peroxidase	PF00141.18	88	AMP-binding enzyme
UQ_con	PF00179.21	87	Zinc finger C-x8-C-x5-C-x3-H type (and similar)
Peptidase_S8	PF00082.17	86	WRKY DNA -binding domain
PHD	PF00628.24	83	KH domain
MORN	PF02493.15	82	Helix-loop-helix DNA-binding domain
HMA	PF00403.21	82	PHD-finger
zf-CCHC_4	PF14392.1	80	hAT family dimerisation domain
KH_1	PF00013.24	80	Myb/SANT-like DNA-binding domain
IQ	PF00612.22	79	Methyltransferase domain
CBS	PF00571.23	78	D-mannose binding lectin
NAM	PF02365.10	78	RNA recognition motif (a.k.a. RRM, RBD, or RNP domain)
ACT	PF01842.20	77	Peroxidase
F-box-like	PF12937.2	77	Ubiquitin-conjugating enzyme
MatE	PF01554.13	77	Subtilase family
2OG-FeII_Oxy	PF03171.15	77	MORN repeat
Epimerase	PF01370.16	76	Heavy-metal-associated domain
U-box	PF04564.10	71	Pyridine nucleotide-disulphide oxidoreductase
Asp	PF00026.18	71	IQ calmodulin-binding motif
zf-BED	PF02892.10	71	ACT domain
Hexapep	PF00132.19	71	CBS domain
Metallophos	PF00149.23	69	No apical meristem (NAM) protein
Kelch_1	PF01344.20	69	F-box-like
EamA	PF00892.15	69	Putative S-adenosyl-L-methionine-dependent methyltransferase
gag_pre-integrs	PF13976.1	69	Kelch motif
F-box	PF00646.28	68	MatE
Aminotran_1_2	PF00155.16	68	Late embryogenesis abundant protein
Transposase_24	PF03004.9	67	NAD dependent epimerase/dehydratase family
Peptidase_S10	PF00450.17	65	U-box domain
GRAS	PF03514.9	65	Eukaryotic aspartyl protease
Pectinesterase	PF01095.14	64	BED zinc finger
PUF	PF00806.14	64	Bacterial transferase hexapeptide (six repeats)
Chloroa_b-bind	PF00504.16	63	Calcineurin-like phosphoesterase
mTERF	PF02536.9	62	EamA-like transporter family
BTB	PF00651.26	62	GAG-pre-integrase domain
Methyltransf_29	PF03141.11	62	F-box domain
HAD_2	PF13419.1	62	Galactose oxidase, central domain
PMD	PF10536.4	61	AAA domain
PMEI	PF04043.10	61	Aminotransferase class I and II
ABC_membrane	PF00664.18	61	Plant transposase (Ptta/En/Spm family)
LEA_2	PF03168.8	60	Serine carboxypeptidase
Lipase_GDSL	PF00657.17	60	GRAS family transcription factor
bZIP_1	PF00170.16	58	Pectinesterase
UDPGT	PF00201.13	58	Pumilio-family RNA binding repeat
O-FucT	PF10250.4	58	Chlorophyll A-B binding protein
Glyco_hydro_17	PF00332.13	58	mTERF
DDE_4	PF13359.1	58	BTB/POZ domain
zf-DHHC	PF01529.15	56	Plant mobile domain
MMR_HSR1	PF01926.18	56	Plant invertase/pectin methylesterase inhibitor
zf-C3HC4_3	PF13920.1	56	ABC transporter transmembrane region
ABC2_membrane	PF01061.19	55	GDSL-like Lipase/Acylhydrolase
AUX_IAA	PF02309.11	55	bZIP transcription factor
MIP	PF00230.15	55	UDP-glucoronosyl and UDP-glucosyl transferase
PA	PF02225.17	55	GDP-fucose protein O-fucosyltransferase
SNF2_N	PF00176.18	54	Glycosyl hydrolases family 17
PC-Esterase	PF13839.1	54	DDE superfamily endonuclease
X8	PF07983.8	54	DHHC palmitoyltransferase
FKBP_C	PF00254.23	54	50S ribosome-binding GTPase
UBN2_3	PF14244.1	52	ABC-2 type transporter
Cellulose_synt	PF03552.9	52	AUX/IAA family
Exostosin	PF03016.10	52	Major intrinsic protein
SET	PF00856.23	52	PA domain
TPT	PF03151.11	52	Glutathione S-transferase, N-terminal domain
Arf	PF00025.16	51	SNF2 family N-terminal domain
Retrotrans_gag	PF03732.12	51	GDSL/SGNH-like Acyl-Esterase family found in Pmr5 and Cas1p
HSP70	PF00012.15	51	X8 domain
Amino_oxidase	PF01593.19	50	FKBP-type peptidyl-prolyl cis-trans isomerase
S_locus_glycop	PF00954.15	49	Cellulose synthase
Methyltransf_11	PF08241.7	49	Fatty acid desaturase
Cpn60_TCP1	PF00118.19	49	Exostosin family
Peptidase_C1	PF00112.18	49	SET domain
Aldedh	PF00171.17	49	Triose-phosphate Transporter family
Usp	PF00582.21	49	ADP-ribosylation factor family
Homeobox	PF00046.24	48	Retrotransposon gag protein
MFS_1	PF07690.11	48	Hsp70 protein
LTP_2	PF14368.1	48	Flavin containing amine oxidoreductase
Mlo	PF03094.10	48	S-locus glycoprotein family
UCH	PF00443.24	47	TCP-1/cpn60 chaperonin family
EF_hand_4	PF13405.1	47	Papain family cysteine protease
NPH3	PF03000.9	47	Aldehyde dehydrogenase family
Branch	PF02485.16	47	Universal stress protein family
Transferase	PF02458.10	47	Homeobox domain
E1-E2_ATPase	PF00122.15	47	Major Facilitator Superfamily
Auxin_inducible	PF02519.9	46	Probable lipid transfer
Glyco_transf_8	PF01501.15	45	Mlo family
PfkB	PF00294.19	45	Ubiquitin carboxyl-terminal hydrolase
MULE	PF10551.4	44	EF-hand domain
Inhibitor_I9	PF05922.11	44	NPH3 family
PB1	PF00564.19	44	Core-2/I-Branching enzyme
FA_desaturase	PF00487.19	44	Transferase family
GTP_EFTU	PF00009.22	44	Histidine kinase-, DNA gyrase B-, and HSP90-like ATPase
NUDIX	PF00293.23	44	E1-E2 ATPase
PAN_2	PF08276.6	43	Auxin responsive protein
Actin	PF00022.14	43	Glycosyl transferase family 8
DUF588	PF04535.7	43	pfkB family carbohydrate kinase
Myb_DNA-bind_4	PF13837.1	43	MULE transposase domain
Glycos_transf_1	PF00534.15	43	Glycosyl transferases group 1
Histone	PF00125.19	43	Peptidase inhibitor I9
Tubulin	PF00091.20	43	PB1 domain
Lipase_3	PF01764.20	42	Elongation factor Tu GTP binding domain
Gelsolin	PF00626.17	42	NUDIX domain
dsrm	PF00035.20	42	PAN-like domain
Trehalose_PPase	PF02358.11	42	Actin
Lectin_legB	PF00139.14	42	Domain of unknown function (DUF588)
Glyco_hydro_1	PF00232.13	41	alpha/beta hydrolase fold
PALP	PF00291.20	41	Core histone H2A/H2B/H3/H4
Mem_trans	PF03547.13	40	Tubulin/FtsZ family, GTPase domain
Pro_isomerase	PF00160.16	40	Lipase (class 3)
DIOX_N	PF14226.1	40	Gelsolin repeat
DUF538	PF04398.7	40	Double-stranded RNA binding motif
NAF	PF03822.9	39	Trehalose-phosphatase
HSP20	PF00011.16	39	Legume lectin domain
Abhydrolase_3	PF07859.8	39	C2H2-type zinc finger
Glutaredoxin	PF00462.19	39	Glycosyl hydrolase family 1
Cu_bind_like	PF02298.12	38	EF hand
Chromo	PF00385.19	38	Pyridoxal-phosphate dependent enzyme
UBA	PF00627.26	38	Zinc-binding dehydrogenase
FAR1	PF03101.10	38	Membrane transport protein
Stress-antifung	PF01657.12	38	Cyclophilin type peptidyl-prolyl cis-trans isomerase/CLD
Peptidase_C48	PF02902.14	38	Amino acid permease
TauE	PF01925.14	37	non-haem dioxygenase in morphine synthesis N-terminal
CRS1_YhbY	PF01985.16	37	Protein of unknown function, DUF538
RINGv	PF12906.2	37	NAF domain
Cu-oxidase_2	PF07731.9	37	Hsp20/alpha crystallin family
Lipoxygenase	PF00305.14	36	Glutaredoxin
CCT	PF06203.9	36	Plastocyanin-like domain
PAE	PF03283.8	36	Glutathione S-transferase, C-terminal domain
Thaumatin	PF00314.12	36	Chromo (CHRromatin Organisation MOdifier) domain
AA_permease_2	PF13520.1	36	UBA/TS-N domain
Na_Ca_ex	PF01699.19	35	FAR1 DNA-binding domain
His_Phos_1	PF00300.17	35	FAD binding domain
LSM	PF01423.17	35	Salt stress response/antifungal
S1	PF00575.18	35	Ulp1 protease family, C-terminal catalytic domain
PMR5N	PF14416.1	35	Sulfite exporter TauE/SafE
Acetyltransf_1	PF00583.19	35	CRS1 / YhbY (CRM) domain
DUF4228	PF14009.1	35	RING-variant domain
Kelch_4	PF13418.1	34	Lipoxygenase
ABC1	PF03109.11	34	CCT motif
Rhodanese	PF00581.15	34	Pectinacetylesterase
SWIM	PF04434.12	34	Thaumatin family
CRAL_TRIO	PF00650.15	34	Sodium/calcium exchanger protein
FAE1_CUT1_RppA	PF08392.7	34	Cytidylyltransferase
OPT	PF03169.10	34	Histidine phosphatase superfamily (branch 1)
CTP_transf_2	PF01467.21	34	LSM domain
Acyltransferase	PF01553.16	34	S1 RNA binding domain
Pyrophosphatase	PF00719.14	33	PMR5 N terminal Domain
Piwi	PF02171.12	33	Acetyltransferase (GNAT) family
Malectin_like	PF12819.2	33	Domain of unknown function (DUF4228)
tify	PF06200.9	33	ABC1 family
Ribosomal_L7Ae	PF01248.21	32	Rhodanese-like domain
DUF247	PF03140.10	32	SWIM zinc finger
GTP_EFTU_D2	PF03144.20	32	CRAL/TRIO domain
VQ	PF05678.9	32	FAE1/Type III polyketide synthase-like protein
SWIB	PF02201.13	32	OPT oligopeptide transporter protein
Cyt-b5	PF00173.23	32	Acyltransferase
NAD_binding_10	PF13460.1	32	Inorganic pyrophosphatase
DUF581	PF04570.9	31	Piwi domain
LUC7	PF03194.10	31	Carbohydrate-binding protein of the ER
Glyco_hydro_28	PF00295.12	31	tify domain
ADH_zinc_N	PF00107.21	31	Ribosomal protein L7Ae/L30e/S12e/Gadd45 family
zf-B_box	PF00643.19	31	Plant protein of unknown function
Aldo_ket_red	PF00248.16	31	Elongation factor Tu domain 2
DUF659	PF04937.10	31	VQ motif
Inhibitor_I29	PF08246.7	31	SWIB/MDM2 domain
ADH_N	PF08240.7	31	Cytochrome b5-like Heme/Steroid binding domain
GST_N_3	PF13417.1	31	NADH(P)-binding
PLAC8	PF04749.12	31	Protein of unknown function (DUF581)
zf-AN1	PF01428.11	31	LUC7 N_terminus
RNA_pol_Rpb1_R	PF05001.8	30	Glycosyl hydrolases family 28
DBD_Tnp_Mut	PF03108.10	30	B-box zinc finger
zf-C2H2_6	PF13912.1	30	Aldo/keto reductase family
DUF4413	PF14372.1	30	Protein of unknown function (DUF 659)
RabGAP-TBC	PF00566.13	30	Cathepsin propeptide inhibitor domain (I29)
MtN3_slv	PF03083.11	30	Alcohol dehydrogenase GroES-like domain
Annexin	PF00191.15	30	PLAC8 family
EF_hand_3	PF13202.1	30	AN1-like Zinc finger
Tim17	PF02466.14	30	RNA polymerase Rpb1 C-terminal repeat
FH2	PF02181.18	29	MuDR family transposase
Voltage_CLC	PF00654.15	29	Domain of unknown function (DUF4413)
Proteasome	PF00227.21	29	Rab-GTPase-TBC domain
Caleosin	PF05042.8	29	Sugar efflux transporter for intercellular exchange
OTU	PF02338.14	29	Annexin
zf-met	PF12874.2	28	Tim17/Tim22/Tim23/Pmp24 family
Glyco_transf_34	PF05637.7	28	Formin Homology 2 Domain
zf-GRF	PF06839.7	28	Voltage gated chloride channel
Pyr_redox	PF00070.22	28	Proteasome subunit
FAD_binding_3	PF01494.14	28	Caleosin related protein
K_trans	PF02705.11	28	OTU-like cysteine protease
Glyco_hydro_16	PF00722.16	28	Zinc-finger of C2H2 type
Response_reg	PF00072.19	28	Thioredoxin-like
Cyclin_N	PF00134.18	28	galactosyl transferase GMA12/MNN10 family
zf-RanBP	PF00641.13	27	GRF zinc finger
CAF1C_H4-bd	PF12265.3	27	K+ potassium transporter
DPBB_1	PF03330.13	27	Glycosyl hydrolases family 16
NIF	PF03031.13	27	Response regulator receiver domain
NTP_transferase	PF00483.18	27	Cyclin, N-terminal domain
CBFD_NFYB_HMF	PF00808.18	27	Zn-finger in Ran binding protein and others
PP2	PF14299.1	26	Histone-binding protein RBBP4 or subunit C of CAF1 complex
Snf7	PF03357.16	26	Rare lipoprotein A (RlpA)-like double-psi beta-barrel
FA_hydroxylase	PF04116.8	26	NLI interacting factor-like phosphatase
EMP70	PF02990.11	26	Nucleotidyl transferase
SBP	PF03110.9	26	Histone-like transcription factor (CBF/NF-Y) and archaeal histone
DSPc	PF00782.15	26	Phloem protein 2
G-patch	PF01585.18	26	Snf7
Clathrin	PF00637.15	26	Fatty acid hydroxylase superfamily
UAA	PF08449.6	26	Endomembrane protein 70
Peptidase_M24	PF00557.19	26	SBP domain
DUF239	PF03080.10	26	Dual specificity phosphatase, catalytic domain
DUF4009	PF13193.1	26	G-patch domain
OB_NTP_bind	PF07717.11	26	Region in Clathrin and VPS
MFMR	PF07777.6	26	UAA transporter family
Chalcone	PF02431.10	26	Metallopeptidase family M24
PIP5K	PF01504.13	25	Domain of unknown function (DUF239)
LysM	PF01476.15	25	Domain of unknown function (DUF4009)
CCT_2	PF09425.5	25	Oligonucleotide/oligosaccharide-binding (OB)-fold
Transposase_21	PF02992.9	25	G-box binding protein MFMR
DUF296	PF03479.10	25	Chalcone-flavanone isomerase
SNARE	PF05739.14	25	Phosphatidylinositol-4-phosphate 5-Kinase
Pollen_allerg_1	PF01357.16	25	LysM domain
PORR	PF11955.3	24	Divergent CCT motif
Na_H_Exchanger	PF00999.16	24	Transposase family tnp2
zf-CW	PF07496.10	24	Domain of unknown function (DUF296)
Peptidase_S9	PF00326.16	24	SNARE domain
Ion_trans	PF00520.26	24	Pollen allergen
Clat_adaptor_s	PF01217.15	24	Plant organelle RNA recognition domain
DnaJ_C	PF01556.13	24	Sodium/hydrogen exchanger family
Homeobox_KN	PF05920.6	24	CW-type Zinc Finger
Transpos_assoc	PF13963.1	24	Ankyrin repeat
DUF761	PF05553.6	24	Prolyl oligopeptidase family
S4	PF01479.20	24	Ion transport protein
GST_C	PF00043.20	24	Clathrin adaptor complex small chain
SRF-TF	PF00319.13	24	DnaJ C terminal domain
Raffinose_syn	PF05691.7	23	Homeobox KN domain
Aminotran_5	PF00266.14	23	Transposase-associated domain
Methyltransf_16	PF10294.4	23	Cotton fibre expressed protein
DUF3594	PF12165.3	23	S4 domain
tRNA-synt_2b	PF00587.20	23	SRF-type transcription factor (DNA-binding and dimerisation domain)
DUF760	PF05542.6	23	Raffinose synthase or seed inhibition protein Sip1
Myb_CC_LHEQLE	PF14379.1	23	Aminotransferase class-V
PseudoU_synth_1	PF01416.15	23	Putative methyltransferase
Sel1	PF08238.7	23	Domain of unknown function (DUF3594)
RNase_PH	PF01138.16	23	tRNA synthetase class II core domain (G, H, P, S and T)
PDZ_2	PF13180.1	23	Protein of unknown function (DUF760)
PCI	PF01399.22	23	MYB-CC type transfactor, LHEQLE motif
Glyco_transf_20	PF00982.16	23	tRNA pseudouridine synthase
HEAT_2	PF13646.1	23	Sel1 repeat
WW	PF00397.21	23	3' exoribonuclease family, domain 1
NAD_binding_2	PF03446.10	23	PDZ domain
zf-Dof	PF02701.10	23	PCI domain
Adaptin_N	PF01602.15	23	Glycosyltransferase family 20
Glycolytic	PF00274.14	23	HEAT repeats
PsbP	PF01789.11	23	WW domain
Bet_v_1	PF00407.14	23	NAD binding domain of 6-phosphogluconate dehydrogenase
DUF946	PF06101.6	22	Dof domain, zinc finger
GATA	PF00320.22	22	Adaptin N terminal region
XET_C	PF06955.7	22	Fructose-bisphosphate aldolase class-I
Glyco_hydro_3_C	PF01915.17	22	PsbP
HA2	PF04408.18	22	Pathogenesis-related protein Bet v I family
CRAL_TRIO_N	PF03765.10	22	Plant protein of unknown function (DUF946)
DUF793	PF05633.6	22	GATA zinc finger
Rft-1	PF04506.8	22	Xyloglucan endo-transglycosylase (XET) C-terminus
HEAT	PF02985.17	22	Glycosyl hydrolase family 3 C-terminal domain
Motile_Sperm	PF00635.21	22	Helicase associated domain (HA2)
Tetraspannin	PF00335.15	22	CRAL/TRIO, N-terminal domain
Cupin_1	PF00190.17	22	Protein of unknown function (DUF793)
Dynamin_N	PF00350.18	22	Glycerophosphoryl diester phosphodiesterase family
Sulfate_transp	PF00916.15	22	Rft protein
HATPase_c_3	PF13589.1	21	HEAT repeat
GATase	PF00117.23	21	GMC oxidoreductase
Bromodomain	PF00439.20	21	MSP (Major sperm protein) domain
Cation_efflux	PF01545.16	21	Tetraspanin family
Auxin_resp	PF06507.8	21	Cupin
DUF707	PF05212.7	21	Dynamin family
PH	PF00169.24	21	Sulfate transporter family
Glyco_hydro_100	PF12899.2	21	Glutamine amidotransferase class-I
PDZ	PF00595.19	21	Bromodomain
MATH	PF00917.21	21	Cation efflux family
Calmodulin_bind	PF07887.6	21	Auxin response factor
Glyco_hydro_35	PF01301.14	21	Protein of unknown function (DUF707)
Glyco_hydro_9	PF00759.14	21	PH domain
2014-03-03	PF00244.15	21	Alkaline and neutral invertase
XG_FTase	PF03254.8	21	PDZ domain (Also known as DHR or GLGF)
Nodulin-like	PF06813.8	21	MATH domain
BT1	PF03092.11	21	Calmodulin binding protein-like
Glyco_hydro_19	PF00182.14	21	Glycosyl hydrolases family 35
DUF632	PF04782.7	20	Glycosyl hydrolase family 9
PPDK_N	PF01326.14	20	14-3-3 protein
AAA_2	PF07724.9	20	Xyloglucan fucosyltransferase
Glyco_hydro_3	PF00933.16	20	2Fe-2S iron-sulfur cluster binding domain
Transket_pyr	PF02779.19	20	Nodulin-like
HGTP_anticodon	PF03129.15	20	BT1 family
PAP_fibrillin	PF04755.7	20	Chitinase class I
MoCF_biosynth	PF00994.19	20	Protein of unknown function (DUF632)
RNase_PH_C	PF03725.10	20	Pyruvate phosphate dikinase, PEP/pyruvate binding domain
Peptidase_M16_C	PF05193.16	20	AAA domain (Cdc48 subfamily)
Adap_comp_sub	PF00928.16	20	Glycosyl hydrolase family 3 N terminal domain
bHLH-MYC_N	PF14215.1	20	Transketolase, pyrimidine binding domain
Ribosomal_L6	PF00347.18	20	Anticodon binding domain
PK	PF00224.16	20	PAP_fibrillin
Clp_N	PF02861.15	20	Probable molybdopterin binding domain
Ion_trans_2	PF07885.11	20	3' exoribonuclease family, domain 2
SapB_1	PF05184.10	20	Peptidase M16 inactive domain
PD40	PF07676.7	20	Adaptor complexes medium subunit family
Ank	PF00023.25	19	bHLH-MYC and R2R3-MYB transcription factors N-terminal
GTP_EFTU_D3	PF03143.12	19	Ribosomal protein L6
Remorin_C	PF03763.8	19	Pyruvate kinase, barrel domain
Fasciclin	PF02469.17	19	Clp amino terminal domain
SPX	PF03105.14	19	Ion channel
cNMP_binding	PF00027.24	19	Saposin-like type B, region 1
PAZ	PF02170.17	19	WD40-like Beta Propeller Repeat
adh_short_C2	PF13561.1	19	Elongation factor Tu C-terminal domain
Xan_ur_permease	PF00860.15	19	Remorin, C-terminal region
DUF869	PF05911.6	19	Fasciclin domain
PAM2	PF07145.10	19	SPX domain
DUF3700	PF12481.3	19	Acetyltransferase (GNAT) domain
XH	PF03469.9	19	Cyclic nucleotide-binding domain
FF	PF01846.14	19	PAZ domain
Abi	PF02517.11	19	Enoyl-(Acyl carrier protein) reductase
PPTA	PF01239.17	19	Permease family
G-alpha	PF00503.15	19	Plant protein of unknown function (DUF869)
Copine	PF07002.11	19	Ataxin-2 C-terminal region
TCP	PF03634.8	19	Aluminium induced protein
Methyltransf_7	PF03492.10	19	XH domain
MCM	PF00493.18	19	FF domain
Phi_1	PF04674.7	19	CAAX protease self-immunity
PLATZ	PF04640.9	19	Protein prenyltransferase alpha subunit repeat
DUF674	PF05056.7	19	G-protein alpha subunit
K-box	PF01486.12	19	Copine
Fer2	PF00111.22	18	TCP family transcription factor
Myosin_head	PF00063.16	18	SAM dependent carboxyl methyltransferase
Peptidase_M41	PF01434.13	18	MCM2/3/5 family
HALZ	PF02183.13	18	Phosphate-induced protein 1 conserved region
Glyco_hydro_81	PF03639.8	18	PLATZ transcription factor
Tub_2	PF04525.7	18	Protein of unknown function (DUF674)
Tubulin_C	PF03953.12	18	K-box region
FAD_binding_4	PF01565.18	18	Myosin head (motor domain)
DNA_pol_B	PF00136.16	18	Peptidase family M41
TRAM_LAG1_CLN8	PF03798.11	18	Homeobox associated leucine zipper
Sina	PF03145.11	18	Glycosyl hydrolase family 81
START	PF01852.14	18	Tubby C 2
Band_7	PF01145.20	18	Tubulin C-terminal domain
MACPF	PF01823.14	18	FAD binding domain
GASA	PF02704.9	18	DNA polymerase family B
BAH	PF01426.13	18	TLC domain
CH	PF00307.26	18	Seven in absentia protein family
FBPase	PF00316.15	18	START domain
DUF1005	PF06219.7	18	SPFH domain / Band 7 family
ThiF	PF00899.16	18	MAC/Perforin domain
ArfGap	PF01412.13	18	Gibberellin regulated protein
Iso_dh	PF00180.15	18	BAH domain
SapB_2	PF03489.12	18	Calponin homology (CH) domain
Mpv17_PMP22	PF04117.7	18	Fructose-1-6-bisphosphatase
GHMP_kinases_N	PF00288.21	18	Protein of unknown function (DUF1005)
PNGaseA	PF12222.3	18	ThiF family
Pribosyltran	PF00156.22	18	Putative GTPase activating protein for Arf
AAA_11	PF13086.1	18	Isocitrate/isopropylmalate dehydrogenase
Terpene_synth_C	PF03936.11	18	Saposin-like type B, region 2
2-Hacid_dh_C	PF02826.14	18	Mpv17 / PMP22 family
HMG_box	PF00505.14	18	GHMP kinases N terminal domain
SecY	PF00344.15	18	Peptide N-acetyl-beta-D-glucosaminyl asparaginase amidase A
Pollen_Ole_e_I	PF01190.12	18	Phosphoribosyl transferase domain
Exo70	PF03081.10	17	Terpene synthase family, metal binding domain
Rieske	PF00355.21	17	D-isomer specific 2-hydroxyacid dehydrogenase, NAD binding domain
Hydrolase_like	PF13242.1	17	HMG (high mobility group) box
DUF506	PF04720.7	17	SecY translocase
Glyco_tranf_2_3	PF13641.1	17	Pollen proteins Ole e I like
Acetyltransf_3	PF13302.1	17	Exo70 exocyst complex subunit
Ist1	PF03398.9	17	Rieske [2Fe-2S] domain
Gamma-thionin	PF00304.15	17	HAD-hyrolase-like
Galactosyl_T	PF01762.16	17	Protein of unknown function (DUF506)
ACP_syn_III_C	PF08541.5	17	Glycosyltransferase like family 2
Nol1_Nop2_Fmu	PF01189.12	17	Regulator of Vps4 activity in the MVB pathway
Hist_deacetyl	PF00850.14	17	Gamma-thionin family
UBX	PF00789.15	17	Galactosyltransferase
Ribonuclease_3	PF00636.21	17	3-Oxoacyl-[acyl-carrier-protein (ACP)] synthase III C terminal
Amidase	PF01425.16	17	NOL1/NOP2/sun family
DUF1995	PF09353.5	17	Histone deacetylase domain
ECH	PF00378.15	17	UBX domain
HisKA	PF00512.20	17	Ribonuclease III domain
tRNA-synt_2	PF00152.15	17	Amidase
CBFB_NFYA	PF02045.10	17	Domain of unknown function (DUF1995)
Coatomer_WDAD	PF04053.9	17	Enoyl-CoA hydratase/isomerase family
JmjC	PF02373.17	17	His Kinase A (phospho-acceptor) domain
E1_dh	PF00676.15	17	Polyketide cyclase / dehydrase and lipid transport
La	PF05383.12	17	tRNA synthetases class II (D, K and N)
DUF1637	PF07847.7	17	CCAAT-binding transcription factor (CBF-B/NF-YA) subunit B
SNase	PF00565.12	17	Coatomer WD associated region
KAP	PF05804.7	17	JmjC domain, hydroxylase
Alum_res	PF06838.6	17	Dehydrogenase E1 component
Med26	PF08711.6	17	La domain
DAGAT	PF03982.8	17	Protein of unknown function (DUF1637)
ParA	PF10609.4	17	Staphylococcal nuclease homologue
Prenyltrans	PF00432.16	17	Kinesin-associated protein (KAP)
Utp14	PF04615.8	17	Aluminium resistance protein
Med31	PF05669.7	17	TFIIS helical bundle-like domain
BAG	PF02179.11	17	Diacylglycerol acyltransferase
ATP-synt_ab_C	PF00306.22	17	ParA/MinD ATPase like
RPE65	PF03055.10	17	Prenyltransferase and squalene oxidase repeat
Gp_dh_C	PF02800.15	17	Utp14 protein
PK_C	PF02887.11	17	SOH1
Ldh_1_C	PF02866.13	16	BAG domain
PLAT	PF01477.18	16	ATP synthase alpha/beta chain, C terminal domain
BRCT	PF00533.21	16	Retinal pigment epithelial membrane protein
KOW	PF00467.24	16	Glyceraldehyde 3-phosphate dehydrogenase, C-terminal domain
Ribosomal_60s	PF00428.14	16	RNA dependent RNA polymerase
BRX	PF08381.6	16	Pyruvate kinase, alpha/beta domain
Mg_trans_NIPA	PF05653.9	16	lactate/malate dehydrogenase, alpha/beta C-terminal domain
Gp_dh_N	PF00044.19	16	PLAT/LH2 domain
zf-4CXXC_R1	PF10497.4	16	BRCA1 C Terminus (BRCT) domain
HSP90	PF00183.13	16	KOW motif
FYVE	PF01363.16	16	60s Acidic ribosomal protein
DUF3411	PF11891.3	16	Transcription factor regulating root and shoot growth via Pin3
ZZ	PF00569.12	16	Magnesium transporter NIPA
Tryp_alpha_amyl	PF00234.17	16	Glyceraldehyde 3-phosphate dehydrogenase, NAD binding domain
Reticulon	PF02453.12	16	Zinc-finger domain of monoamine-oxidase A repressor R1
DUF4409	PF14365.1	16	Hsp90 protein
BURP	PF03181.10	16	FYVE zinc finger
HhH-GPD	PF00730.20	16	Domain of unknown function (DUF3411)
Tub	PF01167.13	16	Zinc finger, ZZ type
Ctr	PF04145.10	16	Protease inhibitor/seed storage/LTP family
DUF868	PF05910.7	16	Reticulon
Oxysterol_BP	PF01237.13	16	Domain of unknown function (DUF4409)
Rhomboid	PF01694.17	16	BURP domain
SHMT	PF00464.14	16	HhH-GPD superfamily base excision DNA repair protein
TFIIB	PF00382.14	16	Tub family
zf-RING_3	PF14369.1	16	Ctr copper transporter family
RF-1	PF00472.15	16	Plant protein of unknown function (DUF868)
YqaJ	PF09588.5	16	Oxysterol-binding protein
NHL	PF01436.16	16	PAP2 superfamily
JAB	PF01398.16	16	Rhomboid family
GATase_2	PF00310.16	16	Serine hydroxymethyltransferase
CBM_20	PF00686.14	16	Transcription factor TFIIB repeat
MyTH4	PF00784.12	16	zinc-finger
PSII	PF00421.14	16	RF-1 domain
Metallophos_C	PF14008.1	16	YqaJ-like viral recombinase domain
Ribosomal_L1	PF00687.16	16	NHL repeat
DUF260	PF03195.9	16	JAB1/Mov34/MPN/PAD-1 ubiquitin protease
I-set	PF07679.11	16	Glutamine amidotransferases class-II
YDG_SRA	PF02182.12	16	Starch binding domain
Cytochrom_B561	PF03188.11	16	MyTH4 domain
PI3_PI4_kinase	PF00454.22	15	Photosystem II protein
Calreticulin	PF00262.13	15	Iron/zinc purple acid phosphatase-like protein C
HSF_DNA-bind	PF00447.12	15	Ribosomal protein L1p/L10e family
CLP_protease	PF00574.18	15	Protein of unknown function DUF260
Cyclin_C	PF02984.14	15	Immunoglobulin I-set domain
WRC	PF08879.5	15	YDG/SRA domain
MutS_V	PF00488.16	15	Eukaryotic cytochrome b561
DUF547	PF04784.9	15	Phosphatidylinositol 3- and 4-kinase
Peptidase_S28	PF05577.7	15	Calreticulin family
LIM	PF00412.17	15	HSF-type DNA-binding
DNA_pol_A_exo1	PF01612.15	15	Clp protease
DUF221	PF02714.10	15	Cyclin, C-terminal domain
Inositol_P	PF00459.20	15	WRC
RSN1_TM	PF13967.1	15	MutS domain V
Alpha-amylase	PF00128.19	15	SAM domain (Sterile alpha motif)
Dabb	PF07876.7	15	Protein of unknown function, DUF547
DNA_methylase	PF00145.12	15	Serine carboxypeptidase S28
PAS_9	PF13426.1	15	PAS fold
UPF0016	PF01169.14	15	LIM domain
IBN_N	PF03810.14	15	3'-5' exonuclease
GAGA_bind	PF06217.7	15	Domain of unknown function DUF221
Dynamin_M	PF01031.15	15	Inositol monophosphatase family
Zip	PF02535.17	15	Late exocytosis, associated with Golgi transport
DAO	PF01266.19	15	Alpha amylase, catalytic domain
TLC	PF03219.9	15	Stress responsive A/B Barrel Domain
zf-CSL	PF05207.8	15	C-5 cytosine-specific DNA methylase
AA_kinase	PF00696.23	15	PAS domain
Syja_N	PF02383.13	15	Uncharacterized protein family UPF0016
Carb_kinase	PF01256.12	15	Amidohydrolase
Ribosomal_S8	PF00410.14	15	Importin-beta N-terminal domain
DUF1639	PF07797.9	15	GAGA binding protein-like family
Glucan_synthase	PF02364.10	15	Dynamin central region
RNA_pol_Rpb4	PF03874.11	15	ZIP Zinc transporter
Agenet	PF05641.7	15	FAD dependent oxidoreductase
DUF4216	PF13952.1	15	TLC ATP/ADP transporter
AhpC-TSA	PF00578.16	15	CSL zinc finger
DUF936	PF06075.7	15	Amino acid kinase family
Enolase_C	PF00113.17	15	SacI homology domain
Ovate	PF04844.8	15	Carbohydrate kinase
DUF616	PF04765.8	14	Ribosomal protein S8
ANTH	PF07651.11	14	Protein of unknown function (DUF1639)
Trypsin	PF00089.21	14	1,3-beta-glucan synthase component
AvrRpt-cleavage	PF05627.6	14	RNA polymerase Rpb4
GH3	PF03321.8	14	Agenet domain
Zein	PF01559.11	14	Domain of unknown function (DUF4216)
Lzipper-MIP1	PF14389.1	14	AhpC/TSA family
RhoGAP	PF00620.22	14	Plant protein of unknown function (DUF936)
DUF4005	PF13178.1	14	Enolase, C-terminal TIM barrel domain
KNOX2	PF03791.8	14	Transcriptional repressor, ovate
Lig_chan	PF00060.21	14	Protein of unknown function (DUF616)
IBR	PF01485.16	14	ANTH domain
LACT	PF02450.10	14	Trypsin
polyprenyl_synt	PF00348.12	14	Cleavage site for pathogenic type III effector avirulence factor Avr
SIS	PF01380.17	14	GH3 auxin-responsive promoter
Pec_lyase_C	PF00544.14	14	Zein seed storage protein
ENTH	PF01417.15	14	Leucine-zipper of ternary complex factor MIP1
Vps55	PF04133.9	14	RhoGAP domain
PseudoU_synth_2	PF00849.17	14	Protein of unknown function (DUF4005)
DUF1644	PF07800.7	14	KNOX2 domain
TFIIS_C	PF01096.13	14	Ligand-gated ion channel
tRNA-synt_1	PF00133.17	14	IBR domain
CBM_48	PF02922.13	14	Glyoxalase/Bleomycin resistance protein/Dioxygenase superfamily
ELK	PF03789.8	14	Lecithin:cholesterol acyltransferase
Ribosomal_L18p	PF00861.17	14	Polyprenyl synthetase
RdRP	PF05183.7	14	Amidohydrolase family
eIF-1a	PF01176.14	14	Hexokinase
BSP	PF04450.7	14	SIS domain
DnaJ_CXXCXGXG	PF00684.14	14	Pectate lyase
Rad51	PF08423.6	14	ENTH domain
MAP65_ASE1	PF03999.7	14	Vacuolar protein sorting 55
DUF716	PF04819.7	14	RNA pseudouridylate synthase
DUF810	PF05664.6	14	Protein of unknown function (DUF1644)
Ribosomal_L18e	PF00828.14	14	Transcription factor S-II (TFIIS)
ZF-HD_dimer	PF04770.7	14	tRNA synthetases class I (I, L, M and V)
DUF641	PF04859.7	14	Carbohydrate-binding module 48 (Isoamylase N-terminal domain)
STAS	PF01740.16	13	ELK domain
CYSTM	PF12734.2	13	Ribosomal L18p/L5e family
ClpB_D2-small	PF10431.4	13	Translation initiation factor 1A / IF-1
UVR	PF02151.14	13	Peptidase of plants and bacteria
Ldh_1_N	PF00056.18	13	DnaJ central domain
AA_permease_C	PF13906.1	13	Rad51
DUF647	PF04884.9	13	Microtubule associated protein (MAP65/ASE1 family)
Transketolase_C	PF02780.15	13	Family of unknown function (DUF716)
TPX2	PF06886.6	13	Protein of unknown function (DUF810)
2-Hacid_dh	PF00389.25	13	Ribosomal protein L18e/L15
ATP-synt_ab	PF00006.20	13	ZF-HD protein dimerisation region
AT_hook	PF02178.14	13	Plant protein of unknown function (DUF641)
OSCP	PF00213.13	13	STAS domain
DUF4378	PF14309.1	13	Cysteine-rich TM module stress tolerance
Rep_fac-A_C	PF08646.5	13	C-terminal, D2-small domain, of ClpB protein
DUF640	PF04852.7	13	UvrB/uvrC motif
NmrA	PF05368.8	13	lactate/malate dehydrogenase, NAD binding domain
S1-P1_nuclease	PF02265.11	13	C-terminus of AA_permease
Cellulase	PF00150.13	13	Protein of unknown function (DUF647)
DUF862	PF05903.9	13	Transketolase, C-terminal domain
PAH	PF02671.16	13	Targeting protein for Xklp2 (TPX2)
NAD_binding_8	PF13450.1	13	D-isomer specific 2-hydroxyacid dehydrogenase, catalytic domain
SMC_N	PF02463.14	13	ATP synthase alpha/beta family, nucleotide-binding domain
zf-TAZ	PF02135.11	13	AT hook motif
Cullin	PF00888.17	13	ATP synthase delta (OSCP) subunit
ADK	PF00406.17	13	Domain of unknown function (DUF4378)
zf-U1	PF06220.7	13	Replication factor-A C terminal domain
Glyoxalase	PF00903.20	13	Protein of unknown function (DUF640)
MA3	PF02847.12	13	NmrA-like family
AFG1_ATPase	PF03969.11	13	S1/P1 Nuclease
SKI	PF01202.17	13	Cellulase (glycosyl hydrolase family 5)
RecA	PF00154.16	13	PPPDE putative peptidase domain
UIM	PF02809.15	13	Paired amphipathic helix repeat
FHA	PF00498.21	13	NAD(P)-binding Rossmann-like domain
Complex1_LYR	PF05347.10	13	RecF/RecN/SMC N terminal domain
PRK	PF00485.13	13	TAZ zinc finger
Cation_ATPase_N	PF00690.21	13	Cullin family
ER_lumen_recept	PF00810.13	13	Adenylate kinase
APO_RNA-bind	PF05634.6	13	U1 zinc finger
Lung_7-TM_R	PF06814.8	13	MA3 domain
Miro	PF08477.8	13	Ubiquitin-2 like Rad60 SUMO-like
tRNA-synt_1g	PF09334.6	13	AFG1-like ATPase
ICMT	PF04140.9	13	Shikimate kinase
zf-LSD1	PF06943.7	13	recA bacterial DNA recombination protein
Aconitase	PF00330.15	13	Ubiquitin interaction motif
Cation_ATPase_C	PF00689.16	13	FHA domain
DUF791	PF05631.9	13	Complex 1 protein (LYR family)
LON	PF02190.11	13	Phosphoribulokinase / Uridine kinase family
ATP-synt_C	PF00137.16	13	Cation transporter/ATPase, N-terminus
DUF4219	PF13961.1	13	ER lumen protein retaining receptor
NAD_binding_1	PF00175.16	13	APO RNA-binding
Ribosomal_L30	PF00327.15	13	Lung seven transmembrane receptor
PGK	PF00162.14	13	Miro-like protein
CTP_synth_N	PF06418.9	13	tRNA synthetases class I (M)
Senescence_reg	PF04520.8	13	Isoprenylcysteine carboxyl methyltransferase (ICMT) family
Acid_phosphat_B	PF03767.9	13	LSD1 zinc finger
CAF1	PF04857.15	13	Aconitase family (aconitate hydratase)
Sucrose_synth	PF00862.14	13	Cation transporting ATPase, C-terminus
PP-binding	PF00550.20	13	Protein of unknown function (DUF791)
SOUL	PF04832.7	13	ATP-dependent protease La (LON) domain
PRT_C	PF08372.5	12	ATP synthase subunit C
SAM_1	PF00536.25	12	Domain of unknown function (DUF4219)
Pyridoxal_deC	PF00282.14	12	Oxidoreductase NAD-binding domain
PGG	PF13962.1	12	Ribosomal protein L30p/L7e
Peptidase_M20	PF01546.23	12	Phosphoglycerate kinase
ANF_receptor	PF01094.23	12	Beta-lactamase superfamily domain
DUF966	PF06136.8	12	CTP synthase N-terminus
DUF668	PF05003.7	12	Senescence regulator
DUF1070	PF06376.7	12	HAD superfamily, subfamily IIIB (Acid phosphatase)
Peptidase_M50	PF02163.17	12	CAF1 family ribonuclease
UbiA	PF01040.13	12	Sucrose synthase
E2F_TDP	PF02319.15	12	Phosphopantetheine attachment site
DUF914	PF06027.7	12	SOUL heme-binding protein
DAGK_cat	PF00781.19	12	Plant phosphoribosyltransferase C-terminal
ATP-synt_ab_N	PF02874.18	12	Pyridoxal-dependent decarboxylase conserved domain
Lactamase_B	PF00753.22	12	Domain of unknown function
Methyltransf_6	PF03737.10	12	Peptidase family M20/M25/M40
SBP_bac_3	PF00497.15	12	Receptor family ligand binding region
KNOX1	PF03790.8	12	Domain of unknown function (DUF966)
DNA_photolyase	PF00875.13	12	Myo-inositol-1-phosphate synthase
DUF3675	PF12428.3	12	Protein of unknown function (DUF668)
Ribosomal_L23	PF00276.15	12	Protein of unknown function (DUF1070)
cobW	PF02492.14	12	Ankyrin repeats (many copies)
CS	PF04969.11	12	Peptidase family M50
Pre-SET	PF05033.11	12	UbiA prenyltransferase family
zf-A20	PF01754.11	12	E2F/DP family winged-helix DNA-binding domain
Frigida	PF07899.6	12	Eukaryotic protein of unknown function (DUF914)
NTF2	PF02136.15	12	Diacylglycerol kinase catalytic domain
Biotin_lipoyl	PF00364.17	12	ATP synthase alpha/beta family, beta-barrel domain
Dus	PF01207.12	12	Metallo-beta-lactamase superfamily
V-SNARE_C	PF12352.3	12	Demethylmenaquinone methyltransferase
Aminotran_4	PF01063.14	12	Bacterial extracellular solute-binding proteins, family 3
DUF1218	PF06749.7	12	KNOX1 domain
PCRF	PF03462.13	12	DNA photolyase
Longin	PF13774.1	12	Protein of unknown function (DUF3675)
DUF676	PF05057.9	12	Ribosomal protein L23
Synaptobrevin	PF00957.16	12	CobW/HypB/UreG, nucleotide-binding domain
MOZART1	PF12554.3	12	CS domain
Radical_SAM	PF04055.16	12	Pre-SET motif
CN_hydrolase	PF00795.17	12	A20-like zinc finger
ArsA_ATPase	PF02374.10	12	Frigida-like protein
5_nucleotid	PF05761.9	12	Nuclear transport factor 2 (NTF2) domain
tRNA-synt_His	PF13393.1	12	Biotin-requiring enzyme
Surp	PF01805.15	12	Dihydrouridine synthase (Dus)
TLD	PF07534.11	12	Snare region anchored in the vesicle membrane C-terminus
A_deaminase	PF00962.17	12	Aminotransferase class IV
Ald_Xan_dh_C2	PF02738.13	12	Protein of unknown function (DUF1218)
FERM_M	PF00373.13	12	PCRF domain
Acetyltransf_11	PF13720.1	12	Regulated-SNARE-like domain
PAPS_reduct	PF01507.14	12	Putative serine esterase (DUF676)
DUF4218	PF13960.1	12	Synaptobrevin
Ribosomal_S3Ae	PF01015.13	12	Mitotic-spindle organizing gamma-tubulin ring associated
GMC_oxred_N	PF00732.14	12	HD domain
Ribosomal_L3	PF00297.17	12	Radical SAM superfamily
XS	PF03468.9	12	Carbon-nitrogen hydrolase
APS_kinase	PF01583.15	12	Anion-transporting ATPase
Malectin	PF11721.3	12	4Fe-4S single cluster domain
Glu_synthase	PF01645.12	12	5' nucleotidase family
Str_synth	PF03088.11	12	Histidyl-tRNA synthetase
Trypsin_2	PF13365.1	12	Surp module
CP12	PF02672.10	12	TLD
Aldose_epim	PF01263.15	12	Adenosine/AMP deaminase
PLDc	PF00614.17	12	Molybdopterin-binding domain of aldehyde dehydrogenase
DUF740	PF05340.7	12	FERM central domain
SNARE_assoc	PF09335.6	12	Udp N-acetylglucosamine O-acyltransferase; Domain 2
PEPcase	PF00311.12	11	Retroviral aspartyl protease
Ribosomal_L16	PF00252.13	11	Phosphoadenosine phosphosulfate reductase family
SAP	PF02037.22	11	Domain of unknown function (DUF4218)
Ribosomal_S2	PF00318.15	11	Ribosomal S3Ae family
Zein-binding	PF04576.10	11	Ribosomal protein L3
Cys_Met_Meta_PP	PF01053.15	11	XS domain
MBD	PF01429.14	11	Adenylylsulphate kinase
ELMO_CED12	PF04727.8	11	Di-glucose binding within endoplasmic reticulum
BRO1	PF03097.13	11	Conserved region in glutamate synthase
EFG_C	PF00679.19	11	Strictosidine synthase
DUF3444	PF11926.3	11	Trypsin-like peptidase domain
RNA_pol_Rpb1_1	PF04997.7	11	CP12 domain
DUF3339	PF11820.3	11	Aldose 1-epimerase
Oxidored_q1	PF00361.15	11	Phospholipase D Active site motif
Ribosomal_L23eN	PF03939.8	11	Protein of unknown function (DUF740)
Ribosomal_S7	PF00177.16	11	SNARE associated Golgi protein
Myosin_HC-like	PF07058.6	11	Phosphoenolpyruvate carboxylase
DUF3403	PF11883.3	11	Ribosomal protein L16p/L10e
DUF1336	PF07059.7	11	SAP domain
DUF1785	PF08699.5	11	Ribosomal protein S2
Lysine_decarbox	PF03641.9	11	Zein-binding
RNA_pol_Rpb2_6	PF00562.23	11	Cys/Met metabolism PLP-dependent enzyme
ERCC4	PF02732.10	11	Methyl-CpG binding domain
B56	PF01603.15	11	ELMO/CED-12 family
DUF827	PF05701.6	11	BRO1-like domain
Porin_3	PF01459.17	11	Elongation factor G C-terminus
Linker_histone	PF00538.14	11	Domain of unknown function (DUF3444)
Oxidored_FMN	PF00724.15	11	RNA polymerase Rpb1, domain 1
GPCR_chapero_1	PF11904.3	11	Protein of unknown function (DUF3339)
ketoacyl-synt	PF00109.21	11	NADH-Ubiquinone/plastoquinone (complex I), various chains
Amidohydro_1	PF01979.15	11	Ribosomal protein L23, N-terminal domain
GAF	PF01590.21	11	Ribosomal protein S7p/S5e
tRNA_anti	PF01336.20	11	Myosin II heavy chain-like
4HBT	PF03061.17	11	Domain of unknown function (DUF3403)
DUF677	PF05055.7	11	O-methyltransferase
Peptidase_A22B	PF04258.8	11	Protein of unknown function (DUF1336)
Dev_Cell_Death	PF10539.4	11	Domain of unknown function (DUF1785)
G6PD_C	PF02781.11	11	Possible lysine decarboxylase
DER1	PF04511.10	11	Prefoldin subunit
Thiolase_N	PF00108.18	11	RNA polymerase Rpb2, domain 6
Gal_Lectin	PF02140.13	11	ERCC4 domain
GFO_IDH_MocA	PF01408.17	11	Protein phosphatase 2A regulatory B subunit (B56 family)
Hydrolase_4	PF12146.3	11	Plant protein of unknown function (DUF827)
Lyase_1	PF00206.15	11	Eukaryotic porin
YTH	PF04146.10	11	linker histone H1 and H5 family
Sec1	PF00995.18	11	NADH:flavin oxidoreductase / NADH oxidase family
ABC2_membrane_3	PF12698.2	11	GPCR-chaperone
NAD_kinase	PF01513.16	11	Beta-ketoacyl synthase, N-terminal domain
Mur_ligase_M	PF08245.7	11	GAF domain
Peptidase_M16	PF00675.15	11	OB-fold nucleic acid binding domain
P34-Arc	PF04045.9	11	Thioesterase superfamily
Extensin_1	PF02095.10	11	Protein of unknown function (DUF677)
RVP_2	PF08284.6	11	Signal peptide peptidase
Gln-synt_C	PF00120.19	11	Development and cell death domain
HEAT_EZ	PF13513.1	11	Glucose-6-phosphate dehydrogenase, C-terminal domain
NAC	PF01849.13	11	Der1-like family
Pyr_redox_dim	PF02852.17	11	Thiolase, N-terminal domain
Bax1-I	PF01027.15	11	Galactose binding lectin domain
DUF3474	PF11960.3	11	Oxidoreductase family, NAD-binding Rossmann fold
Terpene_synth	PF01397.16	11	Putative lysophospholipase
Lactamase_B_2	PF12706.2	11	Lyase
Ribosomal_S11	PF00411.14	11	YT521-B-like domain
Dirigent	PF03018.9	11	Sec1 family
TB2_DP1_HVA22	PF03134.14	11	ABC-2 family transporter protein
COX1	PF00115.15	11	ATP-NAD kinase
Patatin	PF01734.17	11	Mur ligase middle domain
GYF	PF02213.11	11	Insulinase (Peptidase family M16)
HCO3_cotransp	PF00955.16	11	Arp2/3 complex, 34 kD subunit p34-Arc
Hydrolase_like2	PF13246.1	11	Extensin-like protein repeat
Kunitz_legume	PF00197.13	10	Glutamine synthetase, catalytic domain
Ribosomal_L12	PF00542.14	10	HEAT-like repeat
ATP-synt	PF00231.14	10	NAC domain
PRONE	PF03759.8	10	Pyridine nucleotide-disulphide oxidoreductase, dimerisation domain
Auxin_repressed	PF05564.7	10	Inhibitor of apoptosis-promoting Bax1
XPG_I	PF00867.13	10	Domain of unknown function (DUF3474)
BRX_N	PF13713.1	10	Ferritin-like domain
PABP	PF00658.13	10	Terpene synthase, N-terminal domain
DUF702	PF05142.7	10	Ribosomal protein S11
DUF3475	PF11961.3	10	Dirigent-like protein
NAD_binding_6	PF08030.7	10	TB2/DP1, HVA22 family
DVL	PF08137.7	10	Cytochrome C and Quinol oxidase polypeptide I
DUF1645	PF07816.6	10	Patatin-like phospholipase
Proteasome_A_N	PF10584.4	10	GYF domain
Nucleotid_trans	PF03407.11	10	HCO3- transporter family
PAS	PF00989.19	10	Putative hydrolase of sodium-potassium ATPase alpha subunit
Choline_transpo	PF04515.7	10	Trypsin and protease inhibitor
PWWP	PF00855.12	10	Ribosomal protein L7/L12 C-terminal domain
Solute_trans_a	PF03619.11	10	ATP synthase
Glyco_hydro_38C	PF07748.8	10	PRONE (Plant-specific Rop nucleotide exchanger)
Plant_zn_clust	PF10533.4	10	Glutamine amidotransferase domain
Aminotran_3	PF00202.16	10	Dormancy/auxin associated protein
Ins134_P3_kin	PF05770.6	10	XPG I-region
NAP	PF00956.13	10	Transcription factor BRX N-terminal domain
PFK	PF00365.15	10	Poly-adenylate binding protein, unique domain
GRAM	PF02893.15	10	Domain of unknown function (DUF702)
DUF789	PF05623.7	10	Domain of unknown function (DUF3475)
dCMP_cyt_deam_1	PF00383.17	10	Ferric reductase NAD binding domain
EMP24_GP25L	PF01105.19	10	DVL family
Glyco_transf_29	PF00777.13	10	Protein of unknown function (DUF1645)
Glyco_hydro_47	PF01532.15	10	Proteasome subunit A N-terminal signature
Cofilin_ADF	PF00241.15	10	Nucleotide-diphospho-sugar transferase
Yippee	PF03226.9	10	Plasma-membrane choline transporter
HECT	PF00632.20	10	PWWP domain
fn3	PF00041.16	10	Organic solute transporter Ostalpha
Got1	PF04178.7	10	Glycosyl hydrolases family 38 C-terminal domain
PTPLA	PF04387.9	10	Plant zinc cluster domain
zf-Tim10_DDP	PF02953.10	10	Aminotransferase class-III
zf-UBP	PF02148.14	10	Inositol 1, 3, 4-trisphosphate 5/6-kinase
AMPKBI	PF04739.10	10	Nucleosome assembly protein (NAP)
Polyketide_cyc2	PF10604.4	10	Phosphofructokinase
zf-C2H2	PF00096.21	10	GRAM domain
zf-H2C2_2	PF13465.1	10	Protein of unknown function (DUF789)
Glyco_hydro_14	PF01373.12	10	Cytidine and deoxycytidylate deaminase zinc-binding region
Cauli_VI	PF01693.11	10	emp24/gp25L/p24 family/GOLD
PRA1	PF03208.14	10	Glycosyltransferase family 29 (sialyltransferase)
tRNA-synt_1d	PF00750.14	10	Glycosyl hydrolase family 47
6PGD	PF00393.14	10	Cofilin/tropomyosin-type actin-binding protein
GED	PF02212.13	10	Yippee putative zinc-binding protein
CPSase_L_chain	PF00289.17	10	HECT-domain (ubiquitin-transferase)
Sigma70_r3	PF04539.11	10	Fibronectin type III domain
PQ-loop	PF04193.9	10	Got1/Sft2-like family
DUF2358	PF10184.4	10	Protein tyrosine phosphatase-like protein, PTPLA
bZIP_2	PF07716.10	10	Tim10/DDP family zinc finger
Peptidase_M1	PF01433.15	10	Zn-finger in ubiquitin-hydrolases and other protein
ShK	PF01549.19	10	5'-AMP-activated protein kinase beta subunit, interation domain
DUF89	PF01937.14	10	Zinc finger, C2H2 type
DUF3527	PF12043.3	10	Zinc-finger double domain
Neurochondrin	PF05536.6	10	Glycosyl hydrolase family 14
NTP_transf_2	PF01909.18	10	Caulimovirus viroplasmin
Mmp37	PF09139.6	10	PRA1 family protein
FAD-oxidase_C	PF02913.14	10	tRNA synthetases class I (R)
Mago_nashi	PF02792.9	10	6-phosphogluconate dehydrogenase, C-terminal domain
Glyco_transf_5	PF08323.6	10	Dynamin GTPase effector domain
TruB_N	PF01509.13	10	Carbamoyl-phosphate synthase L chain, N-terminal domain
PRAI	PF00697.17	10	Sigma-70 region 3
PEPCK_ATP	PF01293.15	10	PQ loop repeat
RNA_pol_Rpc4	PF05132.9	10	Uncharacterized conserved protein (DUF2358)
Anticodon_1	PF08264.8	10	Basic region leucine zipper
MIF4G	PF02854.14	10	Peptidase family M1
Anoctamin	PF04547.7	10	ShK domain-like
TRAUB	PF08164.7	10	Protein of unknown function DUF89
SpoIIE	PF07228.7	10	Domain of unknown function (DUF3527)
RRM_2	PF04059.7	10	Neurochondrin
NDK	PF00334.14	10	Nucleotidyltransferase domain
DUF688	PF05097.7	10	Mitochondrial matrix Mmp37
Sec63	PF02889.11	10	FAD linked oxidases, C-terminal domain
RNA_pol_Rpb1_5	PF04998.12	10	Mago nashi protein
DUF566	PF04484.7	10	Starch synthase catalytic domain
Catalase	PF00199.14	10	TruB family pseudouridylate synthase (N terminal domain)
Granulin	PF00396.13	10	N-(5'phosphoribosyl)anthranilate (PRA) isomerase
Sigma70_r2	PF04542.9	10	Phosphoenolpyruvate carboxykinase
POX	PF07526.6	10	RNA polymerase III RPC4
CAP	PF00188.21	10	Anticodon-binding domain of tRNA
Ribosomal_S8e	PF01201.17	10	MIF4G domain
zf-XS	PF03470.9	10	Calcium-activated chloride channel
Peptidase_C14	PF00656.17	10	Apoptosis-antagonizing transcription factor, C-terminal
SAM_decarbox	PF01536.11	9	Stage II sporulation protein E (SpoIIE)
Cpn10	PF00166.16	9	RNA recognition motif 2
TrkH	PF02386.11	9	Nucleoside diphosphate kinase
PUA	PF01472.15	9	Protein of unknown function (DUF688)
Dynein_light	PF01221.13	9	Sec63 Brl domain
PDR_assoc	PF08370.6	9	RNA polymerase Rpb1, domain 5
PBD	PF00786.23	9	Family of unknown function (DUF566)
Asparaginase_2	PF01112.13	9	Catalase
ChaC	PF04752.7	9	Granulin
AIG1	PF04548.11	9	Sigma-70 region 2
60KD_IMP	PF02096.15	9	Associated with HOX
Nramp	PF01566.13	9	Cysteine-rich secretory protein family
zf-MYND	PF01753.13	9	Ribosomal protein S8e
Glyco_hydro_20	PF00728.17	9	XS zinc finger domain
RNase_T	PF00929.19	9	Aspartyl protease
Sec23_helical	PF04815.10	9	Caspase domain
1-cysPrx_C	PF10417.4	9	Adenosylmethionine decarboxylase
DUF630	PF04783.7	9	Chaperonin 10 Kd subunit
SAGA-Tad1	PF12767.2	9	Cation transport protein
ELFV_dehydrog_N	PF02812.13	9	PUA domain
MS_channel	PF00924.13	9	Dynein light chain type 1
DUF639	PF04842.7	9	Plant PDR ABC transporter associated
Sod_Fe_C	PF02777.13	9	P21-Rho-binding domain
CorA	PF01544.13	9	Asparaginase
Cyclin	PF08613.6	9	ChaC-like protein
A_thal_3526	PF09713.5	9	AIG1 family
Skp1_POZ	PF03931.10	9	60Kd inner membrane protein
DEK_C	PF08766.6	9	Natural resistance-associated macrophage protein
SBF	PF01758.11	9	MYND finger
PTCB-BRCT	PF12738.2	9	Glycosyl hydrolase family 20, catalytic domain
Spc97_Spc98	PF04130.8	9	Exonuclease
Glyco_hydro_31	PF01055.21	9	Sec23/Sec24 helical domain
Nuc_sug_transp	PF04142.10	9	C-terminal domain of 1-Cys peroxiredoxin
DUF573	PF04504.9	9	Protein of unknown function (DUF630)
Pkinase_C	PF00433.19	9	Transcriptional regulator of RNA polII, SAGA, subunit
IU_nuc_hydro	PF01156.14	9	Glu/Leu/Phe/Val dehydrogenase, dimerisation domain
DUF1675	PF07897.6	9	Mechanosensitive ion channel
Guanylate_kin	PF00625.16	9	Helix-hairpin-helix motif
DUF1997	PF09366.5	9	Plant protein of unknown function (DUF639)
5_3_exonuc_N	PF02739.11	9	Iron/manganese superoxide dismutases, C-terminal domain
ENT	PF03735.9	9	CorA-like Mg2+ transporter protein
HIT	PF01230.18	9	Cyclin
EDR1	PF14381.1	9	Plant protein 1589 of unknown function (A_thal_3526)
DIM1	PF02966.11	9	Skp1 family, tetramerisation domain
Profilin	PF00235.14	9	DEK C terminal domain
CBM_4_9	PF02018.12	9	Sodium Bile acid symporter family
Glycos_transf_4	PF00953.16	9	twin BRCT domain
Sigma70_r4	PF04545.11	9	Spc97 / Spc98 family
HlyIII	PF03006.15	9	Glycosyl hydrolases family 31
tRNA_SAD	PF07973.9	9	Nucleotide-sugar transporter
zf-C2H2_jaz	PF12171.3	9	Protein of unknown function, DUF573
Sec23_trunk	PF04811.10	9	Protein kinase C terminal domain
FoP_duplication	PF13865.1	9	Inosine-uridine preferring nucleoside hydrolase
DUF1012	PF06241.7	9	Protein of unknown function (DUF1675)
Peptidase_S24	PF00717.18	9	von Willebrand factor type A domain
TraB	PF01963.12	9	Guanylate kinase
DUF872	PF05915.7	9	Protein of unknown function (DUF1997)
Sec7_N	PF12783.2	9	5'-3' exonuclease, N-terminal resolvase-like domain
VHS	PF00790.14	9	ENT domain
GAT	PF03127.9	9	HIT domain
Pex2_Pex12	PF04757.9	9	Ethylene-responsive protein kinase Le-CTR1
CLTH	PF10607.4	9	Mitosis protein DIM1
FAD_binding_7	PF03441.9	9	Profilin
Met_10	PF02475.11	9	Carbohydrate binding domain
ECH_C	PF13766.1	9	Toprim domain
PaO	PF08417.7	9	Glycosyl transferase family 4
SAPS	PF04499.10	9	Sigma-70, region 4
GHMP_kinases_C	PF08544.8	9	Haemolysin-III related
FSH1	PF03959.8	9	Threonyl and Alanyl tRNA synthetase second additional domain
SRP54	PF00448.17	9	Zinc-finger double-stranded RNA-binding
Glucosamine_iso	PF01182.15	9	Sec23/Sec24 trunk domain
Arv1	PF04161.8	9	C-terminal duplication domain of Friend of PRMT1
Glyco_trans_4_4	PF13579.1	9	Protein of unknown function (DUF1012)
Dala_Dala_lig_N	PF01820.16	9	Peptidase S24-like
LETM1	PF07766.8	9	TraB family
DUF3755	PF12579.3	9	Eukaryotic protein of unknown function (DUF872)
Alliinase_C	PF04864.8	9	Guanine nucleotide exchange factor in Golgi transport N-terminal
NIR_SIR	PF01077.17	9	VHS domain
NIR_SIR_ferr	PF03460.12	9	GAT domain
PH_2	PF08458.5	9	Pex2 / Pex12 amino terminal region
Malic_M	PF03949.10	9	CTLH/CRA C-terminal to LisH motif domain
malic	PF00390.14	9	FAD binding domain of DNA photolyase
PBP	PF01161.15	9	Met-10+ like-protein
DUF620	PF04788.7	9	2-enoyl-CoA Hydratase C-terminal region
Ribosomal_L31e	PF01198.14	9	Pheophorbide a oxygenase
Ribosomal_L11	PF00298.14	9	SIT4 phosphatase-associated protein
GSHPx	PF00255.14	9	GHMP kinases C terminal
GVQW	PF13900.1	9	Serine hydrolase (FSH1)
Dehydrin	PF00257.14	9	SRP54-type protein, GTPase domain
WPP	PF13943.1	9	Glucosamine-6-phosphate isomerases/6-phosphogluconolactonase
Chal_sti_synt_C	PF02797.10	9	Arv1-like family
DUF3633	PF12315.3	9	Glycosyl transferase 4-like domain
SWIRM	PF04433.12	9	D-ala D-ala ligase N-terminus
Ribosomal_S24e	PF01282.14	9	LETM1-like protein
Ribosomal_L22	PF00237.14	9	Protein of unknown function (DUF3755)
PPO1_KFDV	PF12143.3	8	Allinase
eIF-5a	PF01287.15	8	Nitrite and sulphite reductase 4Fe-4S domain
DUF599	PF04654.7	8	Nitrite/Sulfite reductase ferredoxin-like half domain
XPG_N	PF00752.12	8	Plant pleckstrin homology-like region
FAD_binding_6	PF00970.19	8	Malic enzyme, NAD binding domain
TPP_enzyme_N	PF02776.13	8	Malic enzyme, N-terminal domain
SUI1	PF01253.17	8	Phosphatidylethanolamine-binding protein
Intron_maturas2	PF01348.16	8	Protein of unknown function (DUF620)
Ribosomal_S19e	PF01090.14	8	Ribosomal protein L31e
DUF3490	PF11995.3	8	Ribosomal protein L11, RNA binding domain
Transposase_23	PF03017.9	8	Glutathione peroxidase
SpoU_methylase	PF00588.14	8	Putative binding domain
DUF4308	PF14159.1	8	Dehydrin
FMN_red	PF03358.10	8	WPP domain
Carboxyl_trans	PF01039.17	8	Chalcone and stilbene synthases, C-terminal domain
DUF295	PF03478.13	8	Myosin tail
APH	PF01636.18	8	Protein of unknown function (DUF3633)
DUF3511	PF12023.3	8	SWIRM domain
Helicase_C_2	PF13307.1	8	Ribosomal protein S24e
TRM	PF02005.11	8	Ribosomal protein L22p/L17e
ALMT	PF11744.3	8	Protein of unknown function (DUF_B2219)
Endosulfine	PF04667.12	8	Eukaryotic elongation factor 5A hypusine, DNA-binding OB fold
BSD	PF03909.12	8	Protein of unknown function, DUF599
DUF21	PF01595.15	8	XPG N-terminal domain
Cupin_8	PF13621.1	8	Oxidoreductase FAD-binding domain
RNA_pol_Rpb1_3	PF04983.13	8	Thiamine pyrophosphate enzyme, N-terminal TPP binding domain
FMN_dh	PF01070.13	8	Translation initiation factor SUI1
Ferric_reduct	PF01794.14	8	Type II intron maturase
Skp1	PF01466.14	8	Ribosomal protein S19e
PsbQ	PF05757.6	8	Domain of unknown function (DUF3490)
TF_Zn_Ribbon	PF08271.7	8	TNP1/EN/SPM transposase
DUF822	PF05687.8	8	SpoU rRNA Methylase family
MttA_Hcf106	PF02416.11	8	Domain of unknown function (DUF4308)
Arg_tRNA_synt_N	PF03485.11	8	NADPH-dependent FMN reductase
DUF3774	PF12609.3	8	Carboxyl transferase domain
FTCD_N	PF07837.7	8	Protein of unknown function (DUF295)
gag-asp_proteas	PF13975.1	8	Phosphotransferase enzyme family
SATase_N	PF06426.9	8	Domain of unknown function (DUF3511)
Sas10_Utp3	PF04000.10	8	Helicase C-terminal domain
FKS1_dom1	PF14288.1	8	N2,N2-dimethylguanosine tRNA methyltransferase
tRNA-synt_1b	PF00579.20	8	Aluminium activated malate transporter
DUF1624	PF07786.7	8	cAMP-regulated phosphoprotein/endosulfine conserved region
G6PD_N	PF00479.17	8	BSD domain
DUF179	PF02622.10	8	Domain of unknown function DUF21
DUF1771	PF08590.5	8	Cupin-like domain
THF_DHG_CYH_C	PF02882.14	8	RNA polymerase Rpb1, domain 3
ABC_membrane_2	PF06472.10	8	FMN-dependent dehydrogenase
Peptidase_M18	PF02127.10	8	Ferric reductase like transmembrane component
F-actin_cap_A	PF01267.12	8	Skp1 family, dimerisation domain
ACOX	PF01756.14	8	Oxygen evolving enhancer protein 3 (PsbQ)
DUF1685	PF07939.6	8	TFIIB zinc-binding
Yip1	PF04893.12	8	Plant protein of unknown function (DUF822)
UPF0114	PF03350.11	8	mttA/Hcf106 family
Peptidase_S49	PF01343.13	8	Arginyl tRNA synthetase N terminal domain
zf-C2H2_2	PF12756.2	8	Wound-induced protein
Fer4_15	PF13459.1	8	Formiminotransferase domain, N-terminal subdomain
PAP_central	PF04928.12	8	gag-polyprotein putative aspartyl protease
GFA	PF04828.9	8	Serine acetyltransferase, N-terminal
Pentapeptide	PF00805.17	8	Sas10/Utp3/C1D family
Peptidase_M14	PF00246.19	8	1,3-beta-glucan synthase subunit FKS1, domain-1
Pox_MCEL	PF03291.11	8	tRNA synthetases class I (W and Y)
DAGK_acc	PF00609.14	8	Protein of unknown function (DUF1624)
Oxidored_molyb	PF00174.14	8	Glucose-6-phosphate dehydrogenase, NAD binding domain
Rubis-subs-bind	PF09273.6	8	Uncharacterized ACR, COG1678
ING	PF12998.2	8	Domain of unknown function (DUF1771)
zf-HC5HC2H_2	PF13832.1	8	Tetrahydrofolate dehydrogenase/cyclohydrolase, NAD(P)-binding domain
Bac_surface_Ag	PF01103.18	8	ABC transporter transmembrane region 2
VHP	PF02209.14	8	Aminopeptidase I zinc metalloprotease (M18)
Peptidase_M3	PF01432.15	8	F-actin capping protein alpha subunit
DUF3406	PF11886.3	8	Acyl-CoA oxidase
MMS1_N	PF10433.4	8	Protein of unknown function (DUF1685)
NABP	PF07990.7	8	Yip1 domain
Guanylate_cyc_2	PF09778.4	8	Pyridoxamine 5'-phosphate oxidase
TFIIE_alpha	PF02002.12	8	Uncharacterized protein family, UPF0114
D123	PF07065.9	8	Peptidase family S49
CRM1_C	PF08767.6	8	C2H2 type zinc-finger (2 copies)
CRCB	PF02537.10	8	Poly(A) polymerase central domain
Tyr_Deacylase	PF02580.11	8	Glutathione-dependent formaldehyde-activating enzyme
PG_binding_1	PF01471.13	8	Pentapeptide repeats (8 copies)
Ribosomal_S9	PF00380.14	8	Zinc carboxypeptidase
C1_3	PF07649.7	8	mRNA capping enzyme
Glyco_hydro_18	PF00704.23	8	Diacylglycerol kinase accessory domain
Ribosomal_L19e	PF01280.15	8	Oxidoreductase molybdopterin binding domain
Ribosomal_S4	PF00163.14	8	Rubisco LSMT substrate-binding
IPPT	PF01715.12	8	Inhibitor of growth proteins N-terminal histone-binding
Ribosomal_L5_C	PF00673.16	8	PHD-zinc-finger like domain
DUF563	PF04577.9	8	Surface antigen
Elf1	PF05129.8	8	Villin headpiece domain
Ferritin	PF00210.19	8	Peptidase family M3
Asp_protease_2	PF13650.1	8	Domain of unknown function (DUF3406)
IATP	PF04568.7	8	Mono-functional DNA-alkylating methyl methanesulfonate N-term
Ribosomal_L5	PF00281.14	8	Nucleic acid binding protein NABP
Glyco_hydro_38	PF01074.17	8	Guanylylate cyclase
DUF1677	PF07911.8	8	TFIIE alpha subunit
FmdA_AmdA	PF03069.10	8	EF hand associated
Gln-synt_N	PF03951.14	8	D123
Cu_amine_oxid	PF01179.15	8	CRM1 C terminal
Ribosomal_S10	PF00338.17	8	CrcB-like protein
Glyco_hydro_10	PF00331.15	8	D-Tyr-tRNA(Tyr) deacylase
Ribosomal_L13	PF00572.13	7	Putative peptidoglycan binding domain
Xpo1	PF08389.7	7	Ribosomal protein S9/S16
Ribosomal_S21	PF01165.15	7	C1-like domain
Ribosomal_S5_C	PF03719.10	7	Glycosyl hydrolases family 18
DUF3354	PF11834.3	7	Ribosomal protein L19e
DJ-1_PfpI	PF01965.19	7	Ribosomal protein S4/S9 N-terminal domain
Ribosomal_S13	PF00416.17	7	IPP transferase
FAD_binding_8	PF08022.7	7	ribosomal L5P family C-terminus
CXC	PF03638.10	7	Protein of unknown function (DUF563)
Peptidase_C13	PF01650.13	7	Transcription elongation factor Elf1 like
GCV_T	PF01571.16	7	Mitochondrial ATPase inhibitor, IATP
Ribosomal_L24e	PF01246.15	7	Ribosomal protein L5
Phosphoesterase	PF04185.9	7	Glycosyl hydrolases family 38 N-terminal domain
EFG_IV	PF03764.13	7	Protein of unknown function (DUF1677)
DUF3049	PF11250.3	7	Acetamidase/Formamidase family
Cystatin	PF00031.16	7	Glutamine synthetase, beta-Grasp domain
NT-C2	PF10358.4	7	Copper amine oxidase, enzyme domain
DIL	PF01843.14	7	Ribosomal protein S10p/S20e
NAD_binding_5	PF07994.7	7	Glycosyl hydrolase family 10
FPN1	PF06963.7	7	Ribosomal protein L13
Metallothio_2	PF01439.13	7	Exportin 1-like protein
IF-2B	PF01008.12	7	Ribosomal protein S21
Ribonuc_red_lgC	PF02867.10	7	Ribosomal protein S5, C-terminal domain
Glyco_hydro_32N	PF00251.15	7	Domain of unknown function (DUF3354)
ELFV_dehydrog	PF00208.16	7	DJ-1/PfpI family
DUF212	PF02681.9	7	Ribosomal protein S13/S18
Ribul_P_3_epim	PF00834.14	7	FAD-binding domain
Chitin_bind_1	PF00187.14	7	Tesmin/TSO1-like CXC domain
Acyl-CoA_dh_M	PF02770.14	7	Peptidase C13 family
Pmp3	PF01679.12	7	Aminomethyltransferase folate-binding domain
Sld5	PF05916.6	7	Ribosomal protein L24e
Acyl-ACP_TE	PF01643.12	7	Phosphoesterase family
Evr1_Alr	PF04777.8	7	Elongation factor G, domain IV
Sod_Fe_N	PF00081.17	7	Protein of unknown function (DUF3049)
UvrD-helicase	PF00580.16	7	Cystatin domain
Peptidase_S26	PF10502.4	7	N-terminal C2 in EEIG1 and EHBP1 proteins
PHF5	PF03660.9	7	DIL domain
Sulfotransfer_1	PF00685.22	7	Ferroportin1 (FPN1)
DNA_pol_B_exo1	PF03104.14	7	Metallothionein
Di19	PF05605.7	7	Initiation factor 2 subunit family
Catalase-rel	PF06628.7	7	Ribonucleotide reductase, barrel domain
Phytochelatin	PF05023.9	7	Glycosyl hydrolases family 32 N-terminal domain
UBACT	PF02134.16	7	Glutamate/Leucine/Phenylalanine/Valine dehydrogenase
OST-HTH	PF12872.2	7	Divergent PAP2 family
Methyltransf_15	PF09445.5	7	Ribulose-phosphate 3 epimerase family
Peptidase_S41	PF03572.13	7	Chitin recognition protein
DUF1399	PF07173.7	7	Acyl-CoA dehydrogenase, middle domain
PEX11	PF05648.9	7	Proteolipid membrane potential modulator
RmlD_sub_bind	PF04321.12	7	GINS complex protein
Sec23_BS	PF08033.7	7	Acyl-ACP thioesterase
Pro_CA	PF00484.14	7	Erv1 / Alr family
NifU	PF01106.12	7	Iron/manganese superoxide dismutases, alpha-hairpin domain
Ketoacyl-synt_C	PF02801.17	7	UvrD/REP helicase N-terminal domain
DUF1664	PF07889.7	7	Signal peptidase, peptidase S26
TRAPP	PF04051.11	7	PHF5-like protein
Sod_Cu	PF00080.15	7	Sulfotransferase domain
RGP	PF03214.8	7	DNA polymerase family B, exonuclease domain
SAP30_Sin3_bdg	PF13867.1	7	Drought induced 19 protein (Di19)
Glyco_transf_22	PF03901.12	7	Catalase-related immune-responsive
Ribosomal_L11_N	PF03946.9	7	Phytochelatin synthase
Hexokinase_1	PF00349.16	7	Repeat in ubiquitin-activating (UBA) protein
Tmemb_14	PF03647.8	7	OST-HTH/LOTUS domain
Pept_tRNA_hydro	PF01195.14	7	RNA cap guanine-N2 methyltransferase
RWP-RK	PF02042.10	7	Peptidase family S41
Syntaxin	PF00804.20	7	Protein of unknown function (DUF1399)
DUF4217	PF13959.1	7	Peroxisomal biogenesis factor 11 (PEX11)
TFIIS_M	PF07500.9	7	RmlD substrate binding domain
Glyoxalase_2	PF12681.2	7	Sec23/Sec24 beta-sandwich domain
SHS2_Rpb7-N	PF03876.12	7	Carbonic anhydrase
Syntaxin-6_N	PF09177.6	7	NifU-like domain
DLH	PF01738.13	7	Beta-ketoacyl synthase, C-terminal domain
ProRS-C_1	PF09180.6	7	Protein of unknown function (DUF1664)
BAR	PF03114.13	7	Transport protein particle (TRAPP) component
M20_dimer	PF07687.9	7	Copper/zinc superoxide dismutase (SODC)
zf-Sec23_Sec24	PF04810.10	7	Reversibly glycosylated polypeptide
eIF2A	PF08662.6	7	Sin3 binding region of histone deacetylase complex subunit SAP30
Sedlin_N	PF04628.8	7	Alg9-like mannosyltransferase family
Mod_r	PF07200.8	7	Ribosomal protein L11, N-terminal domain
DUF4050	PF13259.1	7	Transmembrane proteins 14C
Nse4	PF08743.5	7	Peptidyl-tRNA hydrolase
CIA30	PF08547.7	7	RWP-RK domain
TK	PF00265.13	7	Syntaxin
NTPase_1	PF03266.10	7	Domain of unknown function (DUF4217)
Peptidase_M48	PF01435.13	7	Transcription factor S-II (TFIIS), central domain
Complex1_49kDa	PF00346.14	7	Glyoxalase-like domain
DNA_pol_A	PF00476.15	7	Transglutaminase-like superfamily
LANC_like	PF05147.8	7	SHS2 domain found in N terminus of Rpb7p/Rpc25p/MJ0397
CK_II_beta	PF01214.13	7	Syntaxin 6, N-terminal
DUF3456	PF11938.3	7	Dienelactone hydrolase family
Methyltransf_4	PF02390.12	7	Prolyl-tRNA synthetase, C-terminal
DUF1446	PF07287.6	7	BAR domain
COBRA	PF04833.10	7	Peptidase dimerisation domain
AOX	PF01786.12	7	Sec23/Sec24 zinc finger
Glu_syn_central	PF04898.9	7	Eukaryotic translation initiation factor eIF2A
Pcc1	PF09341.5	7	Sedlin, N-terminal conserved region
TatD_DNase	PF01026.16	7	Modifier of rudimentary (Mod(r)) protein
Sybindin	PF04099.7	7	Protein of unknown function (DUF4050)
His_biosynth	PF00977.16	7	Nse4
His_Phos_2	PF00328.17	7	Complex I intermediate-associated protein 30 (CIA30)
NAGLU_C	PF12972.2	7	Thymidine kinase
Glyco_hydro_79n	PF03662.9	7	NTPase
Ribosomal_S30AE	PF02482.14	7	Peptidase family M48
Chorismate_bind	PF00425.13	7	Respiratory-chain NADH dehydrogenase, 49 Kd subunit
Pantoate_ligase	PF02569.10	7	DNA polymerase family A
Malate_synthase	PF01274.17	7	Lanthionine synthetase C-like protein
Mpp10	PF04006.7	7	Casein kinase II regulatory subunit
FERM_N	PF09379.5	7	TLR4 regulator and MIR-interacting MSAP
DUF1253	PF06862.7	7	Putative methyltransferase
HMGL-like	PF00682.14	7	Protein of unknown function (DUF1446)
COX15-CtaA	PF02628.10	7	COBRA-like protein
Pam16	PF03656.8	7	Alternative oxidase
DUF1084	PF06454.6	7	Glutamate synthase central domain
ACBP	PF00887.14	7	Transcription factor Pcc1
TIM	PF00121.13	7	TatD related DNase
Serinc	PF03348.10	7	Sybindin-like family
C4dic_mal_tran	PF03595.12	7	Histidine biosynthesis protein
Ribosomal_L15e	PF00827.12	7	Histidine phosphatase superfamily (branch 2)
TPP_enzyme_M	PF00205.17	7	Alpha-N-acetylglucosaminidase (NAGLU) C-terminal domain
Ribosomal_S17	PF00366.15	7	Glycosyl hydrolase family 79, N-terminal domain
Ribosomal_L39	PF00832.15	7	Sigma 54 modulation protein / S30EA ribosomal protein
KIP1	PF07765.7	7	chorismate binding enzyme
Ribosomal_S14	PF00253.16	7	Pantoate-beta-alanine ligase
Ammonium_transp	PF00909.16	7	Malate synthase
YABBY	PF04690.8	7	Mpp10 protein
Phosphodiest	PF01663.17	7	FERM N-terminal domain
Ribosomal_L10	PF00466.15	7	Protein of unknown function (DUF1253)
URO-D	PF01208.12	7	HMGL-like
Ribosomal_S27e	PF01667.12	7	Cytochrome oxidase assembly protein
Ribosomal_L38e	PF01781.13	7	Pam16
Transketolase_N	PF00456.16	6	Protein of unknown function (DUF1084)
VARLMGL	PF14383.1	6	Acyl CoA binding protein
Peptidase_S9_N	PF02897.10	6	Triosephosphate isomerase
SelR	PF01641.13	6	Serine incorporator (Serinc)
DOG1	PF14144.1	6	C4-dicarboxylate transporter/malic acid transport protein
DUF825	PF05695.7	6	Ribosomal L15
PsbY	PF06298.6	6	Thiamine pyrophosphate enzyme, central domain
H_PPase	PF03030.11	6	Ribosomal protein S17
Myosin_tail_1	PF01576.14	6	Ribosomal L39 protein
Ribosomal_L28	PF00830.14	6	KIP1-like protein
Cytokin-bind	PF09265.5	6	Ribosomal protein S14p/S29e
Glyco_transf_90	PF05686.7	6	Ammonium Transporter Family
GLTP	PF08718.6	6	YABBY protein
MutS_III	PF05192.13	6	Type I phosphodiesterase / nucleotide pyrophosphatase
FMO-like	PF00743.14	6	Ribosomal protein L10
ResIII	PF04851.10	6	Uroporphyrinogen decarboxylase (URO-D)
JmjN	PF02375.12	6	Ribosomal protein S27
S6PP	PF05116.8	6	Ribosomal L38e protein family
Ribosomal_L2_C	PF03947.13	6	Transketolase, thiamine diphosphate binding domain
ENOD93	PF03386.9	6	DUF761-associated sequence motif
FYRC	PF05965.9	6	Prolyl oligopeptidase, N-terminal beta-propeller domain
Glyco_hydro_32C	PF08244.7	6	SelR domain
Ribosomal_S5	PF00333.15	6	Seed dormancy control
PAR1	PF06521.6	6	Plant protein of unknown function (DUF825)
Ribosomal_S19	PF00203.16	6	Photosystem II protein Y (PsbY)
GDI	PF00996.13	6	Inorganic H+ pyrophosphatase
Ribosomal_S3_C	PF00189.15	6	Ribosomal L28 family
Cupin_3	PF05899.7	6	Cytokinin dehydrogenase 1, FAD and cytokinin binding
Prenyltransf	PF01255.14	6	Glycosyl transferase family 90
Ribosomal_L4	PF00573.17	6	Glycolipid transfer protein (GLTP)
PDT	PF00800.13	6	MutS domain III
UDPGP	PF01704.13	6	Flavin-binding monooxygenase-like
EXS	PF03124.9	6	Type III restriction enzyme, res subunit
CDP-OH_P_transf	PF01066.16	6	jmjN domain
Ank_5	PF13857.1	6	Sucrose-6F-phosphate phosphohydrolase
GUB_WAK_bind	PF13947.1	6	Ribosomal Proteins L2, C-terminal domain
Epimerase_Csub	PF13950.1	6	Early nodulin 93 ENOD93 protein
Bap31	PF05529.7	6	F/Y rich C-terminus
Formyl_trans_N	PF00551.14	6	Glycosyl hydrolases family 32 C terminal
DUF3133	PF11331.3	6	Ribosomal protein S5, N-terminal domain
Nucleoporin_N	PF08801.6	6	PAR1 protein
UvrD_C	PF13361.1	6	Ribosomal protein S19
Gal-bind_lectin	PF00337.17	6	GDP dissociation inhibitor
BPL_LplA_LipB	PF03099.14	6	Ribosomal protein S3, C-terminal domain
Staygreen	PF12638.2	6	Protein of unknown function (DUF861)
3HCDH	PF00725.17	6	Putative undecaprenyl diphosphate synthase
IBB	PF01749.15	6	Ribosomal protein L4/L1 family
DUF3493	PF11998.3	6	Prephenate dehydratase
DNA_pol_E_B	PF04042.11	6	UTP--glucose-1-phosphate uridylyltransferase
EF1_GNE	PF00736.14	6	EXS family
SQS_PSY	PF00494.14	6	CDP-alcohol phosphatidyltransferase
RNA_pol_Rpb2_1	PF04563.10	6	Wall-associated receptor kinase galacturonan-binding
RNA_pol_Rpb2_2	PF04561.9	6	UDP-glucose 4-epimerase C-term subunit
RNA_pol_Rpb1_2	PF00623.15	6	B-cell receptor-associated protein 31-like
Alba	PF01918.16	6	Formyl transferase
DDT	PF02791.12	6	Protein of unknown function (DUF3133)
Sulfate_tra_GLY	PF13792.1	6	Nup133 N terminal like
DUF502	PF04367.8	6	UvrD-like helicase C-terminal domain
Steroid_dh	PF02544.11	6	Galactoside-binding lectin
Rep_fac_C	PF08542.6	6	Biotin/lipoate A/B protein ligase family
Alpha-amyl_C2	PF07821.7	6	Staygreen protein
AAA_assoc	PF14363.1	6	3-hydroxyacyl-CoA dehydrogenase, C-terminal domain
COX6B	PF02297.12	6	Importin beta binding domain
SSB	PF00436.20	6	Protein of unknown function (DUF3493)
Rad60-SLD	PF11976.3	6	DNA polymerase alpha/epsilon subunit B
XPC-binding	PF09280.6	6	EF-1 guanine nucleotide exchange domain
CG-1	PF03859.11	6	Squalene/phytoene synthase
Sec61_beta	PF03911.11	6	RNA polymerase beta subunit
Ribosomal_L14	PF00238.14	6	RNA polymerase Rpb2, domain 2
DUF3223	PF11523.3	6	RNA polymerase Rpb1, domain 2
GlutR_N	PF05201.10	6	Alba
DUF962	PF06127.6	6	DDT domain
HD-ZIP_N	PF04618.7	6	Sulfate transporter N-terminal domain with GLY motif
Enolase_N	PF03952.11	6	Protein of unknown function (DUF502)
SCAMP	PF04144.8	6	RNA polymerase Rpb3/Rpb11 dimerisation domain
SRP54_N	PF02881.14	6	3-oxo-5-alpha-steroid 4-dehydrogenase
BolA	PF01722.13	6	Replication factor C C-terminal domain
DALR_1	PF05746.10	6	Alpha-amylase C-terminal beta-sheet domain
LMWPc	PF01451.16	6	Domain associated at C-terminal with AAA
2-oxoacid_dh	PF00198.18	6	Cytochrome oxidase c subunit VIb
DP	PF08781.5	6	Single-strand binding protein family
Flavodoxin_1	PF00258.20	6	XPC-binding domain
LisH	PF08513.6	6	CG-1 domain
DUF59	PF01883.14	6	Sec61beta family
DUF1666	PF07891.7	6	Ribosomal protein L14p/L23e
bZIP_C	PF12498.3	6	Protein of unknown function (DUF3223)
Transglut_core	PF01841.14	6	Glutamyl-tRNAGlu reductase, N-terminal domain
Cornichon	PF03311.9	6	Protein of unknown function (DUF962)
Bowman-Birk_leg	PF00228.15	6	HD-ZIP protein N terminus
DUF3353	PF11833.3	6	Enolase, N-terminal domain
Glyco_transf_64	PF09258.5	6	SCAMP family
Ligase_CoA	PF00549.14	6	SRP54-type protein, helical bundle domain
DUF1423	PF07227.6	6	BolA-like protein
Phytochelatin_C	PF09328.5	6	DALR anticodon binding domain
TPP_enzyme_C	PF02775.16	6	DNA-binding domain
SPOC	PF07744.8	6	Low molecular weight phosphotyrosine protein phosphatase
MiAMP1	PF09117.5	6	2-oxoacid dehydrogenases acyltransferase (catalytic domain)
Thiolase_C	PF02803.13	6	Transcription factor DP
Glyco_tran_28_C	PF04101.11	6	Flavodoxin
XendoU	PF09412.5	6	LisH
PX	PF00787.19	6	Domain of unknown function DUF59
Peptidase_M28	PF04389.12	6	Protein of unknown function (DUF1666)
Na_sulph_symp	PF00939.14	6	Basic leucine-zipper C terminal
CBF	PF03914.12	6	Cornichon protein
TAFII28	PF04719.9	6	Bowman-Birk serine protease inhibitor family
CTP_transf_1	PF01148.15	6	Protein of unknown function (DUF3353)
MAM33	PF02330.11	6	Glycosyl transferase family 64 domain
DUF1296	PF06972.6	6	CoA-ligase
Ubie_methyltran	PF01209.13	6	Protein of unknown function (DUF1423)
PWI	PF01480.12	6	Domain of unknown function (DUF1984)
DUF829	PF05705.9	6	Thiamine pyrophosphate enzyme, C-terminal TPP binding domain
DUF1230	PF06799.6	6	SPOC domain
PGM_PMM_III	PF02880.11	6	MiAMP1
PGM_PMM_I	PF02878.11	6	Thiolase, C-terminal domain
Cse1	PF08506.5	6	Glycosyltransferase family 28 C-terminal domain
HCaRG	PF07258.9	6	Endoribonuclease XendoU
Phosphorylase	PF00343.15	6	PX domain
PAP_RNA-bind	PF04926.10	6	Peptidase family M28
Thioredoxin_6	PF13848.1	6	Sodium:sulfate symporter transmembrane region
GIDE	PF12483.3	6	CBF/Mak21 family
Choline_kinase	PF01633.15	6	hTAFII28-like protein conserved region
CHASE	PF03924.8	6	Cytidylyltransferase family
MR_MLE	PF01188.16	6	Mitochondrial glycoprotein
DUF3506	PF12014.3	6	Protein of unknown function (DUF1296)
Heme_oxygenase	PF01126.15	6	ubiE/COQ5 methyltransferase family
DUF1117	PF06547.7	6	PWI domain
Glyco_transf_92	PF01697.22	6	SnoaL-like domain
SufE	PF02657.10	6	Eukaryotic protein of unknown function (DUF829)
RNA_pol_Rpc34	PF05158.7	6	Protein of unknown function (DUF1230)
DUF1350	PF07082.6	6	Phosphoglucomutase/phosphomannomutase, alpha/beta/alpha domain III
Folate_carrier	PF01770.13	6	Phosphoglucomutase/phosphomannomutase, alpha/beta/alpha domain I
Mur_ligase	PF01225.20	6	Cse1
Trp_Tyr_perm	PF03222.8	6	HCaRG protein
RNA_pol_Rpb2_7	PF04560.15	6	Carbohydrate phosphorylase
CPSase_L_D2	PF02786.12	6	Poly(A) polymerase predicted RNA binding domain
WGG	PF10273.4	6	Thioredoxin-like domain
DUF863	PF05904.6	6	E3 Ubiquitin ligase
Cas1_AcylT	PF07779.7	6	Choline/ethanolamine kinase
eIF-5_eIF-2B	PF01873.12	6	CHASE domain
NAGLU	PF05089.7	6	Mandelate racemase / muconate lactonizing enzyme, C-terminal domain
Saccharop_dh	PF03435.13	6	Domain of unknown function (DUF3506)
Thr_dehydrat_C	PF00585.13	6	Heme oxygenase
Beta_elim_lyase	PF01212.16	6	Protein of unknown function (DUF1117)
Coq4	PF05019.8	6	Glycosyltransferase family 92
Utp11	PF03998.8	6	Fe-S metabolism associated domain
zf-HIT	PF04438.11	6	RNA polymerase Rpc34 subunit
Vma12	PF11712.3	6	Protein of unknown function (DUF1350)
FrhB_FdhB_N	PF04422.8	6	Reduced folate carrier
FrhB_FdhB_C	PF04432.8	6	Mur ligase family, catalytic domain
DUF4408	PF14364.1	6	Tryptophan/tyrosine permease family
TFIID_20kDa	PF03847.8	6	RNA polymerase Rpb2, domain 7
MOR2-PAG1_mid	PF14228.1	6	Carbamoyl-phosphate synthase L chain, ATP binding domain
TP_methylase	PF00590.15	6	Pre-rRNA-processing protein TSR2
DUF1680	PF07944.7	6	Plant protein of unknown function (DUF863)
rRNA_proc-arch	PF13234.1	6	10 TM Acyl Transferase domain found in Cas1p
Isy1	PF06246.7	6	Domain found in IF2B/IF5
NRDE	PF05742.7	6	Alpha-N-acetylglucosaminidase (NAGLU) tim-barrel domain
TIP120	PF08623.5	6	Saccharopine dehydrogenase
DUF1640	PF07798.6	6	C-terminal regulatory domain of Threonine dehydratase
Wax2_C	PF12076.3	6	Beta-eliminating lyase
RelA_SpoT	PF04607.12	6	Coenzyme Q (ubiquinone) biosynthesis protein Coq4
MEKHLA	PF08670.6	6	Prenyltransferase-like
AKAP7_NLS	PF10469.4	6	Utp11 protein
ETF_QO	PF05187.8	6	HIT zinc finger
NMO	PF03060.10	6	Endoplasmic reticulum-based factor for assembly of V-ATPase
TAF4	PF05236.9	6	Coenzyme F420 hydrogenase/dehydrogenase, beta subunit N-term
VDE	PF07137.6	6	Coenzyme F420 hydrogenase/dehydrogenase, beta subunit C terminus
Nucleopor_Nup85	PF07575.8	6	Domain of unknown function (DUF4408)
DUF2450	PF10475.4	6	Transcription initiation factor TFIID subunit A
CPSF_A	PF03178.10	6	Cell morphogenesis central region
Methyltransf_FA	PF12248.3	6	Tetrapyrrole (Corrin/Porphyrin) Methylases
XRN_N	PF03159.13	6	Putative glycosyl hydrolase of unknown function (DUF1680)
OST3_OST6	PF04756.8	6	rRNA-processing arch domain
DWNN	PF08783.6	6	Isy1-like splicing family
Ribosomal_S15	PF00312.17	6	NRDE protein
FBD	PF08387.5	6	TATA-binding protein interacting (TIP20)
SLT	PF01464.15	6	Protein of unknown function (DUF1640)
Vps52	PF04129.7	6	WAX2 C-terminal domain
Mur_ligase_C	PF02875.16	6	Region found in RelA / SpoT proteins
CbiX	PF01903.12	6	MEKHLA domain
DUF1365	PF07103.6	6	AKAP7 2'5' RNA ligase-like domain
XYPPX	PF02162.12	6	Electron transfer flavoprotein-ubiquinone oxidoreductase
SURNod19	PF07712.7	6	Nitronate monooxygenase
DNA_gyraseA_C	PF03989.8	6	Transcription initiation factor TFIID component TAF4 family
Fumble	PF03630.9	6	Violaxanthin de-epoxidase (VDE)
Kinase-PPPase	PF03618.9	6	Nup85 Nucleoporin
Asn_synthase	PF00733.16	6	Protein of unknown function N-terminal domain (DUF2450)
S10_plectin	PF03501.10	6	CPSF A subunit region
RNA_pol_Rpb1_4	PF05000.12	6	Farnesoic acid 0-methyl transferase
Ycf1	PF05758.7	6	XRN 5'-3' exonuclease N-terminus
NdhN	PF11909.3	6	OST3 / OST6 family
Mg-por_mtran_C	PF07109.6	6	DWNN domain
Ribosomal_L34e	PF01199.13	6	Ribosomal protein S15
Ribosomal_L29	PF00831.18	6	FBD
DUF604	PF04646.7	6	Transglycosylase SLT domain
LYTB	PF02401.13	6	Vps52 / Sac2 family
Transp_cyt_pur	PF02133.10	6	Mur ligase family, glutamate ligase domain
GrpE	PF01025.14	6	CbiX
Ribosomal_S17e	PF00833.13	6	Protein of unknown function (DUF1365)
Ribonuclease_T2	PF00445.13	6	XYPPX repeat (two copies)
Ribosomal_L14e	PF01929.12	6	Stress up-regulated Nod 19
Cytochrom_B_C	PF00032.12	6	DNA gyrase C-terminal domain, beta-propeller
Lipocalin_2	PF08212.7	6	Fumble
MIF	PF01187.13	5	Kinase/pyrophosphorylase
Ribosomal_L6e	PF01159.14	5	Asparagine synthase
Sec15	PF04091.7	5	Plectin/S10 domain
VIT1	PF01988.14	5	RNA polymerase Rpb1, domain 4
Allene_ox_cyc	PF06351.6	5	Ycf1
Peptidase_C26	PF07722.8	5	NADH-quinone oxidoreductase cyanobacterial subunit N
Myosin_N	PF02736.14	5	Magnesium-protoporphyrin IX methyltransferase C-terminus
MP	PF01107.13	5	Ribosomal protein L34e
Rib_5-P_isom_A	PF06026.9	5	Ribosomal L29 protein
NYN	PF01936.13	5	Acetohydroxy acid isomeroreductase, catalytic domain
DUF4033	PF13225.1	5	Protein of unknown function, DUF604
Chorein_N	PF12624.2	5	LytB protein
DUF241	PF03087.9	5	Permease for cytosine/purines, uracil, thiamine, allantoin
Globin	PF00042.17	5	GrpE
RALF	PF05498.6	5	Ribosomal S17
Ribosomal_S25	PF03297.10	5	Ribonuclease T2 family
Ribosomal_L37ae	PF01780.14	5	Ribosomal protein L14
FAT	PF02259.18	5	Cytochrome b(C-terminal)/b6/petD
GATase_6	PF13522.1	5	Lipocalin-like domain
Ribosomal_L37e	PF01907.14	5	Macrophage migration inhibitory factor (MIF)
PetM	PF08041.6	5	Ribosomal protein L6e
FYRN	PF05964.9	5	Exocyst complex subunit Sec15-like
Redoxin	PF08534.5	5	VIT family
GCV_T_C	PF08669.6	5	Allene oxide cyclase
Meth_synt_2	PF01717.13	5	Peptidase C26
DXP_synthase_N	PF13292.1	5	Myosin N-terminal SH3-like domain
Polysacc_synt_4	PF04669.8	5	Viral movement protein (MP)
GTP1_OBG	PF01018.17	5	Ribose 5-phosphate isomerase A (phosphoriboisomerase A)
Root_cap	PF06830.6	5	NYN domain
B12D	PF06522.6	5	Domain of unknown function (DUF4033)
PLD_C	PF12357.3	5	N-terminal region of Chorein, a TM vesicle-mediated sorter
RNA_pol_Rpb8	PF03870.10	5	Arabidopsis protein of unknown function
Fn3-like	PF14310.1	5	Globin
PsaD	PF02531.11	5	Rapid ALkalinization Factor (RALF)
ATP-sulfurylase	PF01747.12	5	S25 ribosomal protein
Dimerisation	PF08100.6	5	Ribosomal L37ae protein family
Methyltransf_2	PF00891.13	5	FAT domain
Auxin_canalis	PF05703.6	5	Ribosomal protein L37e
HNH	PF01844.18	5	PetM family of cytochrome b6f complex subunit 7
Kinesin-related	PF06548.6	5	F/Y-rich N-terminus
Meth_synt_1	PF08267.7	5	Redoxin
GRP	PF07172.6	5	Glycine cleavage T-protein C-terminal barrel domain
PSI_PsaE	PF02427.12	5	Cobalamin-independent synthase, Catalytic domain
DUF1191	PF06697.7	5	1-deoxy-D-xylulose-5-phosphate synthase
Metalloenzyme	PF01676.13	5	Polysaccharide biosynthesis
Alpha-mann_mid	PF09261.6	5	GTP1/OBG
3HCDH_N	PF02737.13	5	Root cap
HORMA	PF02301.13	5	NADH-ubiquinone reductase complex 1 MLRQ subunit
DUF3754	PF12576.3	5	Phospholipase D C terminal
Prefoldin	PF02996.12	5	RNA polymerase Rpb8
FGGY_N	PF00370.16	5	Fibronectin type III-like domain
FGGY_C	PF02782.11	5	PsaD
RNA_pol_Rpb2_3	PF04565.11	5	ATP-sulfurylase
UCH37_bd	PF13658.1	5	Dimerisation domain
DUF1068	PF06364.7	5	Auxin canalisation
MBOAT	PF03062.14	5	HNH endonuclease
DnaJ-X	PF14308.1	5	Kinesin-related
ARID	PF01388.16	5	Cobalamin-independent synthase, N-terminal domain
CUE	PF02845.11	5	Glycine rich protein family
Cullin_Nedd8	PF10557.4	5	Photosystem I reaction centre subunit IV / PsaE
Ran_BP1	PF00638.13	5	Protein of unknown function (DUF1191)
Atg8	PF02991.11	5	Metalloenzyme superfamily
DUF455	PF04305.9	5	Alpha mannosidase, middle domain
GIY-YIG	PF01541.19	5	3-hydroxyacyl-CoA dehydrogenase, NAD binding domain
Ribosomal_S12	PF00164.20	5	HORMA domain
DUF607	PF04678.8	5	Protein of unknown function (DUF3754)
eRF1_1	PF03463.10	5	FGGY family of carbohydrate kinases, N-terminal domain
eRF1_3	PF03465.10	5	FGGY family of carbohydrate kinases, C-terminal domain
MSP	PF01716.13	5	RNA polymerase Rpb2, domain 3
DUF2146	PF10220.4	5	Ubiquitin C-terminal hydrolase 37 receptor binding site
DUF4324	PF14212.1	5	Protein of unknown function (DUF1068)
RWD	PF05773.17	5	MBOAT, membrane-bound O-acyltransferase family
DUF2854	PF11016.3	5	X-domain of DnaJ-containing
PITH	PF06201.8	5	ARID/BRIGHT DNA binding domain
Nup84_Nup100	PF04121.8	5	CUE domain
Ribosomal_L13e	PF01294.13	5	Cullin protein neddylation domain
RQC	PF09382.5	5	RanBP1 domain
TENA_THI-4	PF03070.11	5	Autophagy protein Atg8 ubiquitin like
CTD_bind	PF04818.8	5	Protein of unknown function (DUF455)
YbaK	PF04073.10	5	GIY-YIG catalytic domain
PHY	PF00360.15	5	Ribosomal protein S12
SPOUT_MTase	PF02590.12	5	Protein of unknown function, DUF607
Carb_anhydrase	PF00194.16	5	eRF1 domain 1
DBINO	PF13892.1	5	eRF1 domain 3
FtsJ	PF01728.14	5	Manganese-stabilising protein / photosystem II polypeptide
Pro_dh	PF01619.13	5	Uncharacterized conserved protein (DUF2146)
EPL1	PF10513.4	5	Domain of unknown function (DUF4324)
E3_binding	PF02817.12	5	RWD domain
5_3_exonuc	PF01367.15	5	Protein of unknown function (DUF2854)
CDC50	PF03381.10	5	PITH domain
NifU_N	PF01592.11	5	Nuclear pore protein 84 / 107
SPC12	PF06645.8	5	Ribosomal protein L13e
Ribosomal_L40e	PF01020.12	5	RQC domain
DUF2930	PF11152.3	5	TENA/THI-4/PQQC family
COPI_C	PF06957.6	5	RNA polymerase II-binding domain.
Maf	PF02545.9	5	YbaK / prolyl-tRNA synthetases associated domain
DUF3550	PF12070.3	5	Phytochrome region
DUF4094	PF13334.1	5	Complex1_LYR-like
DNase-RNase	PF02577.9	5	Predicted SPOUT methyltransferase
zf-CHY	PF05495.7	5	Eukaryotic-type carbonic anhydrase
Ceramidase	PF05875.7	5	FtsJ-like methyltransferase
Nuf2	PF03800.9	5	Proline dehydrogenase
Plus-3	PF03126.13	5	Enhancer of polycomb-like
Abhydro_lipase	PF04083.11	5	e3 binding domain
zf-DNL	PF05180.7	5	5'-3' exonuclease, C-terminal SAM fold
eIF3_subunit	PF08597.5	5	LEM3 (ligand-effect modulator 3) family / CDC50 family
BRAP2	PF07576.7	5	Uncharacterised conserved protein
CHCH	PF06747.8	5	NifU-like N terminal domain
Pectate_lyase_3	PF12708.2	5	Microsomal signal peptidase 12 kDa subunit (SPC12)
DOMON	PF03351.12	5	Ribosomal L40e family
Trigger_N	PF05697.8	5	Protein of unknown function (DUF2930)
SLIDE	PF09111.5	5	Coatomer (COPI) alpha subunit C-terminus
HSA	PF07529.8	5	Maf-like protein
THF_DHG_CYH	PF00763.18	5	Protein of unknown function (DUF3550/UPF0682)
PI-PLC-X	PF00388.14	5	Domain of unknown function (DUF4094)
PC_rep	PF01851.17	5	Bifunctional nuclease
EAP30	PF04157.11	5	CHY zinc finger
S1FA	PF04689.8	5	Ceramidase
GBA2_N	PF12215.3	5	Nuf2 family
DHBP_synthase	PF00926.14	5	Plus-3 domain
Peptidase_C15	PF01470.12	5	Partial alpha/beta-hydrolase lipase region
DUF4101	PF13355.1	5	DNL zinc finger
Mito_fiss_Elm1	PF06258.6	5	Translation initiation factor eIF3 subunit
Sec7	PF01369.15	5	BRCA1-associated protein 2
Sec39	PF08314.6	5	CHCH domain
SnoaL_3	PF13474.1	5	Pectate lyase superfamily protein
DAD	PF02109.11	5	DOMON domain
WCOR413	PF05562.6	5	Bacterial trigger factor protein (TF)
CobW_C	PF07683.9	5	SLIDE
Brix	PF04427.13	5	HSA
PGM_PMM_II	PF02879.11	5	Tetrahydrofolate dehydrogenase/cyclohydrolase, catalytic domain
BCDHK_Adom3	PF10436.4	5	Phosphatidylinositol-specific phospholipase C, X domain
COPIIcoated_ERV	PF07970.7	5	Proteasome/cyclosome repeat
Spt5-NGN	PF03439.8	5	EAP30/Vps36 family
CRAL_TRIO_2	PF13716.1	5	DNA binding protein S1FA
BACK	PF07707.10	5	beta-Glucocerebrosidase 2 N terminal
PRMT5	PF05185.11	5	3,4-dihydroxy-2-butanone 4-phosphate synthase
Beach	PF02138.13	5	Pyroglutamyl peptidase
MOSC	PF03473.12	5	Protein of unknown function (DUF4101)
RPN7	PF10602.4	5	Mitochondrial fission ELM1
Macro	PF01661.16	5	Sec7 domain
Mo-co_dimer	PF03404.11	5	Secretory pathway protein Sec39
V_ATPase_I	PF01496.14	5	DAD family
Tcp11	PF05794.8	5	Cold acclimation protein WCOR413
NUDIX_2	PF13869.1	5	Cobalamin synthesis protein cobW C-terminal domain
UPF0081	PF03652.10	5	Brix domain
Rab3-GTPase_cat	PF13890.1	5	Phosphoglucomutase/phosphomannomutase, alpha/beta/alpha domain II
TRAPPC9-Trs120	PF08626.6	5	Mitochondrial branched-chain alpha-ketoacid dehydrogenase kinase
Aconitase_C	PF00694.14	5	Endoplasmic reticulum vesicle transporter
Fe-S_biosyn	PF01521.15	5	Early transcription elongation factor of RNA pol II, NGN section
MGS	PF02142.17	5	Divergent CRAL/TRIO domain
ALG3	PF05208.8	5	BTB And C-terminal Kelch
EF_TS	PF00889.14	5	PRMT5 arginine-N-methyltransferase
Atg14	PF10186.4	5	Beige/BEACH domain
Alpha_L_fucos	PF01120.12	5	MOSC domain
eIF3_p135	PF12807.2	5	26S proteasome subunit RPN7
IMS	PF00817.15	5	Macro domain
KAT11	PF08214.6	5	Mo-co oxidoreductase dimerisation domain
AMP_N	PF05195.11	5	V-type ATPase 116kDa subunit family
GCIP	PF13324.1	5	T-complex protein 11
SAC3_GANP	PF03399.11	5	Nucleotide hydrolase
Prenyltrans_2	PF13249.1	5	Uncharacterised protein family (UPF0081)
Autophagy_act_C	PF03987.10	5	Glycosyl transferase family 2
UPF0054	PF02130.12	5	Rab3 GTPase-activating protein catalytic subunit
GUCT	PF08152.7	5	Transport protein Trs120 or TRAPPC9, TRAPP II complex subunit
Kinetochor_Ybp2	PF08568.5	5	Aconitase C-terminal domain
Bin3	PF06859.7	5	Iron-sulphur cluster biosynthesis
RIO1	PF01163.17	5	MGS-like domain
PolyA_pol	PF01743.15	5	ALG3 protein
CAP_C	PF08603.6	5	Elongation factor TS
B3_4	PF03483.12	5	UV radiation resistance protein and autophagy-related subunit 14
EF_assoc_1	PF08355.7	5	Alpha-L-fucosidase
Dala_Dala_lig_C	PF07478.8	5	Translation initiation factor eIF3 subunit 135
CMAS	PF02353.15	5	impB/mucB/samB family
IFRD	PF05004.8	5	Histone acetylation protein
AhpC-TSA_2	PF13911.1	5	Aminopeptidase P, N-terminal domain
COG7	PF10191.4	5	Grap2 and cyclin-D-interacting
Clathrin_H_link	PF13838.1	5	SAC3/GANP/Nin1/mts3/eIF-3 p25 family
Fcf1	PF04900.7	5	Autophagocytosis associated protein, active-site domain
SUZ	PF12752.2	5	Family description
DUF3591	PF12157.3	5	Uncharacterized protein family UPF0054
TBP	PF00352.16	5	GUCT (NUC152) domain
Gal_mutarotas_2	PF13802.1	5	Uncharacterised protein family, YAP/Alf4/glomulin
Ald_Xan_dh_C	PF01315.17	5	Bicoid-interacting protein 3 (Bin3)
CwfJ_C_1	PF04677.10	5	RIO1 family
CwfJ_C_2	PF04676.9	5	Poly A polymerase head domain
DNA_pol_phi	PF04931.8	5	Adenylate cyclase associated (CAP) C terminal
Nebulin	PF00880.13	5	B3/4 domain
Thg1	PF04446.7	5	D-ala D-ala ligase C-terminus
DcpS_C	PF11969.3	5	Mycolic acid cyclopropane synthetase
Flavoprotein	PF02441.14	5	Interferon-related developmental regulator (IFRD)
RNA_pol_Rpc82	PF05645.8	5	AhpC/TSA antioxidant enzyme
DUF642	PF04862.7	5	Golgi complex component 7 (COG7)
RecX	PF02631.11	5	Clathrin-H-link
GalKase_gal_bdg	PF10509.4	5	Fcf1
Ribonuc_L-PSP	PF01042.16	5	SUZ domain
PIGA	PF08288.7	5	Protein of unknown function (DUF3591)
zf-PARP	PF00645.13	5	Transcription factor TFIID (or TATA-binding protein, TBP)
DUF2404	PF10296.4	5	Galactose mutarotase-like
SIR2	PF02146.12	5	Aldehyde oxidase and xanthine dehydrogenase, a/b hammerhead domain
Sas10_Utp3_C	PF09368.5	5	Protein similar to CwfJ C-terminus 1
Glyoxal_oxid_N	PF07250.6	5	Protein similar to CwfJ C-terminus 2
MutS_I	PF01624.15	5	DNA polymerase phi
Ribosomal_L35Ae	PF01247.13	5	Nebulin repeat
Peptidase_M10	PF00413.19	5	tRNAHis guanylyltransferase
Ribosomal_L36e	PF01158.13	5	Scavenger mRNA decapping enzyme C-term binding
Glyco_transf_43	PF03360.11	5	Flavoprotein
PSRP-3_Ycf65	PF04839.8	5	RNA polymerase III subunit RPC82
SecE	PF00584.15	5	Protein of unknown function, DUF642
S-AdoMet_synt_N	PF00438.15	5	RecX family
Cytochrom_C_asm	PF01578.15	5	Galactokinase galactose-binding signature
DEAD_2	PF06733.10	5	Endoribonuclease L-PSP
UEV	PF05743.8	5	PIGA (GPI anchor biosynthesis)
Rubredoxin	PF00301.15	5	Poly(ADP-ribose) polymerase and DNA-Ligase Zn-finger region
HIG_1_N	PF04588.8	5	Putative integral membrane protein conserved region (DUF2404)
IlvC	PF01450.14	5	Sir2 family
ELO	PF01151.13	5	Sas10 C-terminal domain
RS4NT	PF08071.7	4	Glyoxal oxidase N-terminus
FATC	PF02260.15	4	MutS domain I
ATP-synt_A	PF00119.15	4	Ribosomal protein L35Ae
Peptidase_M17	PF00883.16	4	Matrixin
UPF0041	PF03650.8	4	Ribosomal protein L36e
Cytochrom_B_N_2	PF13631.1	4	Glycosyltransferase family 43
PHO4	PF01384.15	4	Plastid and cyanobacterial ribosomal protein (PSRP-3 / Ycf65)
DUF679	PF05078.7	4	SecE/Sec61-gamma subunits of protein translocation complex
PNP_UDP_1	PF01048.15	4	S-adenosylmethionine synthetase, N-terminal domain
RST	PF12174.3	4	Cytochrome C assembly protein
PsbX	PF06596.6	4	DEAD_2
DUF3414	PF11894.3	4	UEV domain
AdoHcyase	PF05221.12	4	Rubredoxin
MutS_IV	PF05190.13	4	Hypoxia induced protein conserved region
TCTP	PF00838.12	4	GNS1/SUR4 family
DUF3730	PF12530.3	4	RS4NT (NUC023) domain
Melibiase	PF02065.13	4	FATC domain
ATS3	PF06232.6	4	ATP synthase A chain
CaM_binding	PF07839.6	4	Cytosol aminopeptidase family, catalytic domain
PARP	PF00644.15	4	Uncharacterised protein family (UPF0041)
Ribosomal_L2	PF00181.18	4	Cytochrome b(N-terminal)/b6/petB
Vps23_core	PF09454.5	4	Phosphate transporter family
DUF1517	PF07466.6	4	Protein of unknown function (DUF679)
PSI_PSAK	PF01241.13	4	Phosphorylase superfamily
Ribosomal_S26e	PF01283.14	4	RCD1-SRO-TAF4 (RST) plant domain
GDC-P	PF02347.11	4	Photosystem II reaction centre X protein (PsbX)
Vps4_C	PF09336.5	4	Protein of unknown function (DUF3414)
ASL_C	PF08328.6	4	S-adenosyl-L-homocysteine hydrolase
PsbW	PF07123.7	4	MutS family domain IV
Ribosomal_L35p	PF01632.14	4	Translationally controlled tumour protein
TSP9	PF11493.3	4	Protein of unknown function (DUF3730)
CDI	PF02234.14	4	Melibiase
HR_lesion	PF05514.6	4	Embryo-specific protein 3, (ATS3)
Ribosomal_L32e	PF01655.13	4	Plant calmodulin-binding domain
An_peroxidase	PF03098.10	4	Poly(ADP-ribose) polymerase catalytic domain
GCV_H	PF01597.14	4	Ribosomal Proteins L2, RNA binding domain
Chal_sti_synt_N	PF00195.14	4	Vps23 core domain
Rho_GDI	PF02115.12	4	Protein of unknown function (DUF1517)
DTW	PF03942.10	4	Photosystem I psaG / psaK
Ribosomal_L31	PF01197.13	4	Ribosomal protein S26e
NDUFA12	PF05071.11	4	Glycine cleavage system P-protein
iPGM_N	PF06415.8	4	Vps4 C terminal oligomerisation domain
cEGF	PF12662.2	4	Adenylosuccinate lyase C-terminal
UCR_14kD	PF02271.11	4	Photosystem II reaction centre W protein (PsbW)
EB1	PF03271.12	4	Ribosomal protein L35
DNA_pol3_delta2	PF13177.1	4	Thylakoid soluble phosphoprotein TSP9
Cnd2	PF05786.9	4	Cyclin-dependent kinase inhibitor
zf-met2	PF12907.2	4	HR-like lesion-inducing
Acyl-CoA_dh_1	PF00441.19	4	Ribosomal protein L32
RrnaAD	PF00398.15	4	Animal haem peroxidase
AWPM-19	PF05512.6	4	Glycine cleavage H-protein
NMD3	PF04981.8	4	Chalcone and stilbene synthases, N-terminal domain
PTH2	PF01981.11	4	RHO protein GDP dissociation inhibitor
DUF1227	PF06777.6	4	DTW domain
Apc3	PF12895.2	4	Ribosomal protein L31
Ribosomal_L30_N	PF08079.7	4	NADH ubiquinone oxidoreductase subunit NDUFA12
YGGT	PF02325.12	4	BPG-independent PGAM N-terminus (iPGM_N)
Copper-bind	PF00127.15	4	Complement Clr-like EGF-like
Lipase3_N	PF03893.11	4	Ubiquinol-cytochrome C reductase complex 14kD subunit
PTEN_C2	PF10409.4	4	EB1-like C-terminal motif
TP6A_N	PF04406.9	4	DNA polymerase III, delta subunit
ORMDL	PF04061.9	4	Condensin complex subunit 2
L51_S25_CI-B8	PF05047.11	4	Zinc-binding
ADK_lid	PF05191.9	4	Acyl-CoA dehydrogenase, C-terminal domain
SPC22	PF04573.7	4	Ribosomal RNA adenine dimethylase
zf-SNAP50_C	PF12251.3	4	AWPM-19-like family
DUF971	PF06155.7	4	NMD3 family
Ribosomal_S30	PF04758.9	4	Peptidyl-tRNA hydrolase PTH2
EF1G	PF00647.14	4	Protein of unknown function (DUF1227)
DUF819	PF05684.7	4	Anaphase-promoting complex, cyclosome, subunit 3
SGS	PF05002.10	4	Ribosomal L30 N-terminal domain
PrmA	PF06325.8	4	YGGT family
HMG-CoA_red	PF00368.13	4	Copper binding proteins, plastocyanin/azurin family
Vps26	PF03643.10	4	Lipase 3 N-terminal region
DAHP_synth_2	PF01474.11	4	C2 domain of PTEN tumour-suppressor protein
3Beta_HSD	PF01073.14	4	Type IIB DNA topoisomerase
FtsZ_C	PF12327.3	4	ATP-grasp domain
dsRNA_bind	PF03368.9	4	ORMDL family
Smr	PF01713.16	4	Mitochondrial ribosomal protein L51 / S25 / CI-B8 domain
MBF1	PF08523.5	4	Adenylate kinase, active site lid
HTH_3	PF01381.17	4	Signal peptidase subunit
DUF866	PF05907.8	4	snRNA-activating protein of 50kDa MW C terminal
DHDPS	PF00701.17	4	Protein of unknown function (DUF971)
DUF2870	PF11069.3	4	Ribosomal protein S30
EPSP_synthase	PF00275.15	4	Elongation factor 1 gamma, conserved domain
TGT	PF01702.13	4	Protein of unknown function (DUF819)
HRDC	PF00570.18	4	SGS domain
Rad17	PF03215.10	4	Ribosomal protein L11 methyltransferase (PrmA)
DUF393	PF04134.7	4	Hydroxymethylglutaryl-coenzyme A reductase
DHQ_synthase	PF01761.15	4	Vacuolar protein sorting-associated protein 26
SUV3_C	PF12513.3	4	Class-II DAHP synthetase family
DUF423	PF04241.10	4	3-beta hydroxysteroid dehydrogenase/isomerase family
RNA_pol_N	PF01194.12	4	FtsZ family, C-terminal domain
ACPS	PF01648.15	4	Double stranded RNA binding domain
zf-DNA_Pol	PF08996.5	4	Smr domain
Ku_N	PF03731.10	4	Multiprotein bridging factor 1
DUF2985	PF11204.3	4	Helix-turn-helix
Amidohydro_5	PF13594.1	4	Eukaryotic protein of unknown function (DUF866)
DUF3420	PF11900.3	4	Dihydrodipicolinate synthetase family
Thg1C	PF14413.1	4	Protein of unknown function (DUF2870)
DUF1195	PF06708.6	4	EPSP synthase (3-phosphoshikimate 1-carboxyvinyltransferase)
DUF3336	PF11815.3	4	Queuine tRNA-ribosyltransferase
Complex1_LYR_2	PF13233.1	4	HRDC domain
Glyco_transf_28	PF03033.15	4	Rad17 cell cycle checkpoint protein
mRNA_cap_enzyme	PF01331.14	4	Protein of unknown function, DUF393
Rep-A_N	PF04057.7	4	3-dehydroquinate synthase
SecA_SW	PF07516.8	4	Mitochondrial degradasome RNA helicase subunit C terminal
Metallophos_2	PF12850.2	4	Protein of unknown function (DUF423)
MT-A70	PF05063.9	4	RNA polymerases N / 8 kDa subunit
VWA_2	PF13519.1	4	4'-phosphopantetheinyl transferase superfamily
Spermine_synth	PF01564.12	4	DNA Polymerase alpha zinc finger
Glycos_trans_3N	PF02885.12	4	Ku70/Ku80 N-terminal alpha/beta domain
Ribosomal_S6	PF01250.12	4	Protein of unknown function (DUF2985)
Gamma-COP	PF08752.5	4	Domain of unknown function (DUF3420)
Ribosomal_L44	PF00935.14	4	Thg1 C terminal domain
LRAT	PF04970.8	4	Protein of unknown function (DUF1195)
RNA_pol_Rpb5_N	PF03871.9	4	Domain of unknown function (DUF3336)
Ribosomal_L22e	PF01776.12	4	Glycosyltransferase family 28 N-terminal domain
Zw10	PF06248.8	4	mRNA capping enzyme, catalytic domain
dUTPase	PF00692.14	4	Replication factor-A protein 1, N-terminal domain
Lyase_aromatic	PF00221.14	4	SecA Wing and Scaffold domain
DUF2741	PF10890.3	4	Calcineurin-like phosphoesterase superfamily domain
DUF3317	PF11779.3	4	MT-A70
Pterin_4a	PF01329.14	4	Spermine/spermidine synthase
BHD_1	PF10403.4	4	Glycosyl transferase family, helical bundle domain
BHD_2	PF10404.4	4	Ribosomal protein S6
BHD_3	PF10405.4	4	Coatomer gamma subunit appendage domain
Rad4	PF03835.10	4	Ribosomal protein L44
MitMem_reg	PF13012.1	4	Lecithin retinol acyltransferase
FtsH_ext	PF06480.10	4	RNA polymerase Rpb5, N-terminal domain
W2	PF02020.13	4	Ribosomal L22e protein family
TGS	PF02824.16	4	Centromere/kinetochore Zw10
Rotamase	PF00639.16	4	dUTPase
Stm1_N	PF09598.5	4	Aromatic amino acid lyase
HABP4_PAI-RBP1	PF04774.10	4	Protein of unknown function (DUF2741)
PEP_mutase	PF13714.1	4	Protein of unknown function (DUF3317)
SH3_1	PF00018.23	4	Pterin 4 alpha carbinolamine dehydratase
Pur_DNA_glyco	PF02245.11	4	Rad4 beta-hairpin domain 1
PEP-utilizers_C	PF02896.13	4	Rad4 beta-hairpin domain 2
Cullin_binding	PF03556.10	4	Rad4 beta-hairpin domain 3
DUF3054	PF11255.3	4	Rad4 transglutaminase-like domain
Acyl-thio_N	PF12590.3	4	Maintenance of mitochondrial structure and function
Dak1	PF02733.12	4	FtsH Extracellular
tRNA_bind	PF01588.15	4	eIF4-gamma/eIF5/eIF2-epsilon
SMC_hinge	PF06470.8	4	TGS domain
tRNA_Me_trans	PF03054.11	4	PPIC-type PPIASE domain
UDPG_MGDP_dh_C	PF03720.10	4	Stm1
NOSIC	PF08060.8	4	Hyaluronan / mRNA binding family
Nop	PF01798.13	4	Phosphoenolpyruvate phosphomutase
IF3_N	PF05198.11	4	SH3 domain
IF3_C	PF00707.17	4	Methylpurine-DNA glycosylase (MPG)
CbiA	PF01656.18	4	PEP-utilising enzyme, TIM barrel domain
PRP38	PF03371.10	4	Cullin binding
DUF4370	PF14290.1	4	Protein of unknown function (DUF3054)
Per1	PF04080.8	4	Acyl-ATP thioesterase
SRPRB	PF09439.5	4	Dak1 domain
MFS_2	PF13347.1	4	Putative tRNA binding domain
Topoisom_bac	PF01131.15	4	SMC proteins Flexible Hinge Domain
SPRY	PF00622.23	4	tRNA methyl transferase
Complex1_51K	PF01512.12	4	UDP-glucose/GDP-mannose dehydrogenase family, UDP binding domain
SLBB	PF10531.4	4	NOSIC (NUC001) domain
NADH_4Fe-4S	PF10589.4	4	Putative snoRNA binding domain
DUF2828	PF11443.3	4	Translation initiation factor IF-3, N-terminal domain
UFD1	PF03152.9	4	Translation initiation factor IF-3, C-terminal domain
TOM20_plant	PF06552.7	4	CobQ/CobB/MinD/ParA nucleotide binding domain
Ribosomal_L27	PF01016.14	4	PRP38 family
PIG-H	PF10181.4	4	Domain of unknown function (DUF4370)
Sad1_UNC	PF07738.8	4	Per1-like
Ribophorin_I	PF04597.9	4	Signal recognition particle receptor beta subunit
Gar1	PF04410.9	4	MFS/sugar transport protein
Utp21	PF04192.7	4	DNA topoisomerase
zf-rbx1	PF12678.2	4	SPRY domain
NdhO	PF11910.3	4	Respiratory-chain NADH dehydrogenase 51 Kd subunit
Pyrid_oxidase_2	PF13883.1	4	SLBB domain
REF	PF05755.7	4	NADH-ubiquinone oxidoreductase-F iron-sulfur binding region
LepA_C	PF06421.7	4	Domain of unknown function (DUF2828)
RNA_pol_Rpb2_5	PF04567.12	4	Ubiquitin fusion degradation protein UFD1
GFO_IDH_MocA_C	PF02894.12	4	Plant specific mitochondrial import receptor subunit TOM20
DNMT1-RFD	PF12047.3	4	Ribosomal L27 protein
PGM_PMM_IV	PF00408.15	4	GPI-GlcNAc transferase complex, PIG-H component
PUB	PF09409.5	4	Sad1 / UNC-like C-terminal
ERGIC_N	PF13850.1	4	Ribophorin I
VMA21	PF09446.5	4	Gar1/Naf1 RNA binding region
Glyco_transf_41	PF13844.1	4	Utp21 specific WD40 associated putative domain
SNF5	PF04855.7	4	RING-H2 zinc finger
Pribosyltran_N	PF13793.1	4	Cyanobacterial and plant NDH-1 subunit O
Pex16	PF08610.5	4	Rubber elongation factor protein (REF)
ADIP	PF11559.3	4	GTP-binding protein LepA C-terminus
eIF-4B	PF06273.6	4	RNA polymerase Rpb2, domain 5
DUF3143	PF11341.3	4	Oxidoreductase family, C-terminal alpha/beta domain
DUF309	PF03745.9	4	Cytosine specific DNA methyltransferase replication foci domain
Shikimate_DH	PF01488.15	4	Phosphoglucomutase/phosphomannomutase, C-terminal domain
Molybdopterin	PF00384.17	4	PUB domain
Isochorismatase	PF00857.15	4	Endoplasmic Reticulum-Golgi Intermediate Compartment (ERGIC)
Cu_amine_oxidN3	PF02728.11	4	VMA21-like domain
Lycopene_cycl	PF05834.7	4	Glycosyl transferase family 41
Katanin_con80	PF13925.1	4	SNF5 / SMARCB1 / INI1
DUF1421	PF07223.6	4	N-terminal domain of ribose phosphate pyrophosphokinase
Glycos_transf_2	PF00535.21	4	Peroxisomal membrane protein (Pex16)
Beta-Casp	PF10996.3	4	Afadin- and alpha -actinin-Binding
RMMBL	PF07521.7	4	Plant specific eukaryotic initiation factor 4B
Biotin_carb_C	PF02785.14	4	Protein of unknown function (DUF3143)
Slu7	PF11708.3	4	Domain of unknown function (DUF309)
BcrAD_BadFG	PF01869.15	4	Shikimate / quinate 5-dehydrogenase
Glyco_hydro_2_N	PF02837.13	4	Molybdopterin oxidoreductase
AICARFT_IMPCHas	PF01808.13	4	Isochorismatase family
CoA_binding	PF02629.14	4	Copper amine oxidase, N3 domain
Pinin_SDK_memA	PF04696.8	4	Lycopene cyclase protein
DUF2048	PF09752.4	4	con80 domain of Katanin
CLU	PF13236.1	4	Protein of unknown function (DUF1421)
Arginosuc_synth	PF00764.14	4	Beta-Casp domain
Utp12	PF04003.7	4	RNA-metabolising metallo-beta-lactamase
Alg14	PF08660.6	4	Biotin carboxylase C-terminal domain
Glyco_hydro_2_C	PF02836.12	4	Pre-mRNA splicing Prp18-interacting factor
Ndc80_HEC	PF03801.8	4	BadF/BadG/BcrA/BcrD ATPase family
ATP_bind_1	PF03029.12	4	Glycosyl hydrolases family 2, sugar binding domain
Nucleoporin_C	PF03177.9	4	AICARFT/IMPCHase bienzyme
Serpin	PF00079.15	4	CoA binding domain
Lon_C	PF05362.8	4	pinin/SDK/memA/ protein conserved region
Clathrin_lg_ch	PF01086.12	4	Uncharacterized conserved protein (DUF2048)
RINT1_TIP1	PF04437.8	4	Clustered mitochondria
IspD	PF01128.14	4	Arginosuccinate synthase
EIN3	PF04873.8	4	Dip2/Utp12 Family
Lactamase_B_4	PF13691.1	4	Oligosaccharide biosynthesis protein Alg14 like
Sec20	PF03908.8	4	Glycosyl hydrolases family 2, TIM barrel domain
ARPC4	PF05856.7	4	HEC/Ndc80p family
Nicastrin	PF05450.10	4	Conserved hypothetical ATP binding protein
Glyco_hydro_20b	PF02838.10	4	Non-repetitive/WGA-negative nucleoporin C-terminal
TrkA_N	PF02254.13	4	Serpin (serine protease inhibitor)
DSHCT	PF08148.7	4	Lon protease (S16) C-terminal proteolytic domain
PGI	PF00342.14	4	Clathrin light chain
Dymeclin	PF09742.4	4	RINT-1 / TIP-1 family
Vac14_Fab1_bd	PF12755.2	4	Uncharacterized protein family UPF0007
DUF4091	PF13320.1	4	Ethylene insensitive 3
WAK_assoc	PF14380.1	4	Sec20
tRNA-synt_2d	PF01409.15	4	ARP2/3 complex 20 kDa subunit (ARPC4)
DUF1295	PF06966.7	4	Nicastrin
XRCC4	PF06632.7	4	Glycosyl hydrolase family 20, domain 2
LIM_bind	PF01803.11	4	TrkA-N domain
DUF1981	PF09324.5	4	DSHCT (NUC185) domain
Val_tRNA-synt_C	PF10458.4	4	Phosphoglucose isomerase
ASCH	PF04266.9	4	Dyggve-Melchior-Clausen syndrome protein
PDZ_1	PF12812.2	4	Vacuolar 14 Fab1-binding region
6PF2K	PF01591.13	4	Domain of unknown function (DUF4091)
DUF1712	PF08217.6	4	Wall-associated receptor kinase C-terminal
Ecm29	PF13001.2	4	tRNA synthetases class II core domain (F)
Clathrin_propel	PF01394.15	4	Protein of unknown function (DUF1295)
RGS	PF00615.14	4	DNA double-strand break repair and V(D)J recombination protein XRCC4
POP1	PF06978.6	4	LIM-domain binding protein
Glyco_transf_17	PF04724.8	4	Domain of unknown function (DUF1981)
GDA1_CD39	PF01150.12	4	Valyl tRNA synthetase tRNA binding arm
STT3	PF02516.9	4	ASCH domain
Rsm22	PF09243.5	4	PDZ-like domain
GSH_synthase	PF03199.10	4	6-phosphofructo-2-kinase
Alpha-amylase_C	PF02806.13	4	Fungal domain of unknown function (DUF1712)
Glyco_hydro_71	PF03659.9	4	Proteasome stabiliser
tRNA-synt_2c	PF01411.14	4	Clathrin propeller repeat
PQQ_2	PF13360.1	4	Regulator of G protein signaling domain
eIF-3c_N	PF05470.7	4	Ribonucleases P/MRP protein subunit POP1
Vps51	PF08700.6	4	Thioesterase-like superfamily
Fip1	PF05182.8	4	Glycosyltransferase family 17
FAD_binding_5	PF00941.16	4	GDA1/CD39 (nucleoside phosphatase) family
CaATP_NAI	PF12515.3	4	Oligosaccharyl transferase STT3 subunit
BRF1	PF07741.8	4	Mitochondrial small ribosomal subunit Rsm22
Nrap	PF03813.9	4	Eukaryotic glutathione synthase
AIRS_C	PF02769.17	4	Alpha amylase, C-terminal all-beta domain
Adenine_glyco	PF03352.8	4	Glycosyl hydrolase family 71
zf-C4pol	PF14260.1	4	tRNA synthetases class II (A)
Senescence	PF06911.7	4	PQQ-like domain
V-ATPase_G	PF03179.10	4	Eukaryotic translation initiation factor 3 subunit 8 N-terminus
CoaE	PF01121.15	4	Vps51/Vps67
Orn_Arg_deC_N	PF02784.11	4	Fip1 motif
DUF1475	PF07343.6	4	FAD binding domain in molybdopterin dehydrogenase
CYTH	PF01928.16	4	Ca2+-ATPase N terminal autoinhibitory domain
DUF1162	PF06650.7	4	Brf1-like TBP-binding domain
DUF1731	PF08338.6	4	Nrap protein
VEFS-Box	PF09733.4	4	AIR synthase related protein, C-terminal domain
Glyco_hydro_63	PF03200.11	4	Methyladenine glycosylase
Peptidase_M76	PF09768.4	4	C4-type zinc-finger of DNA polymerase delta
RNase_H2_suC	PF08615.6	4	Senescence-associated protein
NAPRTase	PF04095.11	4	Vacuolar (H+)-ATPase G subunit
B-block_TFIIIC	PF04182.7	4	Dephospho-CoA kinase
PEMT	PF04191.8	4	Pyridoxal-dependent decarboxylase, pyridoxal binding domain
Dor1	PF04124.7	4	Protein of unknown function (DUF1475)
Glyco_trans_1_3	PF13528.1	4	CYTH domain
tRNA_int_end_N2	PF12928.2	4	Protein of unknown function (DUF1162)
Gaa1	PF04114.9	4	Domain of unknown function (DUF1731)
DUF908	PF06012.7	4	VEFS-Box of polycomb protein
Cytochrom_C	PF00034.16	4	Mannosyl oligosaccharide glucosidase
Ribosomal_S21e	PF01249.13	4	Peptidase M76 family
C1_2	PF03107.11	4	Ribonuclease H2 non-catalytic subunit (Ylr154p-like)
S-AdoMet_synt_M	PF02772.11	4	Nicotinate phosphoribosyltransferase (NAPRTase) family
Filamin	PF00630.14	4	B-block binding subunit of TFIIIC
DRMBL	PF07522.9	4	Phospholipid methyltransferase
SOR_SNZ	PF01680.12	4	Dor1-like family
RNase_H	PF00075.19	4	Glycosyl transferase family 1
Acylphosphatase	PF00708.13	4	tRNA-splicing endonuclease subunit sen54 N-term
Ribosomal_L21p	PF00829.16	4	Gaa1-like, GPI transamidase component
Mob1_phocein	PF03637.12	3	Domain of Unknown Function (DUF908)
RIP	PF00161.14	3	Cytochrome c
Lir1	PF07207.6	3	Ribosomal protein S21e
Peptidase_C50	PF03568.12	3	C1 domain
PSII_Pbs27	PF13326.1	3	S-adenosylmethionine synthetase, central domain
TauD	PF02668.11	3	Filamin/ABP280 repeat
TPR_17	PF13431.1	3	DNA repair metallo-beta-lactamase
TMA7	PF09072.5	3	SOR/SNZ family
DXP_reductoisom	PF02670.11	3	RNase H
DXP_redisom_C	PF08436.7	3	Acylphosphatase
DXPR_C	PF13288.1	3	Ribosomal prokaryotic L21 protein
Gliadin	PF13016.1	3	Mob1/phocein family
Ribosomal_S6e	PF01092.14	3	Ribosome inactivating protein
Thi4	PF01946.12	3	Light regulated protein Lir1
QLQ	PF08880.6	3	Peptidase family C50
GXGXG	PF01493.14	3	Photosystem II Pbs27
RuBisCO_large	PF00016.15	3	Taurine catabolism dioxygenase TauD, TfdA family
CobN-Mg_chel	PF02514.11	3	Translation machinery associated TMA7
Kinesin-relat_1	PF12711.2	3	1-deoxy-D-xylulose 5-phosphate reductoisomerase
Extensin_2	PF04554.8	3	1-deoxy-D-xylulose 5-phosphate reductoisomerase C-terminal
Cnd1	PF12717.2	3	DXP reductoisomerase C-terminal domain
FeThRed_A	PF02941.10	3	Cys-rich Gliadin N-terminal
cwf21	PF08312.7	3	Ribosomal protein S6e
Mad3_BUB1_I	PF08311.7	3	Thi4 family
Med14	PF08638.6	3	QLQ
Rad21_Rec8	PF04824.11	3	GXGXG motif
Ribosomal_S4e	PF00900.15	3	Ribulose bisphosphate carboxylase large chain, catalytic domain
DUF913	PF06025.7	3	CobN/Magnesium Chelatase
S-AdoMet_synt_C	PF02773.11	3	Kinesin motor
Transcrip_act	PF04949.8	3	Extensin-like region
Repair_PSII	PF04536.9	3	non-SMC mitotic condensation complex subunit 1
NADH5_C	PF06455.6	3	Ferredoxin thioredoxin reductase variable alpha chain
ATP-synt_DE_N	PF02823.11	3	cwf21 domain
Ost4	PF10215.4	3	Mad3/BUB1 homology region 1
Ribosomal_L27e	PF01777.13	3	Mediator complex subunit MED14
PsaN	PF05479.6	3	Conserved region of Rad21 / Rec8 like protein
ORC2	PF04084.9	3	Ribosomal family S4e
T2SE	PF00437.15	3	Domain of Unknown Function (DUF913)
ETF	PF01012.16	3	S-adenosylmethionine synthetase, C-terminal domain
DUF617	PF04759.8	3	Transcriptional activator
NAD_Gly3P_dh_N	PF01210.18	3	Repair protein
NAD_Gly3P_dh_C	PF07479.9	3	NADH dehydrogenase subunit 5 C-terminus
PUA_2	PF14306.1	3	ATP synthase, Delta/Epsilon chain, beta-sandwich domain
CSD	PF00313.17	3	Oligosaccaryltransferase
RbcS	PF12338.3	3	Ribosomal L27e protein family
RuBisCO_small	PF00101.15	3	Photosystem I reaction centre subunit N (PSAN or PSI-N)
SANTA	PF09133.5	3	Origin recognition complex subunit 2
zf-HC5HC2H	PF13771.1	3	Type II/IV secretion system protein
ALO	PF04030.9	3	Electron transfer flavoprotein domain
DNA_pol3_gamma3	PF12169.3	3	Protein of unknown function, DUF617
ATP-synt_Eps	PF04627.8	3	NAD-dependent glycerol-3-phosphate dehydrogenase N-terminus
Ribosomal_S7e	PF01251.13	3	NAD-dependent glycerol-3-phosphate dehydrogenase C-terminus
Rer1	PF03248.8	3	PUA-like domain
GatB_Yqey	PF02637.13	3	'Cold-shock' DNA-binding domain
Acyl-CoA_dh_N	PF02771.11	3	Ribulose-1,5-bisphosphate carboxylase small subunit
PGAP1	PF07819.8	3	Ribulose bisphosphate carboxylase, small chain
LCM	PF04072.9	3	SANTA (SANT Associated)
potato_inhibit	PF00280.13	3	PHD-like zinc-binding domain
Ins_P5_2-kin	PF06090.7	3	D-arabinono-1,4-lactone oxidase
zf-ribbon_3	PF13248.1	3	DNA polymerase III subunits gamma and tau domain III
Mcp5_PH	PF12814.2	3	Mitochondrial ATP synthase epsilon chain
PSI_PsaH	PF03244.9	3	Ribosomal protein S7e
MazG	PF03819.12	3	Rer1 family
COX6A	PF02046.10	3	GatB domain
Rho_N	PF07498.7	3	Acyl-CoA dehydrogenase, N-terminal domain
DUF1442	PF07279.6	3	PGAP1-like protein
DUF565	PF04483.7	3	Leucine carboxyl methyltransferase
ATP-grasp_2	PF08442.5	3	Potato inhibitor I family
HIRAN	PF08797.6	3	Inositol-pentakisphosphate 2-kinase
RNB	PF00773.14	3	zinc-ribbon domain
KA1	PF02149.14	3	Meiotic cell cortex C-terminal pleckstrin homology
RNA_pol_L	PF01193.19	3	Photosystem I reaction centre subunit VI
RNA_pol_A_bac	PF01000.21	3	MazG nucleotide pyrophosphohydrolase domain
SCO1-SenC	PF02630.9	3	Cytochrome c oxidase subunit VIa
DUF106	PF01956.11	3	Rho termination factor, N-terminal domain
UBA_e1_thiolCys	PF10585.4	3	Protein of unknown function (DUF1442)
XAP5	PF04921.9	3	Protein of unknown function (DUF565)
DUF572	PF04502.8	3	HIRAN domain
Cmc1	PF08583.5	3	RNB domain
eRF1_2	PF03464.10	3	Kinase associated domain 1
Thioredoxin_7	PF13899.1	3	RNA polymerase Rpb3/RpoA insert domain
Plug_translocon	PF10559.4	3	SCO1/SenC
NADHdh	PF00146.16	3	Integral membrane protein DUF106
SPC25	PF06703.6	3	Ubiquitin-activating enzyme active site
Ribosomal_L33	PF00471.15	3	XAP5, circadian clock regulator
IGR	PF09597.5	3	Family of unknown function (DUF572)
Ribosomal_L18ae	PF01775.12	3	Cytochrome c oxidase biogenesis protein Cmc1 like
DUF3537	PF12056.3	3	eRF1 domain 2
ThylakoidFormat	PF11264.3	3	Plug domain of Sec61p
DUF1138	PF06592.8	3	NADH dehydrogenase
G10	PF01125.12	3	Microsomal signal peptidase 25 kDa subunit (SPC25)
MutL_C	PF08676.6	3	Ribosomal protein L33
UCR_UQCRX_QCR9	PF05365.7	3	IGR protein motif
DUF1681	PF07933.9	3	Ribosomal L18ae/LX protein domain
zf-MIZ	PF02891.15	3	Protein of unknown function (DUF3537)
Ribosomal_L41	PF05162.8	3	Thylakoid formation protein
PAP2_C	PF14360.1	3	Protein of unknown function (DUF1138)
Mnd1	PF03962.10	3	G10 protein
Nop53	PF07767.6	3	MutL C terminal dimerisation domain
DUF1992	PF09350.5	3	Ubiquinol-cytochrome C reductase, UQCRX/QCR9 like
PCMT	PF01135.14	3	Protein of unknown function (DUF1681)
NusB	PF01029.13	3	MIZ/SP-RING zinc finger
Ku	PF02735.11	3	Ribosomal protein L41
Ku_C	PF03730.9	3	PAP2 superfamily C-terminal
Ribosomal_L9_N	PF01281.14	3	Male sterility protein
Ribosomal_L9_C	PF03948.9	3	Mnd1 family
DUF1990	PF09348.5	3	Nop53 (60S ribosomal biogenesis)
UCR_TM	PF02921.9	3	Domain of unknown function (DUF1992)
Mo25	PF08569.6	3	Protein-L-isoaspartate(D-aspartate) O-methyltransferase (PCMT)
Ribosomal_L6e_N	PF03868.10	3	NusB family
AAA_19	PF13245.1	3	Ku70/Ku80 beta-barrel domain
DUF3464	PF11947.3	3	Ku70/Ku80 C-terminal arm
[truncated: 1,600 more rows]
