# Supplementary material for: De novo Sequencing and Transcriptome Analysis of Pinellia ternata Identify the Candidate Genes Involved in the Biosynthesis of Benzoic Acid and Ephedrine
Source: Front Plant Sci. 2016 Aug 16;7:1209. doi: 10.3389/fpls.2016.01209 (PMC4986801; doi:10.3389/fpls.2016.01209)
Supplement: Data Sheet 6 — The main identified phenylpropylamino alkaloid biosynthetic genes from P. ternata unigenes. [file DataSheet6.xlsx]

## Sheet: Sheet1
Data Sheet 6. The main identified phenylpropylamino alkaloid biosynthetic genes from P. ternata unigenes.
unigene name	best hits	E-value	annotation
PAL, phenylalanine ammonia-lyase
Unigene0000417	vvi:100241377	1e-33	phenylalanine ammonia-lyase [EC:4.3.1.24]
Unigene0000418	pop:POPTR_228016	6e-28	phenylalanine ammonia-lyase [EC:4.3.1.24]
Unigene0031522	ath:AT2G37040	9e-106	phenylalanine ammonia-lyase [EC:4.3.1.24]
Unigene0079345	vvi:100255939	2e-143	phenylalanine ammonia-lyase [EC:4.3.1.24]
Unigene0085432	vvi:100255939	0	phenylalanine ammonia-lyase [EC:4.3.1.24]
Unigene0089325	vvi:100241377	5e-51	phenylalanine ammonia-lyase [EC:4.3.1.24]
CNL, cinnamate: CoA ligase ( =AAE, acyl activating enzyme)
Unigene0055534	gi|224085996|ref|XP_002307770.1|	0	acyl:coa ligase [Populus trichocarpa]
Unigene0055535	gi|224085996|ref|XP_002307770.1|	0	acyl:coa ligase [Populus trichocarpa]
Unigene0047473	gi|406821147|gb|AFS60176.1|	4e-14	cinnamate:CoA ligase [Hypericum calycinum]
CHD, cinnamoyl CoA hydratase-dehydrogenase (Belongs to the enoyl-CoA hydratase/isomerase family)
Unigene0092698	osa:4326503	0	enoyl-CoA hydratase/3-hydroxyacyl-CoA dehydrogenase [EC:4.2.1.17 1.1.1.35 1.1.1.211]
Unigene0082844	gi|508783491|gb|EOY30747.1|	0	Enoyl-CoA hydratase/isomerase family [Theobroma cacao]
KAT, 3-ketoacyl-CoA thiolase (=3-oxo-3-phenylpropionyl-CoA thiolase)
Unigene0035554	gi|169635159|gb|ACA58356.1|	9e-57	3-ketoacyl-CoA thiolase [Arachis diogoi]
Unigene0035555	gi|449442365|ref|XP_004138952.1|	1e-167	PREDICTED: 3-ketoacyl-CoA thiolase 2, peroxisomal-like [Cucumis sativus]
Unigene0035556	gi|449512716|ref|XP_004164123.1|	8e-72	PREDICTED: LOW QUALITY PROTEIN: 3-ketoacyl-CoA thiolase 2, peroxisomal-like [Cucumis sativus]
Unigene0035557	gi|449512716|ref|XP_004164123.1|	8e-72	PREDICTED: LOW QUALITY PROTEIN: 3-ketoacyl-CoA thiolase 2, peroxisomal-like [Cucumis sativus]
BALDH, benzaldehyde dehydrogenase
Unigene0058009	sp|Q7G191|ALDO4_ARATH	6e-19	Benzaldehyde dehydrogenase (NAD(+)) OS=Arabidopsis thaliana GN=AAO4 PE=1 SV=2
CHY, 3-hydroxyisobutyryl-CoA hydrolase
Unigene0051630	gi|460367297|ref|XP_004229511.1|	2e-17	PREDICTED: 3-hydroxyisobutyryl-CoA hydrolase 1-like [Solanum lycopersicum]
Unigene0051631	gi|460367297|ref|XP_004229511.1|	2e-17	PREDICTED: 3-hydroxyisobutyryl-CoA hydrolase 1-like [Solanum lycopersicum]
Unigene0051632	gi|460367297|ref|XP_004229511.1|	2e-17	PREDICTED: 3-hydroxyisobutyryl-CoA hydrolase 1-like [Solanum lycopersicum]
Unigene0051634	gi|225442918|ref|XP_002264742.1|	1e-106	PREDICTED: 3-hydroxyisobutyryl-CoA hydrolase 1 [Vitis vinifera]
Unigene0074815	gi|514766366|ref|XP_004965981.1|	5e-78	PREDICTED: 3-hydroxyisobutyryl-CoA hydrolase-like protein 3, mitochondrial-like isoform X1 [Setaria italica]
Unigene0082993	gi|356513121|ref|XP_003525262.1|	2e-33	PREDICTED: 3-hydroxyisobutyryl-CoA hydrolase-like protein 3, mitochondrial-like isoform 2 [Glycine max]
Unigene0083355	gi|514766366|ref|XP_004965981.1|	4e-30	PREDICTED: 3-hydroxyisobutyryl-CoA hydrolase-like protein 3, mitochondrial-like isoform X1 [Setaria italica]
Unigene0076300	gi|460367297|ref|XP_004229511.1|	2e-17	PREDICTED: 3-hydroxyisobutyryl-CoA hydrolase 1-like [Solanum lycopersicum]
Unigene0042240	osa:4324637	1e-153	3-hydroxyisobutyryl-CoA hydrolase [EC:3.1.2.4]
Unigene0074170	rcu:RCOM_1609370	5e-160	3-hydroxyisobutyryl-CoA hydrolase [EC:3.1.2.4]
Unigene0085976	osa:4324637	1e-153	3-hydroxyisobutyryl-CoA hydrolase [EC:3.1.2.4]
Unigene0052543	sp|Q9T0K7|HIBC6_ARATH	2e-82	3-hydroxyisobutyryl-CoA hydrolase-like protein 3, mitochondrial OS=Arabidopsis thaliana GN=At4g13360 PE=2 SV=2
AO4, aldehyde oxidase 4
Unigene0073275	gi|225436116|ref|XP_002273629.1|	5e-80	PREDICTED: aldehyde oxidase 4-like [Vitis vinifera]
Unigene0077151	gi|225436116|ref|XP_002273629.1|	2e-90	PREDICTED: aldehyde oxidase 4-like [Vitis vinifera]
Unigene0082229	gi|225436116|ref|XP_002273629.1|	5e-80	PREDICTED: aldehyde oxidase 4-like [Vitis vinifera]
Unigene0079547	sp|Q69R21|ALDO4_ORYSJ	4e-25	Probable aldehyde oxidase 4 OS=Oryza sativa subsp. japonica GN=Os07g0282300 PE=2 SV=1
PDC, pyruvate decarboxylase
Unigene0014901	vvi:100267272	2e-22	pyruvate decarboxylase [EC:4.1.1.1]
Unigene0014902	sbi:SORBI_03g005240	4e-37	pyruvate decarboxylase [EC:4.1.1.1]
Unigene0036315	gi|429840542|gb|AGA15798.1|	1e-142	pyruvate decarboxylase 3, partial [Diospyros kaki]
Unigene0046629	zma:541919	7e-06	pyruvate decarboxylase [EC:4.1.1.1]
Unigene0046630	pop:POPTR_1094038	0	pyruvate decarboxylase [EC:4.1.1.1]
Unigene0046631	pop:POPTR_1094038	3e-25	pyruvate decarboxylase [EC:4.1.1.1]
Unigene0052430	pop:POPTR_835585	2e-23	pyruvate decarboxylase [EC:4.1.1.1]
Unigene0052431	gi|167374781|gb|ABZ79223.1|	0	pyruvate decarboxylase [Prunus armeniaca]
AHAS, acetolactate synthase
Unigene0000567	ath:AT3G48560	7e-25	acetolactate synthase I/II/III large subunit [EC:2.2.1.6]
Unigene0033599	COG0028	7e-42	Thiamine pyrophosphate-requiring enzymes [acetolactate synthase, pyruvate dehydrogenase (cytochrome), glyoxylate carboligase, phosphonopyruvate decarboxylase]
Unigene0036022	vvi:100261174	3e-129	acetolactate synthase I/III small subunit [EC:2.2.1.6]
Unigene0036315	COG0028	3e-67	Thiamine pyrophosphate-requiring enzymes [acetolactate synthase, pyruvate dehydrogenase (cytochrome), glyoxylate carboligase, phosphonopyruvate decarboxylase]
Unigene0053981	gi|146198476|dbj|BAF57909.1|	1e-175	acetolactate synthase [Sagittaria trifolia]
Unigene0053982	gi|356640631|gb|AET31400.1|	1e-119	acetolactate synthase [Apera spica-venti]
Unigene0053983	gi|356640631|gb|AET31400.1|	1e-119	acetolactate synthase [Apera spica-venti]
Unigene0058000	COG0028	2e-79	Thiamine pyrophosphate-requiring enzymes [acetolactate synthase, pyruvate dehydrogenase (cytochrome), glyoxylate carboligase, phosphonopyruvate decarboxylase]
Unigene0058002	COG0028	3e-47	Thiamine pyrophosphate-requiring enzymes [acetolactate synthase, pyruvate dehydrogenase (cytochrome), glyoxylate carboligase, phosphonopyruvate decarboxylase]
Unigene0082709	rcu:RCOM_0605940	2e-50	acetolactate synthase I/III small subunit [EC:2.2.1.6]
