# Supplementary material for: De novo Sequencing and Transcriptome Analysis of Pinellia ternata Identify the Candidate Genes Involved in the Biosynthesis of Benzoic Acid and Ephedrine
Source: Front Plant Sci. 2016 Aug 16;7:1209. doi: 10.3389/fpls.2016.01209 (PMC4986801; doi:10.3389/fpls.2016.01209)
Supplement: Data Sheet 7 — Transaminase discovery. [file DataSheet7.XLSX]

## Sheet: Sheet1
geneID	geneLength	Pinellia_ternata_rawreads(28812934)	Pinellia_ternata_RPKM	Nr-ID	Nr-Score	Nr-Evalue	Nr-annotation	Swissprot-ID	Swissprot-Score	Swissprot-Evalue	Swissprot-annotation	COG-Protein-or-Domain	COG-Score	COG-Evalue	COG-ID	COG-Function-Description	KO_id	KEGG-Evalue	KEGG-Score	KEGG-Gene	ko_definition	GO-BiologicalProcess	GO-MolecularFunction	Go-CellularComponent
Unigene0001574	202	2	0.3436	gi|308080482|ref|NP_001182798.1|	69.3	3e-11	alanine--glyoxylate aminotransferase 2 [Zea mays]	sp|Q94AL9|AGT22_ARATH	65.1	1e-10	Alanine--glyoxylate aminotransferase 2 homolog 2, mitochondrial OS=Arabidopsis thaliana GN=AGT3 PE=2 SV=2	--	--	--	--	--	K00827	5e-12	69.3	zma:100501001	alanine-glyoxylate transaminase / (R)-3-amino-2-methylpropionate-pyruvate transaminase [EC:2.6.1.44 2.6.1.40]	-	GO:0016740//transferase activity	GO:0043231//intracellular membrane-bounded organelle
Unigene0019723	1064	76	2.479	gi|351724369|ref|NP_001237567.1|	570	1e-161	alanine aminotransferase 2 [Glycine max]	sp|Q9S7E9|GGT2_ARATH	496	9e-140	Glutamate--glyoxylate aminotransferase 2 OS=Arabidopsis thaliana GN=GGAT2 PE=1 SV=1	SPBC582.08	223	6e-58	COG0436	Aspartate/tyrosine/aromatic aminotransferase	K00814	1e-145	515	pop:POPTR_565169	alanine transaminase [EC:2.6.1.2]	-	-	-
Unigene0019724	629	28	1.545	gi|356501673|ref|XP_003519648.1|	419	1e-116	PREDICTED: alanine aminotransferase 2-like isoform 1 [Glycine max]	sp|Q9S7E9|GGT2_ARATH	377	3e-104	Glutamate--glyoxylate aminotransferase 2 OS=Arabidopsis thaliana GN=GGAT2 PE=1 SV=1	SPBC582.08	180	1e-45	COG0436	Aspartate/tyrosine/aromatic aminotransferase	K00814	4e-106	383	rcu:RCOM_0024660	alanine transaminase [EC:2.6.1.2]	-	-	-
Unigene0020917	919	55	2.0771	gi|190151606|gb|ACE63506.1|	547	1e-154	alanine:glyoxylate aminotransferase [Vigna radiata]	sp|Q56YA5|SGAT_ARATH	477	6e-134	Serine--glyoxylate aminotransferase OS=Arabidopsis thaliana GN=AGT1 PE=1 SV=2	mlr1322	281	1e-75	COG0075	Serine-pyruvate aminotransferase/archaeal aspartate aminotransferase	K00830	4e-137	487	pop:POPTR_723016	alanine-glyoxylate transaminase / serine-glyoxylate transaminase / serine-pyruvate transaminase [EC:2.6.1.44 2.6.1.45 2.6.1.51]	-	-	-
Unigene0020918	417	34	2.8298	gi|356567488|ref|XP_003551951.1|	283	6e-76	PREDICTED: serine--glyoxylate aminotransferase-like [Glycine max]	sp|Q56YA5|SGAT_ARATH	260	2e-69	Serine--glyoxylate aminotransferase OS=Arabidopsis thaliana GN=AGT1 PE=1 SV=2	mlr1322	164	6e-41	COG0075	Serine-pyruvate aminotransferase/archaeal aspartate aminotransferase	K00830	6e-72	268	rcu:RCOM_0063050	alanine-glyoxylate transaminase / serine-glyoxylate transaminase / serine-pyruvate transaminase [EC:2.6.1.44 2.6.1.45 2.6.1.51]	-	GO:0048037//cofactor binding;GO:0016769//transferase activity, transferring nitrogenous groups	-
Unigene0021839	481	4	0.2886	gi|357129371|ref|XP_003566336.1|	117	1e-25	PREDICTED: probable nitrate excretion transporter 3-like [Brachypodium distachyon]	sp|Q94AL9|AGT22_ARATH	107	3e-23	Alanine--glyoxylate aminotransferase 2 homolog 2, mitochondrial OS=Arabidopsis thaliana GN=AGT3 PE=2 SV=2	BMEII0131	71.2	7e-13	COG0160	4-aminobutyrate aminotransferase and related aminotransferases	K00827	3e-24	110	vvi:100258727	alanine-glyoxylate transaminase / (R)-3-amino-2-methylpropionate-pyruvate transaminase [EC:2.6.1.44 2.6.1.40]	-	GO:0016769//transferase activity, transferring nitrogenous groups;GO:0048037//cofactor binding	-
Unigene0032814	952	9903	361.029	gi|74229863|gb|ABA00460.1|	480	1e-134	serine-glyoxylate aminotransferase [Spirodela polyrhiza]	sp|Q56YA5|SGAT_ARATH	455	2e-127	Serine--glyoxylate aminotransferase OS=Arabidopsis thaliana GN=AGT1 PE=1 SV=2	SMa2139	262	7e-70	COG0075	Serine-pyruvate aminotransferase/archaeal aspartate aminotransferase	K00830	7e-135	479	rcu:RCOM_0063050	alanine-glyoxylate transaminase / serine-glyoxylate transaminase / serine-pyruvate transaminase [EC:2.6.1.44 2.6.1.45 2.6.1.51]	-	-	-
Unigene0032815	625	5854	325.076	gi|74229863|gb|ABA00460.1|	305	4e-82	serine-glyoxylate aminotransferase [Spirodela polyrhiza]	sp|Q56YA5|SGAT_ARATH	298	2e-80	Serine--glyoxylate aminotransferase OS=Arabidopsis thaliana GN=AGT1 PE=1 SV=2	mlr1322	172	5e-43	COG0075	Serine-pyruvate aminotransferase/archaeal aspartate aminotransferase	K00830	1e-80	298	ath:AT2G13360	alanine-glyoxylate transaminase / serine-glyoxylate transaminase / serine-pyruvate transaminase [EC:2.6.1.44 2.6.1.45 2.6.1.51]	GO:0043094	GO:0008483//transaminase activity;GO:0048037//cofactor binding	GO:0009532//plastid stroma;GO:0005576//extracellular region;GO:0042579//microbody;GO:0016020//membrane
Unigene0039707	2154	12304	198.25	gi|355754836|gb|AET06145.1|	857	0	PLP-dependent aminotransferase [Papaver somniferum]	sp|Q9S7E9|GGT2_ARATH	833	0	Glutamate--glyoxylate aminotransferase 2 OS=Arabidopsis thaliana GN=GGAT2 PE=1 SV=1	SPBC582.08	392	1e-108	COG0436	Aspartate/tyrosine/aromatic aminotransferase	K00814	0	858	vvi:100261274	alanine transaminase [EC:2.6.1.2]	GO:0008652//cellular amino acid biosynthetic process;GO:0043094	GO:0047635;GO:0016846//carbon-sulfur lyase activity;GO:0048037//cofactor binding	GO:0009532//plastid stroma;GO:0042579//microbody;GO:0005576//extracellular region
Unigene0046647	476	796	58.0388	gi|346980456|gb|AEO51063.1|	121	5e-27	ornithine aminotransferase [Malus hupehensis]	sp|Q10G56|OAT_ORYSJ	118	2e-26	Ornithine aminotransferase, mitochondrial OS=Oryza sativa subsp. japonica GN=OAT PE=2 SV=1	SPBC21C3.08c	57.8	8e-09	COG4992	Ornithine/acetylornithine aminotransferase	K00819	1e-26	118	osa:4333554	ornithine--oxo-acid transaminase [EC:2.6.1.13]	GO:0006527//arginine catabolic process;GO:0006591//ornithine metabolic process;GO:0006972//hyperosmotic response;GO:0006560//proline metabolic process	GO:0008483//transaminase activity;GO:0046914//transition metal ion binding;GO:0048037//cofactor binding	GO:0043231//intracellular membrane-bounded organelle
Unigene0074453	1941	4748	84.898	gi|225438605|ref|XP_002276566.1|	807	0	PREDICTED: alanine--glyoxylate aminotransferase 2 homolog 1, mitochondrial [Vitis vinifera]	sp|Q940M2|AGT21_ARATH	766	0	Alanine--glyoxylate aminotransferase 2 homolog 1, mitochondrial OS=Arabidopsis thaliana GN=AGT2 PE=1 SV=1	SMc00677_3	328	2e-89	COG0160	4-aminobutyrate aminotransferase and related aminotransferases	K00827	0	807	vvi:100243935	alanine-glyoxylate transaminase / (R)-3-amino-2-methylpropionate-pyruvate transaminase [EC:2.6.1.44 2.6.1.40]	-	-	-
Unigene0076929	2389	5591	81.2243	gi|508780134|gb|EOY27390.1|	835	0	Alanine aminotransferase 2 [Theobroma cacao]	sp|P34106|ALA2_PANMI	816	0	Alanine aminotransferase 2 OS=Panicum miliaceum PE=1 SV=1	YLR089c	432	2e-120	COG0436	Aspartate/tyrosine/aromatic aminotransferase	K00814	0	839	sbi:SORBI_02g039340	alanine transaminase [EC:2.6.1.2]	GO:0010038//response to metal ion;GO:0042853//L-alanine catabolic process;GO:0008652//cellular amino acid biosynthetic process;GO:0006950//response to stress	GO:0046914//transition metal ion binding;GO:0016769//transferase activity, transferring nitrogenous groups;GO:0016846//carbon-sulfur lyase activity;GO:0048037//cofactor binding;GO:0032559	GO:0009536//plastid
Unigene0077721	1671	267	5.5456	gi|508712625|gb|EOY04522.1|	792	0	Pyrimidine 4 isoform 1 [Theobroma cacao]	sp|Q9SR86|AGT23_ARATH	711	0	Alanine--glyoxylate aminotransferase 2 homolog 3, mitochondrial OS=Arabidopsis thaliana GN=At3g08860 PE=2 SV=1	SMc00677_3	327	3e-89	COG0160	4-aminobutyrate aminotransferase and related aminotransferases	K00827	0	789	sbi:SORBI_09g023310	alanine-glyoxylate transaminase / (R)-3-amino-2-methylpropionate-pyruvate transaminase [EC:2.6.1.44 2.6.1.40]	-	-	-
Unigene0077879	1391	2848	71.06	gi|357120468|ref|XP_003561949.1|	631	1e-179	PREDICTED: probable ornithine aminotransferase-like [Brachypodium distachyon]	sp|Q10G56|OAT_ORYSJ	616	1e-175	Ornithine aminotransferase, mitochondrial OS=Oryza sativa subsp. japonica GN=OAT PE=2 SV=1	SPBC21C3.08c	427	3e-119	COG4992	Ornithine/acetylornithine aminotransferase	K00819	2e-176	618	sbi:SORBI_01g013600	ornithine--oxo-acid transaminase [EC:2.6.1.13]	-	-	-
