# Supplementary material for: De novo Sequencing and Transcriptome Analysis of Pinellia ternata Identify the Candidate Genes Involved in the Biosynthesis of Benzoic Acid and Ephedrine
Source: Front Plant Sci. 2016 Aug 16;7:1209. doi: 10.3389/fpls.2016.01209 (PMC4986801; doi:10.3389/fpls.2016.01209)
Supplement: Data Sheet 8 — Reductase discovery. [file DataSheet8.XLSX]

## Sheet: Sheet1
geneID	geneLength	Pinellia_ternata_rawreads(28812934)	Pinellia_ternata_RPKM	Nr-ID	Nr-Score	Nr-Evalue	Nr-annotation	Swissprot-ID	Swissprot-Score	Swissprot-Evalue	Swissprot-annotation	COG-Protein-or-Domain	COG-Score	COG-Evalue	COG-ID	COG-Function-Description	KO_id	KEGG-Evalue	KEGG-Score	KEGG-Gene	ko_definition	GO-BiologicalProcess	GO-MolecularFunction	Go-CellularComponent
Unigene0000503	868	28	1.1196	gi|356555676|ref|XP_003546156.1|	537	1e-151	PREDICTED: 5'-adenylylsulfate reductase 3, chloroplastic-like [Glycine max]	sp|P92980|APR3_ARATH	447	5e-125	5'-adenylylsulfate reductase 3, chloroplastic OS=Arabidopsis thaliana GN=APR3 PE=2 SV=2	PA1756	163	3e-40	COG0175	3'-phosphoadenosine 5'-phosphosulfate sulfotransferase (PAPS reductase)/FAD synthetase and related enzymes	K05907	3e-129	461	pop:POPTR_588813	adenylyl-sulfate reductase (glutathione) [EC:1.8.4.9]	-	-	-
Unigene0000984	342	11	1.1163	gi|356521508|ref|XP_003529397.1|	228	3e-59	PREDICTED: ferredoxin--nitrite reductase, chloroplastic-like [Glycine max]	sp|Q39161|NIR_ARATH	199	6e-51	Ferredoxin--nitrite reductase, chloroplastic OS=Arabidopsis thaliana GN=NIR1 PE=1 SV=1	alr0607	145	1e-35	COG0155	Sulfite reductase, beta subunit (hemoprotein)	K00366	3e-53	206	rcu:RCOM_0813440	ferredoxin-nitrite reductase [EC:1.7.7.1]	GO:0008152//metabolic process	GO:0051540;GO:0005506//iron ion binding;GO:0016664	-
Unigene0003090	336	6	0.6198	gi|4389417|gb|AAD19790.1|	177	8e-44	nitrate reductase [Glycine max]	sp|P39870|NIA2_SOYBN	174	2e-43	Inducible nitrate reductase [NADH] 2 OS=Glycine max GN=INR2 PE=2 SV=1	--	--	--	--	--	K00360	2e-11	67	rcu:RCOM_1032820	nitrate reductase (NADH) [EC:1.7.1.1]	GO:0042126//nitrate metabolic process	GO:0005506//iron ion binding;GO:0050662//coenzyme binding;GO:0008940//nitrate reductase activity	-
Unigene0003388	313	9	0.998	gi|4389417|gb|AAD19790.1|	216	1e-55	nitrate reductase [Glycine max]	sp|P54233|NIA1_SOYBN	216	4e-56	Inducible nitrate reductase [NADH] 1 OS=Glycine max GN=INR1 PE=2 SV=1	YML087c	90.5	7e-19	COG0543	2-polyprenylphenol hydroxylase and related flavodoxin oxidoreductases	K00360	7e-48	188	pop:POPTR_551506	nitrate reductase (NADH) [EC:1.7.1.1]	GO:0044271//cellular nitrogen compound biosynthetic process;GO:0009314//response to radiation;GO:0009608//response to symbiont;GO:0042126//nitrate metabolic process	GO:0005506//iron ion binding;GO:0050662//coenzyme binding;GO:0008940//nitrate reductase activity	GO:0043231//intracellular membrane-bounded organelle;GO:0016020//membrane
Unigene0004921	227	4	0.6116	gi|356545301|ref|XP_003541082.1|	80.1	1e-14	PREDICTED: 4-hydroxy-3-methylbut-2-enyl diphosphate reductase-like [Glycine max]	sp|Q94B35|ISPH_ARATH	73.2	5e-13	4-hydroxy-3-methylbut-2-enyl diphosphate reductase, chloroplastic OS=Arabidopsis thaliana GN=ISPH PE=2 SV=1	all0985	49.3	2e-06	COG0761	Penicillin tolerance protein	K03527	3e-14	76.6	rcu:RCOM_0938310	4-hydroxy-3-methylbut-2-enyl diphosphate reductase [EC:1.17.1.2]	GO:0006090//pyruvate metabolic process;GO:0006721//terpenoid metabolic process	GO:0016726//oxidoreductase activity, acting on CH or CH2 groups, NAD or NADP as acceptor;GO:0052592	GO:0009532//plastid stroma
Unigene0005005	278	6	0.7491	gi|356538819|ref|XP_003537898.1|	189	2e-47	PREDICTED: 4-hydroxy-3-methylbut-2-enyl diphosphate reductase-like [Glycine max]	sp|Q94B35|ISPH_ARATH	146	4e-35	4-hydroxy-3-methylbut-2-enyl diphosphate reductase, chloroplastic OS=Arabidopsis thaliana GN=ISPH PE=2 SV=1	slr0348	87	7e-18	COG0761	Penicillin tolerance protein	K03527	2e-39	160	vvi:100267479	4-hydroxy-3-methylbut-2-enyl diphosphate reductase [EC:1.17.1.2]	GO:0006090//pyruvate metabolic process;GO:0006721//terpenoid metabolic process	GO:0016726//oxidoreductase activity, acting on CH or CH2 groups, NAD or NADP as acceptor;GO:0052592	GO:0009532//plastid stroma
Unigene0005215	323	9	0.9671	gi|470137761|ref|XP_004304631.1|	71.2	6e-12	PREDICTED: probable monodehydroascorbate reductase, cytoplasmic isoform 2-like [Fragaria vesca subsp. vesca]	sp|Q9LK94|MDAR2_ARATH	70.5	3e-12	Probable monodehydroascorbate reductase, cytoplasmic isoform 2 OS=Arabidopsis thaliana GN=At3g27820 PE=2 SV=1	--	--	--	--	--	K08232	2e-12	70.5	ath:AT3G27820	monodehydroascorbate reductase (NADH) [EC:1.6.5.4]	GO:0042743//hydrogen peroxide metabolic process	GO:0016655//oxidoreductase activity, acting on NADH or NADPH, quinone or similar compound as acceptor;GO:0050662//coenzyme binding	GO:0009526//plastid envelope;GO:0044439
Unigene0005702	300	5	0.5784	gi|11465864|ref|NP_066413.1|	127	8e-29	apocytochrome b [Ochromonas danica]	sp|Q02655|CYB_PODAN	174	1e-43	Cytochrome b OS=Podospora anserina (strain S / ATCC MYA-4624 / DSM 980 / FGSC 10383) GN=COB PE=3 SV=1	Q0105	135	2e-32	COG1290	Cytochrome b subunit of the bc complex	K00412	8e-23	105	cme:CMW007C	ubiquinol-cytochrome c reductase cytochrome b subunit [EC:1.10.2.2]	GO:0051234//establishment of localization;GO:0022900//electron transport chain	GO:0043169//cation binding;GO:0003824//catalytic activity	GO:0043231//intracellular membrane-bounded organelle;GO:0031224//intrinsic to membrane
Unigene0005703	224	2	0.3099	gi|115382939|gb|ABI96783.1|	125	3e-28	cytochrome b [Pseudoperonospora cubensis]	sp|P00161|CYB_EMEND	131	1e-30	Cytochrome b OS=Emericella nidulans GN=cob PE=3 SV=1	RC0359	105	3e-23	COG1290	Cytochrome b subunit of the bc complex	K00412	3e-24	109	cme:CMW007C	ubiquinol-cytochrome c reductase cytochrome b subunit [EC:1.10.2.2]	GO:0051234//establishment of localization;GO:0022900//electron transport chain	GO:0009055//electron carrier activity;GO:0005506//iron ion binding;GO:0003824//catalytic activity	GO:0043231//intracellular membrane-bounded organelle;GO:0031224//intrinsic to membrane
Unigene0006106	273	8	1.017	gi|1906002|gb|AAB50233.1|	189	1e-47	nitrite reductase [Glycine max]	sp|Q39161|NIR_ARATH	172	5e-43	Ferredoxin--nitrite reductase, chloroplastic OS=Arabidopsis thaliana GN=NIR1 PE=1 SV=1	slr0898	105	3e-23	COG0155	Sulfite reductase, beta subunit (hemoprotein)	K00366	3e-44	176	pop:POPTR_837131	ferredoxin-nitrite reductase [EC:1.7.7.1]	GO:0010035//response to inorganic substance;GO:0008152//metabolic process	GO:0051540;GO:0016664;GO:0005506//iron ion binding	GO:0009532//plastid stroma;GO:0005576//extracellular region
Unigene0006730	266	6	0.7829	gi|356520529|ref|XP_003528914.1|	181	3e-45	PREDICTED: probable chlorophyll(ide) b reductase NYC1, chloroplastic-like [Glycine max]	sp|Q5N800|NYC1_ORYSJ	166	6e-41	Probable chlorophyll(ide) b reductase NYC1, chloroplastic OS=Oryza sativa subsp. japonica GN=NYC1 PE=1 SV=1	--	--	--	--	--	K13606	3e-43	172	rcu:RCOM_1052710	chlorophyll(ide) b reductase [EC:1.1.1.294]	GO:0006787;GO:0044257//cellular protein catabolic process	GO:0036094;GO:0016616//oxidoreductase activity, acting on the CH-OH group of donors, NAD or NADP as acceptor	GO:0031090//organelle membrane;GO:0043231//intracellular membrane-bounded organelle
Unigene0006731	211	3	0.4935	gi|356531269|ref|XP_003534200.1|	141	5e-33	PREDICTED: probable chlorophyll(ide) b reductase NYC1, chloroplastic-like [Glycine max]	sp|Q5N800|NYC1_ORYSJ	119	6e-27	Probable chlorophyll(ide) b reductase NYC1, chloroplastic OS=Oryza sativa subsp. japonica GN=NYC1 PE=1 SV=1	--	--	--	--	--	K13606	6e-31	132	vvi:100259397	chlorophyll(ide) b reductase [EC:1.1.1.294]	GO:0006787;GO:0044257//cellular protein catabolic process	GO:0036094;GO:0016616//oxidoreductase activity, acting on the CH-OH group of donors, NAD or NADP as acceptor	GO:0031090//organelle membrane;GO:0043231//intracellular membrane-bounded organelle
Unigene0007617	946	63	2.3113	gi|356544016|ref|XP_003540452.1|	450	1e-125	PREDICTED: protochlorophyllide reductase, chloroplastic-like [Glycine max]	sp|Q01289|POR_PEA	429	1e-119	Protochlorophyllide reductase, chloroplastic OS=Pisum sativum GN=3PCR PE=1 SV=1	all1743	255	7e-68	COG1028	Dehydrogenases with different specificities (related to short-chain alcohol dehydrogenases)	K00218	5e-121	433	rcu:RCOM_0252880	protochlorophyllide reductase [EC:1.3.1.33]	-	-	-
Unigene0007618	399	13	1.1308	gi|356544016|ref|XP_003540452.1|	257	5e-68	PREDICTED: protochlorophyllide reductase, chloroplastic-like [Glycine max]	sp|Q41249|PORA_CUCSA	213	2e-55	Protochlorophyllide reductase, chloroplastic OS=Cucumis sativus GN=PORA PE=2 SV=1	all1743	97.1	8e-21	COG1028	Dehydrogenases with different specificities (related to short-chain alcohol dehydrogenases)	K00218	2e-52	203	rcu:RCOM_0252880	protochlorophyllide reductase [EC:1.3.1.33]	GO:0009725//response to hormone stimulus;GO:0006779//porphyrin-containing compound biosynthetic process	GO:0036094;GO:0016628//oxidoreductase activity, acting on the CH-CH group of donors, NAD or NADP as acceptor;GO:0016651//oxidoreductase activity, acting on NADH or NADPH	GO:0009526//plastid envelope;GO:0031976;GO:0044434//chloroplast part
Unigene0008985	592	31	1.8174	gi|3097056|emb|CAA05895.1|	149	4e-35	dihydrofolate reductase-thymidylate synthetase precursor [Daucus carota]	sp|P45350|DRTS_DAUCA	147	4e-35	Bifunctional dihydrofolate reductase-thymidylate synthase OS=Daucus carota PE=2 SV=1	YOR236w	94.4	1e-19	COG0262	Dihydrofolate reductase	K13998	1e-34	145	rcu:RCOM_1447960	dihydrofolate reductase / thymidylate synthase [EC:1.5.1.3 2.1.1.45]	-	-	-
Unigene0009411	371	20	1.871	gi|68161153|gb|AAY87014.1|	97.1	1e-19	3-hydroxy-methylglutaryl coenzyme A reductase [Magnolia chapensis]	sp|P14891|HMDH1_ARATH	89	9e-18	3-hydroxy-3-methylglutaryl-coenzyme A reductase 1 OS=Arabidopsis thaliana GN=HMG1 PE=1 SV=1	--	--	--	--	--	K00021	6e-18	89	ath:AT1G76490	hydroxymethylglutaryl-CoA reductase (NADPH) [EC:1.1.1.34]	-	-	-
Unigene0010705	304	9	1.0275	gi|508717159|gb|EOY09056.1|	53.1	2e-06	Pyrroline-5-carboxylate reductase isoform 2, partial [Theobroma cacao]	--	--	--	--	--	--	--	--	--	K00286	3e-06	50.1	zma:606449	pyrroline-5-carboxylate reductase [EC:1.5.1.2]	-	-	-
Unigene0010924	298	5	0.5823	gi|356517168|ref|XP_003527261.1|	171	5e-42	PREDICTED: protochlorophyllide reductase, chloroplastic-like [Glycine max]	sp|Q01289|POR_PEA	160	2e-39	Protochlorophyllide reductase, chloroplastic OS=Pisum sativum GN=3PCR PE=1 SV=1	slr0506	90.9	5e-19	COG1028	Dehydrogenases with different specificities (related to short-chain alcohol dehydrogenases)	K00218	1e-39	160	rcu:RCOM_0252880	protochlorophyllide reductase [EC:1.3.1.33]	-	-	-
Unigene0010925	275	6	0.7572	gi|356517168|ref|XP_003527261.1|	192	3e-48	PREDICTED: protochlorophyllide reductase, chloroplastic-like [Glycine max]	sp|Q01289|POR_PEA	184	2e-46	Protochlorophyllide reductase, chloroplastic OS=Pisum sativum GN=3PCR PE=1 SV=1	all1743	114	4e-26	COG1028	Dehydrogenases with different specificities (related to short-chain alcohol dehydrogenases)	K00218	8e-47	184	vvi:100255647	protochlorophyllide reductase [EC:1.3.1.33]	-	-	-
Unigene0011206	291	13	1.5505	gi|475589371|gb|EMT21133.1|	108	4e-23	12-oxophytodienoate reductase 2 [Aegilops tauschii]	sp|Q84QK0|OPR1_ORYSJ	103	3e-22	12-oxophytodienoate reductase 1 OS=Oryza sativa subsp. japonica GN=OPR1 PE=2 SV=1	RSc1202	49.7	1e-06	COG1902	NADH:flavin oxidoreductases, Old Yellow Enzyme family	K05894	9e-24	108	osa:4340485	12-oxophytodienoic acid reductase [EC:1.3.1.42]	GO:0006950//response to stress;GO:0009694//jasmonic acid metabolic process	GO:0016491//oxidoreductase activity	GO:0043231//intracellular membrane-bounded organelle
Unigene0011661	317	12	1.3138	gi|356528428|ref|XP_003532805.1|	85.1	4e-16	PREDICTED: inactive hydroxysteroid dehydrogenase-like protein 1-like [Glycine max]	sp|Q8L9C4|KCR1_ARATH	74.3	2e-13	Very-long-chain 3-oxoacyl-CoA reductase 1 OS=Arabidopsis thaliana GN=KCR1 PE=1 SV=1	Cgl1939	48.9	2e-06	COG0532	Translation initiation factor 2 (IF-2; GTPase)	K10251	6e-15	79	zma:542359	beta-keto reductase [EC:1.1.1.-]	-	-	-
Unigene0011662	673	68	3.5068	gi|357140788|ref|XP_003571945.1|	211	1e-53	PREDICTED: inactive hydroxysteroid dehydrogenase-like protein 1-like [Brachypodium distachyon]	sp|Q9FYL6|KCR2_ARATH	184	4e-46	Very-long-chain 3-oxoacyl-CoA reductase-like protein At1g24470 OS=Arabidopsis thaliana GN=KCR2 PE=2 SV=1	SMc01204	73.9	2e-13	COG0300	Short-chain dehydrogenases of various substrate specificities	K10251	5e-53	207	rcu:RCOM_1082860	beta-keto reductase [EC:1.1.1.-]	GO:0048856//anatomical structure development;GO:0000038//very long-chain fatty acid metabolic process	GO:0036094;GO:0016616//oxidoreductase activity, acting on the CH-OH group of donors, NAD or NADP as acceptor	GO:0043231//intracellular membrane-bounded organelle
Unigene0013924	372	13	1.2129	gi|4389417|gb|AAD19790.1|	258	3e-68	nitrate reductase [Glycine max]	sp|P39870|NIA2_SOYBN	258	8e-69	Inducible nitrate reductase [NADH] 2 OS=Glycine max GN=INR2 PE=2 SV=1	YML054c_1	72.4	2e-13	COG5274	Cytochrome b involved in lipid metabolism	K00360	1e-52	204	ath:AT1G37130	nitrate reductase (NADH) [EC:1.7.1.1]	-	-	-
Unigene0013925	243	4	0.5713	gi|4389417|gb|AAD19790.1|	166	1e-40	nitrate reductase [Glycine max]	sp|P39870|NIA2_SOYBN	166	3e-41	Inducible nitrate reductase [NADH] 2 OS=Glycine max GN=INR2 PE=2 SV=1	YIL043c	55.8	2e-08	COG0543	2-polyprenylphenol hydroxylase and related flavodoxin oxidoreductases	K00360	3e-31	133	rcu:RCOM_1032820	nitrate reductase (NADH) [EC:1.7.1.1]	-	-	-
Unigene0014170	948	65	2.3797	gi|62956018|gb|AAY23354.1|	265	1e-69	3-ketoacyl-CoA reductase 1 [Gossypium hirsutum]	sp|Q8L9C4|KCR1_ARATH	242	3e-63	Very-long-chain 3-oxoacyl-CoA reductase 1 OS=Arabidopsis thaliana GN=KCR1 PE=1 SV=1	SPAC4G9.15	95.1	2e-19	COG0300	Short-chain dehydrogenases of various substrate specificities	K10251	2e-68	258	rcu:RCOM_1082860	beta-keto reductase [EC:1.1.1.-]	GO:0008152//metabolic process	GO:0016614//oxidoreductase activity, acting on CH-OH group of donors	-
Unigene0014473	601	27	1.5592	gi|115448133|ref|NP_001047846.1|	172	6e-42	Os02g0701900 [Oryza sativa Japonica Group]	sp|Q06136|KDSR_HUMAN	97.4	6e-20	3-ketodihydrosphingosine reductase OS=Homo sapiens GN=KDSR PE=1 SV=1	--	--	--	--	--	K04708	1e-42	172	osa:4330439	3-dehydrosphinganine reductase [EC:1.1.1.102]	GO:0044237//cellular metabolic process	GO:0016491//oxidoreductase activity;GO:0016772//transferase activity, transferring phosphorus-containing groups;GO:0000166//nucleotide binding	-
Unigene0014474	222	5	0.7817	gi|460390887|ref|XP_004241056.1|	103	1e-21	PREDICTED: 3-ketodihydrosphingosine reductase-like [Solanum lycopersicum]	sp|P21997|SSGP_VOLCA	59.7	6e-09	Sulfated surface glycoprotein 185 OS=Volvox carteri PE=1 SV=1	MA2686	50.4	8e-07	COG1028	Dehydrogenases with different specificities (related to short-chain alcohol dehydrogenases)	K04708	2e-21	100	vvi:100251050	3-dehydrosphinganine reductase [EC:1.1.1.102]	GO:0008152//metabolic process	GO:0036094;GO:0003824//catalytic activity	-
Unigene0014509	454	20	1.5289	gi|78172244|gb|ABB29305.1|	144	8e-34	NADPH-dependent reductase [Zea mays]	sp|P51108|DFRA_MAIZE	143	4e-34	Dihydroflavonol-4-reductase OS=Zea mays GN=A1 PE=3 SV=1	mll1975	68.2	5e-12	COG0451	Nucleoside-diphosphate-sugar epimerases	K13082	4e-33	139	zma:100272982	bifunctional dihydroflavonol 4-reductase/flavanone 4-reductase [EC:1.1.1.219 1.1.1.234]	GO:0044237//cellular metabolic process	-	-
Unigene0018143	845	73	2.9983	gi|356500615|ref|XP_003519127.1|	520	1e-146	PREDICTED: 2-Cys peroxiredoxin BAS1-like, chloroplastic-like [Glycine max]	sp|Q96291|BAS1A_ARATH	399	1e-110	2-Cys peroxiredoxin BAS1, chloroplastic OS=Arabidopsis thaliana GN=BAS1 PE=1 SV=2	alr4641	306	2e-83	COG0450	Peroxiredoxin	K03386	1e-115	416	pop:POPTR_576525	peroxiredoxin (alkyl hydroperoxide reductase subunit C) [EC:1.11.1.15]	-	-	-
Unigene0018194	732	39	1.8491	gi|460373242|ref|XP_004232430.1|	165	8e-40	PREDICTED: abscisic acid 8'-hydroxylase 3-like [Solanum lycopersicum]	sp|O81395|DRTS_MAIZE	115	3e-25	Bifunctional dihydrofolate reductase-thymidylate synthase OS=Zea mays GN=DRTS PE=2 SV=1	YOR074c	79	8e-15	COG0207	Thymidylate synthase	K13998	1e-26	119	rcu:RCOM_1447960	dihydrofolate reductase / thymidylate synthase [EC:1.5.1.3 2.1.1.45]	GO:0006544//glycine metabolic process;GO:0009177	GO:0042083//5,10-methylenetetrahydrofolate-dependent methyltransferase activity;GO:0016646//oxidoreductase activity, acting on the CH-NH group of donors, NAD or NADP as acceptor;GO:0005506//iron ion binding	-
Unigene0018459	817	59	2.5064	gi|224080379|ref|XP_002306118.1|	451	1e-126	dihydrofolate reductase-thymidylate synthase [Populus trichocarpa]	sp|O81395|DRTS_MAIZE	442	1e-123	Bifunctional dihydrofolate reductase-thymidylate synthase OS=Zea mays GN=DRTS PE=2 SV=1	SPAC15E1.04_2	232	6e-61	COG0207	Thymidylate synthase	K13998	2e-126	451	pop:POPTR_648629	dihydrofolate reductase / thymidylate synthase [EC:1.5.1.3 2.1.1.45]	-	-	-
Unigene0018658	231	13	1.9532	gi|470137761|ref|XP_004304631.1|	79	3e-14	PREDICTED: probable monodehydroascorbate reductase, cytoplasmic isoform 2-like [Fragaria vesca subsp. vesca]	sp|Q40977|MDAR_PEA	61.2	2e-09	Monodehydroascorbate reductase OS=Pisum sativum PE=1 SV=1	--	--	--	--	--	K08232	9e-13	71.6	vvi:100267896	monodehydroascorbate reductase (NADH) [EC:1.6.5.4]	-	-	-
Unigene0018659	509	18	1.2273	gi|514716968|ref|XP_004953624.1|	226	2e-58	PREDICTED: LOW QUALITY PROTEIN: probable monodehydroascorbate reductase, cytoplasmic isoform 2-like [Setaria italica]	sp|Q9LK94|MDAR2_ARATH	207	3e-53	Probable monodehydroascorbate reductase, cytoplasmic isoform 2 OS=Arabidopsis thaliana GN=At3g27820 PE=2 SV=1	SSO1225	76.3	3e-14	COG0446	Uncharacterized NAD(FAD)-dependent dehydrogenases	K08232	1e-58	224	sbi:SORBI_04g030440	monodehydroascorbate reductase (NADH) [EC:1.6.5.4]	-	-	-
Unigene0018660	477	19	1.3824	gi|357137220|ref|XP_003570199.1|	204	6e-52	PREDICTED: probable monodehydroascorbate reductase, cytoplasmic isoform 2-like [Brachypodium distachyon]	sp|Q9LK94|MDAR2_ARATH	183	5e-46	Probable monodehydroascorbate reductase, cytoplasmic isoform 2 OS=Arabidopsis thaliana GN=At3g27820 PE=2 SV=1	Rv1869c	63.2	2e-10	COG0446	Uncharacterized NAD(FAD)-dependent dehydrogenases	K08232	8e-51	198	pop:POPTR_815507	monodehydroascorbate reductase (NADH) [EC:1.6.5.4]	-	-	-
Unigene0019007	389	14	1.2491	gi|330318802|gb|AEC11061.1|	84	1e-15	ribonucleotide reductase large subunit a [Camellia sinensis]	sp|Q9SJ20|RIR1_ARATH	74.3	2e-13	Ribonucleoside-diphosphate reductase large subunit OS=Arabidopsis thaliana GN=RNR1 PE=1 SV=1	--	--	--	--	--	K10807	3e-16	83.2	sbi:SORBI_10g004780	ribonucleoside-diphosphate reductase subunit M1 [EC:1.17.4.1]	GO:0006259//DNA metabolic process;GO:0009142//nucleoside triphosphate biosynthetic process;GO:0010038//response to metal ion	GO:0032559;GO:0016728	GO:0043234//protein complex
Unigene0019008	753	37	1.7054	gi|4151068|emb|CAA71816.1|	444	1e-124	ribonucleotide reductase [Nicotiana tabacum]	sp|Q9SJ20|RIR1_ARATH	439	1e-122	Ribonucleoside-diphosphate reductase large subunit OS=Arabidopsis thaliana GN=RNR1 PE=1 SV=1	SPAC1F7.05	345	5e-95	COG0209	Ribonucleotide reductase, alpha subunit	K10807	9e-123	439	ath:AT2G21790	ribonucleoside-diphosphate reductase subunit M1 [EC:1.17.4.1]	-	-	-
Unigene0019009	437	20	1.5884	gi|115466654|ref|NP_001056926.1|	284	5e-76	Os06g0168600 [Oryza sativa Japonica Group]	sp|Q9SJ20|RIR1_ARATH	270	2e-72	Ribonucleoside-diphosphate reductase large subunit OS=Arabidopsis thaliana GN=RNR1 PE=1 SV=1	SPAC1F7.05	176	2e-44	COG0209	Ribonucleotide reductase, alpha subunit	K10807	1e-76	284	osa:4340258	ribonucleoside-diphosphate reductase subunit M1 [EC:1.17.4.1]	GO:0006259//DNA metabolic process;GO:0009142//nucleoside triphosphate biosynthetic process;GO:0010038//response to metal ion	GO:0032559;GO:0016728	GO:0043234//protein complex
Unigene0019058	613	26	1.4721	--	--	--	--	--	--	--	--	--	--	--	--	--	K13606	3e-06	40	rcu:RCOM_0943590	chlorophyll(ide) b reductase [EC:1.1.1.294]	-	-	-
Unigene0019059	596	6	0.3494	--	--	--	--	--	--	--	--	--	--	--	--	--	K13606	3e-06	40	rcu:RCOM_0943590	chlorophyll(ide) b reductase [EC:1.1.1.294]	-	-	-
Unigene0019224	679	4	0.2045	gi|526117687|ref|NP_001268089.1|	248	8e-65	leucoanthocyanidin reductase 2 [Vitis vinifera]	sp|Q84V83|LAR_DESUN	210	8e-54	Leucoanthocyanidin reductase OS=Desmodium uncinatum GN=LAR PE=1 SV=1	--	--	--	--	--	K13081	8e-64	243	vvi:100233112	leucoanthocyanidin reductase [EC:1.17.1.3]	-	GO:0036094;GO:0016491//oxidoreductase activity	-
Unigene0019760	356	6	0.5849	gi|508700454|gb|EOX92350.1|	55.1	5e-07	Ribonucleotide reductase 1 isoform 4, partial [Theobroma cacao]	sp|Q9SJ20|RIR1_ARATH	53.5	4e-07	Ribonucleoside-diphosphate reductase large subunit OS=Arabidopsis thaliana GN=RNR1 PE=1 SV=1	--	--	--	--	--	K10807	1e-07	54.7	pop:POPTR_559402	ribonucleoside-diphosphate reductase subunit M1 [EC:1.17.4.1]	-	-	-
Unigene0019761	329	10	1.0549	gi|460381961|ref|XP_004236709.1|	54.3	2e-08	PREDICTED: ribonucleoside-diphosphate reductase large subunit-like [Solanum lycopersicum]	sp|Q9SJ20|RIR1_ARATH	53.5	4e-07	Ribonucleoside-diphosphate reductase large subunit OS=Arabidopsis thaliana GN=RNR1 PE=1 SV=1	--	--	--	--	--	K10807	2e-09	54.7	ppp:PHYPADRAFT_220417	ribonucleoside-diphosphate reductase subunit M1 [EC:1.17.4.1]	-	-	-
Unigene0020306	442	14	1.0993	gi|338173927|gb|AEI83504.1|	53.5	6e-07	ubiquinol-cytochrome C reductase complex 14kD subunit [Wolffia arrhiza]	sp|F4JWS8|QCR72_ARATH	53.5	5e-07	Cytochrome b-c1 complex subunit 7-2 OS=Arabidopsis thaliana GN=QCR7-2 PE=1 SV=1	--	--	--	--	--	K00417	3e-07	53.5	ath:AT5G25450	ubiquinol-cytochrome c reductase subunit 7 [EC:1.10.2.2]	-	-	-
Unigene0020832	546	49	3.1147	gi|527196473|gb|EPS65334.1|	51.6	9e-06	pyrroline-5-carboxylate reductase, partial [Genlisea aurea]	sp|O04016|P5CR_ACTCH	52.8	1e-06	Pyrroline-5-carboxylate reductase OS=Actinidia chinensis PE=2 SV=1	--	--	--	--	--	K00286	2e-06	52	pop:POPTR_831811	pyrroline-5-carboxylate reductase [EC:1.5.1.2]	-	-	-
Unigene0022282	1083	72	2.3074	gi|356562846|ref|XP_003549679.1|	729	0	PREDICTED: geranylgeranyl diphosphate reductase, chloroplastic-like [Glycine max]	sp|Q9ZS34|CHLP_TOBAC	674	0	Geranylgeranyl diphosphate reductase, chloroplastic OS=Nicotiana tabacum GN=CHLP PE=2 SV=1	sll1091	484	8e-137	COG0644	Dehydrogenases (flavoproteins)	K10960	0	683	pop:POPTR_569972	geranylgeranyl reductase [EC:1.3.1.83]	-	-	-
Unigene0023026	378	56	5.1417	gi|514761776|ref|XP_004964870.1|	88.6	4e-17	PREDICTED: 12-oxophytodienoate reductase 1-like [Setaria italica]	sp|Q84QK0|OPR1_ORYSJ	84.7	2e-16	12-oxophytodienoate reductase 1 OS=Oryza sativa subsp. japonica GN=OPR1 PE=2 SV=1	SPAC5H10.10	53.9	7e-08	COG1902	NADH:flavin oxidoreductases, Old Yellow Enzyme family	K05894	8e-18	88.6	osa:4340485	12-oxophytodienoic acid reductase [EC:1.3.1.42]	GO:0010033//response to organic substance;GO:0006950//response to stress;GO:0006631//fatty acid metabolic process;GO:0010038//response to metal ion	GO:0003824//catalytic activity;GO:0000166//nucleotide binding	GO:0043231//intracellular membrane-bounded organelle
Unigene0023305	564	112	6.8921	gi|359474600|ref|XP_002279383.2|	65.9	5e-10	PREDICTED: dehydrogenase/reductase SDR family member 4-like [Vitis vinifera]	sp|H9BFQ2|TPRL3_ERYCB	57.4	6e-08	Tropinone reductase-like 3 OS=Erythroxylum coca PE=2 SV=1	--	--	--	--	--	K11147	6e-10	63.5	vvi:100257814	dehydrogenase/reductase SDR family member 4 [EC:1.1.-.-]	GO:0048588//developmental cell growth;GO:0009733//response to auxin stimulus;GO:0009850//auxin metabolic process	GO:0036094;GO:0016616//oxidoreductase activity, acting on the CH-OH group of donors, NAD or NADP as acceptor	GO:0042579//microbody
Unigene0023306	442	983	77.1869	gi|502149759|ref|XP_004507653.1|	206	1e-52	PREDICTED: tropinone reductase-like 3-like [Cicer arietinum]	sp|H9BFQ2|TPRL3_ERYCB	203	4e-52	Tropinone reductase-like 3 OS=Erythroxylum coca PE=2 SV=1	PAB1085	78.2	5e-15	COG1028	Dehydrogenases with different specificities (related to short-chain alcohol dehydrogenases)	K11147	3e-52	202	vvi:100257814	dehydrogenase/reductase SDR family member 4 [EC:1.1.-.-]	GO:0048588//developmental cell growth;GO:0009733//response to auxin stimulus;GO:0009850//auxin metabolic process	GO:0036094;GO:0003824//catalytic activity	GO:0042579//microbody
Unigene0023308	608	2	0.1142	gi|460381894|ref|XP_004236676.1|	162	5e-39	PREDICTED: dehydrogenase/reductase SDR family member 4-like isoform 2 [Solanum lycopersicum]	sp|H9BFQ2|TPRL3_ERYCB	153	7e-37	Tropinone reductase-like 3 OS=Erythroxylum coca PE=2 SV=1	FN0494	77	2e-14	COG1028	Dehydrogenases with different specificities (related to short-chain alcohol dehydrogenases)	K11147	3e-41	167	rcu:RCOM_0902850	dehydrogenase/reductase SDR family member 4 [EC:1.1.-.-]	GO:0048588//developmental cell growth;GO:0009733//response to auxin stimulus;GO:0009850//auxin metabolic process	GO:0036094;GO:0016616//oxidoreductase activity, acting on the CH-OH group of donors, NAD or NADP as acceptor	GO:0042579//microbody
Unigene0023309	716	21	1.0179	gi|357134532|ref|XP_003568871.1|	68.2	2e-10	PREDICTED: dehydrogenase/reductase SDR family member 4-like [Brachypodium distachyon]	sp|H9BFQ2|TPRL3_ERYCB	60.8	9e-09	Tropinone reductase-like 3 OS=Erythroxylum coca PE=2 SV=1	--	--	--	--	--	K11147	2e-10	65.9	zma:100282854	dehydrogenase/reductase SDR family member 4 [EC:1.1.-.-]	GO:0048588//developmental cell growth;GO:0009733//response to auxin stimulus;GO:0009850//auxin metabolic process	GO:0036094;GO:0016616//oxidoreductase activity, acting on the CH-OH group of donors, NAD or NADP as acceptor	GO:0042579//microbody
Unigene0024645	244	17	2.4181	gi|356502850|ref|XP_003520228.1|	168	3e-41	PREDICTED: ferredoxin--NADP reductase, leaf isozyme, chloroplastic-like isoform 1 [Glycine max]	sp|P10933|FENR1_PEA	162	5e-40	Ferredoxin--NADP reductase, leaf isozyme, chloroplastic OS=Pisum sativum GN=PETH PE=1 SV=1	slr1643	110	8e-25	COG0369	Sulfite reductase, alpha subunit (flavoprotein)	K02641	4e-41	166	pop:POPTR_827055	ferredoxin--NADP+ reductase [EC:1.18.1.2]	GO:0050832//defense response to fungus;GO:0008152//metabolic process	GO:0016731;GO:0016651//oxidoreductase activity, acting on NADH or NADPH;GO:0050662//coenzyme binding;GO:0008187//poly-pyrimidine tract binding;GO:0000166//nucleotide binding	GO:0034357;GO:0009532//plastid stroma;GO:0005576//extracellular region;GO:0044434//chloroplast part
Unigene0024646	711	100	4.8814	gi|356559284|ref|XP_003547930.1|	376	1e-103	PREDICTED: ferredoxin--NADP reductase, leaf isozyme, chloroplastic-like isoform 2 [Glycine max]	sp|Q9FKW6|FNRL1_ARATH	355	1e-97	Ferredoxin--NADP reductase, leaf isozyme 1, chloroplastic OS=Arabidopsis thaliana GN=LFNR1 PE=1 SV=1	slr1643	242	5e-64	COG0369	Sulfite reductase, alpha subunit (flavoprotein)	K02641	2e-98	357	pop:POPTR_827055	ferredoxin--NADP+ reductase [EC:1.18.1.2]	GO:0022900//electron transport chain;GO:0050832//defense response to fungus	GO:0008187//poly-pyrimidine tract binding;GO:0016651//oxidoreductase activity, acting on NADH or NADPH;GO:0016731;GO:0009055//electron carrier activity;GO:0000166//nucleotide binding;GO:0050662//coenzyme binding	GO:0009532//plastid stroma;GO:0009526//plastid envelope;GO:0031976;GO:0034357;GO:0005576//extracellular region;GO:0044434//chloroplast part
Unigene0024647	376	25	2.3076	gi|356502852|ref|XP_003520229.1|	221	4e-57	PREDICTED: ferredoxin--NADP reductase, leaf isozyme, chloroplastic-like isoform 2 [Glycine max]	sp|P10933|FENR1_PEA	178	8e-45	Ferredoxin--NADP reductase, leaf isozyme, chloroplastic OS=Pisum sativum GN=PETH PE=1 SV=1	--	--	--	--	--	K02641	3e-47	186	pop:POPTR_817211	ferredoxin--NADP+ reductase [EC:1.18.1.2]	GO:0050832//defense response to fungus;GO:0008152//metabolic process	GO:0016731;GO:0016651//oxidoreductase activity, acting on NADH or NADPH;GO:0050662//coenzyme binding;GO:0008187//poly-pyrimidine tract binding;GO:0000166//nucleotide binding	GO:0034357;GO:0009532//plastid stroma;GO:0005576//extracellular region;GO:0044434//chloroplast part
Unigene0025084	547	78	4.949	gi|115482724|ref|NP_001064955.1|	184	7e-46	Os10g0496900 [Oryza sativa Japonica Group]	sp|Q8W3D9|PORB_ORYSJ	184	2e-46	Protochlorophyllide reductase B, chloroplastic OS=Oryza sativa subsp. japonica GN=PORB PE=2 SV=1	all1743	126	2e-29	COG1028	Dehydrogenases with different specificities (related to short-chain alcohol dehydrogenases)	K00218	2e-46	184	osa:4349004	protochlorophyllide reductase [EC:1.3.1.33]	GO:0009725//response to hormone stimulus;GO:0006779//porphyrin-containing compound biosynthetic process	GO:0016651//oxidoreductase activity, acting on NADH or NADPH;GO:0016628//oxidoreductase activity, acting on the CH-CH group of donors, NAD or NADP as acceptor;GO:0016661//oxidoreductase activity, acting on other nitrogenous compounds as donors;GO:0036094	GO:0009526//plastid envelope;GO:0031976;GO:0044434//chloroplast part
Unigene0025085	541	36	2.3095	gi|115482724|ref|NP_001064955.1|	184	7e-46	Os10g0496900 [Oryza sativa Japonica Group]	sp|Q8W3D9|PORB_ORYSJ	184	2e-46	Protochlorophyllide reductase B, chloroplastic OS=Oryza sativa subsp. japonica GN=PORB PE=2 SV=1	all1743	126	2e-29	COG1028	Dehydrogenases with different specificities (related to short-chain alcohol dehydrogenases)	K00218	2e-46	184	osa:4349004	protochlorophyllide reductase [EC:1.3.1.33]	GO:0009725//response to hormone stimulus;GO:0006779//porphyrin-containing compound biosynthetic process	GO:0016651//oxidoreductase activity, acting on NADH or NADPH;GO:0016628//oxidoreductase activity, acting on the CH-CH group of donors, NAD or NADP as acceptor;GO:0016661//oxidoreductase activity, acting on other nitrogenous compounds as donors;GO:0036094	GO:0009526//plastid envelope;GO:0031976;GO:0044434//chloroplast part
Unigene0025086	562	97	5.9903	gi|115482724|ref|NP_001064955.1|	184	7e-46	Os10g0496900 [Oryza sativa Japonica Group]	sp|Q8W3D9|PORB_ORYSJ	184	2e-46	Protochlorophyllide reductase B, chloroplastic OS=Oryza sativa subsp. japonica GN=PORB PE=2 SV=1	all1743	126	3e-29	COG1028	Dehydrogenases with different specificities (related to short-chain alcohol dehydrogenases)	K00218	2e-46	184	osa:4349004	protochlorophyllide reductase [EC:1.3.1.33]	GO:0009725//response to hormone stimulus;GO:0006779//porphyrin-containing compound biosynthetic process	GO:0016651//oxidoreductase activity, acting on NADH or NADPH;GO:0016628//oxidoreductase activity, acting on the CH-CH group of donors, NAD or NADP as acceptor;GO:0016661//oxidoreductase activity, acting on other nitrogenous compounds as donors;GO:0036094	GO:0009526//plastid envelope;GO:0031976;GO:0044434//chloroplast part
Unigene0025304	1905	267	4.8644	gi|52082696|gb|AAU25941.1|	803	0	cytochrome b [Vitis vinifera]	sp|P42792|CYB_ARATH	801	0	Cytochrome b OS=Arabidopsis thaliana GN=MT-CYB PE=2 SV=2	RC0359	484	3e-136	COG1290	Cytochrome b subunit of the bc complex	K00412	0	794	osa:6450178	ubiquinol-cytochrome c reductase cytochrome b subunit [EC:1.10.2.2]	GO:0022900//electron transport chain;GO:0016049//cell growth;GO:0045333//cellular respiration;GO:0006970//response to osmotic stress;GO:0051234//establishment of localization;GO:0030198//extracellular matrix organization	GO:0043169//cation binding;GO:0015078//hydrogen ion transmembrane transporter activity;GO:0003824//catalytic activity	GO:0005618//cell wall;GO:0044459//plasma membrane part;GO:0031225//anchored to membrane;GO:0044455
Unigene0025659	650	1222	65.2485	gi|502149510|ref|XP_004507556.1|	117	2e-25	PREDICTED: 7-dehydrocholesterol reductase-like [Cicer arietinum]	sp|B0JZ89|FA32A_XENTR	63.5	1e-09	Protein FAM32A OS=Xenopus tropicalis GN=fam32a PE=3 SV=1	--	--	--	--	--	K00213	1e-24	112	rcu:RCOM_1573850	7-dehydrocholesterol reductase [EC:1.3.1.21]	-	-	-
Unigene0026034	1515	182	4.1694	gi|475615691|gb|EMT29532.1|	681	0	3-hydroxy-3-methylglutaryl-coenzyme A reductase 3 [Aegilops tauschii]	sp|O24594|HMDH_MAIZE	680	0	3-hydroxy-3-methylglutaryl-coenzyme A reductase OS=Zea mays GN=HMGR PE=3 SV=1	YML075c	462	9e-130	COG1257	Hydroxymethylglutaryl-CoA reductase	K00021	0	682	sbi:SORBI_02g028630	hydroxymethylglutaryl-CoA reductase (NADPH) [EC:1.1.1.34]	GO:0006732//coenzyme metabolic process;GO:0006722;GO:0006694//steroid biosynthetic process	GO:0016616//oxidoreductase activity, acting on the CH-OH group of donors, NAD or NADP as acceptor;GO:0000166//nucleotide binding;GO:0048037//cofactor binding	GO:0031224//intrinsic to membrane;GO:0043231//intracellular membrane-bounded organelle;GO:0042598//vesicular fraction
Unigene0026035	1192	19	0.5532	gi|514731604|ref|XP_004957224.1|	498	1e-139	PREDICTED: 3-hydroxy-3-methylglutaryl-coenzyme A reductase 3-like isoform X1 [Setaria italica]	sp|O24594|HMDH_MAIZE	493	1e-138	3-hydroxy-3-methylglutaryl-coenzyme A reductase OS=Zea mays GN=HMGR PE=3 SV=1	YML075c	321	2e-87	COG1257	Hydroxymethylglutaryl-CoA reductase	K00021	5e-141	500	sbi:SORBI_02g028630	hydroxymethylglutaryl-CoA reductase (NADPH) [EC:1.1.1.34]	-	-	-
Unigene0026511	1537	263	5.9387	gi|508713612|gb|EOY05509.1|	584	1e-165	Ribonucleoside-diphosphate reductase small chain A isoform 1 [Theobroma cacao]	sp|P50651|RIR2A_ARATH	539	2e-152	Ribonucleoside-diphosphate reductase small chain A OS=Arabidopsis thaliana GN=RNR2A PE=1 SV=2	YJL026w	395	1e-109	COG0208	Ribonucleotide reductase, beta subunit	K10808	7e-167	587	rcu:RCOM_0678140	ribonucleoside-diphosphate reductase subunit M2 [EC:1.17.4.1]	-	-	-
Unigene0027318	536	0	0	gi|474391898|gb|EMS65404.1|	137	1e-35	12-oxophytodienoate reductase 1 [Triticum urartu]	sp|Q8GYB8|OPR2_ARATH	129	9e-35	12-oxophytodienoate reductase 2 OS=Arabidopsis thaliana GN=OPR2 PE=2 SV=2	AGpA653	80.5	2e-15	COG1902	NADH:flavin oxidoreductases, Old Yellow Enzyme family	K05894	7e-35	129	ath:AT1G76690	12-oxophytodienoic acid reductase [EC:1.3.1.42]	-	-	-
Unigene0027319	380	6	0.548	gi|508725489|gb|EOY17386.1|	162	2e-39	12-oxophytodienoate reductase 2 [Theobroma cacao]	sp|Q9XG54|OPR1_SOLLC	160	2e-39	12-oxophytodienoate reductase 1 OS=Solanum lycopersicum GN=OPR1 PE=1 SV=1	AGpA653	95.5	2e-20	COG1902	NADH:flavin oxidoreductases, Old Yellow Enzyme family	K05894	7e-40	161	pop:POPTR_810138	12-oxophytodienoic acid reductase [EC:1.3.1.42]	-	-	-
Unigene0027374	1034	128	4.2964	gi|470133635|ref|XP_004302671.1|	317	3e-85	PREDICTED: steroid 5-alpha-reductase DET2-like [Fragaria vesca subsp. vesca]	sp|Q2QDF6|DET2_GOSHI	304	8e-82	Steroid 5-alpha-reductase DET2 OS=Gossypium hirsutum GN=DET2 PE=1 SV=1	Cgl1939	84.3	3e-16	COG0532	Translation initiation factor 2 (IF-2; GTPase)	K09591	9e-85	313	pop:POPTR_576916	probable steroid reductase DET2 [EC:1.3.99.-]	-	-	-
Unigene0027550	622	2022	112.825	gi|470129031|ref|XP_004300434.1|	128	1e-28	PREDICTED: cytochrome b-c1 complex subunit 9-like [Fragaria vesca subsp. vesca]	sp|P46270|QCR9_SOLTU	105	2e-22	Cytochrome b-c1 complex subunit 9 OS=Solanum tuberosum PE=1 SV=1	--	--	--	--	--	K00419	1e-27	122	pop:POPTR_836670	ubiquinol-cytochrome c reductase subunit 9 [EC:1.10.2.2]	GO:0022904//respiratory electron transport chain	GO:0015078//hydrogen ion transmembrane transporter activity	GO:0044455
Unigene0028284	580	10	0.5984	gi|225458990|ref|XP_002285583.1|	154	1e-36	PREDICTED: glutamyl-tRNA reductase 1, chloroplastic [Vitis vinifera]	sp|P0C587|HEM1_ORYSJ	140	4e-33	Glutamyl-tRNA reductase, chloroplastic OS=Oryza sativa subsp. japonica GN=Os10g0502400 PE=2 SV=1	alr1042	67	2e-11	COG0373	Glutamyl-tRNA reductase	K02492	3e-37	154	vvi:100259052	glutamyl-tRNA reductase [EC:1.2.1.70]	GO:0006779//porphyrin-containing compound biosynthetic process	GO:0016620//oxidoreductase activity, acting on the aldehyde or oxo group of donors, NAD or NADP as acceptor;GO:0000166//nucleotide binding	GO:0043231//intracellular membrane-bounded organelle
Unigene0028285	628	64	3.537	gi|225458990|ref|XP_002285583.1|	154	1e-36	PREDICTED: glutamyl-tRNA reductase 1, chloroplastic [Vitis vinifera]	sp|P0C587|HEM1_ORYSJ	140	5e-33	Glutamyl-tRNA reductase, chloroplastic OS=Oryza sativa subsp. japonica GN=Os10g0502400 PE=2 SV=1	alr1042	67	2e-11	COG0373	Glutamyl-tRNA reductase	K02492	3e-37	154	vvi:100259052	glutamyl-tRNA reductase [EC:1.2.1.70]	GO:0006779//porphyrin-containing compound biosynthetic process	GO:0016620//oxidoreductase activity, acting on the aldehyde or oxo group of donors, NAD or NADP as acceptor;GO:0000166//nucleotide binding	GO:0043231//intracellular membrane-bounded organelle
Unigene0029546	1365	2519	64.0484	gi|508711062|gb|EOY02959.1|	407	1e-112	Cytochrome b-c1 complex subunit Rieske, mitochondrial [Theobroma cacao]	sp|P49729|UCRI1_TOBAC	398	6e-110	Cytochrome b-c1 complex subunit Rieske-1, mitochondrial (Fragment) OS=Nicotiana tabacum PE=2 SV=1	YEL024w	211	2e-54	COG0723	Rieske Fe-S protein	K00411	3e-111	402	vvi:100257494	ubiquinol-cytochrome c reductase iron-sulfur subunit [EC:1.10.2.2]	-	-	-
Unigene0030011	1361	182	4.6412	gi|86285710|gb|ABC94578.1|	599	1e-170	dihydroflavonol 4-reductase [Anthurium andraeanum]	sp|Q9XES5|DFRA_MALDO	487	7e-137	Bifunctional dihydroflavonol 4-reductase/flavanone 4-reductase OS=Malus domestica GN=DFR PE=1 SV=1	SA0317	122	1e-27	COG0451	Nucleoside-diphosphate-sugar epimerases	K13082	6e-138	490	vvi:100233141	bifunctional dihydroflavonol 4-reductase/flavanone 4-reductase [EC:1.1.1.219 1.1.1.234]	-	-	-
Unigene0030696	1115	2414	75.1406	gi|225426743|ref|XP_002282339.1|	528	1e-149	PREDICTED: probable rhamnose biosynthetic enzyme 1 [Vitis vinifera]	sp|Q9SYM5|RHM1_ARATH	492	2e-138	Probable rhamnose biosynthetic enzyme 1 OS=Arabidopsis thaliana GN=RHM1 PE=1 SV=1	MA3778	57.4	4e-08	COG1091	dTDP-4-dehydrorhamnose reductase	K12451	7e-150	530	rcu:RCOM_1683000	3,5-epimerase/4-reductase [EC:5.1.3.- 1.1.1.-]	-	-	-
Unigene0031248	808	4047	173.834	gi|115484331|ref|NP_001065827.1|	125	1e-27	Os11g0162200 [Oryza sativa Japonica Group]	sp|P48504|QCR6_SOLTU	109	2e-23	Cytochrome b-c1 complex subunit 6 OS=Solanum tuberosum PE=1 SV=2	--	--	--	--	--	K00416	2e-28	125	pop:POPTR_710785	ubiquinol-cytochrome c reductase subunit 6 [EC:1.10.2.2]	GO:0022904//respiratory electron transport chain	GO:0009055//electron carrier activity;GO:0015078//hydrogen ion transmembrane transporter activity	GO:0044455
Unigene0032321	572	209	12.6813	gi|508720970|gb|EOY12867.1|	172	3e-42	Protochlorophyllide oxidoreductase A [Theobroma cacao]	sp|Q9SDT1|POR_DAUCA	166	7e-41	Protochlorophyllide reductase, chloroplastic OS=Daucus carota GN=POR1 PE=2 SV=1	all1743	74.3	1e-13	COG1028	Dehydrogenases with different specificities (related to short-chain alcohol dehydrogenases)	K00218	4e-40	163	vvi:100255647	protochlorophyllide reductase [EC:1.3.1.33]	GO:0009725//response to hormone stimulus;GO:0006779//porphyrin-containing compound biosynthetic process	GO:0016628//oxidoreductase activity, acting on the CH-CH group of donors, NAD or NADP as acceptor	GO:0009526//plastid envelope;GO:0031976;GO:0044434//chloroplast part
Unigene0032427	1161	2666	79.6967	gi|449506403|ref|XP_004162740.1|	379	1e-104	PREDICTED: 4-hydroxy-3-methylbut-2-enyl diphosphate reductase, chloroplastic-like [Cucumis sativus]	sp|Q6AVG6|ISPH_ORYSJ	369	3e-101	4-hydroxy-3-methylbut-2-enyl diphosphate reductase, chloroplastic OS=Oryza sativa subsp. japonica GN=ISPH PE=2 SV=1	all0985	250	4e-66	COG0761	Penicillin tolerance protein	K03527	7e-103	374	rcu:RCOM_0938310	4-hydroxy-3-methylbut-2-enyl diphosphate reductase [EC:1.17.1.2]	-	-	-
Unigene0032428	906	726	27.8113	gi|225428566|ref|XP_002284659.1|	314	2e-84	PREDICTED: 4-hydroxy-3-methylbut-2-enyl diphosphate reductase [Vitis vinifera]	sp|Q6AVG6|ISPH_ORYSJ	299	2e-80	4-hydroxy-3-methylbut-2-enyl diphosphate reductase, chloroplastic OS=Oryza sativa subsp. japonica GN=ISPH PE=2 SV=1	all0985	208	1e-53	COG0761	Penicillin tolerance protein	K03527	4e-85	314	vvi:100267479	4-hydroxy-3-methylbut-2-enyl diphosphate reductase [EC:1.17.1.2]	GO:0006090//pyruvate metabolic process;GO:0006721//terpenoid metabolic process	GO:0016726//oxidoreductase activity, acting on CH or CH2 groups, NAD or NADP as acceptor;GO:0052592	GO:0009532//plastid stroma
Unigene0033799	891	2	0.0779	gi|297806477|ref|XP_002871122.1|	68.2	3e-10	short-chain dehydrogenase/reductase family protein [Arabidopsis lyrata subsp. lyrata]	sp|Q8LEU3|NOL_ARATH	68.2	8e-11	Chlorophyll(ide) b reductase NOL, chloroplastic OS=Arabidopsis thaliana GN=NOL PE=2 SV=1	--	--	--	--	--	K13606	5e-11	68.2	ath:AT5G04900	chlorophyll(ide) b reductase [EC:1.1.1.294]	-	-	-
Unigene0033800	501	99	6.8582	gi|108710161|gb|ABF97956.1|	110	2e-31	myb-like DNA-binding domain, SHAQKYF class family protein, expressed [Oryza sativa Japonica Group]	sp|Q84ST4|NOL_ORYSJ	110	6e-32	Chlorophyll(ide) b reductase NOL, chloroplastic OS=Oryza sativa subsp. japonica GN=NOL PE=1 SV=1	idnO	49.7	2e-06	COG1028	Dehydrogenases with different specificities (related to short-chain alcohol dehydrogenases)	K13606	3e-31	112	rcu:RCOM_0943590	chlorophyll(ide) b reductase [EC:1.1.1.294]	-	-	-
Unigene0033801	991	2	0.07	gi|225424993|ref|XP_002266979.1|	158	2e-37	PREDICTED: chlorophyll(ide) b reductase NOL, chloroplastic [Vitis vinifera]	sp|Q84ST4|NOL_ORYSJ	145	4e-34	Chlorophyll(ide) b reductase NOL, chloroplastic OS=Oryza sativa subsp. japonica GN=NOL PE=1 SV=1	--	--	--	--	--	K13606	5e-38	158	vvi:100265035	chlorophyll(ide) b reductase [EC:1.1.1.294]	-	-	-
Unigene0033802	922	0	0	gi|225424993|ref|XP_002266979.1|	171	2e-41	PREDICTED: chlorophyll(ide) b reductase NOL, chloroplastic [Vitis vinifera]	sp|Q84ST4|NOL_ORYSJ	158	5e-38	Chlorophyll(ide) b reductase NOL, chloroplastic OS=Oryza sativa subsp. japonica GN=NOL PE=1 SV=1	--	--	--	--	--	K13606	5e-42	171	vvi:100265035	chlorophyll(ide) b reductase [EC:1.1.1.294]	-	-	-
Unigene0033803	1011	0	0	gi|226532277|ref|NP_001146883.1|	100	2e-33	short-chain dehydrogenase/reductase SDR [Zea mays]	sp|Q84ST4|NOL_ORYSJ	96.7	5e-33	Chlorophyll(ide) b reductase NOL, chloroplastic OS=Oryza sativa subsp. japonica GN=NOL PE=1 SV=1	--	--	--	--	--	K13606	3e-34	100	zma:100280491	chlorophyll(ide) b reductase [EC:1.1.1.294]	-	-	-
Unigene0034089	1770	1462	28.6673	gi|225445442|ref|XP_002285073.1|	474	1e-132	PREDICTED: NADH-cytochrome b5 reductase-like protein [Vitis vinifera]	sp|P83291|NB5R2_ARATH	468	7e-131	NADH-cytochrome b5 reductase-like protein OS=Arabidopsis thaliana GN=CBR2 PE=1 SV=2	YKL150w	206	1e-52	COG0543	2-polyprenylphenol hydroxylase and related flavodoxin oxidoreductases	K00326	4e-133	475	pop:POPTR_716762	cytochrome-b5 reductase [EC:1.6.2.2]	-	-	-
Unigene0034557	1335	10972	285.244	gi|356538289|ref|XP_003537636.1|	583	1e-165	PREDICTED: ferredoxin--NADP reductase, leaf isozyme, chloroplastic-like isoform 1 [Glycine max]	sp|P10933|FENR1_PEA	562	2e-159	Ferredoxin--NADP reductase, leaf isozyme, chloroplastic OS=Pisum sativum GN=PETH PE=1 SV=1	slr1643	339	7e-93	COG0369	Sulfite reductase, alpha subunit (flavoprotein)	K02641	4e-164	577	pop:POPTR_827055	ferredoxin--NADP+ reductase [EC:1.18.1.2]	-	-	-
Unigene0034990	707	512	25.1341	gi|15865451|emb|CAC82727.1|	239	4e-62	monodehydroascorbate reductase [Mesembryanthemum crystallinum]	sp|Q42711|MDARS_CUCSA	229	1e-59	Monodehydroascorbate reductase, seedling isozyme OS=Cucumis sativus PE=2 SV=1	--	--	--	--	--	K08232	1e-60	232	vvi:100233035	monodehydroascorbate reductase (NADH) [EC:1.6.5.4]	GO:0010038//response to metal ion;GO:0009725//response to hormone stimulus;GO:0019725//cellular homeostasis;GO:0009608//response to symbiont;GO:0006970//response to osmotic stress;GO:0043900;GO:0008152//metabolic process	GO:0016655//oxidoreductase activity, acting on NADH or NADPH, quinone or similar compound as acceptor;GO:0050662//coenzyme binding	GO:0009536//plastid;GO:0044439;GO:0005576//extracellular region;GO:0016020//membrane
Unigene0035121	364	71	6.7697	gi|255547878|ref|XP_002514996.1|	196	1e-49	Ketoacyl-ACP Reductase (KAR) [Ricinus communis]	sp|P28643|FABG_CUPLA	194	1e-49	3-oxoacyl-[acyl-carrier-protein] reductase, chloroplastic OS=Cuphea lanceolata GN=CLKR27 PE=2 SV=1	BS_fabG	106	1e-23	COG1028	Dehydrogenases with different specificities (related to short-chain alcohol dehydrogenases)	K00059	1e-50	197	pop:POPTR_726104	3-oxoacyl-[acyl-carrier protein] reductase [EC:1.1.1.100]	GO:0006631//fatty acid metabolic process	GO:0046914//transition metal ion binding;GO:0004312//fatty acid synthase activity;GO:0000166//nucleotide binding	GO:0009526//plastid envelope;GO:0009532//plastid stroma
Unigene0035122	260	122	16.2854	gi|514712532|ref|XP_004952535.1|	156	1e-37	PREDICTED: 3-oxoacyl-[acyl-carrier-protein] reductase, chloroplastic-like isoform X2 [Setaria italica]	sp|P28643|FABG_CUPLA	151	1e-36	3-oxoacyl-[acyl-carrier-protein] reductase, chloroplastic OS=Cuphea lanceolata GN=CLKR27 PE=2 SV=1	BS_fabG	88.6	3e-18	COG1028	Dehydrogenases with different specificities (related to short-chain alcohol dehydrogenases)	K00059	5e-38	155	rcu:RCOM_1081890	3-oxoacyl-[acyl-carrier protein] reductase [EC:1.1.1.100]	GO:0006631//fatty acid metabolic process	GO:0046914//transition metal ion binding;GO:0004312//fatty acid synthase activity;GO:0000166//nucleotide binding	GO:0009526//plastid envelope;GO:0009532//plastid stroma
Unigene0035124	1300	2	0.0534	gi|225425854|ref|XP_002268080.1|	184	6e-45	PREDICTED: 3-oxoacyl-[acyl-carrier-protein] reductase, chloroplastic [Vitis vinifera]	sp|P28643|FABG_CUPLA	179	3e-44	3-oxoacyl-[acyl-carrier-protein] reductase, chloroplastic OS=Cuphea lanceolata GN=CLKR27 PE=2 SV=1	BS_gdh	83.6	7e-16	COG1028	Dehydrogenases with different specificities (related to short-chain alcohol dehydrogenases)	K00059	1e-45	184	vvi:100257887	3-oxoacyl-[acyl-carrier protein] reductase [EC:1.1.1.100]	GO:0006631//fatty acid metabolic process	GO:0004312//fatty acid synthase activity;GO:0000166//nucleotide binding	GO:0044435
Unigene0035125	1285	0	0	gi|225425854|ref|XP_002268080.1|	183	9e-45	PREDICTED: 3-oxoacyl-[acyl-carrier-protein] reductase, chloroplastic [Vitis vinifera]	sp|P28643|FABG_CUPLA	179	5e-44	3-oxoacyl-[acyl-carrier-protein] reductase, chloroplastic OS=Cuphea lanceolata GN=CLKR27 PE=2 SV=1	BS_gdh	83.6	7e-16	COG1028	Dehydrogenases with different specificities (related to short-chain alcohol dehydrogenases)	K00059	2e-45	183	vvi:100257887	3-oxoacyl-[acyl-carrier protein] reductase [EC:1.1.1.100]	GO:0006631//fatty acid metabolic process	GO:0004312//fatty acid synthase activity;GO:0046914//transition metal ion binding;GO:0016491//oxidoreductase activity;GO:0000166//nucleotide binding	GO:0009532//plastid stroma;GO:0009526//plastid envelope
Unigene0035126	1285	2	0.054	gi|225425854|ref|XP_002268080.1|	184	5e-45	PREDICTED: 3-oxoacyl-[acyl-carrier-protein] reductase, chloroplastic [Vitis vinifera]	sp|P28643|FABG_CUPLA	179	3e-44	3-oxoacyl-[acyl-carrier-protein] reductase, chloroplastic OS=Cuphea lanceolata GN=CLKR27 PE=2 SV=1	BS_gdh	83.6	7e-16	COG1028	Dehydrogenases with different specificities (related to short-chain alcohol dehydrogenases)	K00059	1e-45	184	vvi:100257887	3-oxoacyl-[acyl-carrier protein] reductase [EC:1.1.1.100]	GO:0006631//fatty acid metabolic process	GO:0004312//fatty acid synthase activity;GO:0000166//nucleotide binding	GO:0044435
Unigene0035127	1270	0	0	gi|225425854|ref|XP_002268080.1|	183	9e-45	PREDICTED: 3-oxoacyl-[acyl-carrier-protein] reductase, chloroplastic [Vitis vinifera]	sp|P28643|FABG_CUPLA	179	5e-44	3-oxoacyl-[acyl-carrier-protein] reductase, chloroplastic OS=Cuphea lanceolata GN=CLKR27 PE=2 SV=1	BS_gdh	83.6	7e-16	COG1028	Dehydrogenases with different specificities (related to short-chain alcohol dehydrogenases)	K00059	2e-45	183	vvi:100257887	3-oxoacyl-[acyl-carrier protein] reductase [EC:1.1.1.100]	GO:0006631//fatty acid metabolic process	GO:0004312//fatty acid synthase activity;GO:0046914//transition metal ion binding;GO:0016491//oxidoreductase activity;GO:0000166//nucleotide binding	GO:0009532//plastid stroma;GO:0009526//plastid envelope
Unigene0035269	1992	308	5.3663	gi|225435999|ref|XP_002273133.1|	597	1e-169	PREDICTED: geranylgeranyl diphosphate reductase, chloroplastic [Vitis vinifera]	sp|Q9ZS34|CHLP_TOBAC	546	2e-154	Geranylgeranyl diphosphate reductase, chloroplastic OS=Nicotiana tabacum GN=CHLP PE=2 SV=1	alr0128	479	6e-135	COG0644	Dehydrogenases (flavoproteins)	K10960	1e-169	597	vvi:100253115	geranylgeranyl reductase [EC:1.3.1.83]	-	-	-
Unigene0037445	1019	86	2.9291	gi|356502124|ref|XP_003519871.1|	352	8e-96	PREDICTED: peptide methionine sulfoxide reductase A5-like [Glycine max]	sp|Q9SL43|MSRA5_ARATH	329	2e-89	Peptide methionine sulfoxide reductase A5 OS=Arabidopsis thaliana GN=MSRA5 PE=2 SV=1	all1062	125	9e-29	COG0225	Peptide methionine sulfoxide reductase	K07304	1e-93	342	vvi:100241959	peptide-methionine (S)-S-oxide reductase [EC:1.8.4.11]	GO:0043170	GO:0016671//oxidoreductase activity, acting on a sulfur group of donors, disulfide as acceptor	GO:0031410//cytoplasmic vesicle
Unigene0037446	1040	27	0.901	gi|356502124|ref|XP_003519871.1|	352	9e-96	PREDICTED: peptide methionine sulfoxide reductase A5-like [Glycine max]	sp|Q9SL43|MSRA5_ARATH	329	2e-89	Peptide methionine sulfoxide reductase A5 OS=Arabidopsis thaliana GN=MSRA5 PE=2 SV=1	all1062	125	9e-29	COG0225	Peptide methionine sulfoxide reductase	K07304	1e-93	342	vvi:100241959	peptide-methionine (S)-S-oxide reductase [EC:1.8.4.11]	GO:0043170	GO:0016671//oxidoreductase activity, acting on a sulfur group of donors, disulfide as acceptor	GO:0031410//cytoplasmic vesicle
Unigene0037737	1061	0	0	gi|376341960|gb|AFB35338.1|	276	5e-73	peroxiredoxin 2 [Tamarix hispida]	sp|Q96291|BAS1A_ARATH	253	2e-66	2-Cys peroxiredoxin BAS1, chloroplastic OS=Arabidopsis thaliana GN=BAS1 PE=1 SV=2	alr4641	196	4e-50	COG0450	Peroxiredoxin	K03386	9e-72	270	vvi:100259748	peroxiredoxin (alkyl hydroperoxide reductase subunit C) [EC:1.11.1.15]	GO:0006952//defense response	GO:0016209//antioxidant activity;GO:0005488//binding;GO:0016705//oxidoreductase activity, acting on paired donors, with incorporation or reduction of molecular oxygen	GO:0009526//plastid envelope;GO:0009532//plastid stroma;GO:0005576//extracellular region
Unigene0037738	1206	0	0	gi|376341960|gb|AFB35338.1|	405	1e-111	peroxiredoxin 2 [Tamarix hispida]	sp|Q96291|BAS1A_ARATH	394	7e-109	2-Cys peroxiredoxin BAS1, chloroplastic OS=Arabidopsis thaliana GN=BAS1 PE=1 SV=2	alr4641	304	2e-82	COG0450	Peroxiredoxin	K03386	2e-111	402	vvi:100259748	peroxiredoxin (alkyl hydroperoxide reductase subunit C) [EC:1.11.1.15]	-	-	-
Unigene0037739	1193	2903	84.4538	gi|508716535|gb|EOY08432.1|	409	1e-113	2-cysteine peroxiredoxin B [Theobroma cacao]	sp|Q9C5R8|BAS1B_ARATH	383	1e-105	2-Cys peroxiredoxin BAS1-like, chloroplastic OS=Arabidopsis thaliana GN=At5g06290 PE=2 SV=3	alr4641	312	8e-85	COG0450	Peroxiredoxin	K03386	5e-109	394	vvi:100259748	peroxiredoxin (alkyl hydroperoxide reductase subunit C) [EC:1.11.1.15]	-	-	-
Unigene0037740	1062	0	0	gi|376341960|gb|AFB35338.1|	275	1e-72	peroxiredoxin 2 [Tamarix hispida]	sp|Q96291|BAS1A_ARATH	256	2e-67	2-Cys peroxiredoxin BAS1, chloroplastic OS=Arabidopsis thaliana GN=BAS1 PE=1 SV=2	alr4641	192	8e-49	COG0450	Peroxiredoxin	K03386	5e-72	271	vvi:100259748	peroxiredoxin (alkyl hydroperoxide reductase subunit C) [EC:1.11.1.15]	GO:0006952//defense response	GO:0016209//antioxidant activity;GO:0005488//binding;GO:0016705//oxidoreductase activity, acting on paired donors, with incorporation or reduction of molecular oxygen	GO:0009526//plastid envelope;GO:0009532//plastid stroma;GO:0005576//extracellular region
Unigene0037741	1224	0	0	gi|376341960|gb|AFB35338.1|	405	1e-111	peroxiredoxin 2 [Tamarix hispida]	sp|Q96291|BAS1A_ARATH	394	7e-109	2-Cys peroxiredoxin BAS1, chloroplastic OS=Arabidopsis thaliana GN=BAS1 PE=1 SV=2	alr4641	304	2e-82	COG0450	Peroxiredoxin	K03386	3e-111	402	vvi:100259748	peroxiredoxin (alkyl hydroperoxide reductase subunit C) [EC:1.11.1.15]	-	-	-
Unigene0037742	1044	0	0	gi|376341960|gb|AFB35338.1|	275	1e-72	peroxiredoxin 2 [Tamarix hispida]	sp|Q96291|BAS1A_ARATH	256	2e-67	2-Cys peroxiredoxin BAS1, chloroplastic OS=Arabidopsis thaliana GN=BAS1 PE=1 SV=2	alr4641	192	8e-49	COG0450	Peroxiredoxin	K03386	5e-72	271	vvi:100259748	peroxiredoxin (alkyl hydroperoxide reductase subunit C) [EC:1.11.1.15]	GO:0006952//defense response	GO:0016209//antioxidant activity;GO:0005488//binding;GO:0016705//oxidoreductase activity, acting on paired donors, with incorporation or reduction of molecular oxygen	GO:0009526//plastid envelope;GO:0009532//plastid stroma;GO:0005576//extracellular region
Unigene0037743	1223	0	0	gi|376341960|gb|AFB35338.1|	406	1e-112	peroxiredoxin 2 [Tamarix hispida]	sp|Q96291|BAS1A_ARATH	390	1e-107	2-Cys peroxiredoxin BAS1, chloroplastic OS=Arabidopsis thaliana GN=BAS1 PE=1 SV=2	alr4641	308	2e-83	COG0450	Peroxiredoxin	K03386	2e-112	405	pop:POPTR_576525	peroxiredoxin (alkyl hydroperoxide reductase subunit C) [EC:1.11.1.15]	-	-	-
Unigene0038290	1306	102	2.7106	gi|359496322|ref|XP_002267967.2|	518	1e-145	PREDICTED: LOW QUALITY PROTEIN: quinone oxidoreductase PIG3 [Vitis vinifera]	sp|Q53FA7|QORX_HUMAN	246	2e-64	Quinone oxidoreductase PIG3 OS=Homo sapiens GN=TP53I3 PE=1 SV=2	MT3886	343	4e-94	COG0604	NADPH:quinone reductase and related Zn-dependent oxidoreductases	K00344	4e-138	491	osa:4331066	NADPH2:quinone reductase [EC:1.6.5.5]	-	-	-
Unigene0038670	360	433	41.7444	gi|502161374|ref|XP_004512139.1|	97.1	1e-19	PREDICTED: ferredoxin--NADP reductase, leaf isozyme, chloroplastic-like [Cicer arietinum]	sp|Q9FKW6|FNRL1_ARATH	95.9	7e-20	Ferredoxin--NADP reductase, leaf isozyme 1, chloroplastic OS=Arabidopsis thaliana GN=LFNR1 PE=1 SV=1	slr1643	64.7	4e-11	COG0369	Sulfite reductase, alpha subunit (flavoprotein)	K02641	4e-20	96.3	vvi:100252241	ferredoxin--NADP+ reductase [EC:1.18.1.2]	GO:0006952//defense response;GO:0022900//electron transport chain	GO:0008187//poly-pyrimidine tract binding;GO:0016731;GO:0009055//electron carrier activity;GO:0000166//nucleotide binding;GO:0050662//coenzyme binding	GO:0009532//plastid stroma;GO:0009526//plastid envelope;GO:0031976;GO:0034357;GO:0005576//extracellular region;GO:0044434//chloroplast part
Unigene0038966	1141	345	10.4941	gi|357126786|ref|XP_003565068.1|	394	1e-108	PREDICTED: pyrroline-5-carboxylate reductase-like [Brachypodium distachyon]	sp|Q04708|P5CR_PEA	373	2e-102	Pyrroline-5-carboxylate reductase OS=Pisum sativum GN=PROC PE=2 SV=1	MA4102	221	1e-57	COG0345	Pyrroline-5-carboxylate reductase	K00286	1e-105	383	sbi:SORBI_03g045690	pyrroline-5-carboxylate reductase [EC:1.5.1.2]	-	-	-
Unigene0039413	1253	3099	85.8387	gi|514801098|ref|XP_004975464.1|	434	1e-120	PREDICTED: cytochrome b-c1 complex subunit Rieske, mitochondrial-like [Setaria italica]	sp|P49727|UCRI_MAIZE	418	5e-116	Cytochrome b-c1 complex subunit Rieske, mitochondrial OS=Zea mays PE=2 SV=1	YEL024w	210	5e-54	COG0723	Rieske Fe-S protein	K00411	1e-118	426	osa:4329497	ubiquinol-cytochrome c reductase iron-sulfur subunit [EC:1.10.2.2]	-	-	-
Unigene0040032	826	1863	78.279	gi|269930238|gb|ACZ54008.1|	216	5e-55	ubiquinol-cytochrome C reductase complex 14kD subunit [Wolffia arrhiza]	sp|F4JWS8|QCR72_ARATH	200	9e-51	Cytochrome b-c1 complex subunit 7-2 OS=Arabidopsis thaliana GN=QCR7-2 PE=1 SV=1	--	--	--	--	--	K00417	6e-51	200	vvi:100257612	ubiquinol-cytochrome c reductase subunit 7 [EC:1.10.2.2]	GO:0022904//respiratory electron transport chain	GO:0015078//hydrogen ion transmembrane transporter activity;GO:0009055//electron carrier activity	GO:0044455
Unigene0040033	771	334	15.035	gi|269930238|gb|ACZ54008.1|	219	4e-56	ubiquinol-cytochrome C reductase complex 14kD subunit [Wolffia arrhiza]	sp|F4JWS8|QCR72_ARATH	202	2e-51	Cytochrome b-c1 complex subunit 7-2 OS=Arabidopsis thaliana GN=QCR7-2 PE=1 SV=1	--	--	--	--	--	K00417	2e-54	212	vvi:100257612	ubiquinol-cytochrome c reductase subunit 7 [EC:1.10.2.2]	GO:0022904//respiratory electron transport chain	GO:0015078//hydrogen ion transmembrane transporter activity;GO:0009055//electron carrier activity	GO:0044455
Unigene0040729	1621	2825	60.485	gi|226498186|ref|NP_001148483.1|	790	0	LOC100282098 [Zea mays]	sp|Q9LDU6|ST7R_ARATH	757	0	7-dehydrocholesterol reductase OS=Arabidopsis thaliana GN=DWF5 PE=1 SV=1	--	--	--	--	--	K00213	0	793	sbi:SORBI_04g017400	7-dehydrocholesterol reductase [EC:1.3.1.21]	GO:0016129	GO:0005488//binding;GO:0016628//oxidoreductase activity, acting on the CH-CH group of donors, NAD or NADP as acceptor	GO:0031227//intrinsic to endoplasmic reticulum membrane
Unigene0040769	1284	0	0	gi|225445178|ref|XP_002280736.1|	355	1e-121	PREDICTED: NADPH:adrenodoxin oxidoreductase, mitochondrial [Vitis vinifera]	sp|P82861|ADRO_SALFO	206	7e-69	NADPH:adrenodoxin oxidoreductase, mitochondrial OS=Salvelinus fontinalis GN=fdxr PE=2 SV=1	ML0666	166	1e-54	COG0493	NADPH-dependent glutamate synthase beta chain and related oxidoreductases	K00528	4e-122	355	vvi:100252665	ferredoxin--NADP+ reductase [EC:1.18.1.2]	-	-	-
Unigene0040770	1124	51	1.5748	gi|225445178|ref|XP_002280736.1|	374	1e-102	PREDICTED: NADPH:adrenodoxin oxidoreductase, mitochondrial [Vitis vinifera]	sp|P82861|ADRO_SALFO	194	1e-48	NADPH:adrenodoxin oxidoreductase, mitochondrial OS=Salvelinus fontinalis GN=fdxr PE=2 SV=1	Cgl2757	159	8e-39	COG0493	NADPH-dependent glutamate synthase beta chain and related oxidoreductases	K00528	5e-103	374	vvi:100252665	ferredoxin--NADP+ reductase [EC:1.18.1.2]	GO:0008152//metabolic process	GO:0016731;GO:0036094	GO:0016020//membrane;GO:0043231//intracellular membrane-bounded organelle
Unigene0040771	775	7	0.3135	gi|2864608|emb|CAA16955.1|	107	5e-43	ferredoxin--NADP+ reductase - like protein [Arabidopsis thaliana]	sp|P56522|ADRO_RAT	75.9	5e-28	NADPH:adrenodoxin oxidoreductase, mitochondrial OS=Rattus norvegicus GN=Fdxr PE=1 SV=1	SPBC3B8.01c	67	6e-23	COG0493	NADPH-dependent glutamate synthase beta chain and related oxidoreductases	K00528	2e-43	102	sbi:SORBI_04g010680	ferredoxin--NADP+ reductase [EC:1.18.1.2]	GO:0008152//metabolic process	GO:0036094;GO:0003824//catalytic activity	GO:0016020//membrane
Unigene0042591	542	235	15.0481	gi|225440994|ref|XP_002283576.1|	145	6e-34	PREDICTED: delta(14)-sterol reductase [Vitis vinifera]	sp|Q9LDR4|ERG24_ARATH	110	5e-24	Delta(14)-sterol reductase OS=Arabidopsis thaliana GN=FK PE=1 SV=2	--	--	--	--	--	K00222	1e-34	145	vvi:100247778	delta14-sterol reductase [EC:1.3.1.70]	GO:0008152//metabolic process	GO:0016628//oxidoreductase activity, acting on the CH-CH group of donors, NAD or NADP as acceptor	GO:0031410//cytoplasmic vesicle
Unigene0042747	1200	2132	61.6621	gi|449521750|ref|XP_004167892.1|	355	2e-96	PREDICTED: peptide methionine sulfoxide reductase-like [Cucumis sativus]	sp|Q9SEC2|MSRA_LACSA	350	2e-95	Peptide methionine sulfoxide reductase OS=Lactuca sativa PE=2 SV=1	sll1394	178	2e-44	COG0225	Peptide methionine sulfoxide reductase	K07304	4e-97	354	vvi:100258013	peptide-methionine (S)-S-oxide reductase [EC:1.8.4.11]	GO:0006979//response to oxidative stress;GO:0009314//response to radiation;GO:0043412//macromolecule modification	GO:0016671//oxidoreductase activity, acting on a sulfur group of donors, disulfide as acceptor	GO:0009532//plastid stroma
Unigene0043202	1255	1051	29.0651	gi|225436253|ref|XP_002272730.1|	715	0	PREDICTED: probable methylenetetrahydrofolate reductase-like [Vitis vinifera]	sp|Q75HE6|MTHR_ORYSJ	708	0	Probable methylenetetrahydrofolate reductase OS=Oryza sativa subsp. japonica GN=Os03g0815200 PE=2 SV=1	YGL125w	327	3e-89	COG0685	5,10-methylenetetrahydrofolate reductase	K00297	0	715	vvi:100259124	methylenetetrahydrofolate reductase (NADPH) [EC:1.5.1.20]	GO:0000096//sulfur amino acid metabolic process	GO:0016646//oxidoreductase activity, acting on the CH-NH group of donors, NAD or NADP as acceptor	-
Unigene0043360	1643	83	1.7533	gi|300509026|gb|ADK24219.1|	527	1e-148	cinnamoyl-CoA reductase [Hibiscus cannabinus]	sp|Q9S9N9|CCR1_ARATH	517	9e-146	Cinnamoyl-CoA reductase 1 OS=Arabidopsis thaliana GN=CCR1 PE=1 SV=1	mll1975	134	5e-31	COG0451	Nucleoside-diphosphate-sugar epimerases	K09753	9e-147	520	vvi:100251623	cinnamoyl-CoA reductase [EC:1.2.1.44]	-	-	-
Unigene0043361	1661	29	0.606	gi|300509026|gb|ADK24219.1|	527	1e-148	cinnamoyl-CoA reductase [Hibiscus cannabinus]	sp|Q9S9N9|CCR1_ARATH	517	9e-146	Cinnamoyl-CoA reductase 1 OS=Arabidopsis thaliana GN=CCR1 PE=1 SV=1	mll1975	134	5e-31	COG0451	Nucleoside-diphosphate-sugar epimerases	K09753	9e-147	520	vvi:100251623	cinnamoyl-CoA reductase [EC:1.2.1.44]	-	-	-
Unigene0043549	512	452	30.6395	gi|449431926|ref|XP_004133751.1|	130	1e-29	PREDICTED: cytochrome c1-1, heme protein, mitochondrial-like [Cucumis sativus]	sp|P25076|CY11_SOLTU	130	6e-30	Cytochrome c1-1, heme protein, mitochondrial OS=Solanum tuberosum GN=CYCL PE=2 SV=1	YOR065w	68.6	5e-12	COG2857	Cytochrome c1	K00413	2e-30	131	pop:POPTR_827243	ubiquinol-cytochrome c reductase cytochrome c1 subunit [EC:1.10.2.2]	GO:0022904//respiratory electron transport chain	GO:0009055//electron carrier activity;GO:0005506//iron ion binding	GO:0044455
Unigene0043550	873	2159	85.8323	gi|359488616|ref|XP_002264598.2|	418	1e-115	PREDICTED: cytochrome c1-1, heme protein, mitochondrial-like [Vitis vinifera]	sp|P25076|CY11_SOLTU	401	3e-111	Cytochrome c1-1, heme protein, mitochondrial OS=Solanum tuberosum GN=CYCL PE=2 SV=1	YOR065w	233	2e-61	COG2857	Cytochrome c1	K00413	1e-116	419	vvi:100250724	ubiquinol-cytochrome c reductase cytochrome c1 subunit [EC:1.10.2.2]	-	-	-
Unigene0043551	1085	2127	68.0378	gi|359488616|ref|XP_002264598.2|	558	1e-158	PREDICTED: cytochrome c1-1, heme protein, mitochondrial-like [Vitis vinifera]	sp|P25076|CY11_SOLTU	523	9e-148	Cytochrome c1-1, heme protein, mitochondrial OS=Solanum tuberosum GN=CYCL PE=2 SV=1	YOR065w	296	3e-80	COG2857	Cytochrome c1	K00413	8e-159	559	vvi:100250724	ubiquinol-cytochrome c reductase cytochrome c1 subunit [EC:1.10.2.2]	-	-	-
Unigene0043552	670	24	1.2432	gi|359488616|ref|XP_002264598.2|	141	1e-32	PREDICTED: cytochrome c1-1, heme protein, mitochondrial-like [Vitis vinifera]	sp|P25076|CY11_SOLTU	105	2e-22	Cytochrome c1-1, heme protein, mitochondrial OS=Solanum tuberosum GN=CYCL PE=2 SV=1	--	--	--	--	--	K00413	2e-33	142	vvi:100250724	ubiquinol-cytochrome c reductase cytochrome c1 subunit [EC:1.10.2.2]	GO:0022900//electron transport chain	GO:0009055//electron carrier activity;GO:0005506//iron ion binding	GO:0044455
Unigene0043948	1141	945	28.7448	gi|413919677|gb|AFW59609.1|	621	1e-176	glutamyl-tRNA reductase-like protein [Zea mays]	sp|P0C587|HEM1_ORYSJ	619	2e-176	Glutamyl-tRNA reductase, chloroplastic OS=Oryza sativa subsp. japonica GN=Os10g0502400 PE=2 SV=1	alr1042	299	7e-81	COG0373	Glutamyl-tRNA reductase	K02492	2e-178	625	sbi:SORBI_01g017860	glutamyl-tRNA reductase [EC:1.2.1.70]	-	-	-
Unigene0044137	1536	3158	71.3565	gi|460390275|ref|XP_004240763.1|	542	1e-153	PREDICTED: quinone oxidoreductase 1-like [Solanum lycopersicum]	sp|P43903|QOR_PSEAE	294	1e-78	Quinone oxidoreductase OS=Pseudomonas aeruginosa (strain ATCC 15692 / PAO1 / 1C / PRS 101 / LMG 12228) GN=qor PE=3 SV=2	RSc2184	331	2e-90	COG0604	NADPH:quinone reductase and related Zn-dependent oxidoreductases	K00344	6e-151	534	ath:AT5G61510	NADPH2:quinone reductase [EC:1.6.5.5]	-	-	-
Unigene0044395	971	11	0.3932	gi|508719310|gb|EOY11207.1|	353	3e-96	Pentatricopeptide repeat superfamily protein isoform 1 [Theobroma cacao]	sp|Q08632|SDR1_PICAB	293	1e-78	Short-chain type dehydrogenase/reductase OS=Picea abies PE=2 SV=1	mll1981	203	3e-52	COG1028	Dehydrogenases with different specificities (related to short-chain alcohol dehydrogenases)	K00059	7e-95	347	rcu:RCOM_1121790	3-oxoacyl-[acyl-carrier protein] reductase [EC:1.1.1.100]	GO:0008152//metabolic process	GO:0003824//catalytic activity	-
Unigene0044396	1107	56	1.7557	gi|508719310|gb|EOY11207.1|	353	4e-96	Pentatricopeptide repeat superfamily protein isoform 1 [Theobroma cacao]	sp|Q08632|SDR1_PICAB	292	3e-78	Short-chain type dehydrogenase/reductase OS=Picea abies PE=2 SV=1	mll1981	204	3e-52	COG1028	Dehydrogenases with different specificities (related to short-chain alcohol dehydrogenases)	K00059	5e-95	347	rcu:RCOM_1121790	3-oxoacyl-[acyl-carrier protein] reductase [EC:1.1.1.100]	GO:0008152//metabolic process	GO:0003824//catalytic activity	-
Unigene0044450	1310	3778	100.093	gi|508724278|gb|EOY16175.1|	597	1e-169	Nitrate reductase 2 [Theobroma cacao]	sp|P39869|NIA_LOTJA	592	2e-168	Nitrate reductase [NADH] OS=Lotus japonicus GN=NIA PE=3 SV=1	YIL043c	173	5e-43	COG0543	2-polyprenylphenol hydroxylase and related flavodoxin oxidoreductases	K00360	2e-164	578	rcu:RCOM_1032820	nitrate reductase (NADH) [EC:1.7.1.1]	-	-	-
Unigene0044451	1706	316	6.4287	gi|5020385|gb|AAD38068.1|AF153448_1	821	0	nitrate reductase [Zea mays]	sp|P16081|NIA1_ORYSJ	814	0	Nitrate reductase [NADH] 1 OS=Oryza sativa subsp. japonica GN=NIA1 PE=2 SV=3	MT1801	205	2e-52	COG2041	Sulfite oxidase and related enzymes	K00360	0	825	sbi:SORBI_07g022750	nitrate reductase (NADH) [EC:1.7.1.1]	GO:0044271//cellular nitrogen compound biosynthetic process;GO:0009314//response to radiation;GO:0009608//response to symbiont;GO:0042126//nitrate metabolic process;GO:0006091//generation of precursor metabolites and energy	GO:0005506//iron ion binding;GO:0050662//coenzyme binding;GO:0008940//nitrate reductase activity	GO:0043231//intracellular membrane-bounded organelle;GO:0016020//membrane
Unigene0045023	1918	417	7.5457	gi|225454196|ref|XP_002273879.1|	441	1e-122	PREDICTED: riboflavin biosynthesis protein RibD-like [Vitis vinifera]	sp|Q55158|RIBD_SYNY3	235	1e-60	Riboflavin biosynthesis protein RibD OS=Synechocystis sp. (strain PCC 6803 / Kazusa) GN=ribD PE=3 SV=1	all0082_1	205	3e-52	COG0117	Pyrimidine deaminase	K11752	7e-123	441	vvi:100246468	diaminohydroxyphosphoribosylaminopyrimidine deaminase / 5-amino-6-(5-phosphoribosylamino)uracil reductase [EC:3.5.4.26 1.1.1.193]	-	-	-
Unigene0045165	1743	4572	91.0377	gi|225428566|ref|XP_002284659.1|	763	0	PREDICTED: 4-hydroxy-3-methylbut-2-enyl diphosphate reductase [Vitis vinifera]	sp|Q6AVG6|ISPH_ORYSJ	730	0	4-hydroxy-3-methylbut-2-enyl diphosphate reductase, chloroplastic OS=Oryza sativa subsp. japonica GN=ISPH PE=2 SV=1	all0985	531	1e-150	COG0761	Penicillin tolerance protein	K03527	0	763	vvi:100267479	4-hydroxy-3-methylbut-2-enyl diphosphate reductase [EC:1.17.1.2]	GO:0006090//pyruvate metabolic process;GO:0006721//terpenoid metabolic process	GO:0016726//oxidoreductase activity, acting on CH or CH2 groups, NAD or NADP as acceptor;GO:0052592	GO:0009532//plastid stroma
Unigene0045467	208	819	136.657	gi|55979111|gb|AAV69019.1|	143	1e-33	NADH:cytochrome b5 reductase [Vernicia fordii]	sp|Q9ZNT1|NB5R1_ARATH	134	2e-31	NADH--cytochrome b5 reductase 1 OS=Arabidopsis thaliana GN=CBR1 PE=1 SV=1	SPCC970.03	67.4	6e-12	COG0543	2-polyprenylphenol hydroxylase and related flavodoxin oxidoreductases	K00326	8e-33	138	osa:4327480	cytochrome-b5 reductase [EC:1.6.2.2]	-	-	-
Unigene0045468	1126	3249	100.144	gi|162457908|ref|NP_001106072.1|	273	6e-72	ferric-chelate reductase (NADH)2 [Zea mays]	sp|Q9ZNT1|NB5R1_ARATH	255	5e-67	NADH--cytochrome b5 reductase 1 OS=Arabidopsis thaliana GN=CBR1 PE=1 SV=1	SPCC970.03	150	3e-36	COG0543	2-polyprenylphenol hydroxylase and related flavodoxin oxidoreductases	K00326	1e-72	273	zma:100126901	cytochrome-b5 reductase [EC:1.6.2.2]	-	-	-
Unigene0045469	371	926	86.6263	gi|225439170|ref|XP_002274424.1|	107	8e-23	PREDICTED: NADH-cytochrome b5 reductase 1 [Vitis vinifera]	sp|Q9ZNT1|NB5R1_ARATH	81.6	1e-15	NADH--cytochrome b5 reductase 1 OS=Arabidopsis thaliana GN=CBR1 PE=1 SV=1	--	--	--	--	--	K00326	2e-23	107	vvi:100263819	cytochrome-b5 reductase [EC:1.6.2.2]	-	-	-
Unigene0045538	1772	350	6.8551	gi|300825706|gb|ADK35887.1|	735	0	geranylgeranyl reductase [Sesamum indicum]	sp|Q9ZS34|CHLP_TOBAC	718	0	Geranylgeranyl diphosphate reductase, chloroplastic OS=Nicotiana tabacum GN=CHLP PE=2 SV=1	alr0128	538	1e-152	COG0644	Dehydrogenases (flavoproteins)	K10960	0	716	rcu:RCOM_1471870	geranylgeranyl reductase [EC:1.3.1.83]	-	-	-
Unigene0045539	1790	155	3.0053	gi|300825706|gb|ADK35887.1|	735	0	geranylgeranyl reductase [Sesamum indicum]	sp|Q9ZS34|CHLP_TOBAC	718	0	Geranylgeranyl diphosphate reductase, chloroplastic OS=Nicotiana tabacum GN=CHLP PE=2 SV=1	alr0128	538	1e-152	COG0644	Dehydrogenases (flavoproteins)	K10960	0	716	rcu:RCOM_1471870	geranylgeranyl reductase [EC:1.3.1.83]	-	-	-
Unigene0045540	1749	554	10.9934	gi|300825706|gb|ADK35887.1|	735	0	geranylgeranyl reductase [Sesamum indicum]	sp|Q9ZS34|CHLP_TOBAC	718	0	Geranylgeranyl diphosphate reductase, chloroplastic OS=Nicotiana tabacum GN=CHLP PE=2 SV=1	alr0128	538	1e-152	COG0644	Dehydrogenases (flavoproteins)	K10960	0	716	rcu:RCOM_1471870	geranylgeranyl reductase [EC:1.3.1.83]	-	-	-
Unigene0045968	1987	4175	72.9241	gi|514728358|ref|XP_004956443.1|	569	1e-160	PREDICTED: enoyl-[acyl-carrier-protein] reductase [NADH] 2, chloroplastic-like [Setaria italica]	sp|Q6H5J0|FABI2_ORYSJ	569	3e-161	Enoyl-[acyl-carrier-protein] reductase [NADH] 2, chloroplastic OS=Oryza sativa subsp. japonica GN=Os09g0277800 PE=2 SV=1	CPn0406	391	2e-108	COG0623	Enoyl-[acyl-carrier-protein] reductase (NADH)	K00208	7e-163	574	pop:POPTR_555276	enoyl-[acyl-carrier protein] reductase I [EC:1.3.1.9]	-	-	-
Unigene0047341	821	497	21.01	gi|502166343|ref|XP_004513864.1|	352	8e-96	PREDICTED: NADPH-dependent thioredoxin reductase 3-like [Cicer arietinum]	sp|Q70G58|NTRC_ORYSJ	350	7e-96	Thioredoxin reductase NTRC OS=Oryza sativa subsp. japonica GN=Os07g0657900 PE=1 SV=2	all0737_2	156	5e-38	COG0526	Thiol-disulfide isomerase and thioredoxins	K00384	5e-96	350	osa:4344159	thioredoxin reductase (NADPH) [EC:1.8.1.9]	GO:0042743//hydrogen peroxide metabolic process;GO:0006801//superoxide metabolic process;GO:0019725//cellular homeostasis	GO:0016209//antioxidant activity;GO:0050662//coenzyme binding;GO:0003824//catalytic activity	GO:0009532//plastid stroma
Unigene0047343	714	0	0	gi|357121651|ref|XP_003562531.1|	224	1e-57	PREDICTED: thioredoxin reductase NTRC-like [Brachypodium distachyon]	sp|Q70G58|NTRC_ORYSJ	217	7e-56	Thioredoxin reductase NTRC OS=Oryza sativa subsp. japonica GN=Os07g0657900 PE=1 SV=2	all0737_1	179	4e-45	COG0492	Thioredoxin reductase	K00384	3e-54	211	zma:100216789	thioredoxin reductase (NADPH) [EC:1.8.1.9]	GO:0006801//superoxide metabolic process;GO:0019725//cellular homeostasis	GO:0016209//antioxidant activity;GO:0050662//coenzyme binding;GO:0003824//catalytic activity	GO:0009536//plastid
Unigene0047344	667	0	0	gi|225441864|ref|XP_002278551.1|	271	1e-71	PREDICTED: NADPH-dependent thioredoxin reductase 3-like [Vitis vinifera]	sp|Q70G58|NTRC_ORYSJ	265	2e-70	Thioredoxin reductase NTRC OS=Oryza sativa subsp. japonica GN=Os07g0657900 PE=1 SV=2	all0737_1	186	2e-47	COG0492	Thioredoxin reductase	K00384	3e-72	271	vvi:100262307	thioredoxin reductase (NADPH) [EC:1.8.1.9]	GO:0042743//hydrogen peroxide metabolic process;GO:0006801//superoxide metabolic process;GO:0019725//cellular homeostasis	GO:0016209//antioxidant activity;GO:0050662//coenzyme binding;GO:0003824//catalytic activity	GO:0009532//plastid stroma
Unigene0047345	1136	14	0.4277	gi|357121651|ref|XP_003562531.1|	386	1e-135	PREDICTED: thioredoxin reductase NTRC-like [Brachypodium distachyon]	sp|Q70G58|NTRC_ORYSJ	383	6e-134	Thioredoxin reductase NTRC OS=Oryza sativa subsp. japonica GN=Os07g0657900 PE=1 SV=2	all0737_1	310	4e-99	COG0492	Thioredoxin reductase	K00384	3e-133	377	zma:100216789	thioredoxin reductase (NADPH) [EC:1.8.1.9]	-	-	-
Unigene0047346	1113	8	0.2495	gi|357121651|ref|XP_003562531.1|	497	1e-139	PREDICTED: thioredoxin reductase NTRC-like [Brachypodium distachyon]	sp|Q70G58|NTRC_ORYSJ	493	1e-138	Thioredoxin reductase NTRC OS=Oryza sativa subsp. japonica GN=Os07g0657900 PE=1 SV=2	all0737_1	374	1e-103	COG0492	Thioredoxin reductase	K00384	8e-138	489	zma:100216789	thioredoxin reductase (NADPH) [EC:1.8.1.9]	-	-	-
Unigene0047347	690	0	0	gi|225441864|ref|XP_002278551.1|	157	4e-67	PREDICTED: NADPH-dependent thioredoxin reductase 3-like [Vitis vinifera]	sp|Q70G58|NTRC_ORYSJ	155	4e-66	Thioredoxin reductase NTRC OS=Oryza sativa subsp. japonica GN=Os07g0657900 PE=1 SV=2	all0737_1	122	3e-43	COG0492	Thioredoxin reductase	K00384	1e-67	157	vvi:100262307	thioredoxin reductase (NADPH) [EC:1.8.1.9]	GO:0006801//superoxide metabolic process;GO:0019725//cellular homeostasis;GO:0044093;GO:0010962//regulation of glucan biosynthetic process;GO:0042743//hydrogen peroxide metabolic process	GO:0016667//oxidoreductase activity, acting on a sulfur group of donors;GO:0030234//enzyme regulator activity;GO:0016209//antioxidant activity;GO:0050662//coenzyme binding	GO:0009532//plastid stroma
Unigene0047396	697	173	8.6144	gi|500181605|gb|AGL81352.1|	155	6e-37	anthocyanidin reductase [Pyrus communis]	sp|Q9SEV0|BAN_ARATH	124	5e-28	Anthocyanidin reductase OS=Arabidopsis thaliana GN=BAN PE=1 SV=2	--	--	--	--	--	K08695	4e-36	150	pop:POPTR_831060	anthocyanidin reductase [EC:1.3.1.77]	GO:0044237//cellular metabolic process	GO:0005488//binding;GO:0003824//catalytic activity	-
Unigene0047397	273	49	6.2294	gi|224116326|ref|XP_002317270.1|	105	3e-22	anthocyanidin reductase [Populus trichocarpa]	sp|Q9SEV0|BAN_ARATH	82.4	8e-16	Anthocyanidin reductase OS=Arabidopsis thaliana GN=BAN PE=1 SV=2	YOL151w	48.1	4e-06	COG0451	Nucleoside-diphosphate-sugar epimerases	K08695	3e-23	106	rcu:RCOM_0906590	anthocyanidin reductase [EC:1.3.1.77]	GO:0044237//cellular metabolic process	GO:0005488//binding;GO:0016491//oxidoreductase activity	-
Unigene0047537	667	414	21.542	gi|294847377|gb|ADF43731.1|	343	2e-93	monodehydroascorbate reductase [Lilium longiflorum]	sp|Q43497|MDAR_SOLLC	325	2e-88	Monodehydroascorbate reductase OS=Solanum lycopersicum GN=AFRR PE=1 SV=1	Cgl2652	99.8	4e-21	COG0446	Uncharacterized NAD(FAD)-dependent dehydrogenases	K08232	1e-93	342	osa:4347885	monodehydroascorbate reductase (NADH) [EC:1.6.5.4]	GO:0009725//response to hormone stimulus;GO:0009608//response to symbiont;GO:0006970//response to osmotic stress;GO:0043900;GO:0019725//cellular homeostasis;GO:0010038//response to metal ion;GO:0006091//generation of precursor metabolites and energy	GO:0016667//oxidoreductase activity, acting on a sulfur group of donors;GO:0016655//oxidoreductase activity, acting on NADH or NADPH, quinone or similar compound as acceptor;GO:0050662//coenzyme binding	GO:0044444//cytoplasmic part
Unigene0047538	290	185	22.1404	gi|294847377|gb|ADF43731.1|	175	2e-43	monodehydroascorbate reductase [Lilium longiflorum]	sp|Q43497|MDAR_SOLLC	160	2e-39	Monodehydroascorbate reductase OS=Solanum lycopersicum GN=AFRR PE=1 SV=1	--	--	--	--	--	K08232	3e-42	169	pop:POPTR_836268	monodehydroascorbate reductase (NADH) [EC:1.6.5.4]	GO:0010038//response to metal ion;GO:0009725//response to hormone stimulus;GO:0006091//generation of precursor metabolites and energy;GO:0019725//cellular homeostasis;GO:0009608//response to symbiont;GO:0006970//response to osmotic stress;GO:0043900	GO:0016667//oxidoreductase activity, acting on a sulfur group of donors;GO:0016655//oxidoreductase activity, acting on NADH or NADPH, quinone or similar compound as acceptor;GO:0050662//coenzyme binding	GO:0009536//plastid;GO:0044439;GO:0005576//extracellular region;GO:0016020//membrane
Unigene0048018	373	95	8.8395	gi|108705875|gb|ABF93670.1|	120	9e-27	Dihydrodipicolinate reductase, C-terminus family protein, expressed [Oryza sativa Japonica Group]	sp|B8HRK9|DAPB_CYAP4	59.7	6e-09	4-hydroxy-tetrahydrodipicolinate reductase OS=Cyanothece sp. (strain PCC 7425 / ATCC 29141) GN=dapB PE=3 SV=1	alr2542	55.5	2e-08	COG0289	Dihydrodipicolinate reductase	K00215	2e-27	120	osa:4331417	dihydrodipicolinate reductase [EC:1.3.1.26]	GO:0009085//lysine biosynthetic process;GO:0006091//generation of precursor metabolites and energy	GO:0050661//NADP binding;GO:0016628//oxidoreductase activity, acting on the CH-CH group of donors, NAD or NADP as acceptor	GO:0009532//plastid stroma
Unigene0048019	212	19	3.1105	gi|226531840|ref|NP_001150974.1|	69.7	2e-11	LOC100284607 [Zea mays]	--	--	--	--	--	--	--	--	--	K00215	4e-12	69.7	zma:100284607	dihydrodipicolinate reductase [EC:1.3.1.26]	GO:0009085//lysine biosynthetic process;GO:0006091//generation of precursor metabolites and energy	GO:0050661//NADP binding;GO:0016628//oxidoreductase activity, acting on the CH-CH group of donors, NAD or NADP as acceptor	GO:0009532//plastid stroma
Unigene0048020	388	6	0.5367	gi|108705875|gb|ABF93670.1|	137	7e-32	Dihydrodipicolinate reductase, C-terminus family protein, expressed [Oryza sativa Japonica Group]	sp|Q3MFY8|DAPB_ANAVT	87.4	3e-17	4-hydroxy-tetrahydrodipicolinate reductase OS=Anabaena variabilis (strain ATCC 29413 / PCC 7937) GN=dapB PE=3 SV=1	alr2542	84.3	5e-17	COG0289	Dihydrodipicolinate reductase	K00215	1e-32	137	osa:4331417	dihydrodipicolinate reductase [EC:1.3.1.26]	GO:0009085//lysine biosynthetic process;GO:0006091//generation of precursor metabolites and energy	GO:0050661//NADP binding;GO:0016628//oxidoreductase activity, acting on the CH-CH group of donors, NAD or NADP as acceptor	GO:0009532//plastid stroma
Unigene0048022	335	5	0.518	gi|297721749|ref|NP_001173238.1|	79.7	2e-14	Os03g0117000 [Oryza sativa Japonica Group]	sp|Q8DHH2|DAPB_THEEB	58.5	1e-08	4-hydroxy-tetrahydrodipicolinate reductase OS=Thermosynechococcus elongatus (strain BP-1) GN=dapB PE=3 SV=1	alr2542	58.2	4e-09	COG0289	Dihydrodipicolinate reductase	K00215	3e-15	79.7	osa:9272056	dihydrodipicolinate reductase [EC:1.3.1.26]	GO:0009085//lysine biosynthetic process	GO:0050661//NADP binding;GO:0016628//oxidoreductase activity, acting on the CH-CH group of donors, NAD or NADP as acceptor	GO:0009536//plastid
Unigene0048286	2160	3321	53.3615	gi|359473657|ref|XP_002271846.2|	1011	0	PREDICTED: delta(24)-sterol reductase-like [Vitis vinifera]	sp|P93472|DIM_PEA	978	0	Delta(24)-sterol reductase OS=Pisum sativum GN=DIM PE=1 SV=1	Cgl0556	111	6e-24	COG0277	FAD/FMN-containing dehydrogenases	K09828	0	1014	pop:POPTR_765722	delta24-sterol reductase [EC:1.3.1.72]	GO:0016129;GO:0009314//response to radiation;GO:0000902//cell morphogenesis	GO:0005515//protein binding;GO:0016616//oxidoreductase activity, acting on the CH-OH group of donors, NAD or NADP as acceptor;GO:0050662//coenzyme binding	GO:0043231//intracellular membrane-bounded organelle;GO:0031224//intrinsic to membrane
Unigene0048524	1249	150	4.1681	gi|514716822|ref|XP_004953588.1|	413	1e-114	PREDICTED: 3-ketodihydrosphingosine reductase-like [Setaria italica]	sp|Q2KIJ5|KDSR_BOVIN	186	3e-46	3-ketodihydrosphingosine reductase OS=Bos taurus GN=KDSR PE=2 SV=1	DR1467	108	2e-23	COG1028	Dehydrogenases with different specificities (related to short-chain alcohol dehydrogenases)	K04708	4e-113	408	sbi:SORBI_04g030750	3-dehydrosphinganine reductase [EC:1.1.1.102]	-	-	-
Unigene0048525	1243	285	7.9577	gi|514716822|ref|XP_004953588.1|	413	1e-114	PREDICTED: 3-ketodihydrosphingosine reductase-like [Setaria italica]	sp|Q2KIJ5|KDSR_BOVIN	186	3e-46	3-ketodihydrosphingosine reductase OS=Bos taurus GN=KDSR PE=2 SV=1	DR1467	108	2e-23	COG1028	Dehydrogenases with different specificities (related to short-chain alcohol dehydrogenases)	K04708	4e-113	408	sbi:SORBI_04g030750	3-dehydrosphinganine reductase [EC:1.1.1.102]	-	-	-
Unigene0049309	904	24	0.9214	gi|413924420|gb|AFW64352.1|	348	1e-94	ferredoxin--nitrite reductase, Precursor [Zea mays]	sp|P17847|NIR_MAIZE	338	3e-92	Ferredoxin--nitrite reductase, chloroplastic (Fragment) OS=Zea mays GN=NIR PE=2 SV=1	alr0607	137	3e-32	COG0155	Sulfite reductase, beta subunit (hemoprotein)	K00366	7e-94	343	sbi:SORBI_04g034160	ferredoxin-nitrite reductase [EC:1.7.7.1]	-	-	-
Unigene0049463	1466	10	0.2367	gi|115448133|ref|NP_001047846.1|	332	1e-89	Os02g0701900 [Oryza sativa Japonica Group]	sp|Q6GV12|KDSR_MOUSE	153	3e-36	3-ketodihydrosphingosine reductase OS=Mus musculus GN=Kdsr PE=2 SV=1	MA2686	95.5	2e-19	COG1028	Dehydrogenases with different specificities (related to short-chain alcohol dehydrogenases)	K04708	3e-90	332	osa:4330439	3-dehydrosphinganine reductase [EC:1.1.1.102]	-	-	-
Unigene0049464	1484	19	0.4444	gi|115448133|ref|NP_001047846.1|	332	2e-89	Os02g0701900 [Oryza sativa Japonica Group]	sp|Q6GV12|KDSR_MOUSE	153	3e-36	3-ketodihydrosphingosine reductase OS=Mus musculus GN=Kdsr PE=2 SV=1	MA2686	95.5	2e-19	COG1028	Dehydrogenases with different specificities (related to short-chain alcohol dehydrogenases)	K04708	3e-90	332	osa:4330439	3-dehydrosphinganine reductase [EC:1.1.1.102]	-	-	-
Unigene0049558	798	320	13.9174	gi|225904444|gb|ACO35361.1|	94.4	3e-18	enoyl-(acyl carrier protein) reductase [Elaeis oleifera]	sp|P80030|FABI_BRANA	70.9	1e-11	Enoyl-[acyl-carrier-protein] reductase [NADH], chloroplastic OS=Brassica napus PE=1 SV=2	--	--	--	--	--	K00208	1e-17	89.7	pop:POPTR_555276	enoyl-[acyl-carrier protein] reductase I [EC:1.3.1.9]	-	-	GO:0044424//intracellular part
Unigene0050195	420	790	65.2815	gi|115470583|ref|NP_001058890.1|	115	2e-25	Os07g0147900 [Oryza sativa Japonica Group]	sp|O23877|FENR3_ORYSJ	115	7e-26	Ferredoxin--NADP reductase, embryo isozyme, chloroplastic OS=Oryza sativa subsp. japonica GN=Os07g0147900 PE=1 SV=1	slr1643	57.8	6e-09	COG0369	Sulfite reductase, alpha subunit (flavoprotein)	K02641	5e-26	115	osa:4342399	ferredoxin--NADP+ reductase [EC:1.18.1.2]	-	-	-
Unigene0050196	1170	2090	61.9973	gi|115455751|ref|NP_001051476.1|	516	1e-145	Os03g0784700 [Oryza sativa Japonica Group]	sp|P41345|FENR2_ORYSJ	516	2e-145	Ferredoxin--NADP reductase, root isozyme, chloroplastic OS=Oryza sativa subsp. japonica GN=Os03g0784700 PE=1 SV=1	all4121	230	3e-60	COG0369	Sulfite reductase, alpha subunit (flavoprotein)	K02641	4e-148	524	rcu:RCOM_1338000	ferredoxin--NADP+ reductase [EC:1.18.1.2]	-	-	-
Unigene0050246	931	2484	92.6007	gi|413947412|gb|AFW80061.1|	477	1e-133	synaptic glycoprotein SC2 [Zea mays]	sp|Q9M2U2|ECR_ARATH	441	3e-123	Very-long-chain enoyl-CoA reductase OS=Arabidopsis thaliana GN=ECR PE=2 SV=1	--	--	--	--	--	K10258	9e-134	476	sbi:SORBI_03g006070	enoyl reductase [EC:1.3.1.-]	-	-	-
Unigene0051062	2320	5172	77.3719	gi|359485011|ref|XP_002270732.2|	1133	0	PREDICTED: NADPH--cytochrome P450 reductase-like [Vitis vinifera]	sp|Q05001|NCPR_CATRO	1086	0	NADPH--cytochrome P450 reductase OS=Catharanthus roseus GN=CPR PE=2 SV=1	YHR042w	294	4e-79	COG0369	Sulfite reductase, alpha subunit (flavoprotein)	K00327	0	1129	vvi:100240979	NADPH-ferrihemoprotein reductase [EC:1.6.2.4]	GO:0006725//cellular aromatic compound metabolic process	GO:0046914//transition metal ion binding;GO:0016653//oxidoreductase activity, acting on NADH or NADPH, heme protein as acceptor;GO:0000166//nucleotide binding	GO:0031090//organelle membrane;GO:0043231//intracellular membrane-bounded organelle
Unigene0051083	2103	3702	61.0956	gi|73402104|gb|AAZ75685.1|	689	0	5'-adenylylsulfate reductase [Polygonatum pubescens]	sp|Q6Z4A7|APR1_ORYSJ	650	0	Probable 5'-adenylylsulfate reductase 1, chloroplastic OS=Oryza sativa subsp. japonica GN=APR1 PE=2 SV=1	PA1756	294	4e-79	COG0175	3'-phosphoadenosine 5'-phosphosulfate sulfotransferase (PAPS reductase)/FAD synthetase and related enzymes	K05907	0	650	osa:4343348	adenylyl-sulfate reductase (glutathione) [EC:1.8.4.9]	GO:0000097//sulfur amino acid biosynthetic process;GO:0019725//cellular homeostasis	GO:0016671//oxidoreductase activity, acting on a sulfur group of donors, disulfide as acceptor	GO:0009532//plastid stroma
Unigene0051121	1642	95	2.008	gi|356512785|ref|XP_003525096.1|	1024	0	PREDICTED: ribonucleoside-diphosphate reductase large subunit [Glycine max]	sp|Q9SJ20|RIR1_ARATH	1002	0	Ribonucleoside-diphosphate reductase large subunit OS=Arabidopsis thaliana GN=RNR1 PE=1 SV=1	SPAC1F7.05	775	0	COG0209	Ribonucleotide reductase, alpha subunit	K10807	0	1022	pop:POPTR_801022	ribonucleoside-diphosphate reductase subunit M1 [EC:1.17.4.1]	GO:0006259//DNA metabolic process;GO:0009142//nucleoside triphosphate biosynthetic process;GO:0010038//response to metal ion	GO:0032559;GO:0016728	GO:0043234//protein complex
Unigene0051122	1614	2	0.043	gi|356512785|ref|XP_003525096.1|	929	0	PREDICTED: ribonucleoside-diphosphate reductase large subunit [Glycine max]	sp|Q9SJ20|RIR1_ARATH	902	0	Ribonucleoside-diphosphate reductase large subunit OS=Arabidopsis thaliana GN=RNR1 PE=1 SV=1	SPAC1F7.05	691	0	COG0209	Ribonucleotide reductase, alpha subunit	K10807	0	927	pop:POPTR_801022	ribonucleoside-diphosphate reductase subunit M1 [EC:1.17.4.1]	GO:0006259//DNA metabolic process;GO:0009142//nucleoside triphosphate biosynthetic process;GO:0010038//response to metal ion	GO:0032559;GO:0016728	GO:0043234//protein complex
Unigene0051123	385	43	3.8763	gi|115466654|ref|NP_001056926.1|	198	3e-50	Os06g0168600 [Oryza sativa Japonica Group]	sp|Q9SJ20|RIR1_ARATH	193	3e-49	Ribonucleoside-diphosphate reductase large subunit OS=Arabidopsis thaliana GN=RNR1 PE=1 SV=1	YER070w	142	2e-34	COG0209	Ribonucleotide reductase, alpha subunit	K10807	5e-51	198	osa:4340258	ribonucleoside-diphosphate reductase subunit M1 [EC:1.17.4.1]	GO:0006259//DNA metabolic process;GO:0009142//nucleoside triphosphate biosynthetic process;GO:0010038//response to metal ion	GO:0032559;GO:0016728	GO:0043234//protein complex
Unigene0051124	340	77	7.86	gi|4151066|emb|CAA71815.1|	215	2e-55	ribonucleotide reductase [Nicotiana tabacum]	sp|Q9SJ20|RIR1_ARATH	205	8e-53	Ribonucleoside-diphosphate reductase large subunit OS=Arabidopsis thaliana GN=RNR1 PE=1 SV=1	SPAC1F7.05	156	1e-38	COG0209	Ribonucleotide reductase, alpha subunit	K10807	2e-56	216	rcu:RCOM_0204110	ribonucleoside-diphosphate reductase subunit M1 [EC:1.17.4.1]	GO:0006259//DNA metabolic process;GO:0009142//nucleoside triphosphate biosynthetic process;GO:0010038//response to metal ion	GO:0032559;GO:0016728	GO:0043234//protein complex
Unigene0051125	508	4	0.2733	gi|115466654|ref|NP_001056926.1|	195	4e-49	Os06g0168600 [Oryza sativa Japonica Group]	sp|Q9SJ20|RIR1_ARATH	190	5e-48	Ribonucleoside-diphosphate reductase large subunit OS=Arabidopsis thaliana GN=RNR1 PE=1 SV=1	SPAC1F7.05	139	2e-33	COG0209	Ribonucleotide reductase, alpha subunit	K10807	1e-49	195	osa:4340258	ribonucleoside-diphosphate reductase subunit M1 [EC:1.17.4.1]	GO:0006259//DNA metabolic process;GO:0009142//nucleoside triphosphate biosynthetic process;GO:0010038//response to metal ion	GO:0032559;GO:0016728	GO:0043234//protein complex
Unigene0051264	1516	54	1.2363	gi|225431669|ref|XP_002263864.1|	553	1e-156	PREDICTED: thioredoxin reductase 2-like [Vitis vinifera]	sp|Q69PS6|NTRA_ORYSJ	547	9e-155	Thioredoxin reductase NTRA OS=Oryza sativa subsp. japonica GN=Os06g0327300 PE=2 SV=2	YDR353w	405	7e-113	COG0492	Thioredoxin reductase	K00384	7e-160	563	sbi:SORBI_10g012990	thioredoxin reductase (NADPH) [EC:1.8.1.9]	-	-	-
Unigene0051265	1531	164	3.7178	gi|226508234|ref|NP_001150415.1|	553	1e-156	thioredoxin reductase 2 [Zea mays]	sp|Q69PS6|NTRA_ORYSJ	546	2e-154	Thioredoxin reductase NTRA OS=Oryza sativa subsp. japonica GN=Os06g0327300 PE=2 SV=2	YDR353w	405	8e-113	COG0492	Thioredoxin reductase	K00384	3e-159	561	sbi:SORBI_10g012990	thioredoxin reductase (NADPH) [EC:1.8.1.9]	-	-	-
Unigene0051435	1978	193	3.3864	gi|225433440|ref|XP_002285672.1|	825	0	PREDICTED: glutathione reductase, cytosolic [Vitis vinifera]	sp|P48642|GSHRC_ORYSJ	820	0	Glutathione reductase, cytosolic OS=Oryza sativa subsp. japonica GN=GRC2 PE=2 SV=2	PA2025	439	1e-122	COG1249	Pyruvate/2-oxoglutarate dehydrogenase complex, dihydrolipoamide dehydrogenase (E3) component, and related enzymes	K00383	0	825	vvi:100254507	glutathione reductase (NADPH) [EC:1.8.1.7]	GO:0006790//sulfur compound metabolic process;GO:0019725//cellular homeostasis;GO:0006091//generation of precursor metabolites and energy	GO:0015038//glutathione disulfide oxidoreductase activity;GO:0016651//oxidoreductase activity, acting on NADH or NADPH;GO:0050662//coenzyme binding;GO:0000166//nucleotide binding	GO:0042579//microbody
Unigene0051552	830	2737	114.448	gi|508716276|gb|EOY08173.1|	446	1e-124	Monodehydroascorbate reductase, seedling isozyme [Theobroma cacao]	sp|Q43497|MDAR_SOLLC	424	3e-118	Monodehydroascorbate reductase OS=Solanum lycopersicum GN=AFRR PE=1 SV=1	SMc00914	112	6e-25	COG0446	Uncharacterized NAD(FAD)-dependent dehydrogenases	K08232	3e-120	431	pop:POPTR_836268	monodehydroascorbate reductase (NADH) [EC:1.6.5.4]	-	-	-
Unigene0051553	204	184	31.304	gi|15865451|emb|CAC82727.1|	87.8	7e-17	monodehydroascorbate reductase [Mesembryanthemum crystallinum]	sp|Q40977|MDAR_PEA	83.6	4e-16	Monodehydroascorbate reductase OS=Pisum sativum PE=1 SV=1	--	--	--	--	--	K08232	7e-16	82	pop:POPTR_836268	monodehydroascorbate reductase (NADH) [EC:1.6.5.4]	-	-	-
Unigene0052232	1351	871	22.3756	gi|359479028|ref|XP_002284705.2|	558	1e-158	PREDICTED: probable trans-2-enoyl-CoA reductase, mitochondrial [Vitis vinifera]	sp|Q8LCU7|MECR_ARATH	529	2e-149	Probable trans-2-enoyl-CoA reductase, mitochondrial OS=Arabidopsis thaliana GN=At3g45770 PE=1 SV=1	SPAC26F1.04c	186	1e-46	COG0604	NADPH:quinone reductase and related Zn-dependent oxidoreductases	K07512	6e-157	553	vvi:100257075	mitochondrial trans-2-enoyl-CoA reductase [EC:1.3.1.38]	-	-	-
Unigene0052403	587	64	3.784	gi|510031354|gb|AGN32411.1|	130	2e-29	3-hydroxy-3-methylglutaryl-CoA reductase 1 [Dioscorea zingiberensis]	sp|O24594|HMDH_MAIZE	129	2e-29	3-hydroxy-3-methylglutaryl-coenzyme A reductase OS=Zea mays GN=HMGR PE=3 SV=1	SPCC162.09c	101	1e-21	COG1257	Hydroxymethylglutaryl-CoA reductase	K00021	1e-29	129	sbi:SORBI_07g027480	hydroxymethylglutaryl-CoA reductase (NADPH) [EC:1.1.1.34]	GO:0006732//coenzyme metabolic process;GO:0006722;GO:0006694//steroid biosynthetic process	GO:0016616//oxidoreductase activity, acting on the CH-OH group of donors, NAD or NADP as acceptor;GO:0000166//nucleotide binding;GO:0048037//cofactor binding	GO:0031224//intrinsic to membrane;GO:0043231//intracellular membrane-bounded organelle;GO:0042598//vesicular fraction
Unigene0052478	1243	4776	133.354	gi|225462240|ref|XP_002262755.1|	461	1e-128	PREDICTED: peroxisomal 2,4-dienoyl-CoA reductase [Vitis vinifera]	sp|Q9LTV6|DECR2_ARATH	429	3e-119	Peroxisomal 2,4-dienoyl-CoA reductase OS=Arabidopsis thaliana GN=At3g12800 PE=2 SV=1	DR0113	173	6e-43	COG1028	Dehydrogenases with different specificities (related to short-chain alcohol dehydrogenases)	K13237	3e-129	461	vvi:100248493	peroxisomal 2,4-dienoyl-CoA reductase [EC:1.3.1.34]	-	-	-
Unigene0052919	206	20	3.3696	gi|282848224|gb|ADB02893.1|	60.8	9e-09	ubiquinol-cytochrome C reductase [Jatropha curcas]	--	--	--	--	--	--	--	--	--	K00419	3e-09	60.1	vvi:100261282	ubiquinol-cytochrome c reductase subunit 9 [EC:1.10.2.2]	-	-	-
Unigene0053762	1225	22	0.6233	gi|508722616|gb|EOY14513.1|	357	3e-97	NAD(P)-binding Rossmann-fold superfamily protein [Theobroma cacao]	sp|O53454|3BHS_MYCTU	91.3	1e-17	3 beta-hydroxysteroid dehydrogenase/Delta 5-->4-isomerase OS=Mycobacterium tuberculosis GN=Rv1106c PE=1 SV=1	Rv0139	97.8	3e-20	COG0451	Nucleoside-diphosphate-sugar epimerases	K00091	3e-100	365	vvi:100266013	dihydroflavonol-4-reductase [EC:1.1.1.219]	-	-	-
Unigene0053763	1400	506	12.544	gi|508722616|gb|EOY14513.1|	511	1e-143	NAD(P)-binding Rossmann-fold superfamily protein [Theobroma cacao]	sp|O53454|3BHS_MYCTU	101	1e-20	3 beta-hydroxysteroid dehydrogenase/Delta 5-->4-isomerase OS=Mycobacterium tuberculosis GN=Rv1106c PE=1 SV=1	Rv0139	131	2e-30	COG0451	Nucleoside-diphosphate-sugar epimerases	K00091	3e-147	521	vvi:100266013	dihydroflavonol-4-reductase [EC:1.1.1.219]	-	-	-
Unigene0054805	2072	100	1.675	gi|508710522|gb|EOY02419.1|	756	0	Monodehydroascorbate reductase 4 isoform 1 [Theobroma cacao]	sp|Q9LK94|MDAR2_ARATH	721	0	Probable monodehydroascorbate reductase, cytoplasmic isoform 2 OS=Arabidopsis thaliana GN=At3g27820 PE=2 SV=1	CC3525	175	3e-43	COG0446	Uncharacterized NAD(FAD)-dependent dehydrogenases	K08232	0	756	vvi:100267896	monodehydroascorbate reductase (NADH) [EC:1.6.5.4]	GO:0042743//hydrogen peroxide metabolic process;GO:0006091//generation of precursor metabolites and energy	GO:0016667//oxidoreductase activity, acting on a sulfur group of donors;GO:0016655//oxidoreductase activity, acting on NADH or NADPH, quinone or similar compound as acceptor;GO:0050662//coenzyme binding	GO:0009526//plastid envelope;GO:0044439
Unigene0054806	1989	36	0.6282	gi|508710522|gb|EOY02419.1|	756	0	Monodehydroascorbate reductase 4 isoform 1 [Theobroma cacao]	sp|Q9LK94|MDAR2_ARATH	721	0	Probable monodehydroascorbate reductase, cytoplasmic isoform 2 OS=Arabidopsis thaliana GN=At3g27820 PE=2 SV=1	CC3525	175	3e-43	COG0446	Uncharacterized NAD(FAD)-dependent dehydrogenases	K08232	0	756	vvi:100267896	monodehydroascorbate reductase (NADH) [EC:1.6.5.4]	GO:0042743//hydrogen peroxide metabolic process;GO:0006091//generation of precursor metabolites and energy	GO:0016667//oxidoreductase activity, acting on a sulfur group of donors;GO:0016655//oxidoreductase activity, acting on NADH or NADPH, quinone or similar compound as acceptor;GO:0050662//coenzyme binding	GO:0009526//plastid envelope;GO:0044439
Unigene0055286	790	593	26.0519	gi|359492497|ref|XP_002265859.2|	302	7e-81	PREDICTED: NADPH--cytochrome P450 reductase-like [Vitis vinifera]	sp|P37116|NCPR_VIGRR	291	4e-78	NADPH--cytochrome P450 reductase OS=Vigna radiata var. radiata PE=1 SV=1	SPBC365.17	100	2e-21	COG0369	Sulfite reductase, alpha subunit (flavoprotein)	K00327	1e-82	305	rcu:RCOM_1039620	NADPH-ferrihemoprotein reductase [EC:1.6.2.4]	GO:0006725//cellular aromatic compound metabolic process	GO:0046914//transition metal ion binding;GO:0016653//oxidoreductase activity, acting on NADH or NADPH, heme protein as acceptor;GO:0000166//nucleotide binding	GO:0031090//organelle membrane;GO:0043231//intracellular membrane-bounded organelle
Unigene0055287	1383	2223	55.7866	gi|508723562|gb|EOY15459.1|	785	0	P450 reductase 1 isoform 1 [Theobroma cacao]	sp|P37116|NCPR_VIGRR	739	0	NADPH--cytochrome P450 reductase OS=Vigna radiata var. radiata PE=1 SV=1	YHR042w	204	3e-52	COG0369	Sulfite reductase, alpha subunit (flavoprotein)	K00327	0	767	rcu:RCOM_1039620	NADPH-ferrihemoprotein reductase [EC:1.6.2.4]	GO:0009725//response to hormone stimulus;GO:0006725//cellular aromatic compound metabolic process;GO:0006950//response to stress	GO:0046914//transition metal ion binding;GO:0016653//oxidoreductase activity, acting on NADH or NADPH, heme protein as acceptor;GO:0000166//nucleotide binding	GO:0031090//organelle membrane;GO:0043231//intracellular membrane-bounded organelle
Unigene0055459	299	7	0.8125	gi|2586123|gb|AAB82764.1|	88.2	6e-24	b-keto acyl reductase, partial [Allium ampeloprasum]	sp|Q8L9C4|KCR1_ARATH	80.9	2e-15	Very-long-chain 3-oxoacyl-CoA reductase 1 OS=Arabidopsis thaliana GN=KCR1 PE=1 SV=1	--	--	--	--	--	K10251	7e-24	85.5	vvi:100257681	beta-keto reductase [EC:1.1.1.-]	GO:0048856//anatomical structure development;GO:0000038//very long-chain fatty acid metabolic process	GO:0036094;GO:0033764//steroid dehydrogenase activity, acting on the CH-OH group of donors, NAD or NADP as acceptor	GO:0043231//intracellular membrane-bounded organelle
Unigene0055460	506	0	0	gi|225424552|ref|XP_002285316.1|	245	3e-64	PREDICTED: estradiol 17-beta-dehydrogenase 12 [Vitis vinifera]	sp|Q8L9C4|KCR1_ARATH	207	4e-53	Very-long-chain 3-oxoacyl-CoA reductase 1 OS=Arabidopsis thaliana GN=KCR1 PE=1 SV=1	mll2507	68.2	7e-12	COG0300	Short-chain dehydrogenases of various substrate specificities	K10251	7e-65	245	vvi:100257681	beta-keto reductase [EC:1.1.1.-]	GO:0048856//anatomical structure development;GO:0000038//very long-chain fatty acid metabolic process	GO:0036094;GO:0033764//steroid dehydrogenase activity, acting on the CH-OH group of donors, NAD or NADP as acceptor	GO:0043231//intracellular membrane-bounded organelle
Unigene0056491	1163	3958	118.116	gi|523453351|gb|AGQ43559.1|	623	1e-177	nitrite reductase [Morus alba]	sp|P17847|NIR_MAIZE	605	3e-172	Ferredoxin--nitrite reductase, chloroplastic (Fragment) OS=Zea mays GN=NIR PE=2 SV=1	slr0898	390	2e-108	COG0155	Sulfite reductase, beta subunit (hemoprotein)	K00366	1e-175	615	sbi:SORBI_04g034160	ferredoxin-nitrite reductase [EC:1.7.7.1]	-	-	-
Unigene0056735	1744	4496	89.4731	gi|225435417|ref|XP_002285398.1|	880	0	PREDICTED: sulfite reductase [ferredoxin] [Vitis vinifera]	sp|Q9AWB2|SIR_SOYBN	852	0	Sulfite reductase [ferredoxin], chloroplastic (Fragment) OS=Glycine max GN=SIR PE=1 SV=1	alr1348	531	1e-150	COG0155	Sulfite reductase, beta subunit (hemoprotein)	K00392	0	880	vvi:100245032	sulfite reductase (ferredoxin) [EC:1.8.7.1]	-	-	-
Unigene0056736	449	2332	180.258	gi|225435417|ref|XP_002285398.1|	260	6e-69	PREDICTED: sulfite reductase [ferredoxin] [Vitis vinifera]	sp|O82802|SIR1_TOBAC	246	3e-65	Sulfite reductase 1 [ferredoxin], chloroplastic OS=Nicotiana tabacum GN=SIR1 PE=1 SV=1	alr1348	149	1e-36	COG0155	Sulfite reductase, beta subunit (hemoprotein)	K00392	1e-69	260	vvi:100245032	sulfite reductase (ferredoxin) [EC:1.8.7.1]	-	-	-
Unigene0057093	2070	4	0.0671	gi|225428691|ref|XP_002284953.1|	332	2e-89	PREDICTED: probable N-acetyl-gamma-glutamyl-phosphate reductase, chloroplastic [Vitis vinifera]	sp|Q6AV34|ARGC_ORYSJ	314	1e-84	Probable N-acetyl-gamma-glutamyl-phosphate reductase, chloroplastic OS=Oryza sativa subsp. japonica GN=Os03g0617900 PE=1 SV=1	Cj0224	169	2e-41	COG0002	Acetylglutamate semialdehyde dehydrogenase	K00145	4e-90	332	vvi:100255475	N-acetyl-gamma-glutamyl-phosphate/N-acetyl-gamma-aminoadipyl-phosphate reductase [EC:1.2.1.38 1.2.1.-]	-	-	-
Unigene0057095	2091	28	0.4647	gi|225428691|ref|XP_002284953.1|	332	2e-89	PREDICTED: probable N-acetyl-gamma-glutamyl-phosphate reductase, chloroplastic [Vitis vinifera]	sp|Q6AV34|ARGC_ORYSJ	314	1e-84	Probable N-acetyl-gamma-glutamyl-phosphate reductase, chloroplastic OS=Oryza sativa subsp. japonica GN=Os03g0617900 PE=1 SV=1	Cj0224	169	2e-41	COG0002	Acetylglutamate semialdehyde dehydrogenase	K00145	4e-90	332	vvi:100255475	N-acetyl-gamma-glutamyl-phosphate/N-acetyl-gamma-aminoadipyl-phosphate reductase [EC:1.2.1.38 1.2.1.-]	-	-	-
Unigene0057976	2150	260	4.1971	gi|115482796|ref|NP_001064991.1|	758	0	Os10g0502400 [Oryza sativa Japonica Group]	sp|P0C587|HEM1_ORYSJ	758	0	Glutamyl-tRNA reductase, chloroplastic OS=Oryza sativa subsp. japonica GN=Os10g0502400 PE=2 SV=1	alr1042	353	7e-97	COG0373	Glutamyl-tRNA reductase	K02492	0	758	osa:4349044	glutamyl-tRNA reductase [EC:1.2.1.70]	GO:0006779//porphyrin-containing compound biosynthetic process;GO:0009314//response to radiation;GO:0006950//response to stress	GO:0016620//oxidoreductase activity, acting on the aldehyde or oxo group of donors, NAD or NADP as acceptor;GO:0000166//nucleotide binding	GO:0043231//intracellular membrane-bounded organelle
Unigene0057977	582	5	0.2982	gi|508723670|gb|EOY15567.1|	127	1e-28	Glutamyl-tRNA reductase family protein [Theobroma cacao]	sp|P42804|HEM11_ARATH	123	7e-28	Glutamyl-tRNA reductase 1, chloroplastic OS=Arabidopsis thaliana GN=HEMA1 PE=1 SV=2	alr1042	65.5	6e-11	COG0373	Glutamyl-tRNA reductase	K02492	8e-29	126	vvi:100259052	glutamyl-tRNA reductase [EC:1.2.1.70]	GO:0006779//porphyrin-containing compound biosynthetic process;GO:0009314//response to radiation;GO:0006950//response to stress	GO:0016620//oxidoreductase activity, acting on the aldehyde or oxo group of donors, NAD or NADP as acceptor;GO:0000166//nucleotide binding	GO:0009536//plastid
Unigene0057978	2147	29	0.4688	gi|115482796|ref|NP_001064991.1|	758	0	Os10g0502400 [Oryza sativa Japonica Group]	sp|P0C587|HEM1_ORYSJ	758	0	Glutamyl-tRNA reductase, chloroplastic OS=Oryza sativa subsp. japonica GN=Os10g0502400 PE=2 SV=1	alr1042	353	7e-97	COG0373	Glutamyl-tRNA reductase	K02492	0	758	osa:4349044	glutamyl-tRNA reductase [EC:1.2.1.70]	GO:0006779//porphyrin-containing compound biosynthetic process;GO:0009314//response to radiation;GO:0006950//response to stress	GO:0016620//oxidoreductase activity, acting on the aldehyde or oxo group of donors, NAD or NADP as acceptor;GO:0000166//nucleotide binding	GO:0043231//intracellular membrane-bounded organelle
Unigene0060122	444	18	1.407	gi|289065168|ref|YP_003434220.1|	165	3e-40	cytochrome b [Chattonella marina]	sp|Q35127|MBI1_NEUCR	232	6e-61	Probable intron-encoded endonuclease bI1 OS=Neurospora crassa (strain ATCC 24698 / 74-OR23-1A / CBS 708.71 / DSM 1257 / FGSC 987) GN=bI1 PE=3 SV=2	Q0120	164	7e-41	COG1290	Cytochrome b subunit of the bc complex	K00412	6e-39	159	osa:6450178	ubiquinol-cytochrome c reductase cytochrome b subunit [EC:1.10.2.2]	GO:0022900//electron transport chain	GO:0009055//electron carrier activity;GO:0005506//iron ion binding	GO:0044425//membrane part
Unigene0063638	264	6	0.7888	gi|11466466|ref|NP_038169.1|	80.1	1e-14	apocytochrome b [Chrysodidymus synuroideus]	sp|P0C2N9|CYB_ASPTN	121	2e-27	Cytochrome b OS=Aspergillus terreus (strain NIH 2624 / FGSC A1156) GN=cob PE=3 SV=1	Q0105	84	6e-17	COG1290	Cytochrome b subunit of the bc complex	K00412	1e-09	61.6	ota:OstapMp38	ubiquinol-cytochrome c reductase cytochrome b subunit [EC:1.10.2.2]	GO:0055114//oxidation-reduction process	-	GO:0016020//membrane
Unigene0064140	279	7	0.8708	gi|508710802|gb|EOY02699.1|	59.3	3e-08	Cytochrome C1 family isoform 1 [Theobroma cacao]	sp|P29610|CY12_SOLTU	57	4e-08	Cytochrome c1-2, heme protein, mitochondrial (Fragment) OS=Solanum tuberosum GN=CYCL PE=1 SV=1	--	--	--	--	--	K00413	6e-09	58.9	rcu:RCOM_1679010	ubiquinol-cytochrome c reductase cytochrome c1 subunit [EC:1.10.2.2]	GO:0022904//respiratory electron transport chain	GO:0009055//electron carrier activity;GO:0005506//iron ion binding	GO:0044455
Unigene0065458	341	6	0.6107	gi|4324495|gb|AAD16897.1|	89.7	2e-17	glutamyl-tRNA reductase precursor [Glycine max]	sp|P93111|HEM11_CUCSA	82	1e-15	Glutamyl-tRNA reductase 1, chloroplastic OS=Cucumis sativus GN=HEMA1 PE=2 SV=1	--	--	--	--	--	K02492	7e-16	82	vvi:100259052	glutamyl-tRNA reductase [EC:1.2.1.70]	GO:0006779//porphyrin-containing compound biosynthetic process;GO:0009314//response to radiation;GO:0006950//response to stress	GO:0016620//oxidoreductase activity, acting on the aldehyde or oxo group of donors, NAD or NADP as acceptor;GO:0000166//nucleotide binding	-
Unigene0065462	238	5	0.7291	gi|356521508|ref|XP_003529397.1|	162	2e-39	PREDICTED: ferredoxin--nitrite reductase, chloroplastic-like [Glycine max]	sp|P38500|NIR_BETPN	146	5e-35	Ferredoxin--nitrite reductase, chloroplastic OS=Betula pendula GN=NIR1 PE=2 SV=1	alr0607	97.1	7e-21	COG0155	Sulfite reductase, beta subunit (hemoprotein)	K00366	4e-33	139	rcu:RCOM_0813440	ferredoxin-nitrite reductase [EC:1.7.7.1]	GO:0008152//metabolic process	GO:0051540;GO:0005506//iron ion binding;GO:0016664	-
Unigene0065517	381	8	0.7287	gi|1906002|gb|AAB50233.1|	187	6e-47	nitrite reductase [Glycine max]	sp|P38500|NIR_BETPN	161	1e-39	Ferredoxin--nitrite reductase, chloroplastic OS=Betula pendula GN=NIR1 PE=2 SV=1	alr0607	108	2e-24	COG0155	Sulfite reductase, beta subunit (hemoprotein)	K00366	3e-39	159	rcu:RCOM_0813440	ferredoxin-nitrite reductase [EC:1.7.7.1]	GO:0010035//response to inorganic substance;GO:0008152//metabolic process	GO:0051540;GO:0016664;GO:0005506//iron ion binding	GO:0009532//plastid stroma;GO:0005576//extracellular region
Unigene0066280	229	5	0.7578	gi|475428875|gb|EMT01167.1|	150	8e-36	Ribonucleoside-diphosphate reductase large subunit [Aegilops tauschii]	sp|Q9SJ20|RIR1_ARATH	145	1e-34	Ribonucleoside-diphosphate reductase large subunit OS=Arabidopsis thaliana GN=RNR1 PE=1 SV=1	SPAC1F7.05	130	6e-31	COG0209	Ribonucleotide reductase, alpha subunit	K10807	4e-36	149	vvi:100261117	ribonucleoside-diphosphate reductase subunit M1 [EC:1.17.4.1]	GO:0006259//DNA metabolic process;GO:0009142//nucleoside triphosphate biosynthetic process;GO:0010038//response to metal ion	GO:0032559;GO:0016728	GO:0043234//protein complex
Unigene0066506	341	5	0.5089	gi|356577825|ref|XP_003557022.1|	223	8e-58	PREDICTED: monodehydroascorbate reductase [Glycine max]	sp|Q43497|MDAR_SOLLC	192	6e-49	Monodehydroascorbate reductase OS=Solanum lycopersicum GN=AFRR PE=1 SV=1	Cgl2652	64.3	5e-11	COG0446	Uncharacterized NAD(FAD)-dependent dehydrogenases	K08232	4e-51	199	pop:POPTR_836268	monodehydroascorbate reductase (NADH) [EC:1.6.5.4]	GO:0010038//response to metal ion;GO:0009725//response to hormone stimulus;GO:0009608//response to symbiont;GO:0006970//response to osmotic stress;GO:0043900;GO:0008152//metabolic process	GO:0016655//oxidoreductase activity, acting on NADH or NADPH, quinone or similar compound as acceptor;GO:0050662//coenzyme binding	GO:0009536//plastid;GO:0044439;GO:0005576//extracellular region;GO:0016020//membrane
Unigene0067858	489	10	0.7097	gi|357436885|ref|XP_003588718.1|	228	5e-59	Cytochrome b-c1 complex subunit [Medicago truncatula]	sp|F4JWS8|QCR72_ARATH	204	2e-52	Cytochrome b-c1 complex subunit 7-2 OS=Arabidopsis thaliana GN=QCR7-2 PE=1 SV=1	--	--	--	--	--	K00417	6e-54	209	pop:POPTR_813950	ubiquinol-cytochrome c reductase subunit 7 [EC:1.10.2.2]	GO:0022904//respiratory electron transport chain	GO:0015078//hydrogen ion transmembrane transporter activity;GO:0009055//electron carrier activity	GO:0044455
Unigene0069027	249	5	0.6969	gi|226348182|gb|ACO50430.1|	85.1	4e-16	dihydroflavonol 4-reductase [Dahlia pinnata]	sp|P51103|DFRA_CALCH	80.1	4e-15	Dihydroflavonol-4-reductase OS=Callistephus chinensis GN=F PE=2 SV=1	--	--	--	--	--	K13082	1e-14	78.2	sbi:SORBI_03g028880	bifunctional dihydroflavonol 4-reductase/flavanone 4-reductase [EC:1.1.1.219 1.1.1.234]	-	GO:0005488//binding	-
Unigene0069834	294	5	0.5902	gi|356533633|ref|XP_003535366.1|	191	3e-48	PREDICTED: monodehydroascorbate reductase-like isoform 2 [Glycine max]	sp|Q40977|MDAR_PEA	174	2e-43	Monodehydroascorbate reductase OS=Pisum sativum PE=1 SV=1	CC0615	57	8e-09	COG1251	NAD(P)H-nitrite reductase	K08232	3e-43	172	pop:POPTR_836268	monodehydroascorbate reductase (NADH) [EC:1.6.5.4]	GO:0010038//response to metal ion;GO:0009725//response to hormone stimulus;GO:0009608//response to symbiont;GO:0006970//response to osmotic stress;GO:0043900;GO:0008152//metabolic process	GO:0016655//oxidoreductase activity, acting on NADH or NADPH, quinone or similar compound as acceptor;GO:0050662//coenzyme binding	GO:0009536//plastid;GO:0044439;GO:0005576//extracellular region;GO:0016020//membrane
Unigene0069849	423	9	0.7384	gi|356538819|ref|XP_003537898.1|	287	6e-77	PREDICTED: 4-hydroxy-3-methylbut-2-enyl diphosphate reductase-like [Glycine max]	sp|Q94B35|ISPH_ARATH	243	2e-64	4-hydroxy-3-methylbut-2-enyl diphosphate reductase, chloroplastic OS=Arabidopsis thaliana GN=ISPH PE=2 SV=1	all0985	219	1e-57	COG0761	Penicillin tolerance protein	K03527	4e-70	262	rcu:RCOM_0938310	4-hydroxy-3-methylbut-2-enyl diphosphate reductase [EC:1.17.1.2]	GO:0006090//pyruvate metabolic process;GO:0006721//terpenoid metabolic process	GO:0016726//oxidoreductase activity, acting on CH or CH2 groups, NAD or NADP as acceptor;GO:0052592	GO:0009532//plastid stroma
Unigene0071541	217	3	0.4798	gi|356562353|ref|XP_003549436.1|	144	5e-34	PREDICTED: NADPH--cytochrome P450 reductase-like [Glycine max]	sp|Q9SUM3|NCPR2_ARATH	97.8	2e-20	NADPH--cytochrome P450 reductase 2 OS=Arabidopsis thaliana GN=ATR2 PE=1 SV=1	--	--	--	--	--	K00327	2e-22	103	vvi:100240979	NADPH-ferrihemoprotein reductase [EC:1.6.2.4]	GO:0006725//cellular aromatic compound metabolic process	GO:0046914//transition metal ion binding;GO:0016653//oxidoreductase activity, acting on NADH or NADPH, heme protein as acceptor;GO:0000166//nucleotide binding	GO:0031090//organelle membrane;GO:0043231//intracellular membrane-bounded organelle
Unigene0071870	270	72	9.2551	gi|508781273|gb|EOY28529.1|	122	3e-27	NAD(P)-binding Rossmann-fold superfamily protein [Theobroma cacao]	sp|Q9SEV0|BAN_ARATH	112	1e-24	Anthocyanidin reductase OS=Arabidopsis thaliana GN=BAN PE=1 SV=2	SA0317	53.5	9e-08	COG0451	Nucleoside-diphosphate-sugar epimerases	K08695	2e-27	120	osa:4337100	anthocyanidin reductase [EC:1.3.1.77]	GO:0008152//metabolic process	GO:0048037//cofactor binding;GO:0036094;GO:0016628//oxidoreductase activity, acting on the CH-CH group of donors, NAD or NADP as acceptor	-
Unigene0072127	2349	5283	78.0567	gi|224080379|ref|XP_002306118.1|	877	0	dihydrofolate reductase-thymidylate synthase [Populus trichocarpa]	sp|P51820|DRTS_SOYBN	850	0	Bifunctional dihydrofolate reductase-thymidylate synthase OS=Glycine max PE=1 SV=1	ECU01g1430	354	3e-97	COG0207	Thymidylate synthase	K13998	0	877	pop:POPTR_648629	dihydrofolate reductase / thymidylate synthase [EC:1.5.1.3 2.1.1.45]	GO:0009177;GO:0006544//glycine metabolic process	GO:0042083//5,10-methylenetetrahydrofolate-dependent methyltransferase activity;GO:0016646//oxidoreductase activity, acting on the CH-NH group of donors, NAD or NADP as acceptor	-
Unigene0072341	948	427	15.6326	gi|225436585|ref|XP_002278992.1|	370	1e-101	PREDICTED: phytochromobilin:ferredoxin oxidoreductase, chloroplastic-like [Vitis vinifera]	sp|Q9SR43|PFBS_ARATH	302	3e-81	Phytochromobilin:ferredoxin oxidoreductase, chloroplastic OS=Arabidopsis thaliana GN=HY2 PE=2 SV=1	--	--	--	--	--	K08101	4e-102	370	vvi:100267105	phytochromobilin:ferredoxin oxidoreductase [EC:1.3.7.4]	GO:0033014//tetrapyrrole biosynthetic process	GO:0016636;GO:0046914//transition metal ion binding	-
Unigene0072422	727	482	23.0105	gi|460381894|ref|XP_004236676.1|	184	1e-45	PREDICTED: dehydrogenase/reductase SDR family member 4-like isoform 2 [Solanum lycopersicum]	sp|H9BFQ2|TPRL3_ERYCB	172	3e-42	Tropinone reductase-like 3 OS=Erythroxylum coca PE=2 SV=1	FN0494	82	9e-16	COG1028	Dehydrogenases with different specificities (related to short-chain alcohol dehydrogenases)	K11147	8e-47	186	rcu:RCOM_0902850	dehydrogenase/reductase SDR family member 4 [EC:1.1.-.-]	GO:0048588//developmental cell growth;GO:0009733//response to auxin stimulus;GO:0009850//auxin metabolic process	GO:0036094;GO:0016616//oxidoreductase activity, acting on the CH-OH group of donors, NAD or NADP as acceptor	GO:0042579//microbody
Unigene0072485	1002	816	28.2641	gi|225440994|ref|XP_002283576.1|	466	1e-130	PREDICTED: delta(14)-sterol reductase [Vitis vinifera]	sp|Q9LDR4|ERG24_ARATH	460	6e-129	Delta(14)-sterol reductase OS=Arabidopsis thaliana GN=FK PE=1 SV=2	--	--	--	--	--	K00222	8e-131	466	vvi:100247778	delta14-sterol reductase [EC:1.3.1.70]	-	-	-
Unigene0072531	793	725	31.7305	gi|225428691|ref|XP_002284953.1|	283	4e-75	PREDICTED: probable N-acetyl-gamma-glutamyl-phosphate reductase, chloroplastic [Vitis vinifera]	sp|Q93Z70|ARGC_ARATH	270	1e-71	Probable N-acetyl-gamma-glutamyl-phosphate reductase, chloroplastic OS=Arabidopsis thaliana GN=At2g19940 PE=1 SV=2	CAC2390	155	6e-38	COG0002	Acetylglutamate semialdehyde dehydrogenase	K00145	9e-76	283	vvi:100255475	N-acetyl-gamma-glutamyl-phosphate/N-acetyl-gamma-aminoadipyl-phosphate reductase [EC:1.2.1.38 1.2.1.-]	-	-	-
Unigene0072582	1110	572	17.8849	gi|460372000|ref|XP_004231822.1|	410	1e-113	PREDICTED: very-long-chain 3-oxoacyl-CoA reductase 1-like [Solanum lycopersicum]	sp|Q8L9C4|KCR1_ARATH	363	1e-99	Very-long-chain 3-oxoacyl-CoA reductase 1 OS=Arabidopsis thaliana GN=KCR1 PE=1 SV=1	YBR159w	124	3e-28	COG0300	Short-chain dehydrogenases of various substrate specificities	K10251	9e-113	406	rcu:RCOM_1082860	beta-keto reductase [EC:1.1.1.-]	-	-	-
Unigene0072602	969	2	0.0716	gi|226532277|ref|NP_001146883.1|	190	6e-67	short-chain dehydrogenase/reductase SDR [Zea mays]	sp|Q84ST4|NOL_ORYSJ	192	4e-68	Chlorophyll(ide) b reductase NOL, chloroplastic OS=Oryza sativa subsp. japonica GN=NOL PE=1 SV=1	MA2687	50.1	6e-06	COG1028	Dehydrogenases with different specificities (related to short-chain alcohol dehydrogenases)	K13606	1e-67	190	sbi:SORBI_01g013080	chlorophyll(ide) b reductase [EC:1.1.1.294]	-	-	-
Unigene0073851	690	91	4.5773	gi|115475922|ref|NP_001061557.1|	133	4e-30	Os08g0327400 [Oryza sativa Japonica Group]	sp|Q6Z0I4|FABI1_ORYSJ	133	1e-30	Enoyl-[acyl-carrier-protein] reductase [NADH] 1, chloroplastic OS=Oryza sativa subsp. japonica GN=Os08g0327400 PE=2 SV=1	CT104	86.3	4e-17	COG0623	Enoyl-[acyl-carrier-protein] reductase (NADH)	K00208	9e-31	133	zma:100192829	enoyl-[acyl-carrier protein] reductase I [EC:1.3.1.9]	-	-	-
Unigene0073870	1833	10	0.1893	gi|225445178|ref|XP_002280736.1|	568	0	PREDICTED: NADPH:adrenodoxin oxidoreductase, mitochondrial [Vitis vinifera]	sp|P82861|ADRO_SALFO	342	2e-109	NADPH:adrenodoxin oxidoreductase, mitochondrial OS=Salvelinus fontinalis GN=fdxr PE=2 SV=1	Rv3106	270	3e-84	COG0493	NADPH-dependent glutamate synthase beta chain and related oxidoreductases	K00528	0	568	vvi:100252665	ferredoxin--NADP+ reductase [EC:1.18.1.2]	-	-	-
Unigene0074593	1089	0	0	gi|226532277|ref|NP_001146883.1|	190	2e-90	short-chain dehydrogenase/reductase SDR [Zea mays]	sp|Q84ST4|NOL_ORYSJ	192	1e-90	Chlorophyll(ide) b reductase NOL, chloroplastic OS=Oryza sativa subsp. japonica GN=NOL PE=1 SV=1	MA2687	50.1	7e-06	COG1028	Dehydrogenases with different specificities (related to short-chain alcohol dehydrogenases)	K13606	4e-91	190	zma:100280491	chlorophyll(ide) b reductase [EC:1.1.1.294]	-	-	-
Unigene0074807	948	763	27.9337	gi|115456165|ref|NP_001051683.1|	366	1e-100	Os03g0815200 [Oryza sativa Japonica Group]	sp|Q75HE6|MTHR_ORYSJ	366	2e-100	Probable methylenetetrahydrofolate reductase OS=Oryza sativa subsp. japonica GN=Os03g0815200 PE=2 SV=1	SPAC56F8.10	175	1e-43	COG0685	5,10-methylenetetrahydrofolate reductase	K00297	2e-101	368	sbi:SORBI_01g003700	methylenetetrahydrofolate reductase (NADPH) [EC:1.5.1.20]	-	-	-
Unigene0074942	645	191	10.2775	gi|225460244|ref|XP_002281348.1|	379	1e-104	PREDICTED: 12-oxophytodienoate reductase 2 isoform 1 [Vitis vinifera]	sp|Q8GYB8|OPR2_ARATH	345	1e-94	12-oxophytodienoate reductase 2 OS=Arabidopsis thaliana GN=OPR2 PE=2 SV=2	all1865	202	3e-52	COG1902	NADH:flavin oxidoreductases, Old Yellow Enzyme family	K05894	2e-102	371	vvi:100244746	12-oxophytodienoic acid reductase [EC:1.3.1.42]	-	-	-
Unigene0076432	2070	218	3.6551	gi|225433440|ref|XP_002285672.1|	825	0	PREDICTED: glutathione reductase, cytosolic [Vitis vinifera]	sp|P48642|GSHRC_ORYSJ	820	0	Glutathione reductase, cytosolic OS=Oryza sativa subsp. japonica GN=GRC2 PE=2 SV=2	PA2025	439	1e-122	COG1249	Pyruvate/2-oxoglutarate dehydrogenase complex, dihydrolipoamide dehydrogenase (E3) component, and related enzymes	K00383	0	825	vvi:100254507	glutathione reductase (NADPH) [EC:1.8.1.7]	-	-	-
Unigene0076617	1276	148	4.0255	gi|359496322|ref|XP_002267967.2|	518	1e-146	PREDICTED: LOW QUALITY PROTEIN: quinone oxidoreductase PIG3 [Vitis vinifera]	sp|Q53FA7|QORX_HUMAN	246	2e-64	Quinone oxidoreductase PIG3 OS=Homo sapiens GN=TP53I3 PE=1 SV=2	MT3886	343	4e-94	COG0604	NADPH:quinone reductase and related Zn-dependent oxidoreductases	K00344	4e-138	491	osa:4331066	NADPH2:quinone reductase [EC:1.6.5.5]	-	-	-
Unigene0077425	312	440	48.9453	gi|141448056|gb|ABO87610.1|	209	1e-53	chloroplast ferredoxin-NADP+ reductase [Pisum sativum]	sp|P41346|FENR_VICFA	209	3e-54	Ferredoxin--NADP reductase, chloroplastic OS=Vicia faba GN=PETH PE=1 SV=1	slr1643	158	3e-39	COG0369	Sulfite reductase, alpha subunit (flavoprotein)	K02641	1e-54	211	pop:POPTR_827055	ferredoxin--NADP+ reductase [EC:1.18.1.2]	-	-	-
Unigene0077549	1384	94	2.3572	gi|108705875|gb|ABF93670.1|	138	3e-31	Dihydrodipicolinate reductase, C-terminus family protein, expressed [Oryza sativa Japonica Group]	sp|Q3MFY8|DAPB_ANAVT	87.8	2e-16	4-hydroxy-tetrahydrodipicolinate reductase OS=Anabaena variabilis (strain ATCC 29413 / PCC 7937) GN=dapB PE=3 SV=1	alr2542	84.7	3e-16	COG0289	Dihydrodipicolinate reductase	K00215	6e-32	138	osa:4331417	dihydrodipicolinate reductase [EC:1.3.1.26]	-	-	-
Unigene0077565	1329	608	15.8778	gi|508710912|gb|EOY02809.1|	598	1e-169	Ferritin/ribonucleotide reductase-like family protein [Theobroma cacao]	sp|P49730|RIR2_TOBAC	593	9e-169	Ribonucleoside-diphosphate reductase small chain OS=Nicotiana tabacum PE=2 SV=1	SPBC25D12.04	419	6e-117	COG0208	Ribonucleotide reductase, beta subunit	K10808	1e-171	602	rcu:RCOM_1677000	ribonucleoside-diphosphate reductase subunit M2 [EC:1.17.4.1]	-	-	-
Unigene0077957	1140	1183	36.0157	gi|356498600|ref|XP_003518138.1|	387	1e-106	PREDICTED: cytochrome b-c1 complex subunit Rieske-2, mitochondrial-like [Glycine max]	sp|P49727|UCRI_MAIZE	382	2e-105	Cytochrome b-c1 complex subunit Rieske, mitochondrial OS=Zea mays PE=2 SV=1	YEL024w	212	8e-55	COG0723	Rieske Fe-S protein	K00411	1e-107	389	pop:POPTR_712114	ubiquinol-cytochrome c reductase iron-sulfur subunit [EC:1.10.2.2]	-	-	-
Unigene0078997	654	31	1.6451	gi|357444055|ref|XP_003592305.1|	163	4e-58	Dihydrodipicolinate reductase [Medicago truncatula]	sp|B8HRK9|DAPB_CYAP4	98.6	1e-26	4-hydroxy-tetrahydrodipicolinate reductase OS=Cyanothece sp. (strain PCC 7425 / ATCC 29141) GN=dapB PE=3 SV=1	sll1058	95.1	3e-26	COG0289	Dihydrodipicolinate reductase	K00215	4e-60	164	pop:POPTR_835294	dihydrodipicolinate reductase [EC:1.3.1.26]	-	-	-
Unigene0079133	1935	982	17.6134	gi|510031354|gb|AGN32411.1|	800	0	3-hydroxy-3-methylglutaryl-CoA reductase 1 [Dioscorea zingiberensis]	sp|O24594|HMDH_MAIZE	791	0	3-hydroxy-3-methylglutaryl-coenzyme A reductase OS=Zea mays GN=HMGR PE=3 SV=1	YML075c	471	3e-132	COG1257	Hydroxymethylglutaryl-CoA reductase	K00021	0	802	sbi:SORBI_07g027480	hydroxymethylglutaryl-CoA reductase (NADPH) [EC:1.1.1.34]	-	-	-
Unigene0079207	470	22	1.6246	gi|115466654|ref|NP_001056926.1|	144	7e-34	Os06g0168600 [Oryza sativa Japonica Group]	sp|Q9SJ20|RIR1_ARATH	136	7e-32	Ribonucleoside-diphosphate reductase large subunit OS=Arabidopsis thaliana GN=RNR1 PE=1 SV=1	YER070w	96.3	2e-20	COG0209	Ribonucleotide reductase, alpha subunit	K10807	2e-34	144	osa:4340258	ribonucleoside-diphosphate reductase subunit M1 [EC:1.17.4.1]	-	-	-
Unigene0079293	584	33	1.9612	gi|470129031|ref|XP_004300434.1|	125	5e-28	PREDICTED: cytochrome b-c1 complex subunit 9-like [Fragaria vesca subsp. vesca]	sp|P46270|QCR9_SOLTU	103	6e-22	Cytochrome b-c1 complex subunit 9 OS=Solanum tuberosum PE=1 SV=1	--	--	--	--	--	K00419	6e-27	120	pop:POPTR_832961	ubiquinol-cytochrome c reductase subunit 9 [EC:1.10.2.2]	-	-	-
Unigene0079294	555	26	1.6259	gi|470129031|ref|XP_004300434.1|	125	4e-28	PREDICTED: cytochrome b-c1 complex subunit 9-like [Fragaria vesca subsp. vesca]	sp|P46270|QCR9_SOLTU	103	5e-22	Cytochrome b-c1 complex subunit 9 OS=Solanum tuberosum PE=1 SV=1	--	--	--	--	--	K00419	5e-27	120	pop:POPTR_832961	ubiquinol-cytochrome c reductase subunit 9 [EC:1.10.2.2]	-	-	-
Unigene0079459	336	149	15.3907	gi|225456248|ref|XP_002279380.1|	198	3e-50	PREDICTED: 3-oxoacyl-[acyl-carrier-protein] reductase 1, chloroplastic [Vitis vinifera]	sp|P28643|FABG_CUPLA	189	5e-48	3-oxoacyl-[acyl-carrier-protein] reductase, chloroplastic OS=Cuphea lanceolata GN=CLKR27 PE=2 SV=1	BS_fabG	146	8e-36	COG1028	Dehydrogenases with different specificities (related to short-chain alcohol dehydrogenases)	K00059	5e-51	198	vvi:100254351	3-oxoacyl-[acyl-carrier protein] reductase [EC:1.1.1.100]	-	-	-
Unigene0079562	1240	111	3.1068	gi|508719310|gb|EOY11207.1|	353	5e-96	Pentatricopeptide repeat superfamily protein isoform 1 [Theobroma cacao]	sp|Q08632|SDR1_PICAB	292	4e-78	Short-chain type dehydrogenase/reductase OS=Picea abies PE=2 SV=1	mll1981	204	3e-52	COG1028	Dehydrogenases with different specificities (related to short-chain alcohol dehydrogenases)	K00059	6e-95	347	rcu:RCOM_1121790	3-oxoacyl-[acyl-carrier protein] reductase [EC:1.1.1.100]	GO:0008152//metabolic process	GO:0003824//catalytic activity	-
Unigene0079780	1486	3339	77.9848	gi|359493870|ref|XP_002284769.2|	649	0	PREDICTED: protochlorophyllide reductase, chloroplastic-like [Vitis vinifera]	sp|Q9SDT1|POR_DAUCA	643	0	Protochlorophyllide reductase, chloroplastic OS=Daucus carota GN=POR1 PE=2 SV=1	all1743	374	3e-103	COG1028	Dehydrogenases with different specificities (related to short-chain alcohol dehydrogenases)	K00218	0	644	vvi:100255647	protochlorophyllide reductase [EC:1.3.1.33]	GO:0008152//metabolic process	GO:0036094;GO:0016651//oxidoreductase activity, acting on NADH or NADPH;GO:0016628//oxidoreductase activity, acting on the CH-CH group of donors, NAD or NADP as acceptor	-
Unigene0080355	857	105	4.2523	gi|357134532|ref|XP_003568871.1|	68.2	2e-10	PREDICTED: dehydrogenase/reductase SDR family member 4-like [Brachypodium distachyon]	sp|H9BFQ2|TPRL3_ERYCB	61.2	9e-09	Tropinone reductase-like 3 OS=Erythroxylum coca PE=2 SV=1	--	--	--	--	--	K11147	3e-10	65.9	zma:100282854	dehydrogenase/reductase SDR family member 4 [EC:1.1.-.-]	-	-	-
Unigene0080752	1755	339	6.704	gi|13537528|dbj|BAB40789.1|	508	1e-142	dihydroflavonol 4-reductase [Lilium hybrid division I]	sp|P51106|DFRA_HORVU	486	3e-136	Dihydroflavonol-4-reductase OS=Hordeum vulgare GN=ANT18 PE=3 SV=1	SA0317	127	6e-29	COG0451	Nucleoside-diphosphate-sugar epimerases	K13082	6e-134	478	sbi:SORBI_03g028880	bifunctional dihydroflavonol 4-reductase/flavanone 4-reductase [EC:1.1.1.219 1.1.1.234]	-	-	-
Unigene0081745	1642	8	0.1691	gi|413924420|gb|AFW64352.1|	341	3e-92	ferredoxin--nitrite reductase, Precursor [Zea mays]	sp|P17847|NIR_MAIZE	338	5e-92	Ferredoxin--nitrite reductase, chloroplastic (Fragment) OS=Zea mays GN=NIR PE=2 SV=1	alr0607	137	5e-32	COG0155	Sulfite reductase, beta subunit (hemoprotein)	K00366	3e-93	342	sbi:SORBI_04g034160	ferredoxin-nitrite reductase [EC:1.7.7.1]	GO:0010035//response to inorganic substance;GO:0008152//metabolic process	GO:0051540;GO:0016664;GO:0005506//iron ion binding	GO:0009532//plastid stroma;GO:0005576//extracellular region
Unigene0081747	1630	4	0.0852	gi|413924420|gb|AFW64352.1|	341	3e-92	ferredoxin--nitrite reductase, Precursor [Zea mays]	sp|P17847|NIR_MAIZE	338	5e-92	Ferredoxin--nitrite reductase, chloroplastic (Fragment) OS=Zea mays GN=NIR PE=2 SV=1	alr0607	137	5e-32	COG0155	Sulfite reductase, beta subunit (hemoprotein)	K00366	3e-93	342	sbi:SORBI_04g034160	ferredoxin-nitrite reductase [EC:1.7.7.1]	GO:0010035//response to inorganic substance;GO:0008152//metabolic process	GO:0051540;GO:0016664;GO:0005506//iron ion binding	GO:0009532//plastid stroma;GO:0005576//extracellular region
Unigene0082982	469	136	10.0642	gi|514761232|ref|XP_004964736.1|	144	5e-34	PREDICTED: ribonucleoside-diphosphate reductase large subunit-like [Setaria italica]	sp|Q9SJ20|RIR1_ARATH	126	7e-29	Ribonucleoside-diphosphate reductase large subunit OS=Arabidopsis thaliana GN=RNR1 PE=1 SV=1	SPAC1F7.05	79.7	2e-15	COG0209	Ribonucleotide reductase, alpha subunit	K10807	2e-34	144	vvi:100261117	ribonucleoside-diphosphate reductase subunit M1 [EC:1.17.4.1]	-	-	-
Unigene0083406	627	848	46.9398	gi|225431124|ref|XP_002266073.1|	155	5e-37	PREDICTED: ferredoxin--NADP reductase, leaf isozyme, chloroplastic isoform 2 [Vitis vinifera]	sp|O04977|FENR1_TOBAC	152	2e-36	Ferredoxin--NADP reductase, leaf-type isozyme, chloroplastic OS=Nicotiana tabacum GN=PETH PE=2 SV=1	--	--	--	--	--	K02641	3e-38	157	pop:POPTR_827055	ferredoxin--NADP+ reductase [EC:1.18.1.2]	GO:0050832//defense response to fungus;GO:0008152//metabolic process	GO:0016731;GO:0016651//oxidoreductase activity, acting on NADH or NADPH;GO:0050662//coenzyme binding;GO:0008187//poly-pyrimidine tract binding;GO:0000166//nucleotide binding	GO:0034357;GO:0009532//plastid stroma;GO:0005576//extracellular region;GO:0044434//chloroplast part
Unigene0083908	1069	0	0	gi|225424993|ref|XP_002266979.1|	185	8e-93	PREDICTED: chlorophyll(ide) b reductase NOL, chloroplastic [Vitis vinifera]	sp|Q84ST4|NOL_ORYSJ	192	1e-91	Chlorophyll(ide) b reductase NOL, chloroplastic OS=Oryza sativa subsp. japonica GN=NOL PE=1 SV=1	MA2687	50.1	7e-06	COG1028	Dehydrogenases with different specificities (related to short-chain alcohol dehydrogenases)	K13606	2e-93	185	vvi:100265035	chlorophyll(ide) b reductase [EC:1.1.1.294]	GO:0006787;GO:0044257//cellular protein catabolic process	GO:0003676//nucleic acid binding;GO:0036094;GO:0016616//oxidoreductase activity, acting on the CH-OH group of donors, NAD or NADP as acceptor	GO:0009536//plastid
Unigene0083929	1088	28	0.8932	gi|115467084|ref|NP_001057141.1|	332	1e-89	Os06g0215900 [Oryza sativa Japonica Group]	sp|Q84QK0|OPR1_ORYSJ	327	7e-89	12-oxophytodienoate reductase 1 OS=Oryza sativa subsp. japonica GN=OPR1 PE=2 SV=1	AGc3979	184	2e-46	COG1902	NADH:flavin oxidoreductases, Old Yellow Enzyme family	K05894	9e-89	327	osa:4340485	12-oxophytodienoic acid reductase [EC:1.3.1.42]	GO:0006950//response to stress;GO:0009694//jasmonic acid metabolic process	GO:0003824//catalytic activity;GO:0000166//nucleotide binding	GO:0043231//intracellular membrane-bounded organelle
Unigene0083984	1000	24	0.833	gi|225424993|ref|XP_002266979.1|	192	8e-97	PREDICTED: chlorophyll(ide) b reductase NOL, chloroplastic [Vitis vinifera]	sp|Q84ST4|NOL_ORYSJ	192	1e-95	Chlorophyll(ide) b reductase NOL, chloroplastic OS=Oryza sativa subsp. japonica GN=NOL PE=1 SV=1	PAB1085	44.3	4e-06	COG1028	Dehydrogenases with different specificities (related to short-chain alcohol dehydrogenases)	K13606	2e-97	192	vvi:100265035	chlorophyll(ide) b reductase [EC:1.1.1.294]	GO:0006787;GO:0044257//cellular protein catabolic process	GO:0003676//nucleic acid binding;GO:0036094;GO:0016616//oxidoreductase activity, acting on the CH-OH group of donors, NAD or NADP as acceptor	GO:0009536//plastid
Unigene0084990	1353	1725	44.249	gi|225434245|ref|XP_002280402.1|	459	1e-128	PREDICTED: dihydrodipicolinate reductase 1, chloroplastic-like [Vitis vinifera]	sp|Q8LB01|DAPB2_ARATH	430	1e-119	4-hydroxy-tetrahydrodipicolinate reductase 2, chloroplastic OS=Arabidopsis thaliana GN=DAPB2 PE=2 SV=1	MA4474	73.9	6e-13	COG0289	Dihydrodipicolinate reductase	K00215	1e-128	459	vvi:100268085	dihydrodipicolinate reductase [EC:1.3.1.26]	-	-	-
Unigene0085078	604	22	1.2641	gi|357444055|ref|XP_003592305.1|	243	3e-63	Dihydrodipicolinate reductase [Medicago truncatula]	sp|B2J0A9|DAPB_NOSP7	132	2e-30	4-hydroxy-tetrahydrodipicolinate reductase OS=Nostoc punctiforme (strain ATCC 29133 / PCC 73102) GN=dapB PE=3 SV=1	alr2542	130	2e-30	COG0289	Dihydrodipicolinate reductase	K00215	3e-65	247	pop:POPTR_835294	dihydrodipicolinate reductase [EC:1.3.1.26]	-	-	-
Unigene0085103	605	3053	175.139	gi|526118253|ref|NP_001267971.1|	345	3e-94	monodehydroascorbate reductase [Vitis vinifera]	sp|Q40977|MDAR_PEA	328	2e-89	Monodehydroascorbate reductase OS=Pisum sativum PE=1 SV=1	Cgl2652	77.4	2e-14	COG0446	Uncharacterized NAD(FAD)-dependent dehydrogenases	K08232	9e-95	345	vvi:100233035	monodehydroascorbate reductase (NADH) [EC:1.6.5.4]	-	-	-
Unigene0085351	1040	2766	92.3063	gi|356555636|ref|XP_003546136.1|	160	4e-38	PREDICTED: 3-ketodihydrosphingosine reductase-like [Glycine max]	sp|Q6GV12|KDSR_MOUSE	90.9	1e-17	3-ketodihydrosphingosine reductase OS=Mus musculus GN=Kdsr PE=2 SV=1	--	--	--	--	--	K04708	2e-38	159	rcu:RCOM_0913540	3-dehydrosphinganine reductase [EC:1.1.1.102]	-	-	-
Unigene0086453	721	1751	84.2875	gi|460390887|ref|XP_004241056.1|	251	1e-65	PREDICTED: 3-ketodihydrosphingosine reductase-like [Solanum lycopersicum]	sp|Q6GV12|KDSR_MOUSE	124	5e-28	3-ketodihydrosphingosine reductase OS=Mus musculus GN=Kdsr PE=2 SV=1	DR1620	107	2e-23	COG1028	Dehydrogenases with different specificities (related to short-chain alcohol dehydrogenases)	K04708	7e-66	249	vvi:100251050	3-dehydrosphinganine reductase [EC:1.1.1.102]	GO:0008152//metabolic process	GO:0036094;GO:0003824//catalytic activity	-
Unigene0086507	1615	759	16.311	gi|115467092|ref|NP_001057145.1|	590	1e-167	Os06g0216300 [Oryza sativa Japonica Group]	sp|Q84QK0|OPR1_ORYSJ	590	1e-167	12-oxophytodienoate reductase 1 OS=Oryza sativa subsp. japonica GN=OPR1 PE=2 SV=1	AGc3979	316	6e-86	COG1902	NADH:flavin oxidoreductases, Old Yellow Enzyme family	K05894	1e-166	586	sbi:SORBI_10g007320	12-oxophytodienoic acid reductase [EC:1.3.1.42]	-	-	-
Unigene0086859	743	14	0.654	gi|526117687|ref|NP_001268089.1|	248	1e-64	leucoanthocyanidin reductase 2 [Vitis vinifera]	sp|Q84V83|LAR_DESUN	210	9e-54	Leucoanthocyanidin reductase OS=Desmodium uncinatum GN=LAR PE=1 SV=1	--	--	--	--	--	K13081	9e-64	243	vvi:100233112	leucoanthocyanidin reductase [EC:1.17.1.3]	-	-	-
Unigene0086899	575	0	0	gi|225445178|ref|XP_002280736.1|	155	5e-37	PREDICTED: NADPH:adrenodoxin oxidoreductase, mitochondrial [Vitis vinifera]	sp|P82861|ADRO_SALFO	62.4	2e-09	NADPH:adrenodoxin oxidoreductase, mitochondrial OS=Salvelinus fontinalis GN=fdxr PE=2 SV=1	Cgl2697	49.3	4e-06	COG0493	NADPH-dependent glutamate synthase beta chain and related oxidoreductases	K00528	1e-37	155	vvi:100252665	ferredoxin--NADP+ reductase [EC:1.18.1.2]	-	-	-
Unigene0087956	1435	4	0.0967	gi|470142660|ref|XP_004307021.1|	142	2e-32	PREDICTED: red chlorophyll catabolite reductase, chloroplastic-like [Fragaria vesca subsp. vesca]	sp|Q9MTQ6|RCCR_HORVU	125	1e-27	Red chlorophyll catabolite reductase (Fragment) OS=Hordeum vulgare GN=rccR PE=2 SV=1	--	--	--	--	--	K13545	2e-32	140	pop:POPTR_764544	red chlorophyll catabolite reductase [EC:1.3.1.80]	-	-	-
Unigene0087957	722	292	14.0365	gi|115481814|ref|NP_001064500.1|	243	3e-63	Os10g0389200 [Oryza sativa Japonica Group]	sp|Q9MTQ6|RCCR_HORVU	211	5e-54	Red chlorophyll catabolite reductase (Fragment) OS=Hordeum vulgare GN=rccR PE=2 SV=1	--	--	--	--	--	K13545	7e-64	243	osa:4348519	red chlorophyll catabolite reductase [EC:1.3.1.80]	-	-	-
Unigene0088117	2050	1749	29.6107	gi|115435420|ref|NP_001042468.1|	739	0	Os01g0227100 [Oryza sativa Japonica Group]	sp|Q5N800|NYC1_ORYSJ	739	0	Probable chlorophyll(ide) b reductase NYC1, chloroplastic OS=Oryza sativa subsp. japonica GN=NYC1 PE=1 SV=1	L0185	96.3	2e-19	COG1028	Dehydrogenases with different specificities (related to short-chain alcohol dehydrogenases)	K13606	0	739	osa:4327178	chlorophyll(ide) b reductase [EC:1.1.1.294]	-	-	-
Unigene0088429	1526	552	12.5544	gi|115448133|ref|NP_001047846.1|	332	2e-89	Os02g0701900 [Oryza sativa Japonica Group]	sp|Q6GV12|KDSR_MOUSE	152	7e-36	3-ketodihydrosphingosine reductase OS=Mus musculus GN=Kdsr PE=2 SV=1	MA2686	95.5	2e-19	COG1028	Dehydrogenases with different specificities (related to short-chain alcohol dehydrogenases)	K04708	3e-90	332	osa:4330439	3-dehydrosphinganine reductase [EC:1.1.1.102]	-	-	-
Unigene0089217	281	264	32.6069	gi|2586123|gb|AAB82764.1|	110	7e-24	b-keto acyl reductase, partial [Allium ampeloprasum]	sp|Q8L9C4|KCR1_ARATH	74.3	2e-13	Very-long-chain 3-oxoacyl-CoA reductase 1 OS=Arabidopsis thaliana GN=KCR1 PE=1 SV=1	--	--	--	--	--	K10251	5e-23	105	pop:POPTR_821856	beta-keto reductase [EC:1.1.1.-]	GO:0048856//anatomical structure development;GO:0000038//very long-chain fatty acid metabolic process	GO:0036094;GO:0033764//steroid dehydrogenase activity, acting on the CH-OH group of donors, NAD or NADP as acceptor	GO:0043231//intracellular membrane-bounded organelle
Unigene0089322	818	11	0.4667	gi|460369055|ref|XP_004230380.1|	111	2e-23	PREDICTED: NADPH:adrenodoxin oxidoreductase, mitochondrial-like [Solanum lycopersicum]	sp|P82861|ADRO_SALFO	76.3	2e-13	NADPH:adrenodoxin oxidoreductase, mitochondrial OS=Salvelinus fontinalis GN=fdxr PE=2 SV=1	Cgl2697	72	1e-12	COG0493	NADPH-dependent glutamate synthase beta chain and related oxidoreductases	K00528	5e-24	111	osa:4329009	ferredoxin--NADP+ reductase [EC:1.18.1.2]	GO:0008152//metabolic process	GO:0036094;GO:0003824//catalytic activity	GO:0016020//membrane;GO:0043231//intracellular membrane-bounded organelle
Unigene0089602	1424	3	0.0731	gi|508778821|gb|EOY26077.1|	474	1e-135	12-oxophytodienoate reductase 2 [Theobroma cacao]	sp|Q9XG54|OPR1_SOLLC	470	3e-134	12-oxophytodienoate reductase 1 OS=Solanum lycopersicum GN=OPR1 PE=1 SV=1	all1865	273	5e-73	COG1902	NADH:flavin oxidoreductases, Old Yellow Enzyme family	K05894	3e-136	474	pop:POPTR_810138	12-oxophytodienoic acid reductase [EC:1.3.1.42]	-	-	-
Unigene0089655	2444	57	0.8094	gi|2425107|gb|AAB70837.1|	860	0	glutathione reductase (NADPH) [Vitis vinifera]	sp|P80461|GSHRP_TOBAC	835	0	Glutathione reductase, chloroplastic (Fragment) OS=Nicotiana tabacum GN=GOR PE=1 SV=1	PA2025	451	2e-126	COG1249	Pyruvate/2-oxoglutarate dehydrogenase complex, dihydrolipoamide dehydrogenase (E3) component, and related enzymes	K00383	0	859	vvi:100232842	glutathione reductase (NADPH) [EC:1.8.1.7]	GO:0009835//ripening;GO:0006790//sulfur compound metabolic process;GO:0006091//generation of precursor metabolites and energy;GO:0019725//cellular homeostasis	GO:0015038//glutathione disulfide oxidoreductase activity;GO:0016651//oxidoreductase activity, acting on NADH or NADPH;GO:0046914//transition metal ion binding;GO:0050662//coenzyme binding;GO:0032559	GO:0009532//plastid stroma
Unigene0089751	2012	3688	63.6173	gi|24638429|gb|AAD53522.2|AF158602_1	827	0	monodehydroascorbate reductase [Zantedeschia aethiopica]	sp|P92947|MDARP_ARATH	714	0	Monodehydroascorbate reductase, chloroplastic OS=Arabidopsis thaliana GN=At1g63940 PE=2 SV=3	Cgl2652	172	3e-42	COG0446	Uncharacterized NAD(FAD)-dependent dehydrogenases	K08232	0	734	rcu:RCOM_1688340	monodehydroascorbate reductase (NADH) [EC:1.6.5.4]	GO:0006950//response to stress;GO:0008152//metabolic process;GO:0010038//response to metal ion	GO:0016655//oxidoreductase activity, acting on NADH or NADPH, quinone or similar compound as acceptor;GO:0016835//carbon-oxygen lyase activity;GO:0050662//coenzyme binding;GO:0032559	GO:0009532//plastid stroma
Unigene0089960	967	169	6.0656	gi|460405619|ref|XP_004248273.1|	330	3e-89	PREDICTED: protochlorophyllide reductase A, chloroplastic-like [Solanum lycopersicum]	sp|Q9SDT1|POR_DAUCA	325	4e-88	Protochlorophyllide reductase, chloroplastic OS=Daucus carota GN=POR1 PE=2 SV=1	all1743	201	1e-51	COG1028	Dehydrogenases with different specificities (related to short-chain alcohol dehydrogenases)	K00218	9e-90	330	pop:POPTR_827624	protochlorophyllide reductase [EC:1.3.1.33]	-	-	-
Unigene0091308	1053	199	6.559	gi|345648562|gb|AEO13840.1|	338	1e-91	12-oxophytodienoate reductase 3 [Gladiolus hybrid cultivar]	sp|Q6Z965|OPR7_ORYSJ	328	5e-89	12-oxophytodienoate reductase 7 OS=Oryza sativa subsp. japonica GN=OPR7 PE=2 SV=1	mll2211	196	7e-50	COG1902	NADH:flavin oxidoreductases, Old Yellow Enzyme family	K05894	4e-89	328	osa:4345762	12-oxophytodienoic acid reductase [EC:1.3.1.42]	-	-	-
Unigene0091612	518	388	25.9965	gi|255547878|ref|XP_002514996.1|	258	4e-68	Ketoacyl-ACP Reductase (KAR) [Ricinus communis]	sp|P28643|FABG_CUPLA	247	3e-65	3-oxoacyl-[acyl-carrier-protein] reductase, chloroplastic OS=Cuphea lanceolata GN=CLKR27 PE=2 SV=1	BS_fabG	180	1e-45	COG1028	Dehydrogenases with different specificities (related to short-chain alcohol dehydrogenases)	K00059	1e-68	258	rcu:RCOM_1081890	3-oxoacyl-[acyl-carrier protein] reductase [EC:1.1.1.100]	GO:0006631//fatty acid metabolic process	GO:0046914//transition metal ion binding;GO:0004312//fatty acid synthase activity;GO:0000166//nucleotide binding	GO:0009526//plastid envelope;GO:0009532//plastid stroma
Unigene0091898	2247	139	2.147	gi|115476820|ref|NP_001062006.1|	556	1e-156	Os08g0468100 [Oryza sativa Japonica Group]	sp|P16081|NIA1_ORYSJ	556	3e-157	Nitrate reductase [NADH] 1 OS=Oryza sativa subsp. japonica GN=NIA1 PE=2 SV=3	MT1801	153	1e-36	COG2041	Sulfite oxidase and related enzymes	K00360	1e-157	557	sbi:SORBI_07g022750	nitrate reductase (NADH) [EC:1.7.1.1]	-	-	-
Unigene0091988	1325	1031	27.0057	gi|460390887|ref|XP_004241056.1|	440	1e-122	PREDICTED: 3-ketodihydrosphingosine reductase-like [Solanum lycopersicum]	sp|Q06136|KDSR_HUMAN	190	2e-47	3-ketodihydrosphingosine reductase OS=Homo sapiens GN=KDSR PE=1 SV=1	MA2687	105	2e-22	COG1028	Dehydrogenases with different specificities (related to short-chain alcohol dehydrogenases)	K04708	1e-120	433	osa:4330439	3-dehydrosphinganine reductase [EC:1.1.1.102]	-	-	-
Unigene0092519	1445	12	0.2882	gi|508778821|gb|EOY26077.1|	483	1e-137	12-oxophytodienoate reductase 2 [Theobroma cacao]	sp|Q9XG54|OPR1_SOLLC	478	1e-136	12-oxophytodienoate reductase 1 OS=Solanum lycopersicum GN=OPR1 PE=1 SV=1	all1865	280	6e-75	COG1902	NADH:flavin oxidoreductases, Old Yellow Enzyme family	K05894	3e-139	483	pop:POPTR_810138	12-oxophytodienoic acid reductase [EC:1.3.1.42]	-	-	-
Unigene0092722	2591	185	2.4781	gi|2425107|gb|AAB70837.1|	861	0	glutathione reductase (NADPH) [Vitis vinifera]	sp|P80461|GSHRP_TOBAC	837	0	Glutathione reductase, chloroplastic (Fragment) OS=Nicotiana tabacum GN=GOR PE=1 SV=1	PA2025	451	2e-126	COG1249	Pyruvate/2-oxoglutarate dehydrogenase complex, dihydrolipoamide dehydrogenase (E3) component, and related enzymes	K00383	0	859	vvi:100232842	glutathione reductase (NADPH) [EC:1.8.1.7]	-	-	-
Unigene0092880	771	209	9.4082	gi|514796731|ref|XP_004973624.1|	293	2e-78	PREDICTED: 12-oxophytodienoate reductase 7-like [Setaria italica]	sp|Q6Z965|OPR7_ORYSJ	287	6e-77	12-oxophytodienoate reductase 7 OS=Oryza sativa subsp. japonica GN=OPR7 PE=2 SV=1	mll2211	118	9e-27	COG1902	NADH:flavin oxidoreductases, Old Yellow Enzyme family	K05894	5e-77	287	osa:4345762	12-oxophytodienoic acid reductase [EC:1.3.1.42]	-	-	-
Unigene0093057	991	766	26.8267	gi|115475922|ref|NP_001061557.1|	443	1e-123	Os08g0327400 [Oryza sativa Japonica Group]	sp|Q6Z0I4|FABI1_ORYSJ	443	8e-124	Enoyl-[acyl-carrier-protein] reductase [NADH] 1, chloroplastic OS=Oryza sativa subsp. japonica GN=Os08g0327400 PE=2 SV=1	CPn0406	324	1e-88	COG0623	Enoyl-[acyl-carrier-protein] reductase (NADH)	K00208	6e-124	443	osa:4345286	enoyl-[acyl-carrier protein] reductase I [EC:1.3.1.9]	-	-	-
Unigene0093079	922	155	5.8346	gi|195615808|gb|ACG29734.1|	349	6e-95	ferredoxin--nitrite reductase [Zea mays]	sp|P17847|NIR_MAIZE	338	3e-92	Ferredoxin--nitrite reductase, chloroplastic (Fragment) OS=Zea mays GN=NIR PE=2 SV=1	alr0607	137	3e-32	COG0155	Sulfite reductase, beta subunit (hemoprotein)	K00366	3e-96	351	sbi:SORBI_04g034160	ferredoxin-nitrite reductase [EC:1.7.7.1]	GO:0010035//response to inorganic substance;GO:0008152//metabolic process	GO:0051540;GO:0016664;GO:0005506//iron ion binding	GO:0009532//plastid stroma;GO:0005576//extracellular region
Unigene0093104	1569	947	20.9479	gi|225460240|ref|XP_002281119.1|	639	0	PREDICTED: 12-oxophytodienoate reductase 2 [Vitis vinifera]	sp|Q8GYB8|OPR2_ARATH	594	7e-169	12-oxophytodienoate reductase 2 OS=Arabidopsis thaliana GN=OPR2 PE=2 SV=2	all1865	319	1e-86	COG1902	NADH:flavin oxidoreductases, Old Yellow Enzyme family	K05894	0	640	pop:POPTR_810138	12-oxophytodienoic acid reductase [EC:1.3.1.42]	GO:0006631//fatty acid metabolic process;GO:0006950//response to stress;GO:0010033//response to organic substance;GO:0010038//response to metal ion	GO:0003824//catalytic activity;GO:0000166//nucleotide binding	-
