# Supplementary material for: De novo Sequencing and Transcriptome Analysis of Pinellia ternata Identify the Candidate Genes Involved in the Biosynthesis of Benzoic Acid and Ephedrine
Source: Front Plant Sci. 2016 Aug 16;7:1209. doi: 10.3389/fpls.2016.01209 (PMC4986801; doi:10.3389/fpls.2016.01209)
Supplement: Data Sheet 9 — N-methyltransferase discovery. [file DataSheet9.XLSX]

## Sheet: Sheet1
geneID	geneLength	Pinellia_ternata_rawreads(28812934)	Pinellia_ternata_RPKM	Nr-ID	Nr-Score	Nr-Evalue	Nr-annotation	Swissprot-ID	Swissprot-Score	Swissprot-Evalue	Swissprot-annotation	COG-Protein-or-Domain	COG-Score	COG-Evalue	COG-ID	COG-Function-Description	KO_id	KEGG-Evalue	KEGG-Score	KEGG-Gene	ko_definition	GO-BiologicalProcess	GO-MolecularFunction	Go-CellularComponent
Unigene0000971	214	4	0.6487	gi|475549039|gb|EMT11188.1|	94	9e-19	Jasmonate O-methyltransferase [Aegilops tauschii]	sp|Q9AR07|JMT_ARATH	76.3	6e-14	Jasmonate O-methyltransferase OS=Arabidopsis thaliana GN=JMT PE=1 SV=3	--	--	--	--	--	K08241	2e-17	87.4	rcu:RCOM_1595240	jasmonate O-methyltransferase [EC:2.1.1.141]	-	GO:0016740//transferase activity	-
Unigene0001704	303	6	0.6873	gi|359807409|ref|NP_001241131.1|	207	4e-53	24-methylenesterol C-methyltransferase 2-like [Glycine max]	sp|Q39227|SMT2_ARATH	175	7e-44	24-methylenesterol C-methyltransferase 2 OS=Arabidopsis thaliana GN=SMT2 PE=1 SV=2	--	--	--	--	--	K08242	4e-50	195	pop:POPTR_815989	24-methylenesterol C-methyltransferase [EC:2.1.1.143]	GO:0003002//regionalization;GO:0016049//cell growth;GO:0006694//steroid biosynthetic process;GO:0010948	GO:0008757//S-adenosylmethionine-dependent methyltransferase activity	-
Unigene0002885	530	15	0.9823	gi|356513467|ref|XP_003525435.1|	288	4e-77	PREDICTED: magnesium-protoporphyrin O-methyltransferase-like [Glycine max]	sp|Q55467|CHLM_SYNY3	158	2e-38	Magnesium-protoporphyrin O-methyltransferase OS=Synechocystis sp. (strain PCC 6803 / Kazusa) GN=chlM PE=3 SV=1	alr3201	160	1e-39	COG2227	2-polyprenyl-3-methyl-5-hydroxy-6-metoxy-1,4-benzoquinol methylase	K03428	4e-65	246	vvi:100243913	magnesium-protoporphyrin O-methyltransferase [EC:2.1.1.11]	GO:0006779//porphyrin-containing compound biosynthetic process	GO:0008171//O-methyltransferase activity	GO:0009526//plastid envelope;GO:0031976;GO:0044434//chloroplast part
Unigene0005607	213	3	0.4888	gi|356531144|ref|XP_003534138.1|	152	3e-36	PREDICTED: phosphoethanolamine N-methyltransferase-like [Glycine max]	sp|Q9C6B9|PEAM3_ARATH	115	1e-25	Phosphoethanolamine N-methyltransferase 3 OS=Arabidopsis thaliana GN=NMT3 PE=2 SV=2	--	--	--	--	--	K05929	3e-27	119	rcu:RCOM_0161380	phosphoethanolamine N-methyltransferase [EC:2.1.1.103]	GO:0008152//metabolic process	GO:0008170//N-methyltransferase activity	-
Unigene0006086	213	4	0.6518	gi|357119215|ref|XP_003561341.1|	67.8	7e-11	PREDICTED: DNA (cytosine-5)-methyltransferase 1B-like [Brachypodium distachyon]	sp|B1Q3J6|DNM1B_ORYSJ	60.8	3e-09	DNA (cytosine-5)-methyltransferase 1B OS=Oryza sativa subsp. japonica GN=MET1B PE=2 SV=1	--	--	--	--	--	K00558	9e-11	65.1	vvi:100240896	DNA (cytosine-5-)-methyltransferase [EC:2.1.1.37]	GO:0006306//DNA methylation	GO:0016740//transferase activity	-
Unigene0008351	229	9	1.364	gi|357518249|ref|XP_003629413.1|	71.2	6e-12	Jasmonate O-methyltransferase [Medicago truncatula]	sp|Q9SPV4|SAMT_CLABR	69.7	6e-12	Salicylate O-methyltransferase OS=Clarkia breweri GN=SAMT PE=1 SV=1	--	--	--	--	--	K08241	1e-12	71.2	rcu:RCOM_1595240	jasmonate O-methyltransferase [EC:2.1.1.141]	-	GO:0008168//methyltransferase activity	-
Unigene0008536	382	15	1.3628	gi|474302024|gb|EMS61637.1|	73.9	1e-12	Tocopherol O-methyltransferase, chloroplastic [Triticum urartu]	sp|Q6ZIK0|GTOMC_ORYSJ	68.6	1e-11	Probable tocopherol O-methyltransferase, chloroplastic OS=Oryza sativa subsp. japonica GN=VTE4 PE=2 SV=1	--	--	--	--	--	K05928	8e-12	68.6	osa:4330437	tocopherol O-methyltransferase [EC:2.1.1.95]	-	-	GO:0043231//intracellular membrane-bounded organelle
Unigene0010647	290	19	2.2739	gi|359495798|ref|XP_002262872.2|	69.3	2e-11	PREDICTED: serine hydroxymethyltransferase, mitochondrial-like [Vitis vinifera]	sp|P50433|GLYM_SOLTU	65.5	1e-10	Serine hydroxymethyltransferase, mitochondrial OS=Solanum tuberosum PE=2 SV=1	--	--	--	--	--	K00600	1e-11	67.8	osa:4334048	glycine hydroxymethyltransferase [EC:2.1.2.1]	-	-	-
Unigene0013014	418	12	0.9964	gi|356536451|ref|XP_003536751.1|	265	2e-70	PREDICTED: 37 kDa inner envelope membrane protein, chloroplastic-like [Glycine max]	sp|P23525|IN37_SPIOL	242	6e-64	37 kDa inner envelope membrane protein, chloroplastic OS=Spinacia oleracea PE=1 SV=1	--	--	--	--	--	K12502	2e-68	256	rcu:RCOM_0990980	MPBQ/MSBQ methyltransferase	GO:0045426//quinone cofactor biosynthetic process;GO:0042360//vitamin E metabolic process	GO:0008757//S-adenosylmethionine-dependent methyltransferase activity	GO:0009526//plastid envelope
Unigene0013015	361	4	0.3846	gi|356536451|ref|XP_003536751.1|	248	4e-65	PREDICTED: 37 kDa inner envelope membrane protein, chloroplastic-like [Glycine max]	sp|P23525|IN37_SPIOL	229	5e-60	37 kDa inner envelope membrane protein, chloroplastic OS=Spinacia oleracea PE=1 SV=1	AF0512	97.1	7e-21	COG0500	SAM-dependent methyltransferases	K12502	2e-63	239	rcu:RCOM_0990980	MPBQ/MSBQ methyltransferase	GO:0045426//quinone cofactor biosynthetic process;GO:0042360//vitamin E metabolic process	GO:0008757//S-adenosylmethionine-dependent methyltransferase activity	GO:0009526//plastid envelope
Unigene0014079	593	43	2.5167	gi|356562997|ref|XP_003549753.1|	397	1e-110	PREDICTED: aminomethyltransferase, mitochondrial-like [Glycine max]	sp|P49364|GCST_PEA	380	3e-105	Aminomethyltransferase, mitochondrial OS=Pisum sativum GN=GDCST PE=1 SV=2	SPAC31G5.14	194	1e-49	COG0404	Glycine cleavage system T protein (aminomethyltransferase)	K00605	4e-102	369	vvi:100250401	aminomethyltransferase [EC:2.1.2.10]	GO:0006544//glycine metabolic process	GO:0016769//transferase activity, transferring nitrogenous groups;GO:0008168//methyltransferase activity	GO:0044424//intracellular part
Unigene0014080	693	35	1.7529	gi|356562997|ref|XP_003549753.1|	398	1e-110	PREDICTED: aminomethyltransferase, mitochondrial-like [Glycine max]	sp|P49364|GCST_PEA	369	1e-101	Aminomethyltransferase, mitochondrial OS=Pisum sativum GN=GDCST PE=1 SV=2	YDR019c	135	5e-32	COG0404	Glycine cleavage system T protein (aminomethyltransferase)	K00605	3e-102	370	vvi:100250401	aminomethyltransferase [EC:2.1.2.10]	-	-	-
Unigene0014084	210	8	1.3222	gi|351724907|ref|NP_001235794.1|	145	2e-34	methionine synthase [Glycine max]	sp|Q42662|METE_SOLSC	133	4e-31	5-methyltetrahydropteroyltriglutamate--homocysteine methyltransferase OS=Solenostemon scutellarioides GN=MET PE=1 SV=2	RSp0676	110	6e-25	COG0620	Methionine synthase II (cobalamin-independent)	K00549	4e-32	135	ath:AT3G03780	5-methyltetrahydropteroyltriglutamate--homocysteine methyltransferase [EC:2.1.1.14]	GO:0010208//pollen wall assembly;GO:0000097//sulfur amino acid biosynthetic process;GO:0010038//response to metal ion;GO:0006970//response to osmotic stress	GO:0016627//oxidoreductase activity, acting on the CH-CH group of donors;GO:0008172;GO:0016620//oxidoreductase activity, acting on the aldehyde or oxo group of donors, NAD or NADP as acceptor;GO:0046914//transition metal ion binding	GO:0009526//plastid envelope;GO:0005911//cell-cell junction;GO:0005576//extracellular region;GO:0016020//membrane
Unigene0019897	1444	123	2.9563	gi|209956793|gb|ABU88887.2|	317	4e-85	S-adenosyl-L-methionine:salicylic acid carboxyl methyltransferase [Chimonanthus praecox]	sp|Q9SPV4|SAMT_CLABR	273	2e-72	Salicylate O-methyltransferase OS=Clarkia breweri GN=SAMT PE=1 SV=1	--	--	--	--	--	K08241	2e-83	309	vvi:100260930	jasmonate O-methyltransferase [EC:2.1.1.141]	-	-	-
Unigene0020508	310	25	2.7989	gi|449528939|ref|XP_004171459.1|	88.2	5e-17	PREDICTED: probable mediator of RNA polymerase II transcription subunit 36b-like, partial [Cucumis sativus]	sp|Q9FEF8|MD36B_ARATH	84.3	2e-16	Probable mediator of RNA polymerase II transcription subunit 36b OS=Arabidopsis thaliana GN=MED36B PE=1 SV=1	SPBC2D10.10c	78.2	3e-15	COG1889	Fibrillarin-like rRNA methylase	K14563	1e-16	84.3	vvi:100266267	rRNA 2'-O-methyltransferase fibrillarin [EC:2.1.1.-]	GO:0016072//rRNA metabolic process;GO:0006399//tRNA metabolic process;GO:0009451//RNA modification	GO:0003723//RNA binding;GO:0016741	GO:0043232;GO:0044444//cytoplasmic part
Unigene0020984	212	75	12.2783	gi|357155679|ref|XP_003577200.1|	122	2e-27	PREDICTED: 5-methyltetrahydropteroyltriglutamate--homocysteine methyltransferase-like [Brachypodium distachyon]	sp|Q42662|METE_SOLSC	116	4e-26	5-methyltetrahydropteroyltriglutamate--homocysteine methyltransferase OS=Solenostemon scutellarioides GN=MET PE=1 SV=2	CC0482	59.3	2e-09	COG0620	Methionine synthase II (cobalamin-independent)	K00549	1e-27	121	osa:4352833	5-methyltetrahydropteroyltriglutamate--homocysteine methyltransferase [EC:2.1.1.14]	GO:0000097//sulfur amino acid biosynthetic process;GO:0010038//response to metal ion;GO:0006970//response to osmotic stress	GO:0008172;GO:0046914//transition metal ion binding	GO:0009532//plastid stroma;GO:0009526//plastid envelope;GO:0042579//microbody;GO:0005576//extracellular region;GO:0016020//membrane
Unigene0021746	470	60	4.4306	gi|508722925|gb|EOY14822.1|	166	1e-40	Jasmonic acid carboxyl methyltransferase [Theobroma cacao]	sp|Q9SBK6|JMT_BRARP	141	2e-33	Jasmonate O-methyltransferase OS=Brassica rapa subsp. pekinensis GN=JMT PE=1 SV=1	--	--	--	--	--	K08241	4e-40	163	rcu:RCOM_1595240	jasmonate O-methyltransferase [EC:2.1.1.141]	GO:0009987//cellular process;GO:0008152//metabolic process	GO:0008168//methyltransferase activity	-
Unigene0021747	290	3	0.359	gi|384407023|gb|AFH89623.1|	67.8	7e-11	jasmonic acid carboxyl methyltransferase [Cymbidium ensifolium]	sp|Q9SPV4|SAMT_CLABR	54.7	2e-07	Salicylate O-methyltransferase OS=Clarkia breweri GN=SAMT PE=1 SV=1	--	--	--	--	--	K08241	5e-12	69.3	rcu:RCOM_1595240	jasmonate O-methyltransferase [EC:2.1.1.141]	GO:0009987//cellular process;GO:0008152//metabolic process	GO:0016740//transferase activity	-
Unigene0021748	234	7	1.0382	gi|225458205|ref|XP_002281588.1|	66.2	2e-10	PREDICTED: jasmonate O-methyltransferase [Vitis vinifera]	sp|Q9SPV4|SAMT_CLABR	54.7	2e-07	Salicylate O-methyltransferase OS=Clarkia breweri GN=SAMT PE=1 SV=1	--	--	--	--	--	K08241	5e-12	69.3	rcu:RCOM_1595240	jasmonate O-methyltransferase [EC:2.1.1.141]	GO:0009987//cellular process;GO:0008152//metabolic process	GO:0016740//transferase activity	-
Unigene0021779	1244	98	2.7341	gi|508699059|gb|EOX90955.1|	365	1e-99	Ribosomal RNA adenine dimethylase family protein [Theobroma cacao]	sp|Q54QK7|DIM1_DICDI	234	8e-61	Probable dimethyladenosine transferase OS=Dictyostelium discoideum GN=dimt1 PE=3 SV=1	YPL266w	215	1e-55	COG0030	Dimethyladenosine transferase (rRNA methylation)	K14191	6e-102	370	vvi:100247089	18S rRNA (adenine1779-N6/adenine1780-N6)-dimethyltransferase [EC:2.1.1.183]	GO:0006364//rRNA processing	GO:0008649//rRNA methyltransferase activity	-
Unigene0021938	545	13	0.8279	gi|225448659|ref|XP_002274607.1|	275	4e-73	PREDICTED: N(2),N(2)-dimethylguanosine tRNA methyltransferase Trm1 [Vitis vinifera]	sp|Q97ZH0|TRM1_SULSO	81.6	3e-15	tRNA (guanine(26)-N(2))-dimethyltransferase OS=Sulfolobus solfataricus (strain ATCC 35092 / DSM 1617 / JCM 11322 / P2) GN=trm1 PE=3 SV=1	SSO0943	81.6	7e-16	COG1867	N2,N2-dimethylguanosine tRNA methyltransferase	K00555	9e-74	275	vvi:100243386	tRNA (guanine-N2-)-methyltransferase [EC:2.1.1.32]	GO:0006399//tRNA metabolic process	GO:0003676//nucleic acid binding;GO:0008170//N-methyltransferase activity	-
Unigene0024671	416	71	5.9235	gi|475614816|gb|EMT29211.1|	153	1e-36	Tocopherol O-methyltransferase, chloroplastic [Aegilops tauschii]	sp|Q6ZIK0|GTOMC_ORYSJ	148	9e-36	Probable tocopherol O-methyltransferase, chloroplastic OS=Oryza sativa subsp. japonica GN=VTE4 PE=2 SV=1	sll0418	55.1	4e-08	COG0500	SAM-dependent methyltransferases	K05928	6e-36	148	osa:4330437	tocopherol O-methyltransferase [EC:2.1.1.95]	GO:0008152//metabolic process	GO:0016740//transferase activity	GO:0043231//intracellular membrane-bounded organelle
Unigene0024672	257	22	2.971	gi|502125172|ref|XP_004498827.1|	102	2e-21	PREDICTED: probable tocopherol O-methyltransferase, chloroplastic-like [Cicer arietinum]	sp|Q6ZIK0|GTOMC_ORYSJ	93.6	3e-19	Probable tocopherol O-methyltransferase, chloroplastic OS=Oryza sativa subsp. japonica GN=VTE4 PE=2 SV=1	sll0418	58.5	3e-09	COG0500	SAM-dependent methyltransferases	K05928	2e-21	100	zma:732837	tocopherol O-methyltransferase [EC:2.1.1.95]	GO:0008152//metabolic process	GO:0016741	-
Unigene0024957	999	95	3.3004	gi|225429203|ref|XP_002271957.1|	243	4e-87	PREDICTED: ribosomal RNA small subunit methyltransferase E-like [Vitis vinifera]	sp|P54461|RSME_BACSU	49.7	1e-12	Ribosomal RNA small subunit methyltransferase E OS=Bacillus subtilis (strain 168) GN=rsmE PE=1 SV=1	BS_yqeU	49.7	3e-13	COG1385	Uncharacterized protein conserved in bacteria	K09761	9e-88	243	vvi:100258322	ribosomal RNA small subunit methyltransferase E [EC:2.1.1.-]	GO:0016072//rRNA metabolic process	GO:0016741	-
Unigene0024958	304	3	0.3425	gi|356574331|ref|XP_003555302.1|	72	4e-12	PREDICTED: ribosomal RNA small subunit methyltransferase E-like [Glycine max]	--	--	--	--	--	--	--	--	--	K09761	2e-12	70.5	sbi:SORBI_01g009310	ribosomal RNA small subunit methyltransferase E [EC:2.1.1.-]	GO:0016072//rRNA metabolic process	GO:0016741	GO:0043231//intracellular membrane-bounded organelle
Unigene0025904	1135	129	3.9446	gi|359495860|ref|XP_002266337.2|	311	2e-83	PREDICTED: uncharacterized tRNA/rRNA methyltransferase YsgA-like [Vitis vinifera]	sp|P74261|Y1673_SYNY3	84	2e-15	Uncharacterized tRNA/rRNA methyltransferase slr1673 OS=Synechocystis sp. (strain PCC 6803 / Kazusa) GN=slr1673 PE=3 SV=1	SPy0356	95.5	1e-19	COG0566	rRNA methylases	K03437	2e-79	295	pop:POPTR_1078096	RNA methyltransferase, TrmH family	-	-	-
Unigene0025964	2618	229	3.0358	gi|359474371|ref|XP_002266419.2|	882	0	PREDICTED: protein arginine N-methyltransferase 1.6-like [Vitis vinifera]	sp|A2Y8B9|ANM7_ORYSI	866	0	Protein arginine N-methyltransferase 7 OS=Oryza sativa subsp. indica GN=PRMT7 PE=2 SV=3	YBR034c	52	5e-06	COG0500	SAM-dependent methyltransferases	K11438	0	879	vvi:100243649	protein arginine N-methyltransferase 7 [EC:2.1.1.-]	GO:0008152//metabolic process	GO:0016740//transferase activity	-
Unigene0025971	966	88	3.1617	gi|351722183|ref|NP_001237491.1|	391	1e-107	serine hydroxymethyltransferase 3 [Glycine max]	sp|P50433|GLYM_SOLTU	357	1e-97	Serine hydroxymethyltransferase, mitochondrial OS=Solanum tuberosum PE=2 SV=1	SPAC18G6.04c	203	4e-52	COG0112	Glycine/serine hydroxymethyltransferase	K00600	1e-93	342	rcu:RCOM_0230740	glycine hydroxymethyltransferase [EC:2.1.2.1]	GO:0010038//response to metal ion;GO:0033554//cellular response to stress;GO:0006546//glycine catabolic process;GO:0043094	GO:0008187//poly-pyrimidine tract binding;GO:0016742//hydroxymethyl-, formyl- and related transferase activity;GO:0048037//cofactor binding	GO:0005840//ribosome;GO:0009532//plastid stroma;GO:0044429//mitochondrial part;GO:0031976;GO:0005576//extracellular region;GO:0016020//membrane
Unigene0026007	562	32	1.9762	gi|356520854|ref|XP_003529075.1|	229	2e-59	PREDICTED: probable protein arginine N-methyltransferase 1-like [Glycine max]	sp|Q0J2C6|ANM1_ORYSJ	223	8e-58	Probable protein arginine N-methyltransferase 1 OS=Oryza sativa subsp. japonica GN=PRMT1 PE=2 SV=1	YBR034c	85.5	5e-17	COG0500	SAM-dependent methyltransferases	K11434	1e-59	228	rcu:RCOM_1048110	protein arginine N-methyltransferase 1 [EC:2.1.1.-]	GO:0016571//histone methylation;GO:0018216//peptidyl-arginine methylation	GO:0005515//protein binding;GO:0016274//protein-arginine N-methyltransferase activity	GO:0043231//intracellular membrane-bounded organelle
Unigene0026008	642	104	5.6223	gi|356520854|ref|XP_003529075.1|	231	1e-59	PREDICTED: probable protein arginine N-methyltransferase 1-like [Glycine max]	sp|Q0J2C6|ANM1_ORYSJ	226	1e-58	Probable protein arginine N-methyltransferase 1 OS=Oryza sativa subsp. japonica GN=PRMT1 PE=2 SV=1	YBR034c	85.5	7e-17	COG0500	SAM-dependent methyltransferases	K11434	6e-60	229	rcu:RCOM_1048110	protein arginine N-methyltransferase 1 [EC:2.1.1.-]	GO:0016571//histone methylation;GO:0018216//peptidyl-arginine methylation	GO:0005515//protein binding;GO:0016274//protein-arginine N-methyltransferase activity	GO:0043231//intracellular membrane-bounded organelle
Unigene0026009	1008	1079	37.1512	gi|502164234|ref|XP_004513091.1|	414	1e-114	PREDICTED: protein arginine N-methyltransferase 1.1-like [Cicer arietinum]	sp|Q0J2C6|ANM1_ORYSJ	397	9e-110	Probable protein arginine N-methyltransferase 1 OS=Oryza sativa subsp. japonica GN=PRMT1 PE=2 SV=1	YBR034c	251	2e-66	COG0500	SAM-dependent methyltransferases	K11434	8e-113	406	vvi:100266357	protein arginine N-methyltransferase 1 [EC:2.1.1.-]	-	-	-
Unigene0026634	1368	4	0.1015	gi|347952210|gb|AEP33250.1|	345	2e-93	CMT-type DNA-methyltransferase [Posidonia oceanica]	sp|Q94F87|CMT2_ARATH	306	3e-82	DNA (cytosine-5)-methyltransferase CMT2 OS=Arabidopsis thaliana GN=CMT2 PE=2 SV=3	jhp0435	73.6	8e-13	COG0270	Site-specific DNA methylase	K00558	1e-90	333	rcu:RCOM_0868250	DNA (cytosine-5-)-methyltransferase [EC:2.1.1.37]	GO:0032776//DNA methylation on cytosine	GO:0008757//S-adenosylmethionine-dependent methyltransferase activity;GO:0003676//nucleic acid binding	GO:0043231//intracellular membrane-bounded organelle
Unigene0026635	985	18	0.6342	gi|359490000|ref|XP_002274960.2|	385	1e-106	PREDICTED: DNA (cytosine-5)-methyltransferase CMT2-like [Vitis vinifera]	sp|Q94F87|CMT2_ARATH	344	5e-94	DNA (cytosine-5)-methyltransferase CMT2 OS=Arabidopsis thaliana GN=CMT2 PE=2 SV=3	HP0051	63.9	4e-10	COG0270	Site-specific DNA methylase	K00558	4e-102	371	rcu:RCOM_0868250	DNA (cytosine-5-)-methyltransferase [EC:2.1.1.37]	GO:0006306//DNA methylation	GO:0008168//methyltransferase activity	-
Unigene0026636	1354	0	0	gi|347952210|gb|AEP33250.1|	202	7e-86	CMT-type DNA-methyltransferase [Posidonia oceanica]	sp|Q94F87|CMT2_ARATH	189	4e-76	DNA (cytosine-5)-methyltransferase CMT2 OS=Arabidopsis thaliana GN=CMT2 PE=2 SV=3	jhp0435	70.5	6e-12	COG0270	Site-specific DNA methylase	K00558	2e-84	225	rcu:RCOM_0868250	DNA (cytosine-5-)-methyltransferase [EC:2.1.1.37]	GO:0032776//DNA methylation on cytosine	GO:0008757//S-adenosylmethionine-dependent methyltransferase activity;GO:0003676//nucleic acid binding	GO:0043231//intracellular membrane-bounded organelle
Unigene0026637	1874	4	0.0741	gi|359490000|ref|XP_002274960.2|	705	0	PREDICTED: DNA (cytosine-5)-methyltransferase CMT2-like [Vitis vinifera]	sp|Q94F87|CMT2_ARATH	645	0	DNA (cytosine-5)-methyltransferase CMT2 OS=Arabidopsis thaliana GN=CMT2 PE=2 SV=3	jhp0435	105	4e-22	COG0270	Site-specific DNA methylase	K00558	0	699	rcu:RCOM_0868250	DNA (cytosine-5-)-methyltransferase [EC:2.1.1.37]	GO:0006306//DNA methylation	GO:0008168//methyltransferase activity	-
Unigene0026638	1860	0	0	gi|359490000|ref|XP_002274960.2|	507	0	PREDICTED: DNA (cytosine-5)-methyltransferase CMT2-like [Vitis vinifera]	sp|Q94F87|CMT2_ARATH	457	9e-178	DNA (cytosine-5)-methyltransferase CMT2 OS=Arabidopsis thaliana GN=CMT2 PE=2 SV=3	jhp0435	70.5	1e-11	COG0270	Site-specific DNA methylase	K00558	0	475	rcu:RCOM_0868250	DNA (cytosine-5-)-methyltransferase [EC:2.1.1.37]	GO:0006306//DNA methylation	GO:0008168//methyltransferase activity	-
Unigene0027790	1474	231	5.4391	gi|470116060|ref|XP_004294204.1|	391	1e-107	PREDICTED: release factor glutamine methyltransferase-like [Fragaria vesca subsp. vesca]	sp|Q8DHV7|PRMC_THEEB	188	8e-47	Release factor glutamine methyltransferase OS=Thermosynechococcus elongatus (strain BP-1) GN=prmC PE=3 SV=1	alr0115	187	3e-47	COG2890	Methylase of polypeptide chain release factors	K02493	2e-104	379	pop:POPTR_647438	methyltransferase [EC:2.1.1.-]	-	GO:0016740//transferase activity	GO:0043231//intracellular membrane-bounded organelle
Unigene0028852	1575	237	5.2225	gi|508775042|gb|EOY22298.1|	373	1e-102	L-isoaspartate O-methyltransferase [Theobroma cacao]	sp|Q43209|PIMT_WHEAT	349	3e-95	Protein-L-isoaspartate O-methyltransferase OS=Triticum aestivum GN=PCM PE=1 SV=1	SPAC869.08	179	1e-44	COG2518	Protein-L-isoaspartate carboxylmethyltransferase	K00573	5e-100	365	pop:POPTR_733451	protein-L-isoaspartate(D-aspartate) O-methyltransferase [EC:2.1.1.77]	GO:0009725//response to hormone stimulus;GO:0032502//developmental process;GO:0032501//multicellular organismal process;GO:0043412//macromolecule modification;GO:0006970//response to osmotic stress	GO:0008757//S-adenosylmethionine-dependent methyltransferase activity	GO:0043231//intracellular membrane-bounded organelle
Unigene0028853	1657	76	1.5919	gi|508775042|gb|EOY22298.1|	367	1e-100	L-isoaspartate O-methyltransferase [Theobroma cacao]	sp|Q43209|PIMT_WHEAT	348	9e-95	Protein-L-isoaspartate O-methyltransferase OS=Triticum aestivum GN=PCM PE=1 SV=1	SPAC869.08	179	1e-44	COG2518	Protein-L-isoaspartate carboxylmethyltransferase	K00573	6e-99	361	pop:POPTR_733451	protein-L-isoaspartate(D-aspartate) O-methyltransferase [EC:2.1.1.77]	GO:0009725//response to hormone stimulus;GO:0032502//developmental process;GO:0032501//multicellular organismal process;GO:0043412//macromolecule modification;GO:0006970//response to osmotic stress	GO:0008757//S-adenosylmethionine-dependent methyltransferase activity	GO:0043231//intracellular membrane-bounded organelle
Unigene0028973	1718	7	0.1414	gi|225461943|ref|XP_002266112.1|	724	0	PREDICTED: ribosomal RNA small subunit methyltransferase B [Vitis vinifera]	sp|P94464|RSMB_BACSU	206	4e-52	Ribosomal RNA small subunit methyltransferase B OS=Bacillus subtilis (strain 168) GN=rsmB PE=3 SV=2	BH2507	244	3e-64	COG0144	tRNA and rRNA cytosine-C5-methylases	K03500	0	724	vvi:100253242	ribosomal RNA small subunit methyltransferase B [EC:2.1.1.-]	GO:0000154//rRNA modification;GO:0010468//regulation of gene expression	GO:0008173//RNA methyltransferase activity;GO:0003676//nucleic acid binding	GO:0043231//intracellular membrane-bounded organelle
Unigene0029901	467	55	4.0875	gi|508778524|gb|EOY25780.1|	85.1	5e-16	Methionine S-methyltransferase isoform 2, partial [Theobroma cacao]	sp|Q9SWR3|MMT1_WOLBI	82.8	8e-16	Methionine S-methyltransferase OS=Wollastonia biflora GN=MMT1 PE=1 SV=1	--	--	--	--	--	K08247	2e-16	84.7	vvi:100264437	methionine S-methyltransferase [EC:2.1.1.12]	GO:0008152//metabolic process	GO:0008168//methyltransferase activity	-
Unigene0029902	203	8	1.3677	gi|225465288|ref|XP_002270977.1|	65.5	1e-10	PREDICTED: methionine S-methyltransferase-like [Vitis vinifera]	sp|Q9SWR3|MMT1_WOLBI	62.8	7e-10	Methionine S-methyltransferase OS=Wollastonia biflora GN=MMT1 PE=1 SV=1	--	--	--	--	--	K08247	2e-11	65.5	vvi:100264437	methionine S-methyltransferase [EC:2.1.1.12]	GO:0006790//sulfur compound metabolic process	GO:0008757//S-adenosylmethionine-dependent methyltransferase activity;GO:0048037//cofactor binding	-
Unigene0029959	962	314	11.3284	gi|470148044|ref|XP_004309585.1|	228	2e-58	PREDICTED: N6-adenosine-methyltransferase MT-A70-like [Fragaria vesca subsp. vesca]	sp|Q6EU10|MTA70_ORYSJ	209	3e-53	Probable N6-adenosine-methyltransferase MT-A70-like OS=Oryza sativa subsp. japonica GN=Os02g0672600 PE=2 SV=1	YGL192w	94.4	3e-19	COG4725	Transcriptional activator, adenine-specific DNA methyltransferase	K05925	3e-57	221	vvi:100256414	mRNA (2'-O-methyladenosine-N6-)-methyltransferase [EC:2.1.1.62]	GO:0001510//RNA methylation	GO:0008174//mRNA methyltransferase activity	GO:0016604//nuclear body;GO:0009536//plastid
Unigene0031685	379	27	2.4725	gi|470108684|ref|XP_004290640.1|	56.2	2e-07	PREDICTED: 37 kDa inner envelope membrane protein, chloroplastic-like [Fragaria vesca subsp. vesca]	sp|P23525|IN37_SPIOL	50.1	5e-06	37 kDa inner envelope membrane protein, chloroplastic OS=Spinacia oleracea PE=1 SV=1	--	--	--	--	--	K12502	2e-06	50.4	pop:POPTR_832825	MPBQ/MSBQ methyltransferase	GO:0008152//metabolic process	GO:0016741	-
Unigene0032684	1414	48	1.1782	gi|441433515|gb|AGC31679.1|	285	3e-75	anthocyanin O-methyl transferase [Solanum tuberosum]	sp|P93711|CAMT_POPKI	266	4e-70	Caffeoyl-CoA O-methyltransferase OS=Populus kitakamiensis PE=2 SV=1	all5179	167	3e-41	COG4122	Predicted O-methyltransferase	K00588	1e-73	277	vvi:100250567	caffeoyl-CoA O-methyltransferase [EC:2.1.1.104]	GO:0008152//metabolic process	GO:0008171//O-methyltransferase activity	-
Unigene0032686	1261	157	4.3211	gi|441433515|gb|AGC31679.1|	283	8e-75	anthocyanin O-methyl transferase [Solanum tuberosum]	sp|Q40313|CAMT_MEDSA	270	2e-71	Caffeoyl-CoA O-methyltransferase OS=Medicago sativa GN=CCOMT PE=1 SV=1	all5179	176	6e-44	COG4122	Predicted O-methyltransferase	K00588	6e-74	278	vvi:100250567	caffeoyl-CoA O-methyltransferase [EC:2.1.1.104]	GO:0008152//metabolic process	GO:0008171//O-methyltransferase activity	-
Unigene0032688	638	99	5.3855	gi|508707981|gb|EOX99877.1|	199	3e-50	Caffeoyl-CoA 3-O-methyltransferase [Theobroma cacao]	sp|P93711|CAMT_POPKI	196	1e-49	Caffeoyl-CoA O-methyltransferase OS=Populus kitakamiensis PE=2 SV=1	all5179	123	2e-28	COG4122	Predicted O-methyltransferase	K00588	2e-51	201	rcu:RCOM_1148460	caffeoyl-CoA O-methyltransferase [EC:2.1.1.104]	GO:0034641//cellular nitrogen compound metabolic process	GO:0008171//O-methyltransferase activity	-
Unigene0032788	262	300	39.7404	gi|115489652|ref|NP_001067313.1|	172	2e-42	Os12g0623900 [Oryza sativa Japonica Group]	sp|Q42662|METE_SOLSC	170	3e-42	5-methyltetrahydropteroyltriglutamate--homocysteine methyltransferase OS=Solenostemon scutellarioides GN=MET PE=1 SV=2	SA0344	99	2e-21	COG0620	Methionine synthase II (cobalamin-independent)	K00549	3e-43	172	osa:4352832	5-methyltetrahydropteroyltriglutamate--homocysteine methyltransferase [EC:2.1.1.14]	GO:0000097//sulfur amino acid biosynthetic process;GO:0010038//response to metal ion;GO:0006970//response to osmotic stress	GO:0008172;GO:0046914//transition metal ion binding	GO:0009532//plastid stroma;GO:0009526//plastid envelope;GO:0042579//microbody;GO:0005576//extracellular region;GO:0016020//membrane
Unigene0032789	273	122	15.5099	gi|473954466|gb|EMS50887.1|	173	9e-43	5-methyltetrahydropteroyltriglutamate--homocysteine methyltransferase [Triticum urartu]	sp|P93263|METE_MESCR	166	3e-41	5-methyltetrahydropteroyltriglutamate--homocysteine methyltransferase OS=Mesembryanthemum crystallinum GN=METE PE=2 SV=1	mll6123	101	4e-22	COG0620	Methionine synthase II (cobalamin-independent)	K00549	6e-42	168	osa:4352833	5-methyltetrahydropteroyltriglutamate--homocysteine methyltransferase [EC:2.1.1.14]	GO:0000097//sulfur amino acid biosynthetic process	GO:0046914//transition metal ion binding;GO:0008172	-
Unigene0033824	501	3	0.2078	gi|508705830|gb|EOX97726.1|	121	6e-27	Methyltransferases isoform 1 [Theobroma cacao]	--	--	--	--	--	--	--	--	--	K11393	3e-21	100	vvi:100247029	methyltransferase [EC:2.1.1.-]	-	-	-
Unigene0033826	1614	205	4.4082	gi|508705830|gb|EOX97726.1|	630	1e-179	Methyltransferases isoform 1 [Theobroma cacao]	sp|Q554C9|MET16_DICDI	229	5e-59	Methyltransferase-like protein 16 homolog OS=Dictyostelium discoideum GN=DDB_G0275203 PE=3 SV=1	YPO2519	184	5e-46	COG3129	Predicted SAM-dependent methyltransferase	K11393	3e-175	614	vvi:100247029	methyltransferase [EC:2.1.1.-]	-	-	-
Unigene0034132	930	150	5.5978	gi|470137777|ref|XP_004304639.1|	251	2e-65	PREDICTED: tRNA (adenine(58)-N(1))-methyltransferase catalytic subunit TRMT61A-like [Fragaria vesca subsp. vesca]	sp|Q86JJ0|TRM61_DICDI	134	1e-30	tRNA (adenine(58)-N(1))-methyltransferase catalytic subunit trmt61a OS=Dictyostelium discoideum GN=trmt61a PE=1 SV=1	SPAC9G1.12	73.6	5e-13	COG2519	tRNA(1-methyladenosine) methyltransferase and related methyltransferases	K07442	2e-67	256	rcu:RCOM_1063210	tRNA (adenine-N1-)-methyltransferase catalytic subunit [EC:2.1.1.36]	GO:0001510//RNA methylation	GO:0016426	GO:0016020//membrane
Unigene0034883	1023	550	18.6595	gi|115464031|ref|NP_001055615.1|	432	1e-120	Os05g0429000 [Oryza sativa Japonica Group]	sp|Q54Z26|GLYC1_DICDI	273	1e-72	Serine hydroxymethyltransferase 1 OS=Dictyostelium discoideum GN=shmt1 PE=1 SV=1	YLR058c	210	4e-54	COG0112	Glycine/serine hydroxymethyltransferase	K00600	1e-120	432	osa:4338868	glycine hydroxymethyltransferase [EC:2.1.2.1]	-	-	-
Unigene0034884	1222	474	13.4623	gi|225459425|ref|XP_002285823.1|	424	1e-117	PREDICTED: serine hydroxymethyltransferase 1-like [Vitis vinifera]	sp|Q54EW1|GLYC2_DICDI	256	2e-67	Serine hydroxymethyltransferase 2 OS=Dictyostelium discoideum GN=shmt2 PE=3 SV=1	SPAC18G6.04c	218	2e-56	COG0112	Glycine/serine hydroxymethyltransferase	K00600	4e-118	424	vvi:100267713	glycine hydroxymethyltransferase [EC:2.1.2.1]	-	-	-
Unigene0034891	1189	137	3.999	gi|225423971|ref|XP_002282549.1|	518	1e-145	PREDICTED: homocysteine S-methyltransferase 1 [Vitis vinifera]	sp|Q9SDL7|HMT1_ARATH	489	1e-137	Homocysteine S-methyltransferase 1 OS=Arabidopsis thaliana GN=HMT-1 PE=1 SV=1	BS_ybgG	263	6e-70	COG2040	Homocysteine/selenocysteine methylase (S-methylmethionine-dependent)	K00547	3e-146	518	vvi:100247323	homocysteine S-methyltransferase [EC:2.1.1.10]	-	-	-
Unigene0034892	1104	66	2.0749	gi|225423971|ref|XP_002282549.1|	520	1e-146	PREDICTED: homocysteine S-methyltransferase 1 [Vitis vinifera]	sp|Q9SDL7|HMT1_ARATH	492	2e-138	Homocysteine S-methyltransferase 1 OS=Arabidopsis thaliana GN=HMT-1 PE=1 SV=1	BS_ybgG	263	4e-70	COG2040	Homocysteine/selenocysteine methylase (S-methylmethionine-dependent)	K00547	4e-147	520	vvi:100247323	homocysteine S-methyltransferase [EC:2.1.1.10]	-	-	-
Unigene0035531	525	14	0.9255	gi|460395332|ref|XP_004243238.1|	105	4e-22	PREDICTED: hexaprenyldihydroxybenzoate methyltransferase, mitochondrial-like [Solanum lycopersicum]	sp|O49354|COQ3_ARATH	103	8e-22	Hexaprenyldihydroxybenzoate methyltransferase, mitochondrial OS=Arabidopsis thaliana GN=COQ3 PE=2 SV=2	mlr3442	57.4	1e-08	COG2227	2-polyprenyl-3-methyl-5-hydroxy-6-metoxy-1,4-benzoquinol methylase	K00591	6e-25	113	sbi:SORBI_10g003690	hexaprenyldihydroxybenzoate methyltransferase [EC:2.1.1.114]	-	-	-
Unigene0036652	246	68	9.5937	gi|224097398|ref|XP_002310916.1|	59.7	2e-08	precursor of transferase serine hydroxymethyltransferase 2 [Populus trichocarpa]	sp|P34899|GLYM_PEA	55.1	1e-07	Serine hydroxymethyltransferase, mitochondrial OS=Pisum sativum PE=1 SV=1	--	--	--	--	--	K00600	4e-09	59.7	pop:POPTR_421205	glycine hydroxymethyltransferase [EC:2.1.2.1]	-	-	-
Unigene0037164	1552	4287	95.8681	gi|449454756|ref|XP_004145120.1|	713	0	PREDICTED: aminomethyltransferase, mitochondrial-like [Cucumis sativus]	sp|P54260|GCST_SOLTU	708	0	Aminomethyltransferase, mitochondrial OS=Solanum tuberosum GN=GDCST PE=1 SV=1	SPAC31G5.14	334	3e-91	COG0404	Glycine cleavage system T protein (aminomethyltransferase)	K00605	0	706	vvi:100250401	aminomethyltransferase [EC:2.1.2.10]	GO:0010038//response to metal ion;GO:0006544//glycine metabolic process	GO:0016769//transferase activity, transferring nitrogenous groups;GO:0008168//methyltransferase activity	GO:0005840//ribosome;GO:0009526//plastid envelope;GO:0005576//extracellular region
Unigene0037361	1776	12681	247.812	gi|308814841|emb|CBX33151.1|	606	1e-172	sterol 24-C-methyltransferase 1 [Dioscorea zingiberensis]	sp|Q6ZIX2|SMT1_ORYSJ	575	4e-163	Cycloartenol-C-24-methyltransferase 1 OS=Oryza sativa subsp. japonica GN=Smt1-1 PE=2 SV=1	mll3672	90.1	1e-17	COG0500	SAM-dependent methyltransferases	K00559	1e-169	596	vvi:100263590	sterol 24-C-methyltransferase [EC:2.1.1.41]	-	-	-
Unigene0037540	346	0	0	gi|449495165|ref|XP_004159753.1|	88.6	4e-17	PREDICTED: LOW QUALITY PROTEIN: salicylate O-methyltransferase-like [Cucumis sativus]	sp|Q9SBK6|JMT_BRARP	77.4	3e-14	Jasmonate O-methyltransferase OS=Brassica rapa subsp. pekinensis GN=JMT PE=1 SV=1	--	--	--	--	--	K08241	5e-17	85.9	vvi:100260930	jasmonate O-methyltransferase [EC:2.1.1.141]	GO:0050896//response to stimulus	GO:0008757//S-adenosylmethionine-dependent methyltransferase activity	-
Unigene0037541	530	126	8.251	gi|225447527|ref|XP_002267308.1|	71.6	8e-12	PREDICTED: probable caffeine synthase 4-like [Vitis vinifera]	sp|Q9FLN8|IAMT1_ARATH	67.4	5e-11	Indole-3-acetate O-methyltransferase 1 OS=Arabidopsis thaliana GN=IAMT1 PE=1 SV=1	--	--	--	--	--	K08241	6e-12	70.1	vvi:100260930	jasmonate O-methyltransferase [EC:2.1.1.141]	GO:0065001//specification of axis polarity;GO:0048878//chemical homeostasis	GO:0046872//metal ion binding;GO:0005515//protein binding;GO:0008168//methyltransferase activity	-
Unigene0037894	1430	304	7.3782	gi|508785470|gb|EOY32726.1|	495	1e-138	Set1/Ash2 histone methyltransferase complex subunit ASH2 [Theobroma cacao]	sp|Q9UBL3|ASH2L_HUMAN	178	1e-43	Set1/Ash2 histone methyltransferase complex subunit ASH2 OS=Homo sapiens GN=ASH2L PE=1 SV=1	--	--	--	--	--	K14964	6e-139	494	rcu:RCOM_1578640	Set1/Ash2 histone methyltransferase complex subunit ASH2	-	-	-
Unigene0038143	508	0	0	gi|359494914|ref|XP_002273326.2|	129	4e-29	PREDICTED: protein-S-isoprenylcysteine O-methyltransferase B [Vitis vinifera]	sp|Q7XSR9|ICMT_ORYSJ	124	4e-28	Probable protein-S-isoprenylcysteine O-methyltransferase OS=Oryza sativa subsp. japonica GN=ICMT PE=2 SV=2	YDR410c	84.3	9e-17	COG2020	Putative protein-S-isoprenylcysteine methyltransferase	K00587	7e-30	129	sbi:SORBI_01g048060	protein-S-isoprenylcysteine O-methyltransferase [EC:2.1.1.100]	-	-	-
Unigene0038144	746	0	0	gi|359494914|ref|XP_002273326.2|	79	6e-25	PREDICTED: protein-S-isoprenylcysteine O-methyltransferase B [Vitis vinifera]	sp|Q7XSR9|ICMT_ORYSJ	78.2	6e-24	Probable protein-S-isoprenylcysteine O-methyltransferase OS=Oryza sativa subsp. japonica GN=ICMT PE=2 SV=2	SPAC10F6.12c	55.1	2e-12	COG2020	Putative protein-S-isoprenylcysteine methyltransferase	K00587	1e-25	80.5	sbi:SORBI_01g048060	protein-S-isoprenylcysteine O-methyltransferase [EC:2.1.1.100]	-	-	-
Unigene0038145	581	0	0	gi|359494914|ref|XP_002273326.2|	127	2e-28	PREDICTED: protein-S-isoprenylcysteine O-methyltransferase B [Vitis vinifera]	sp|Q7XSR9|ICMT_ORYSJ	122	2e-27	Probable protein-S-isoprenylcysteine O-methyltransferase OS=Oryza sativa subsp. japonica GN=ICMT PE=2 SV=2	YDR410c	84.3	1e-16	COG2020	Putative protein-S-isoprenylcysteine methyltransferase	K00587	4e-29	127	sbi:SORBI_01g048060	protein-S-isoprenylcysteine O-methyltransferase [EC:2.1.1.100]	-	-	-
Unigene0038146	868	0	0	gi|359494914|ref|XP_002273326.2|	291	1e-77	PREDICTED: protein-S-isoprenylcysteine O-methyltransferase B [Vitis vinifera]	sp|Q9FMW9|ICMTA_ARATH	266	2e-70	Protein-S-isoprenylcysteine O-methyltransferase A OS=Arabidopsis thaliana GN=ICMTA PE=1 SV=1	YDR410c	133	4e-31	COG2020	Putative protein-S-isoprenylcysteine methyltransferase	K00587	3e-78	291	vvi:100245637	protein-S-isoprenylcysteine O-methyltransferase [EC:2.1.1.100]	-	-	-
Unigene0038147	624	0	0	gi|359494914|ref|XP_002273326.2|	127	2e-28	PREDICTED: protein-S-isoprenylcysteine O-methyltransferase B [Vitis vinifera]	sp|Q7XSR9|ICMT_ORYSJ	122	2e-27	Probable protein-S-isoprenylcysteine O-methyltransferase OS=Oryza sativa subsp. japonica GN=ICMT PE=2 SV=2	YDR410c	84.3	1e-16	COG2020	Putative protein-S-isoprenylcysteine methyltransferase	K00587	4e-29	127	sbi:SORBI_01g048060	protein-S-isoprenylcysteine O-methyltransferase [EC:2.1.1.100]	-	-	-
Unigene0038148	642	0	0	gi|359494914|ref|XP_002273326.2|	127	3e-28	PREDICTED: protein-S-isoprenylcysteine O-methyltransferase B [Vitis vinifera]	sp|Q7XSR9|ICMT_ORYSJ	122	3e-27	Probable protein-S-isoprenylcysteine O-methyltransferase OS=Oryza sativa subsp. japonica GN=ICMT PE=2 SV=2	YDR410c	84.3	1e-16	COG2020	Putative protein-S-isoprenylcysteine methyltransferase	K00587	4e-29	127	sbi:SORBI_01g048060	protein-S-isoprenylcysteine O-methyltransferase [EC:2.1.1.100]	-	-	-
Unigene0038745	729	187	8.9028	gi|359473246|ref|XP_002269864.2|	306	3e-82	PREDICTED: 2-phytyl-1,4-naphtoquinone methyltransferase, chloroplastic-like [Vitis vinifera]	sp|Q3ED65|MENG_ARATH	283	8e-76	2-phytyl-1,4-beta-naphthoquinone methyltransferase, chloroplastic OS=Arabidopsis thaliana GN=MENG PE=1 SV=2	alr5252	196	3e-50	COG2226	Methylase involved in ubiquinone/menaquinone biosynthesis	K03183	1e-82	305	pop:POPTR_420703	ubiquinone/menaquinone biosynthesis methyltransferase [EC:2.1.1.163 2.1.1.-]	GO:0042371//vitamin K biosynthetic process	GO:0008169//C-methyltransferase activity	GO:0009536//plastid
Unigene0038746	567	23	1.4079	gi|359473246|ref|XP_002269864.2|	191	8e-48	PREDICTED: 2-phytyl-1,4-naphtoquinone methyltransferase, chloroplastic-like [Vitis vinifera]	sp|Q3ED65|MENG_ARATH	172	1e-42	2-phytyl-1,4-beta-naphthoquinone methyltransferase, chloroplastic OS=Arabidopsis thaliana GN=MENG PE=1 SV=2	alr5252	109	3e-24	COG2226	Methylase involved in ubiquinone/menaquinone biosynthesis	K03183	3e-50	197	pop:POPTR_420703	ubiquinone/menaquinone biosynthesis methyltransferase [EC:2.1.1.163 2.1.1.-]	GO:0042371//vitamin K biosynthetic process	GO:0008169//C-methyltransferase activity	GO:0009536//plastid
Unigene0039933	1888	57	1.0478	gi|225437641|ref|XP_002278881.1|	611	1e-173	PREDICTED: SWR1-complex protein 4 [Vitis vinifera]	sp|Q9JI44|DMAP1_MOUSE	173	5e-42	DNA methyltransferase 1-associated protein 1 OS=Mus musculus GN=Dmap1 PE=1 SV=1	--	--	--	--	--	K11324	5e-174	611	vvi:100265771	DNA methyltransferase 1-associated protein 1	-	-	-
Unigene0039934	1795	208	4.0217	gi|225437641|ref|XP_002278881.1|	625	1e-178	PREDICTED: SWR1-complex protein 4 [Vitis vinifera]	sp|Q9JI44|DMAP1_MOUSE	175	9e-43	DNA methyltransferase 1-associated protein 1 OS=Mus musculus GN=Dmap1 PE=1 SV=1	--	--	--	--	--	K11324	2e-178	625	vvi:100265771	DNA methyltransferase 1-associated protein 1	-	-	-
Unigene0040959	332	12	1.2545	gi|508700863|gb|EOX92759.1|	93.2	2e-18	DNA-methyltransferase family protein [Theobroma cacao]	sp|B1Q3J6|DNM1B_ORYSJ	81.3	2e-15	DNA (cytosine-5)-methyltransferase 1B OS=Oryza sativa subsp. japonica GN=MET1B PE=2 SV=1	--	--	--	--	--	K00558	4e-18	89.4	rcu:RCOM_0497320	DNA (cytosine-5-)-methyltransferase [EC:2.1.1.37]	GO:0009791//post-embryonic development;GO:0048608//reproductive structure development;GO:0032776//DNA methylation on cytosine	GO:0008168//methyltransferase activity	-
Unigene0040960	612	34	1.9281	gi|159461698|gb|ABW96888.1|	272	3e-72	MET1-type DNA-methyltransferase [Elaeis guineensis]	sp|B1Q3J6|DNM1B_ORYSJ	233	6e-61	DNA (cytosine-5)-methyltransferase 1B OS=Oryza sativa subsp. japonica GN=MET1B PE=2 SV=1	--	--	--	--	--	K00558	2e-69	261	vvi:100240896	DNA (cytosine-5-)-methyltransferase [EC:2.1.1.37]	GO:0010070//zygote asymmetric cell division;GO:0009292//genetic transfer;GO:0009909//regulation of flower development;GO:0032776//DNA methylation on cytosine	GO:0003676//nucleic acid binding;GO:0008757//S-adenosylmethionine-dependent methyltransferase activity	GO:0043231//intracellular membrane-bounded organelle
Unigene0040961	567	22	1.3466	gi|159461698|gb|ABW96888.1|	291	5e-78	MET1-type DNA-methyltransferase [Elaeis guineensis]	sp|B1Q3J6|DNM1B_ORYSJ	272	1e-72	DNA (cytosine-5)-methyltransferase 1B OS=Oryza sativa subsp. japonica GN=MET1B PE=2 SV=1	--	--	--	--	--	K00558	2e-66	251	zma:542082	DNA (cytosine-5-)-methyltransferase [EC:2.1.1.37]	GO:0010070//zygote asymmetric cell division;GO:0009292//genetic transfer;GO:0009909//regulation of flower development;GO:0032776//DNA methylation on cytosine	GO:0003676//nucleic acid binding;GO:0008757//S-adenosylmethionine-dependent methyltransferase activity	GO:0043231//intracellular membrane-bounded organelle
Unigene0042210	786	4032	178.037	gi|474302024|gb|EMS61637.1|	140	4e-32	Tocopherol O-methyltransferase, chloroplastic [Triticum urartu]	sp|Q6ZIK0|GTOMC_ORYSJ	133	1e-30	Probable tocopherol O-methyltransferase, chloroplastic OS=Oryza sativa subsp. japonica GN=VTE4 PE=2 SV=1	--	--	--	--	--	K05928	9e-31	133	osa:4330437	tocopherol O-methyltransferase [EC:2.1.1.95]	-	-	GO:0043231//intracellular membrane-bounded organelle
Unigene0042211	905	0	0	gi|474302024|gb|EMS61637.1|	190	5e-47	Tocopherol O-methyltransferase, chloroplastic [Triticum urartu]	sp|Q6ZIK0|GTOMC_ORYSJ	186	2e-46	Probable tocopherol O-methyltransferase, chloroplastic OS=Oryza sativa subsp. japonica GN=VTE4 PE=2 SV=1	sll0418	82	1e-15	COG0500	SAM-dependent methyltransferases	K05928	1e-46	186	osa:4330437	tocopherol O-methyltransferase [EC:2.1.1.95]	GO:0008152//metabolic process	GO:0016740//transferase activity	GO:0043231//intracellular membrane-bounded organelle
Unigene0042213	756	0	0	gi|474302024|gb|EMS61637.1|	142	8e-33	Tocopherol O-methyltransferase, chloroplastic [Triticum urartu]	sp|Q6ZIK0|GTOMC_ORYSJ	133	1e-30	Probable tocopherol O-methyltransferase, chloroplastic OS=Oryza sativa subsp. japonica GN=VTE4 PE=2 SV=1	--	--	--	--	--	K05928	8e-31	133	osa:4330437	tocopherol O-methyltransferase [EC:2.1.1.95]	-	-	GO:0043231//intracellular membrane-bounded organelle
Unigene0042214	824	0	0	gi|474302024|gb|EMS61637.1|	142	9e-33	Tocopherol O-methyltransferase, chloroplastic [Triticum urartu]	sp|Q6ZIK0|GTOMC_ORYSJ	133	1e-30	Probable tocopherol O-methyltransferase, chloroplastic OS=Oryza sativa subsp. japonica GN=VTE4 PE=2 SV=1	--	--	--	--	--	K05928	9e-31	133	osa:4330437	tocopherol O-methyltransferase [EC:2.1.1.95]	-	-	GO:0043231//intracellular membrane-bounded organelle
Unigene0042215	935	0	0	gi|474302024|gb|EMS61637.1|	187	2e-46	Tocopherol O-methyltransferase, chloroplastic [Triticum urartu]	sp|Q6ZIK0|GTOMC_ORYSJ	186	2e-46	Probable tocopherol O-methyltransferase, chloroplastic OS=Oryza sativa subsp. japonica GN=VTE4 PE=2 SV=1	sll0418	82	1e-15	COG0500	SAM-dependent methyltransferases	K05928	1e-46	186	osa:4330437	tocopherol O-methyltransferase [EC:2.1.1.95]	GO:0008152//metabolic process	GO:0016740//transferase activity	GO:0043231//intracellular membrane-bounded organelle
Unigene0042216	973	328	11.6997	gi|474302024|gb|EMS61637.1|	190	5e-47	Tocopherol O-methyltransferase, chloroplastic [Triticum urartu]	sp|Q6ZIK0|GTOMC_ORYSJ	186	2e-46	Probable tocopherol O-methyltransferase, chloroplastic OS=Oryza sativa subsp. japonica GN=VTE4 PE=2 SV=1	sll0418	82	1e-15	COG0500	SAM-dependent methyltransferases	K05928	1e-46	186	osa:4330437	tocopherol O-methyltransferase [EC:2.1.1.95]	GO:0008152//metabolic process	GO:0016740//transferase activity	GO:0043231//intracellular membrane-bounded organelle
Unigene0042218	959	1960	70.9333	gi|508718311|gb|EOY10208.1|	198	2e-49	Gamma-tocopherol methyltransferase [Theobroma cacao]	sp|Q6ZIK0|GTOMC_ORYSJ	177	8e-44	Probable tocopherol O-methyltransferase, chloroplastic OS=Oryza sativa subsp. japonica GN=VTE4 PE=2 SV=1	sll0418	79.3	9e-15	COG0500	SAM-dependent methyltransferases	K05928	1e-49	196	vvi:100242641	tocopherol O-methyltransferase [EC:2.1.1.95]	GO:0008152//metabolic process	GO:0008168//methyltransferase activity	-
Unigene0042219	884	4247	166.741	gi|154354064|gb|ABS76142.1|	216	7e-55	gamma-tocopherol methyltransferase [Elaeis oleifera]	sp|Q6ZIK0|GTOMC_ORYSJ	196	2e-49	Probable tocopherol O-methyltransferase, chloroplastic OS=Oryza sativa subsp. japonica GN=VTE4 PE=2 SV=1	sll0418	89	1e-17	COG0500	SAM-dependent methyltransferases	K05928	3e-55	215	vvi:100242641	tocopherol O-methyltransferase [EC:2.1.1.95]	GO:0008152//metabolic process	GO:0008168//methyltransferase activity	-
Unigene0042220	675	260	13.3685	gi|358680766|gb|AEU17779.1|	196	3e-49	gamma-tocopherol methyltransferase [Elaeis guineensis]	sp|Q6ZIK0|GTOMC_ORYSJ	177	4e-44	Probable tocopherol O-methyltransferase, chloroplastic OS=Oryza sativa subsp. japonica GN=VTE4 PE=2 SV=1	sll0418	80.1	3e-15	COG0500	SAM-dependent methyltransferases	K05928	2e-48	191	vvi:100242641	tocopherol O-methyltransferase [EC:2.1.1.95]	GO:0008152//metabolic process	GO:0008168//methyltransferase activity	-
Unigene0042481	1445	0	0	gi|225456483|ref|XP_002280872.1|	449	1e-125	PREDICTED: magnesium-protoporphyrin O-methyltransferase [Vitis vinifera]	sp|Q55467|CHLM_SYNY3	258	1e-67	Magnesium-protoporphyrin O-methyltransferase OS=Synechocystis sp. (strain PCC 6803 / Kazusa) GN=chlM PE=3 SV=1	alr3201	273	5e-73	COG2227	2-polyprenyl-3-methyl-5-hydroxy-6-metoxy-1,4-benzoquinol methylase	K03428	2e-125	449	vvi:100243913	magnesium-protoporphyrin O-methyltransferase [EC:2.1.1.11]	-	-	-
Unigene0042482	1466	0	0	gi|225456483|ref|XP_002280872.1|	449	1e-125	PREDICTED: magnesium-protoporphyrin O-methyltransferase [Vitis vinifera]	sp|Q55467|CHLM_SYNY3	252	6e-66	Magnesium-protoporphyrin O-methyltransferase OS=Synechocystis sp. (strain PCC 6803 / Kazusa) GN=chlM PE=3 SV=1	alr3201	271	2e-72	COG2227	2-polyprenyl-3-methyl-5-hydroxy-6-metoxy-1,4-benzoquinol methylase	K03428	2e-125	449	vvi:100243913	magnesium-protoporphyrin O-methyltransferase [EC:2.1.1.11]	-	-	-
Unigene0042897	952	42	1.5312	gi|440550959|gb|AGC11863.1|	188	1e-46	salicylic acid carboxyl methyltransferase [Camellia japonica]	sp|Q9AR07|JMT_ARATH	168	5e-41	Jasmonate O-methyltransferase OS=Arabidopsis thaliana GN=JMT PE=1 SV=3	--	--	--	--	--	K08241	2e-45	182	rcu:RCOM_1595240	jasmonate O-methyltransferase [EC:2.1.1.141]	GO:0006950//response to stress	GO:0008171//O-methyltransferase activity	-
Unigene0042898	617	46	2.5875	gi|460385165|ref|XP_004238275.1|	179	5e-44	PREDICTED: jasmonate O-methyltransferase-like [Solanum lycopersicum]	sp|Q9SBK6|JMT_BRARP	155	3e-37	Jasmonate O-methyltransferase OS=Brassica rapa subsp. pekinensis GN=JMT PE=1 SV=1	--	--	--	--	--	K08241	4e-44	177	pop:POPTR_860577	jasmonate O-methyltransferase [EC:2.1.1.141]	GO:0006950//response to stress;GO:0042221//response to chemical stimulus;GO:0009987//cellular process;GO:0008152//metabolic process	GO:0008171//O-methyltransferase activity	-
Unigene0042899	2131	219	3.5668	gi|508722925|gb|EOY14822.1|	261	1e-94	Jasmonic acid carboxyl methyltransferase [Theobroma cacao]	sp|Q9SPV4|SAMT_CLABR	211	1e-82	Salicylate O-methyltransferase OS=Clarkia breweri GN=SAMT PE=1 SV=1	--	--	--	--	--	K08241	1e-97	254	rcu:RCOM_1595240	jasmonate O-methyltransferase [EC:2.1.1.141]	GO:0050896//response to stimulus;GO:0009987//cellular process;GO:0008152//metabolic process	GO:0008168//methyltransferase activity	-
Unigene0042901	946	10	0.3669	gi|460385165|ref|XP_004238275.1|	192	1e-47	PREDICTED: jasmonate O-methyltransferase-like [Solanum lycopersicum]	sp|Q9SBK6|JMT_BRARP	175	4e-43	Jasmonate O-methyltransferase OS=Brassica rapa subsp. pekinensis GN=JMT PE=1 SV=1	--	--	--	--	--	K08241	7e-47	187	vvi:100260930	jasmonate O-methyltransferase [EC:2.1.1.141]	GO:0006950//response to stress;GO:0009694//jasmonic acid metabolic process;GO:0042221//response to chemical stimulus	GO:0008757//S-adenosylmethionine-dependent methyltransferase activity;GO:0008171//O-methyltransferase activity	-
Unigene0042995	804	342	14.7633	gi|359476342|ref|XP_003631822.1|	471	1e-131	PREDICTED: protein arginine N-methyltransferase 1.5-like isoform 2 [Vitis vinifera]	sp|Q8GWT4|ANM15_ARATH	455	2e-127	Protein arginine N-methyltransferase 1.5 OS=Arabidopsis thaliana GN=PMRT15 PE=1 SV=2	--	--	--	--	--	K02516	2e-132	471	vvi:100242249	protein arginine N-methyltransferase 5 [EC:2.1.1.125]	-	-	-
Unigene0042996	723	111	5.3284	gi|359476342|ref|XP_003631822.1|	238	2e-89	PREDICTED: protein arginine N-methyltransferase 1.5-like isoform 2 [Vitis vinifera]	sp|Q6YXZ7|ANM5_ORYSJ	220	4e-87	Protein arginine N-methyltransferase 5 OS=Oryza sativa subsp. japonica GN=PRMT5 PE=2 SV=1	--	--	--	--	--	K02516	4e-89	229	rcu:RCOM_0205920	protein arginine N-methyltransferase 5 [EC:2.1.1.125]	GO:0048580;GO:0010219;GO:0006796//phosphate-containing compound metabolic process;GO:0016571//histone methylation	GO:0016772//transferase activity, transferring phosphorus-containing groups;GO:0016274//protein-arginine N-methyltransferase activity	GO:0044424//intracellular part
Unigene0042997	626	136	7.5401	gi|449437090|ref|XP_004136325.1|	140	2e-32	PREDICTED: protein arginine N-methyltransferase 1.5-like [Cucumis sativus]	sp|Q8GWT4|ANM15_ARATH	108	4e-23	Protein arginine N-methyltransferase 1.5 OS=Arabidopsis thaliana GN=PMRT15 PE=1 SV=2	--	--	--	--	--	K02516	4e-27	120	vvi:100242249	protein arginine N-methyltransferase 5 [EC:2.1.1.125]	GO:0010219;GO:0048580;GO:0008152//metabolic process	GO:0008168//methyltransferase activity	GO:0044444//cytoplasmic part
Unigene0043191	1904	3834	69.8872	gi|449442395|ref|XP_004138967.1|	882	0	PREDICTED: serine hydroxymethyltransferase 1-like [Cucumis sativus]	sp|Q54Z26|GLYC1_DICDI	600	2e-170	Serine hydroxymethyltransferase 1 OS=Dictyostelium discoideum GN=shmt1 PE=1 SV=1	SPAC18G6.04c	500	3e-141	COG0112	Glycine/serine hydroxymethyltransferase	K00600	0	877	vvi:100248779	glycine hydroxymethyltransferase [EC:2.1.2.1]	GO:0010038//response to metal ion;GO:0009069//serine family amino acid metabolic process;GO:0048229//gametophyte development;GO:0000741//karyogamy	GO:0016742//hydroxymethyl-, formyl- and related transferase activity;GO:0048037//cofactor binding	GO:0005911//cell-cell junction;GO:0044444//cytoplasmic part;GO:0016020//membrane
Unigene0043384	256	31	4.2028	gi|359495812|ref|XP_003635097.1|	100	1e-20	PREDICTED: serine hydroxymethyltransferase, mitochondrial-like [Vitis vinifera]	sp|P49357|GLYM_FLAPR	98.6	1e-20	Serine hydroxymethyltransferase 1, mitochondrial OS=Flaveria pringlei PE=2 SV=1	--	--	--	--	--	K00600	2e-20	97.1	pop:POPTR_643921	glycine hydroxymethyltransferase [EC:2.1.2.1]	GO:0009069//serine family amino acid metabolic process	GO:0046914//transition metal ion binding;GO:0016742//hydroxymethyl-, formyl- and related transferase activity;GO:0048037//cofactor binding	GO:0005739//mitochondrion
Unigene0043385	793	220	9.6286	gi|508723636|gb|EOY15533.1|	478	1e-134	Serine hydroxymethyltransferase 2 isoform 2 [Theobroma cacao]	sp|P50433|GLYM_SOLTU	471	2e-132	Serine hydroxymethyltransferase, mitochondrial OS=Solanum tuberosum PE=2 SV=1	SPAC24C9.12c	362	3e-100	COG0112	Glycine/serine hydroxymethyltransferase	K00600	5e-135	479	rcu:RCOM_0230740	glycine hydroxymethyltransferase [EC:2.1.2.1]	-	-	-
Unigene0043468	838	260	10.7682	gi|470111230|ref|XP_004291852.1|	202	8e-51	PREDICTED: jasmonate O-methyltransferase-like [Fragaria vesca subsp. vesca]	sp|Q9AR07|JMT_ARATH	163	1e-39	Jasmonate O-methyltransferase OS=Arabidopsis thaliana GN=JMT PE=1 SV=3	--	--	--	--	--	K08241	1e-49	196	vvi:100260930	jasmonate O-methyltransferase [EC:2.1.1.141]	GO:0050896//response to stimulus	GO:0008168//methyltransferase activity	-
Unigene0043679	1606	0	0	gi|508720776|gb|EOY12673.1|	526	1e-148	MRNA capping enzyme family protein isoform 1 [Theobroma cacao]	sp|Q9LHQ7|MCES1_ARATH	496	2e-139	mRNA cap guanine-N7 methyltransferase 1 OS=Arabidopsis thaliana GN=At3g20650 PE=2 SV=1	YBR236c	163	9e-40	COG0500	SAM-dependent methyltransferases	K00565	4e-148	525	vvi:100243615	mRNA (guanine-N7-)-methyltransferase [EC:2.1.1.56]	-	-	-
Unigene0043680	1647	14	0.295	gi|508720776|gb|EOY12673.1|	302	1e-154	MRNA capping enzyme family protein isoform 1 [Theobroma cacao]	sp|Q9LHQ7|MCES1_ARATH	283	6e-146	mRNA cap guanine-N7 methyltransferase 1 OS=Arabidopsis thaliana GN=At3g20650 PE=2 SV=1	ECU10g0380	95.1	1e-28	COG0500	SAM-dependent methyltransferases	K00565	3e-154	303	vvi:100243615	mRNA (guanine-N7-)-methyltransferase [EC:2.1.1.56]	-	-	-
Unigene0043681	1678	36	0.7446	gi|508720776|gb|EOY12673.1|	586	1e-166	MRNA capping enzyme family protein isoform 1 [Theobroma cacao]	sp|Q9LHQ7|MCES1_ARATH	556	1e-157	mRNA cap guanine-N7 methyltransferase 1 OS=Arabidopsis thaliana GN=At3g20650 PE=2 SV=1	YBR236c	194	3e-49	COG0500	SAM-dependent methyltransferases	K00565	2e-166	585	vvi:100243615	mRNA (guanine-N7-)-methyltransferase [EC:2.1.1.56]	-	-	-
Unigene0043682	1575	0	0	gi|508720776|gb|EOY12673.1|	302	1e-136	MRNA capping enzyme family protein isoform 1 [Theobroma cacao]	sp|Q9LHQ7|MCES1_ARATH	283	9e-128	mRNA cap guanine-N7 methyltransferase 1 OS=Arabidopsis thaliana GN=At3g20650 PE=2 SV=1	YBR236c	100	7e-21	COG0500	SAM-dependent methyltransferases	K00565	4e-136	303	vvi:100243615	mRNA (guanine-N7-)-methyltransferase [EC:2.1.1.56]	-	-	-
Unigene0044436	901	3106	119.644	gi|452076287|gb|AGF92709.1|	411	1e-113	gamma-tocopherol methyltransferase [Zea mays subsp. mays]	sp|Q6ZIK0|GTOMC_ORYSJ	404	6e-112	Probable tocopherol O-methyltransferase, chloroplastic OS=Oryza sativa subsp. japonica GN=VTE4 PE=2 SV=1	sll0418	134	2e-31	COG0500	SAM-dependent methyltransferases	K05928	5e-114	410	zma:732837	tocopherol O-methyltransferase [EC:2.1.1.95]	-	-	-
Unigene0044437	465	424	31.6465	gi|358680766|gb|AEU17779.1|	115	3e-25	gamma-tocopherol methyltransferase [Elaeis guineensis]	sp|Q9ZSK1|GTOMC_ARATH	94.4	3e-19	Tocopherol O-methyltransferase, chloroplastic OS=Arabidopsis thaliana GN=VTE4 PE=2 SV=2	Rv2839c	52.4	3e-07	COG0532	Translation initiation factor 2 (IF-2; GTPase)	K05928	2e-21	101	vvi:100242641	tocopherol O-methyltransferase [EC:2.1.1.95]	GO:0008152//metabolic process	GO:0016741	-
Unigene0045520	443	3605	282.432	gi|357485335|ref|XP_003612955.1|	253	9e-67	Serine hydroxymethyltransferase [Medicago truncatula]	sp|Q9SZJ5|GLYM_ARATH	246	5e-65	Serine hydroxymethyltransferase, mitochondrial OS=Arabidopsis thaliana GN=SHM1 PE=1 SV=1	SPAC18G6.04c	144	7e-35	COG0112	Glycine/serine hydroxymethyltransferase	K00600	1e-66	250	osa:4334048	glycine hydroxymethyltransferase [EC:2.1.2.1]	-	-	-
Unigene0045521	539	512	32.9681	gi|474391874|gb|EMS65402.1|	127	2e-54	Serine hydroxymethyltransferase, mitochondrial [Triticum urartu]	sp|P50433|GLYM_SOLTU	143	7e-34	Serine hydroxymethyltransferase, mitochondrial OS=Solanum tuberosum PE=2 SV=1	SPAC18G6.04c	102	6e-30	COG0112	Glycine/serine hydroxymethyltransferase	K00600	1e-36	152	vvi:100245411	glycine hydroxymethyltransferase [EC:2.1.2.1]	-	-	-
Unigene0046018	440	239	18.852	gi|514822254|ref|XP_004985796.1|	112	2e-24	PREDICTED: 24-methylenesterol C-methyltransferase 2-like [Setaria italica]	sp|O82427|SMT2_ORYSJ	105	1e-22	24-methylenesterol C-methyltransferase 2 OS=Oryza sativa subsp. japonica GN=Smt2-1 PE=2 SV=2	--	--	--	--	--	K08242	4e-25	113	sbi:SORBI_01g047930	24-methylenesterol C-methyltransferase [EC:2.1.1.143]	GO:0003002//regionalization;GO:0016049//cell growth;GO:0006694//steroid biosynthetic process;GO:0010948	GO:0008757//S-adenosylmethionine-dependent methyltransferase activity	-
Unigene0046019	1254	1550	42.899	gi|514822254|ref|XP_004985796.1|	530	1e-149	PREDICTED: 24-methylenesterol C-methyltransferase 2-like [Setaria italica]	sp|O82427|SMT2_ORYSJ	519	2e-146	24-methylenesterol C-methyltransferase 2 OS=Oryza sativa subsp. japonica GN=Smt2-1 PE=2 SV=2	mll1644	81.3	3e-15	COG0500	SAM-dependent methyltransferases	K08242	2e-149	528	zma:100282753	24-methylenesterol C-methyltransferase [EC:2.1.1.143]	-	-	-
Unigene0047457	1073	411	13.294	gi|470121571|ref|XP_004296838.1|	274	2e-72	PREDICTED: probable histone-arginine methyltransferase 1.4-like [Fragaria vesca subsp. vesca]	sp|Q84W92|ANM13_ARATH	245	4e-64	Probable histone-arginine methyltransferase 1.3 OS=Arabidopsis thaliana GN=PRMT13 PE=2 SV=3	YBR034c	74.7	3e-13	COG0500	SAM-dependent methyltransferases	K05931	7e-72	270	vvi:100245917	histone-arginine methyltransferase CARM1 [EC:2.1.1.125]	GO:0048580;GO:0034969//histone arginine methylation;GO:0035247//peptidyl-arginine omega-N-methylation;GO:0003006//developmental process involved in reproduction	GO:0016274//protein-arginine N-methyltransferase activity;GO:0042802//identical protein binding;GO:0046983//protein dimerization activity	GO:0043231//intracellular membrane-bounded organelle
Unigene0047610	2705	781	10.0207	gi|159461700|gb|ABW96889.1|	1100	0	CMT-type DNA-methyltransferase [Elaeis guineensis]	sp|Q9AXT8|CMT1_MAIZE	962	0	DNA (cytosine-5)-methyltransferase 1 OS=Zea mays GN=MET2A PE=1 SV=1	HP0051	120	9e-27	COG0270	Site-specific DNA methylase	K00558	0	974	vvi:100252100	DNA (cytosine-5-)-methyltransferase [EC:2.1.1.37]	GO:0032774;GO:0032776//DNA methylation on cytosine	GO:0008168//methyltransferase activity	GO:0043231//intracellular membrane-bounded organelle
Unigene0048163	1681	484	9.9929	gi|470123389|ref|XP_004297709.1|	536	1e-151	PREDICTED: probable protein arginine N-methyltransferase 6-like [Fragaria vesca subsp. vesca]	sp|Q08A71|ANM6_ARATH	521	6e-147	Probable protein arginine N-methyltransferase 6 OS=Arabidopsis thaliana GN=PRMT6 PE=2 SV=1	YBR034c	221	3e-57	COG0500	SAM-dependent methyltransferases	K11437	4e-150	531	rcu:RCOM_1454120	protein arginine N-methyltransferase 6 [EC:2.1.1.-]	-	-	-
Unigene0048164	553	7	0.4393	gi|470123389|ref|XP_004297709.1|	211	6e-54	PREDICTED: probable protein arginine N-methyltransferase 6-like [Fragaria vesca subsp. vesca]	sp|Q08A71|ANM6_ARATH	194	4e-49	Probable protein arginine N-methyltransferase 6 OS=Arabidopsis thaliana GN=PRMT6 PE=2 SV=1	--	--	--	--	--	K11437	7e-53	206	vvi:100244030	protein arginine N-methyltransferase 6 [EC:2.1.1.-]	GO:0016571//histone methylation	GO:0016274//protein-arginine N-methyltransferase activity	GO:0044424//intracellular part
Unigene0048551	1301	796	21.2348	gi|508723115|gb|EOY15012.1|	423	1e-117	Eukaryotic initiation factor 3 gamma subunit family protein [Theobroma cacao]	sp|Q9UJA5|TRM6_HUMAN	176	3e-43	tRNA (adenine(58)-N(1))-methyltransferase non-catalytic subunit TRM6 OS=Homo sapiens GN=TRMT6 PE=1 SV=1	--	--	--	--	--	K03256	1e-117	422	vvi:100252255	tRNA (adenine-N(1)-)-methyltransferase non-catalytic subunit	-	-	-
Unigene0049726	2133	196	3.1892	gi|225456147|ref|XP_002282182.1|	857	0	PREDICTED: phosphoethanolamine N-methyltransferase [Vitis vinifera]	sp|Q9FR44|PEAM1_ARATH	816	0	Phosphoethanolamine N-methyltransferase 1 OS=Arabidopsis thaliana GN=NMT1 PE=2 SV=1	mll3672	101	5e-21	COG0500	SAM-dependent methyltransferases	K05929	0	857	vvi:100254279	phosphoethanolamine N-methyltransferase [EC:2.1.1.103]	GO:0050918//positive chemotaxis;GO:0048229//gametophyte development;GO:0046470//phosphatidylcholine metabolic process;GO:0019695//choline metabolic process;GO:0009791//post-embryonic development;GO:0000904//cell morphogenesis involved in differentiation	GO:0008170//N-methyltransferase activity	-
Unigene0049727	2044	8	0.1358	gi|225456147|ref|XP_002282182.1|	790	0	PREDICTED: phosphoethanolamine N-methyltransferase [Vitis vinifera]	sp|Q944H0|PEAM2_ARATH	755	0	Phosphoethanolamine N-methyltransferase 2 OS=Arabidopsis thaliana GN=NMT2 PE=2 SV=1	mll3672	101	4e-21	COG0500	SAM-dependent methyltransferases	K05929	0	790	vvi:100254279	phosphoethanolamine N-methyltransferase [EC:2.1.1.103]	GO:0050918//positive chemotaxis;GO:0048229//gametophyte development;GO:0046470//phosphatidylcholine metabolic process;GO:0019695//choline metabolic process;GO:0009791//post-embryonic development;GO:0000904//cell morphogenesis involved in differentiation	GO:0008170//N-methyltransferase activity	-
Unigene0049728	2024	36	0.6173	gi|225456147|ref|XP_002282182.1|	790	0	PREDICTED: phosphoethanolamine N-methyltransferase [Vitis vinifera]	sp|Q944H0|PEAM2_ARATH	755	0	Phosphoethanolamine N-methyltransferase 2 OS=Arabidopsis thaliana GN=NMT2 PE=2 SV=1	mll3672	101	4e-21	COG0500	SAM-dependent methyltransferases	K05929	0	790	vvi:100254279	phosphoethanolamine N-methyltransferase [EC:2.1.1.103]	GO:0050918//positive chemotaxis;GO:0048229//gametophyte development;GO:0046470//phosphatidylcholine metabolic process;GO:0019695//choline metabolic process;GO:0009791//post-embryonic development;GO:0000904//cell morphogenesis involved in differentiation	GO:0008170//N-methyltransferase activity	-
Unigene0050746	288	2	0.241	gi|502184040|ref|XP_004517271.1|	152	2e-36	PREDICTED: dual-specificity RNA methyltransferase RlmN-like [Cicer arietinum]	sp|A9FD89|Y1580_SORC5	92.4	8e-19	Probable RNA methyltransferase sce1580 OS=Sorangium cellulosum (strain So ce56) GN=sce1580 PE=3 SV=1	sll0098	81.3	4e-16	COG0820	Predicted Fe-S-cluster redox enzyme	K06941	3e-36	149	vvi:100255376	ribosomal RNA large subunit methyltransferase N [EC:2.1.1.-]	GO:0016072//rRNA metabolic process;GO:0009451//RNA modification	GO:0042578//phosphoric ester hydrolase activity;GO:0043169//cation binding;GO:0051540;GO:0008168//methyltransferase activity	GO:0043231//intracellular membrane-bounded organelle
Unigene0050747	552	27	1.6976	gi|502184040|ref|XP_004517271.1|	203	2e-51	PREDICTED: dual-specificity RNA methyltransferase RlmN-like [Cicer arietinum]	sp|A5GEC2|RLMN_GEOUR	108	2e-23	Dual-specificity RNA methyltransferase RlmN OS=Geobacter uraniireducens (strain Rf4) GN=rlmN PE=3 SV=1	RSc1212	95.9	4e-20	COG0820	Predicted Fe-S-cluster redox enzyme	K06941	6e-50	196	vvi:100255376	ribosomal RNA large subunit methyltransferase N [EC:2.1.1.-]	GO:0016072//rRNA metabolic process;GO:0009451//RNA modification	GO:0042578//phosphoric ester hydrolase activity;GO:0043169//cation binding;GO:0051540;GO:0008168//methyltransferase activity	GO:0043231//intracellular membrane-bounded organelle
Unigene0050748	683	499	25.3567	gi|508708554|gb|EOY00451.1|	319	4e-86	Radical SAM superfamily protein isoform 1 [Theobroma cacao]	sp|Q3A2Z4|RLMN_PELCD	171	5e-42	Dual-specificity RNA methyltransferase RlmN OS=Pelobacter carbinolicus (strain DSM 2380 / Gra Bd 1) GN=rlmN PE=3 SV=1	NMB1308	166	3e-41	COG0820	Predicted Fe-S-cluster redox enzyme	K06941	3e-86	317	osa:4326553	ribosomal RNA large subunit methyltransferase N [EC:2.1.1.-]	GO:0016072//rRNA metabolic process;GO:0009451//RNA modification	GO:0051540;GO:0008168//methyltransferase activity	GO:0043231//intracellular membrane-bounded organelle
Unigene0051957	537	820	52.9971	gi|508706089|gb|EOX97985.1|	183	1e-45	FtsJ-like methyltransferase family protein [Theobroma cacao]	sp|Q9DBE9|SPB1_MOUSE	75.9	1e-13	pre-rRNA processing protein FTSJ3 OS=Mus musculus GN=Ftsj3 PE=1 SV=1	SPAC1687.11	65.1	7e-11	COG0293	23S rRNA methylase	K14857	3e-44	177	vvi:100255646	AdoMet-dependent rRNA methyltransferase SPB1 [EC:2.1.1.-]	-	-	-
Unigene0051958	263	328	43.2843	gi|115465501|ref|NP_001056350.1|	149	2e-35	Os05g0567400 [Oryza sativa Japonica Group]	sp|Q4WVH3|SPB1_ASPFU	80.9	2e-15	AdoMet-dependent rRNA methyltransferase spb1 OS=Neosartorya fumigata (strain ATCC MYA-4609 / Af293 / CBS 101355 / FGSC A1100) GN=spb1 PE=3 SV=1	SPAC1687.11	75.5	2e-14	COG0293	23S rRNA methylase	K14857	5e-36	149	osa:4339641	AdoMet-dependent rRNA methyltransferase SPB1 [EC:2.1.1.-]	-	-	-
Unigene0051995	1065	7047	229.65	gi|460377298|ref|XP_004234430.1|	467	1e-130	PREDICTED: mediator of RNA polymerase II transcription subunit 36a-like [Solanum lycopersicum]	sp|Q94AH9|MD36A_ARATH	462	2e-129	Mediator of RNA polymerase II transcription subunit 36a OS=Arabidopsis thaliana GN=MED36A PE=1 SV=2	SPBC2D10.10c	376	3e-104	COG1889	Fibrillarin-like rRNA methylase	K14563	1e-130	466	vvi:100266267	rRNA 2'-O-methyltransferase fibrillarin [EC:2.1.1.-]	-	-	-
Unigene0053288	1407	56	1.3814	gi|508727058|gb|EOY18955.1|	501	1e-140	S-adenosyl-L-methionine-dependent methyltransferases superfamily protein [Theobroma cacao]	sp|Q6K833|MCES2_ORYSJ	486	2e-136	mRNA cap guanine-N7 methyltransferase 2 OS=Oryza sativa subsp. japonica GN=Os02g0780600 PE=2 SV=1	YBR236c	87.8	4e-17	COG0500	SAM-dependent methyltransferases	K00565	2e-139	496	vvi:100252253	mRNA (guanine-N7-)-methyltransferase [EC:2.1.1.56]	-	-	-
Unigene0053289	1403	18	0.4453	gi|508727058|gb|EOY18955.1|	417	1e-130	S-adenosyl-L-methionine-dependent methyltransferases superfamily protein [Theobroma cacao]	sp|Q6K833|MCES2_ORYSJ	414	3e-126	mRNA cap guanine-N7 methyltransferase 2 OS=Oryza sativa subsp. japonica GN=Os02g0780600 PE=2 SV=1	YBR236c	87.8	4e-17	COG0500	SAM-dependent methyltransferases	K00565	1e-129	424	vvi:100252253	mRNA (guanine-N7-)-methyltransferase [EC:2.1.1.56]	-	-	-
Unigene0053952	1747	142	2.821	gi|508713939|gb|EOY05836.1|	581	1e-164	S-adenosyl-L-methionine-dependent methyltransferases superfamily protein [Theobroma cacao]	sp|P23525|IN37_SPIOL	529	2e-149	37 kDa inner envelope membrane protein, chloroplastic OS=Spinacia oleracea PE=1 SV=1	AF0512	158	3e-38	COG0500	SAM-dependent methyltransferases	K12502	8e-162	570	rcu:RCOM_0910770	MPBQ/MSBQ methyltransferase	-	-	-
Unigene0053953	1762	103	2.0288	gi|508713939|gb|EOY05836.1|	584	1e-165	S-adenosyl-L-methionine-dependent methyltransferases superfamily protein [Theobroma cacao]	sp|P23525|IN37_SPIOL	526	2e-148	37 kDa inner envelope membrane protein, chloroplastic OS=Spinacia oleracea PE=1 SV=1	AF0512	158	3e-38	COG0500	SAM-dependent methyltransferases	K12502	1e-162	573	rcu:RCOM_0910770	MPBQ/MSBQ methyltransferase	-	-	-
Unigene0054153	1044	0	0	gi|225458003|ref|XP_002280127.1|	155	2e-36	PREDICTED: tRNA (adenine-N(1)-)-methyltransferase non-catalytic subunit trm6 [Vitis vinifera]	--	--	--	--	--	--	--	--	--	K03256	4e-37	155	vvi:100252255	tRNA (adenine-N(1)-)-methyltransferase non-catalytic subunit	-	-	-
Unigene0055242	2053	1627	27.505	gi|356528813|ref|XP_003532992.1|	874	0	PREDICTED: serine hydroxymethyltransferase 1-like [Glycine max]	sp|Q54EW1|GLYC2_DICDI	551	9e-156	Serine hydroxymethyltransferase 2 OS=Dictyostelium discoideum GN=shmt2 PE=3 SV=1	SPAC24C9.12c	449	6e-126	COG0112	Glycine/serine hydroxymethyltransferase	K00600	0	870	vvi:100241225	glycine hydroxymethyltransferase [EC:2.1.2.1]	GO:0009069//serine family amino acid metabolic process;GO:0010038//response to metal ion	GO:0005506//iron ion binding;GO:0016742//hydroxymethyl-, formyl- and related transferase activity;GO:0048037//cofactor binding	-
Unigene0055931	1810	1469	28.168	gi|508726224|gb|EOY18121.1|	615	1e-174	Radical SAM superfamily protein [Theobroma cacao]	sp|B0JT33|RLMN_MICAN	354	1e-96	Probable dual-specificity RNA methyltransferase RlmN OS=Microcystis aeruginosa (strain NIES-843) GN=rlmN PE=3 SV=1	sll0098	346	9e-95	COG0820	Predicted Fe-S-cluster redox enzyme	K06941	2e-174	612	rcu:RCOM_0000920	ribosomal RNA large subunit methyltransferase N [EC:2.1.1.-]	-	-	-
Unigene0057650	1697	1638	33.5	gi|508720071|gb|EOY11968.1|	689	0	S-adenosyl-L-methionine-dependent methyltransferases superfamily protein isoform 2 [Theobroma cacao]	sp|Q60343|TRM4_METJA	179	6e-44	tRNA (cytosine(48)-C(5))-methyltransferase OS=Methanocaldococcus jannaschii (strain ATCC 43067 / DSM 2661 / JAL-1 / JCM 10045 / NBRC 100440) GN=trm4 PE=1 SV=1	SPBP8B7.20c	479	6e-135	COG0144	tRNA and rRNA cytosine-C5-methylases	K14835	0	721	vvi:100265196	ribosomal RNA methyltransferase Nop2 [EC:2.1.1.-]	GO:0016072//rRNA metabolic process;GO:0009653//anatomical structure morphogenesis;GO:0006810//transport;GO:0048513//organ development	GO:0003676//nucleic acid binding;GO:0008168//methyltransferase activity	GO:0043231//intracellular membrane-bounded organelle
Unigene0058652	293	12	1.4214	gi|508711883|gb|EOY03780.1|	119	2e-26	N2,N2-dimethylguanosine tRNA methyltransferase [Theobroma cacao]	sp|Q9SRU7|TRM2_ARATH	111	1e-24	Probable tRNA (guanine(26)-N(2))-dimethyltransferase 2 OS=Arabidopsis thaliana GN=At3g02320 PE=2 SV=3	YDR120c	48.9	2e-06	COG1867	N2,N2-dimethylguanosine tRNA methyltransferase	K00555	5e-27	119	vvi:100242902	tRNA (guanine-N2-)-methyltransferase [EC:2.1.1.32]	GO:0006399//tRNA metabolic process	GO:0003676//nucleic acid binding;GO:0008170//N-methyltransferase activity	-
Unigene0058755	2960	8103	95.0094	gi|226531522|ref|NP_001152513.1|	1391	0	LOC100286153 [Zea mays]	sp|P93263|METE_MESCR	1363	0	5-methyltetrahydropteroyltriglutamate--homocysteine methyltransferase OS=Mesembryanthemum crystallinum GN=METE PE=2 SV=1	CC0482	753	0	COG0620	Methionine synthase II (cobalamin-independent)	K00549	0	1391	zma:100286153	5-methyltetrahydropteroyltriglutamate--homocysteine methyltransferase [EC:2.1.1.14]	GO:0000097//sulfur amino acid biosynthetic process;GO:0010038//response to metal ion;GO:0006970//response to osmotic stress	GO:0008172;GO:0046914//transition metal ion binding	GO:0009532//plastid stroma;GO:0009526//plastid envelope;GO:0042579//microbody;GO:0005576//extracellular region;GO:0016020//membrane
Unigene0059329	222	19	2.9704	gi|470134382|ref|XP_004303032.1|	68.9	3e-11	PREDICTED: tocopherol O-methyltransferase, chloroplastic-like [Fragaria vesca subsp. vesca]	sp|Q9ZSK1|GTOMC_ARATH	58.5	1e-08	Tocopherol O-methyltransferase, chloroplastic OS=Arabidopsis thaliana GN=VTE4 PE=2 SV=2	--	--	--	--	--	K05928	4e-10	62.8	sbi:SORBI_08g001960	tocopherol O-methyltransferase [EC:2.1.1.95]	GO:0008152//metabolic process	GO:0016740//transferase activity	-
Unigene0060639	256	10	1.3557	gi|302828406|ref|XP_002945770.1|	53.9	1e-06	pathogenesis-related protein 1-like protein [Volvox carteri f. nagariensis]	--	--	--	--	--	--	--	--	--	K14563	1e-06	51.2	vcn:VOLCADRAFT_109131	rRNA 2'-O-methyltransferase fibrillarin [EC:2.1.1.-]	-	-	-
Unigene0060791	957	37	1.3418	gi|261414302|gb|ACX83569.1|	546	1e-154	DNA methyltransferase [Hieracium piloselloides]	sp|Q7Y1I7|DNM1A_ORYSJ	533	6e-151	DNA (cytosine-5)-methyltransferase 1A OS=Oryza sativa subsp. japonica GN=MET1A PE=2 SV=1	HP0051	108	1e-23	COG0270	Site-specific DNA methylase	K00558	3e-153	540	pop:POPTR_800689	DNA (cytosine-5-)-methyltransferase [EC:2.1.1.37]	-	-	-
Unigene0062465	341	7	0.7125	gi|356571744|ref|XP_003554033.1|	232	2e-60	PREDICTED: 5-methyltetrahydropteroyltriglutamate--homocysteine methyltransferase-like isoform 1 [Glycine max]	sp|Q42662|METE_SOLSC	220	2e-57	5-methyltetrahydropteroyltriglutamate--homocysteine methyltransferase OS=Solenostemon scutellarioides GN=MET PE=1 SV=2	SA0344	137	4e-33	COG0620	Methionine synthase II (cobalamin-independent)	K00549	5e-59	225	vvi:100242762	5-methyltetrahydropteroyltriglutamate--homocysteine methyltransferase [EC:2.1.1.14]	GO:0000097//sulfur amino acid biosynthetic process	GO:0046914//transition metal ion binding;GO:0008172	-
Unigene0063571	522	15	0.9973	gi|508722925|gb|EOY14822.1|	134	1e-30	Jasmonic acid carboxyl methyltransferase [Theobroma cacao]	sp|Q9AR07|JMT_ARATH	132	2e-30	Jasmonate O-methyltransferase OS=Arabidopsis thaliana GN=JMT PE=1 SV=3	--	--	--	--	--	K08241	2e-33	140	pop:POPTR_860577	jasmonate O-methyltransferase [EC:2.1.1.141]	GO:0006950//response to stress;GO:0009755//hormone-mediated signaling pathway;GO:0009694//jasmonic acid metabolic process	GO:0008757//S-adenosylmethionine-dependent methyltransferase activity	-
Unigene0071978	1255	1902	52.5992	gi|359495798|ref|XP_002262872.2|	654	0	PREDICTED: serine hydroxymethyltransferase, mitochondrial-like [Vitis vinifera]	sp|P49357|GLYM_FLAPR	650	0	Serine hydroxymethyltransferase 1, mitochondrial OS=Flaveria pringlei PE=2 SV=1	SPAC24C9.12c	435	9e-122	COG0112	Glycine/serine hydroxymethyltransferase	K00600	0	644	pop:POPTR_833897	glycine hydroxymethyltransferase [EC:2.1.2.1]	GO:0010038//response to metal ion;GO:0033554//cellular response to stress;GO:0006546//glycine catabolic process;GO:0043094	GO:0008187//poly-pyrimidine tract binding;GO:0046914//transition metal ion binding;GO:0016742//hydroxymethyl-, formyl- and related transferase activity;GO:0048037//cofactor binding	GO:0005840//ribosome;GO:0009532//plastid stroma;GO:0031976;GO:0005576//extracellular region;GO:0044455
Unigene0072087	1232	6	0.169	gi|359491270|ref|XP_002283664.2|	330	6e-89	PREDICTED: ribosomal RNA small subunit methyltransferase G-like [Vitis vinifera]	sp|A7GVP5|RSMG_BACCN	178	8e-44	Ribosomal RNA small subunit methyltransferase G OS=Bacillus cereus subsp. cytotoxis (strain NVH 391-98) GN=rsmG PE=3 SV=1	BH4060	165	2e-40	COG0357	Predicted S-adenosylmethionine-dependent methyltransferase involved in bacterial cell division	K03501	5e-86	318	rcu:RCOM_1512580	ribosomal RNA small subunit methyltransferase G [EC:2.1.1.170]	GO:0006364//rRNA processing	GO:0008168//methyltransferase activity	GO:0043231//intracellular membrane-bounded organelle
Unigene0072282	1294	12	0.3219	gi|514761598|ref|XP_004964828.1|	402	1e-110	PREDICTED: hexaprenyldihydroxybenzoate methyltransferase, mitochondrial-like [Setaria italica]	sp|O49354|COQ3_ARATH	382	4e-105	Hexaprenyldihydroxybenzoate methyltransferase, mitochondrial OS=Arabidopsis thaliana GN=COQ3 PE=2 SV=2	BMEI0188	233	5e-61	COG2227	2-polyprenyl-3-methyl-5-hydroxy-6-metoxy-1,4-benzoquinol methylase	K00591	3e-112	405	zma:100272292	hexaprenyldihydroxybenzoate methyltransferase [EC:2.1.1.114]	-	-	-
Unigene0073174	871	352	14.0261	gi|356515519|ref|XP_003526447.1|	150	3e-35	PREDICTED: protein arginine N-methyltransferase 1.5-like [Glycine max]	sp|Q8GWT4|ANM15_ARATH	145	4e-34	Protein arginine N-methyltransferase 1.5 OS=Arabidopsis thaliana GN=PMRT15 PE=1 SV=2	--	--	--	--	--	K02516	5e-35	147	vvi:100242249	protein arginine N-methyltransferase 5 [EC:2.1.1.125]	-	-	-
Unigene0073319	510	300	20.4157	gi|357119807|ref|XP_003561625.1|	304	5e-82	PREDICTED: 5-methyltetrahydropteroyltriglutamate--homocysteine methyltransferase-like [Brachypodium distachyon]	sp|Q42662|METE_SOLSC	291	2e-78	5-methyltetrahydropteroyltriglutamate--homocysteine methyltransferase OS=Solenostemon scutellarioides GN=MET PE=1 SV=2	mll6123	157	1e-38	COG0620	Methionine synthase II (cobalamin-independent)	K00549	1e-80	297	osa:4352833	5-methyltetrahydropteroyltriglutamate--homocysteine methyltransferase [EC:2.1.1.14]	-	-	-
Unigene0073899	1551	0	0	gi|225456483|ref|XP_002280872.1|	449	1e-125	PREDICTED: magnesium-protoporphyrin O-methyltransferase [Vitis vinifera]	sp|Q55467|CHLM_SYNY3	252	6e-66	Magnesium-protoporphyrin O-methyltransferase OS=Synechocystis sp. (strain PCC 6803 / Kazusa) GN=chlM PE=3 SV=1	alr3201	271	2e-72	COG2227	2-polyprenyl-3-methyl-5-hydroxy-6-metoxy-1,4-benzoquinol methylase	K03428	2e-125	449	vvi:100243913	magnesium-protoporphyrin O-methyltransferase [EC:2.1.1.11]	-	-	-
Unigene0073992	1320	625	16.4331	gi|356500677|ref|XP_003519158.1|	446	1e-124	PREDICTED: 37 kDa inner envelope membrane protein, chloroplastic-like [Glycine max]	sp|P23525|IN37_SPIOL	429	3e-119	37 kDa inner envelope membrane protein, chloroplastic OS=Spinacia oleracea PE=1 SV=1	AF0512	139	1e-32	COG0500	SAM-dependent methyltransferases	K12502	2e-124	445	rcu:RCOM_0910770	MPBQ/MSBQ methyltransferase	-	-	-
Unigene0074026	1257	302	8.3384	gi|47680455|gb|AAT37172.1|	456	1e-127	caffeoyl-CoA-O-methyltransferase [Broussonetia papyrifera]	sp|Q43095|CAMT_POPTM	452	2e-126	Caffeoyl-CoA O-methyltransferase OS=Populus tremuloides PE=2 SV=1	all5179	180	4e-45	COG4122	Predicted O-methyltransferase	K00588	2e-126	452	pop:POPTR_649581	caffeoyl-CoA O-methyltransferase [EC:2.1.1.104]	-	-	-
Unigene0074357	640	14	0.7592	gi|356524059|ref|XP_003530650.1|	259	4e-68	PREDICTED: ribosomal RNA large subunit methyltransferase N-like [Glycine max]	sp|A0LQM1|RLMN_SYNFM	127	6e-29	Dual-specificity RNA methyltransferase RlmN OS=Syntrophobacter fumaroxidans (strain DSM 10017 / MPOB) GN=rlmN PE=3 SV=1	NMB1308	100	2e-21	COG0820	Predicted Fe-S-cluster redox enzyme	K06941	2e-68	258	vvi:100255376	ribosomal RNA large subunit methyltransferase N [EC:2.1.1.-]	-	-	-
Unigene0074508	1402	1179	29.1863	gi|357148868|ref|XP_003574921.1|	355	1e-96	PREDICTED: protein-L-isoaspartate O-methyltransferase-like isoform 2 [Brachypodium distachyon]	sp|Q43209|PIMT_WHEAT	352	5e-96	Protein-L-isoaspartate O-methyltransferase OS=Triticum aestivum GN=PCM PE=1 SV=1	SPAC869.08	175	1e-43	COG2518	Protein-L-isoaspartate carboxylmethyltransferase	K00573	6e-96	351	osa:4346293	protein-L-isoaspartate(D-aspartate) O-methyltransferase [EC:2.1.1.77]	-	-	-
Unigene0074872	3569	778	7.5656	gi|159461698|gb|ABW96888.1|	1542	0	MET1-type DNA-methyltransferase [Elaeis guineensis]	sp|B1Q3J6|DNM1B_ORYSJ	1424	0	DNA (cytosine-5)-methyltransferase 1B OS=Oryza sativa subsp. japonica GN=MET1B PE=2 SV=1	HP0051	139	3e-32	COG0270	Site-specific DNA methylase	K00558	0	1474	vvi:100251127	DNA (cytosine-5-)-methyltransferase [EC:2.1.1.37]	-	-	-
Unigene0075786	1281	54	1.463	gi|508784687|gb|EOY31943.1|	441	1e-122	S-adenosyl-L-methionine-dependent methyltransferases superfamily protein isoform 1 [Theobroma cacao]	sp|Q5JNC0|COQ5_ORYSJ	426	1e-118	2-methoxy-6-polyprenyl-1,4-benzoquinol methylase, mitochondrial OS=Oryza sativa subsp. japonica GN=COQ5 PE=2 SV=1	BMEII0233	282	8e-76	COG2226	Methylase involved in ubiquinone/menaquinone biosynthesis	K06127	4e-120	431	pop:POPTR_835899	ubiquinone biosynthesis methyltransferase [EC:2.1.1.-]	-	-	-
Unigene0075787	1172	16	0.4738	gi|508784687|gb|EOY31943.1|	321	6e-98	S-adenosyl-L-methionine-dependent methyltransferases superfamily protein isoform 1 [Theobroma cacao]	sp|Q5JNC0|COQ5_ORYSJ	311	1e-94	2-methoxy-6-polyprenyl-1,4-benzoquinol methylase, mitochondrial OS=Oryza sativa subsp. japonica GN=COQ5 PE=2 SV=1	BMEII0233	197	9e-57	COG2226	Methylase involved in ubiquinone/menaquinone biosynthesis	K06127	9e-96	312	pop:POPTR_835899	ubiquinone biosynthesis methyltransferase [EC:2.1.1.-]	-	-	-
Unigene0075788	1087	62	1.9796	gi|508784687|gb|EOY31943.1|	441	1e-122	S-adenosyl-L-methionine-dependent methyltransferases superfamily protein isoform 1 [Theobroma cacao]	sp|Q5JNC0|COQ5_ORYSJ	426	1e-118	2-methoxy-6-polyprenyl-1,4-benzoquinol methylase, mitochondrial OS=Oryza sativa subsp. japonica GN=COQ5 PE=2 SV=1	BMEII0233	282	6e-76	COG2226	Methylase involved in ubiquinone/menaquinone biosynthesis	K06127	3e-120	431	pop:POPTR_835899	ubiquinone biosynthesis methyltransferase [EC:2.1.1.-]	-	-	-
Unigene0075789	978	52	1.8453	gi|508784687|gb|EOY31943.1|	317	6e-97	S-adenosyl-L-methionine-dependent methyltransferases superfamily protein isoform 1 [Theobroma cacao]	sp|Q5JNC0|COQ5_ORYSJ	308	4e-94	2-methoxy-6-polyprenyl-1,4-benzoquinol methylase, mitochondrial OS=Oryza sativa subsp. japonica GN=COQ5 PE=2 SV=1	BMEII0233	197	1e-56	COG2226	Methylase involved in ubiquinone/menaquinone biosynthesis	K06127	1e-94	308	pop:POPTR_835899	ubiquinone biosynthesis methyltransferase [EC:2.1.1.-]	-	-	-
Unigene0076036	1188	659	19.2522	gi|508711883|gb|EOY03780.1|	571	1e-161	N2,N2-dimethylguanosine tRNA methyltransferase [Theobroma cacao]	sp|Q9SRU7|TRM2_ARATH	531	5e-150	Probable tRNA (guanine(26)-N(2))-dimethyltransferase 2 OS=Arabidopsis thaliana GN=At3g02320 PE=2 SV=3	SPBC25D12.05	202	9e-52	COG1867	N2,N2-dimethylguanosine tRNA methyltransferase	K00555	3e-161	567	vvi:100242902	tRNA (guanine-N2-)-methyltransferase [EC:2.1.1.32]	-	-	-
Unigene0076417	723	134	6.4325	gi|356524059|ref|XP_003530650.1|	275	7e-73	PREDICTED: ribosomal RNA large subunit methyltransferase N-like [Glycine max]	sp|A0LQM1|RLMN_SYNFM	135	4e-31	Dual-specificity RNA methyltransferase RlmN OS=Syntrophobacter fumaroxidans (strain DSM 10017 / MPOB) GN=rlmN PE=3 SV=1	SA1061	100	2e-21	COG0820	Predicted Fe-S-cluster redox enzyme	K06941	3e-73	274	sbi:SORBI_03g029230	ribosomal RNA large subunit methyltransferase N [EC:2.1.1.-]	-	-	-
Unigene0076610	1091	8	0.2545	gi|359494914|ref|XP_002273326.2|	80.9	3e-25	PREDICTED: protein-S-isoprenylcysteine O-methyltransferase B [Vitis vinifera]	sp|Q7XSR9|ICMT_ORYSJ	80.1	3e-24	Probable protein-S-isoprenylcysteine O-methyltransferase OS=Oryza sativa subsp. japonica GN=ICMT PE=2 SV=2	SPAC10F6.12c	54.7	4e-12	COG2020	Putative protein-S-isoprenylcysteine methyltransferase	K00587	5e-26	82.4	sbi:SORBI_01g048060	protein-S-isoprenylcysteine O-methyltransferase [EC:2.1.1.100]	-	-	-
Unigene0076761	785	131	5.7918	gi|470108684|ref|XP_004290640.1|	276	4e-73	PREDICTED: 37 kDa inner envelope membrane protein, chloroplastic-like [Fragaria vesca subsp. vesca]	sp|P23525|IN37_SPIOL	268	2e-71	37 kDa inner envelope membrane protein, chloroplastic OS=Spinacia oleracea PE=1 SV=1	AF0512	82	1e-15	COG0500	SAM-dependent methyltransferases	K12502	7e-73	273	rcu:RCOM_0910770	MPBQ/MSBQ methyltransferase	-	-	-
Unigene0077270	530	784	51.3396	gi|68655500|emb|CAJ01714.1|	353	1e-96	methionine synthase 2 enzyme [Hordeum vulgare subsp. vulgare]	sp|O50008|METE_ARATH	343	4e-94	5-methyltetrahydropteroyltriglutamate--homocysteine methyltransferase OS=Arabidopsis thaliana GN=CIMS PE=1 SV=1	XF2272	270	1e-72	COG0620	Methionine synthase II (cobalamin-independent)	K00549	4e-97	352	osa:4352832	5-methyltetrahydropteroyltriglutamate--homocysteine methyltransferase [EC:2.1.1.14]	GO:0000097//sulfur amino acid biosynthetic process;GO:0010038//response to metal ion;GO:0006970//response to osmotic stress	GO:0008172;GO:0046914//transition metal ion binding	GO:0009532//plastid stroma;GO:0009526//plastid envelope;GO:0042579//microbody;GO:0005576//extracellular region;GO:0016020//membrane
Unigene0077452	372	162	15.1142	gi|508707144|gb|EOX99040.1|	79.3	2e-14	Arginine methyltransferase 6 [Theobroma cacao]	sp|Q08A71|ANM6_ARATH	77	3e-14	Probable protein arginine N-methyltransferase 6 OS=Arabidopsis thaliana GN=PRMT6 PE=2 SV=1	--	--	--	--	--	K11437	2e-14	77	ath:AT3G20020	protein arginine N-methyltransferase 6 [EC:2.1.1.-]	-	-	-
Unigene0077463	1276	87	2.3664	gi|475612464|gb|EMT28418.1|	301	2e-80	DNA (cytosine-5)-methyltransferase 1 [Aegilops tauschii]	sp|Q94F87|CMT2_ARATH	249	4e-65	DNA (cytosine-5)-methyltransferase CMT2 OS=Arabidopsis thaliana GN=CMT2 PE=2 SV=3	--	--	--	--	--	K00558	7e-67	254	rcu:RCOM_0279050	DNA (cytosine-5-)-methyltransferase [EC:2.1.1.37]	-	-	-
Unigene0077526	1334	289	7.5189	gi|514777665|ref|XP_004968887.1|	354	2e-96	PREDICTED: tRNA (guanine-N(7)-)-methyltransferase-like [Setaria italica]	sp|Q2JJQ0|TRMB_SYNJB	174	1e-42	tRNA (guanine-N(7)-)-methyltransferase OS=Synechococcus sp. (strain JA-2-3B'a(2-13)) GN=trmB PE=3 SV=1	alr1845	150	4e-36	COG0220	Predicted S-adenosylmethionine-dependent methyltransferase	K03439	2e-101	369	pop:POPTR_242124	tRNA (guanine-N7-)-methyltransferase [EC:2.1.1.33]	-	-	-
Unigene0077826	1264	3	0.0824	gi|514761598|ref|XP_004964828.1|	402	1e-110	PREDICTED: hexaprenyldihydroxybenzoate methyltransferase, mitochondrial-like [Setaria italica]	sp|O49354|COQ3_ARATH	382	4e-105	Hexaprenyldihydroxybenzoate methyltransferase, mitochondrial OS=Arabidopsis thaliana GN=COQ3 PE=2 SV=2	BMEI0188	233	5e-61	COG2227	2-polyprenyl-3-methyl-5-hydroxy-6-metoxy-1,4-benzoquinol methylase	K00591	3e-112	405	zma:100272292	hexaprenyldihydroxybenzoate methyltransferase [EC:2.1.1.114]	-	-	-
Unigene0077862	755	16	0.7355	gi|514751875|ref|XP_004962444.1|	145	1e-33	PREDICTED: tRNA (guanine(26)-N(2))-dimethyltransferase-like isoform X2 [Setaria italica]	sp|Q9P804|TRM1_SCHPO	51.6	6e-06	tRNA (guanine(26)-N(2))-dimethyltransferase OS=Schizosaccharomyces pombe (strain 972 / ATCC 24843) GN=trm1 PE=1 SV=1	SPBC25D12.05	51.6	1e-06	COG1867	N2,N2-dimethylguanosine tRNA methyltransferase	K00555	3e-32	138	vvi:100243386	tRNA (guanine-N2-)-methyltransferase [EC:2.1.1.32]	-	-	-
Unigene0079404	1416	1104	27.0594	gi|514709195|ref|XP_004951725.1|	544	1e-153	PREDICTED: probable dimethyladenosine transferase-like [Setaria italica]	sp|Q54QK7|DIM1_DICDI	350	1e-95	Probable dimethyladenosine transferase OS=Dictyostelium discoideum GN=dimt1 PE=3 SV=1	YPL266w	324	2e-88	COG0030	Dimethyladenosine transferase (rRNA methylation)	K14191	5e-153	540	sbi:SORBI_04g005150	18S rRNA (adenine1779-N6/adenine1780-N6)-dimethyltransferase [EC:2.1.1.183]	-	-	-
Unigene0079498	547	622	39.4653	gi|508711883|gb|EOY03780.1|	292	3e-78	N2,N2-dimethylguanosine tRNA methyltransferase [Theobroma cacao]	sp|Q9SRU7|TRM2_ARATH	258	2e-68	Probable tRNA (guanine(26)-N(2))-dimethyltransferase 2 OS=Arabidopsis thaliana GN=At3g02320 PE=2 SV=3	SPBC25D12.05	115	6e-26	COG1867	N2,N2-dimethylguanosine tRNA methyltransferase	K00555	1e-78	291	vvi:100242902	tRNA (guanine-N2-)-methyltransferase [EC:2.1.1.32]	GO:0006399//tRNA metabolic process	GO:0003676//nucleic acid binding;GO:0008170//N-methyltransferase activity	-
Unigene0079963	245	45	6.3747	gi|449461363|ref|XP_004148411.1|	157	5e-38	PREDICTED: serine hydroxymethyltransferase, mitochondrial-like [Cucumis sativus]	sp|Q9SZJ5|GLYM_ARATH	150	2e-36	Serine hydroxymethyltransferase, mitochondrial OS=Arabidopsis thaliana GN=SHM1 PE=1 SV=1	YBR263w	111	3e-25	COG0112	Glycine/serine hydroxymethyltransferase	K00600	1e-38	157	vvi:100245411	glycine hydroxymethyltransferase [EC:2.1.2.1]	GO:0009069//serine family amino acid metabolic process	GO:0046914//transition metal ion binding;GO:0016742//hydroxymethyl-, formyl- and related transferase activity;GO:0048037//cofactor binding	GO:0044455
Unigene0080021	464	120	8.9759	gi|414869036|tpg|DAA47593.1|	52	4e-06	TPA: putative methionine synthase family protein [Zea mays]	--	--	--	--	--	--	--	--	--	K00549	9e-06	48.9	osa:4352833	5-methyltetrahydropteroyltriglutamate--homocysteine methyltransferase [EC:2.1.1.14]	-	-	-
Unigene0080298	381	48	4.3725	gi|460384662|ref|XP_004238029.1|	57.4	1e-07	PREDICTED: serine hydroxymethyltransferase, mitochondrial-like [Solanum lycopersicum]	sp|P49358|GLYN_FLAPR	57.4	3e-08	Serine hydroxymethyltransferase 2, mitochondrial OS=Flaveria pringlei PE=2 SV=1	--	--	--	--	--	K00600	2e-08	57.4	rcu:RCOM_0482360	glycine hydroxymethyltransferase [EC:2.1.2.1]	-	-	-
Unigene0080421	479	216	15.6506	gi|115455221|ref|NP_001051211.1|	241	3e-63	Os03g0738400 [Oryza sativa Japonica Group]	sp|P50433|GLYM_SOLTU	234	1e-61	Serine hydroxymethyltransferase, mitochondrial OS=Solanum tuberosum PE=2 SV=1	SPAC24C9.12c	125	4e-29	COG0112	Glycine/serine hydroxymethyltransferase	K00600	8e-64	241	osa:4334048	glycine hydroxymethyltransferase [EC:2.1.2.1]	-	-	-
Unigene0080502	1515	302	6.9184	gi|514709195|ref|XP_004951725.1|	489	1e-136	PREDICTED: probable dimethyladenosine transferase-like [Setaria italica]	sp|Q9UNQ2|DIM1_HUMAN	312	4e-84	Probable dimethyladenosine transferase OS=Homo sapiens GN=DIMT1 PE=1 SV=1	SPBC336.02	289	8e-78	COG0030	Dimethyladenosine transferase (rRNA methylation)	K14191	1e-134	480	zma:100284053	18S rRNA (adenine1779-N6/adenine1780-N6)-dimethyltransferase [EC:2.1.1.183]	-	-	-
Unigene0080995	886	50	1.9586	gi|359494914|ref|XP_002273326.2|	291	1e-77	PREDICTED: protein-S-isoprenylcysteine O-methyltransferase B [Vitis vinifera]	sp|Q9FMW9|ICMTA_ARATH	266	2e-70	Protein-S-isoprenylcysteine O-methyltransferase A OS=Arabidopsis thaliana GN=ICMTA PE=1 SV=1	YDR410c	133	5e-31	COG2020	Putative protein-S-isoprenylcysteine methyltransferase	K00587	3e-78	291	vvi:100245637	protein-S-isoprenylcysteine O-methyltransferase [EC:2.1.1.100]	GO:0009791//post-embryonic development;GO:0048513//organ development;GO:0006479//protein methylation	GO:0003880//protein C-terminal carboxyl O-methyltransferase activity	GO:0043231//intracellular membrane-bounded organelle;GO:0031224//intrinsic to membrane
Unigene0081084	913	14	0.5322	gi|508720776|gb|EOY12673.1|	241	1e-62	MRNA capping enzyme family protein isoform 1 [Theobroma cacao]	sp|Q6Z9U7|MCES1_ORYSJ	230	1e-59	mRNA cap guanine-N7 methyltransferase 1 OS=Oryza sativa subsp. japonica GN=Os08g0180000 PE=2 SV=1	YBR236c	68.6	1e-11	COG0500	SAM-dependent methyltransferases	K00565	5e-62	237	vvi:100243615	mRNA (guanine-N7-)-methyltransferase [EC:2.1.1.56]	GO:0006397//mRNA processing	GO:0003676//nucleic acid binding;GO:0008170//N-methyltransferase activity	GO:0043231//intracellular membrane-bounded organelle
Unigene0082415	1979	2393	41.9671	gi|224092216|ref|XP_002309513.1|	824	0	serine hydroxymethyltransferase 8 [Populus trichocarpa]	sp|P50433|GLYM_SOLTU	579	3e-164	Serine hydroxymethyltransferase, mitochondrial OS=Solanum tuberosum PE=2 SV=1	SPAC18G6.04c	533	4e-151	COG0112	Glycine/serine hydroxymethyltransferase	K00600	0	824	pop:POPTR_819509	glycine hydroxymethyltransferase [EC:2.1.2.1]	-	-	-
Unigene0082727	990	10	0.3506	gi|359494914|ref|XP_002273326.2|	243	8e-74	PREDICTED: protein-S-isoprenylcysteine O-methyltransferase B [Vitis vinifera]	sp|Q7XSR9|ICMT_ORYSJ	221	1e-66	Probable protein-S-isoprenylcysteine O-methyltransferase OS=Oryza sativa subsp. japonica GN=ICMT PE=2 SV=2	SPAC10F6.12c	95.5	3e-24	COG2020	Putative protein-S-isoprenylcysteine methyltransferase	K00587	2e-74	243	vvi:100245637	protein-S-isoprenylcysteine O-methyltransferase [EC:2.1.1.100]	-	-	-
Unigene0083409	465	0	0	gi|359494914|ref|XP_002273326.2|	129	3e-29	PREDICTED: protein-S-isoprenylcysteine O-methyltransferase B [Vitis vinifera]	sp|Q7XSR9|ICMT_ORYSJ	124	3e-28	Probable protein-S-isoprenylcysteine O-methyltransferase OS=Oryza sativa subsp. japonica GN=ICMT PE=2 SV=2	YDR410c	84.3	8e-17	COG2020	Putative protein-S-isoprenylcysteine methyltransferase	K00587	6e-30	129	sbi:SORBI_01g048060	protein-S-isoprenylcysteine O-methyltransferase [EC:2.1.1.100]	GO:0009791//post-embryonic development;GO:0048513//organ development;GO:0006479//protein methylation	GO:0003880//protein C-terminal carboxyl O-methyltransferase activity	GO:0043231//intracellular membrane-bounded organelle;GO:0031224//intrinsic to membrane;GO:0031410//cytoplasmic vesicle
Unigene0083505	1229	228	6.4387	gi|359495798|ref|XP_002262872.2|	382	1e-177	PREDICTED: serine hydroxymethyltransferase, mitochondrial-like [Vitis vinifera]	sp|P49357|GLYM_FLAPR	382	1e-176	Serine hydroxymethyltransferase 1, mitochondrial OS=Flaveria pringlei PE=2 SV=1	SPAC24C9.12c	232	2e-114	COG0112	Glycine/serine hydroxymethyltransferase	K00600	6e-175	377	pop:POPTR_833897	glycine hydroxymethyltransferase [EC:2.1.2.1]	-	-	-
Unigene0083680	1568	292	6.4632	gi|508720776|gb|EOY12673.1|	600	1e-170	MRNA capping enzyme family protein isoform 1 [Theobroma cacao]	sp|Q9LHQ7|MCES1_ARATH	583	1e-165	mRNA cap guanine-N7 methyltransferase 1 OS=Arabidopsis thaliana GN=At3g20650 PE=2 SV=1	YBR236c	197	4e-50	COG0500	SAM-dependent methyltransferases	K00565	1e-170	599	vvi:100243615	mRNA (guanine-N7-)-methyltransferase [EC:2.1.1.56]	-	-	-
Unigene0083719	621	490	27.3853	gi|514814998|ref|XP_004982263.1|	357	1e-97	PREDICTED: 5-methyltetrahydropteroyltriglutamate--homocysteine methyltransferase-like [Setaria italica]	sp|O50008|METE_ARATH	353	5e-97	5-methyltetrahydropteroyltriglutamate--homocysteine methyltransferase OS=Arabidopsis thaliana GN=CIMS PE=1 SV=1	RSp0676	177	9e-45	COG0620	Methionine synthase II (cobalamin-independent)	K00549	3e-98	357	zma:100286153	5-methyltetrahydropteroyltriglutamate--homocysteine methyltransferase [EC:2.1.1.14]	GO:0000097//sulfur amino acid biosynthetic process;GO:0010038//response to metal ion;GO:0006970//response to osmotic stress	GO:0008172;GO:0046914//transition metal ion binding	GO:0009532//plastid stroma;GO:0009526//plastid envelope;GO:0042579//microbody;GO:0005911//cell-cell junction;GO:0031090//organelle membrane;GO:0005576//extracellular region
Unigene0083860	2210	578	9.0771	gi|359487168|ref|XP_002263954.2|	703	0	PREDICTED: probable protein arginine N-methyltransferase 3-like [Vitis vinifera]	sp|A3BMN9|ANM3_ORYSJ	659	0	Probable protein arginine N-methyltransferase 3 OS=Oryza sativa subsp. japonica GN=PRMT3 PE=2 SV=1	YBR034c	204	5e-52	COG0500	SAM-dependent methyltransferases	K11436	0	723	vvi:100253139	protein arginine N-methyltransferase 3 [EC:2.1.1.-]	-	GO:0016740//transferase activity	-
Unigene0085825	1530	0	0	gi|225456483|ref|XP_002280872.1|	449	1e-125	PREDICTED: magnesium-protoporphyrin O-methyltransferase [Vitis vinifera]	sp|Q55467|CHLM_SYNY3	258	1e-67	Magnesium-protoporphyrin O-methyltransferase OS=Synechocystis sp. (strain PCC 6803 / Kazusa) GN=chlM PE=3 SV=1	alr3201	273	6e-73	COG2227	2-polyprenyl-3-methyl-5-hydroxy-6-metoxy-1,4-benzoquinol methylase	K03428	2e-125	449	vvi:100243913	magnesium-protoporphyrin O-methyltransferase [EC:2.1.1.11]	-	-	-
Unigene0085947	1053	28	0.9229	gi|359494914|ref|XP_002273326.2|	129	2e-28	PREDICTED: protein-S-isoprenylcysteine O-methyltransferase B [Vitis vinifera]	sp|Q7XSR9|ICMT_ORYSJ	124	2e-27	Probable protein-S-isoprenylcysteine O-methyltransferase OS=Oryza sativa subsp. japonica GN=ICMT PE=2 SV=2	YDR410c	84.3	3e-16	COG2020	Putative protein-S-isoprenylcysteine methyltransferase	K00587	3e-29	129	sbi:SORBI_01g048060	protein-S-isoprenylcysteine O-methyltransferase [EC:2.1.1.100]	GO:0009791//post-embryonic development;GO:0048513//organ development;GO:0006479//protein methylation	GO:0003880//protein C-terminal carboxyl O-methyltransferase activity	GO:0043231//intracellular membrane-bounded organelle;GO:0031224//intrinsic to membrane;GO:0031410//cytoplasmic vesicle
Unigene0086377	2259	305	4.6859	gi|508709943|gb|EOY01840.1|	635	1e-180	Rubisco methyltransferase family protein [Theobroma cacao]	sp|Q9XI84|RBCMT_ARATH	605	6e-172	[Fructose-bisphosphate aldolase]-lysine N-methyltransferase, chloroplastic OS=Arabidopsis thaliana GN=LSMT-L PE=1 SV=1	--	--	--	--	--	K00592	4e-172	605	ath:AT1G14030	[ribulose-bisphosphate carboxylase]-lysine N-methyltransferase [EC:2.1.1.127]	-	-	-
Unigene0086433	436	176	14.01	gi|1419090|emb|CAA64422.1|	164	7e-40	37kDa chloroplast inner envelope membrane polypeptide precursor [Nicotiana tabacum]	sp|P23525|IN37_SPIOL	145	7e-35	37 kDa inner envelope membrane protein, chloroplastic OS=Spinacia oleracea PE=1 SV=1	AF0512	58.5	4e-09	COG0500	SAM-dependent methyltransferases	K12502	2e-40	163	vvi:100240861	MPBQ/MSBQ methyltransferase	GO:0044249//cellular biosynthetic process	GO:0008168//methyltransferase activity	GO:0009536//plastid
Unigene0086467	1330	4	0.1044	gi|359491270|ref|XP_002283664.2|	176	9e-80	PREDICTED: ribosomal RNA small subunit methyltransferase G-like [Vitis vinifera]	sp|Q2RFJ0|RSMG_MOOTA	91.3	3e-35	Ribosomal RNA small subunit methyltransferase G OS=Moorella thermoacetica (strain ATCC 39073) GN=rsmG PE=3 SV=1	BH4060	82	2e-31	COG0357	Predicted S-adenosylmethionine-dependent methyltransferase involved in bacterial cell division	K03501	9e-77	171	rcu:RCOM_1512580	ribosomal RNA small subunit methyltransferase G [EC:2.1.1.170]	GO:0008152//metabolic process	GO:0016740//transferase activity	GO:0043231//intracellular membrane-bounded organelle
Unigene0086933	607	120	6.8613	gi|449435564|ref|XP_004135565.1|	276	2e-73	PREDICTED: tRNA (adenine(58)-N(1))-methyltransferase catalytic subunit TRMT61A-like [Cucumis sativus]	sp|Q80XC2|TRM61_MOUSE	164	4e-40	tRNA (adenine(58)-N(1))-methyltransferase catalytic subunit TRMT61A OS=Mus musculus GN=Trmt61a PE=2 SV=1	SPAC9G1.12	125	4e-29	COG2519	tRNA(1-methyladenosine) methyltransferase and related methyltransferases	K07442	4e-73	273	vvi:100242193	tRNA (adenine-N1-)-methyltransferase catalytic subunit [EC:2.1.1.36]	-	-	-
Unigene0087857	3850	0	0	gi|514744231|ref|XP_004960581.1|	1568	0	PREDICTED: methionine S-methyltransferase-like isoform X2 [Setaria italica]	sp|Q9MBC2|MMT1_HORVU	1527	0	Methionine S-methyltransferase OS=Hordeum vulgare GN=MMT1 PE=1 SV=1	MPN362_1	54.3	2e-06	COG2890	Methylase of polypeptide chain release factors	K08247	0	1568	vvi:100264437	methionine S-methyltransferase [EC:2.1.1.12]	-	-	-
Unigene0087858	2572	12	0.1619	gi|514744231|ref|XP_004960581.1|	772	0	PREDICTED: methionine S-methyltransferase-like isoform X2 [Setaria italica]	sp|Q9MBC2|MMT1_HORVU	748	0	Methionine S-methyltransferase OS=Hordeum vulgare GN=MMT1 PE=1 SV=1	--	--	--	--	--	K08247	0	767	osa:4337554	methionine S-methyltransferase [EC:2.1.1.12]	-	-	-
Unigene0087859	3693	47	0.4417	gi|225465288|ref|XP_002270977.1|	1578	0	PREDICTED: methionine S-methyltransferase-like [Vitis vinifera]	sp|Q9MBC2|MMT1_HORVU	1533	0	Methionine S-methyltransferase OS=Hordeum vulgare GN=MMT1 PE=1 SV=1	MPN362_1	54.3	2e-06	COG2890	Methylase of polypeptide chain release factors	K08247	0	1578	vvi:100264437	methionine S-methyltransferase [EC:2.1.1.12]	-	-	-
Unigene0087860	2247	24	0.3707	gi|514744231|ref|XP_004960581.1|	771	0	PREDICTED: methionine S-methyltransferase-like isoform X2 [Setaria italica]	sp|Q9MBC2|MMT1_HORVU	746	0	Methionine S-methyltransferase OS=Hordeum vulgare GN=MMT1 PE=1 SV=1	--	--	--	--	--	K08247	0	763	osa:4337554	methionine S-methyltransferase [EC:2.1.1.12]	-	-	-
Unigene0088195	506	29	1.9891	gi|351722703|ref|NP_001237509.1|	313	8e-85	serine hydroxymethyltransferase 5 [Glycine max]	sp|P34899|GLYM_PEA	290	4e-78	Serine hydroxymethyltransferase, mitochondrial OS=Pisum sativum PE=1 SV=1	SPAC18G6.04c	145	4e-35	COG0112	Glycine/serine hydroxymethyltransferase	K00600	6e-77	285	rcu:RCOM_0230740	glycine hydroxymethyltransferase [EC:2.1.2.1]	-	-	-
Unigene0088196	798	63	2.74	gi|351722703|ref|NP_001237509.1|	538	1e-152	serine hydroxymethyltransferase 5 [Glycine max]	sp|P50433|GLYM_SOLTU	526	9e-149	Serine hydroxymethyltransferase, mitochondrial OS=Solanum tuberosum PE=2 SV=1	SPAC24C9.12c	402	3e-112	COG0112	Glycine/serine hydroxymethyltransferase	K00600	3e-148	523	rcu:RCOM_0230740	glycine hydroxymethyltransferase [EC:2.1.2.1]	-	-	-
Unigene0088332	370	36	3.3769	gi|384248902|gb|EIE22385.1|	72.4	3e-12	FtsJ-domain-containing protein [Coccomyxa subellipsoidea C-169]	sp|P38238|TRM7_YEAST	62	1e-09	tRNA (cytidine(32)/guanosine(34)-2'-O)-methyltransferase OS=Saccharomyces cerevisiae (strain ATCC 204508 / S288c) GN=TRM7 PE=1 SV=1	YBR061c	62	3e-10	COG0293	23S rRNA methylase	K14864	1e-12	71.2	ota:Ot05g03540	tRNA methyltransferase [EC:2.1.1.-]	-	-	-
Unigene0088333	1445	714	17.1492	gi|508715377|gb|EOY07274.1|	573	1e-162	S-adenosyl-L-methionine-dependent methyltransferases superfamily protein [Theobroma cacao]	sp|P38238|TRM7_YEAST	290	1e-77	tRNA (cytidine(32)/guanosine(34)-2'-O)-methyltransferase OS=Saccharomyces cerevisiae (strain ATCC 204508 / S288c) GN=TRM7 PE=1 SV=1	SPAC4F10.03c	325	1e-88	COG0293	23S rRNA methylase	K14864	8e-163	573	vvi:100252784	tRNA methyltransferase [EC:2.1.1.-]	-	-	-
Unigene0088467	1024	191	6.4736	gi|225451808|ref|XP_002281380.1|	385	1e-105	PREDICTED: probable N(2),N(2)-dimethylguanosine tRNA methyltransferase 2 [Vitis vinifera]	sp|Q9SRU7|TRM2_ARATH	374	5e-103	Probable tRNA (guanine(26)-N(2))-dimethyltransferase 2 OS=Arabidopsis thaliana GN=At3g02320 PE=2 SV=3	SPBC25D12.05	150	4e-36	COG1867	N2,N2-dimethylguanosine tRNA methyltransferase	K00555	2e-106	385	vvi:100242902	tRNA (guanine-N2-)-methyltransferase [EC:2.1.1.32]	-	-	-
Unigene0088829	1440	248	5.9773	gi|224130402|ref|XP_002320828.1|	565	1e-159	ketopantoate hydroxymethyltransferase [Populus trichocarpa]	sp|Q3A9L0|PANB_CARHZ	262	5e-69	3-methyl-2-oxobutanoate hydroxymethyltransferase OS=Carboxydothermus hydrogenoformans (strain Z-2901 / DSM 6008) GN=panB PE=3 SV=1	Rv2225	233	5e-61	COG0413	Ketopantoate hydroxymethyltransferase	K00606	3e-160	565	pop:POPTR_572313	3-methyl-2-oxobutanoate hydroxymethyltransferase [EC:2.1.2.11]	-	-	-
Unigene0088878	2165	146	2.3405	gi|225461943|ref|XP_002266112.1|	724	0	PREDICTED: ribosomal RNA small subunit methyltransferase B [Vitis vinifera]	sp|P94464|RSMB_BACSU	206	6e-52	Ribosomal RNA small subunit methyltransferase B OS=Bacillus subtilis (strain 168) GN=rsmB PE=3 SV=2	BH2507	244	4e-64	COG0144	tRNA and rRNA cytosine-C5-methylases	K03500	0	724	vvi:100253242	ribosomal RNA small subunit methyltransferase B [EC:2.1.1.-]	-	-	-
Unigene0089471	1343	230	5.9438	gi|514782544|ref|XP_004970120.1|	359	8e-98	PREDICTED: histone-lysine N-methyltransferase SUVR3-like [Setaria italica]	sp|Q9SRV2|SUVR3_ARATH	256	3e-67	Histone-lysine N-methyltransferase SUVR3 OS=Arabidopsis thaliana GN=SUVR3 PE=2 SV=3	SPBC428.08c	99	2e-20	COG2940	Proteins containing SET domain	K11433	1e-96	353	sbi:SORBI_03g035910	histone-lysine N-methyltransferase SETMAR [EC:2.1.1.43]	-	GO:0016740//transferase activity	-
Unigene0089485	1280	415	11.2525	gi|47680455|gb|AAT37172.1|	456	1e-127	caffeoyl-CoA-O-methyltransferase [Broussonetia papyrifera]	sp|Q43095|CAMT_POPTM	452	2e-126	Caffeoyl-CoA O-methyltransferase OS=Populus tremuloides PE=2 SV=1	all5179	180	4e-45	COG4122	Predicted O-methyltransferase	K00588	2e-126	452	pop:POPTR_649581	caffeoyl-CoA O-methyltransferase [EC:2.1.1.104]	-	-	-
Unigene0089490	1251	0	0	gi|357124667|ref|XP_003564019.1|	295	6e-83	PREDICTED: ribosomal RNA small subunit methyltransferase G-like [Brachypodium distachyon]	sp|Q2RFJ0|RSMG_MOOTA	164	1e-39	Ribosomal RNA small subunit methyltransferase G OS=Moorella thermoacetica (strain ATCC 39073) GN=rsmG PE=3 SV=1	CAC3732	149	1e-35	COG0357	Predicted S-adenosylmethionine-dependent methyltransferase involved in bacterial cell division	K03501	7e-80	297	vvi:100262143	ribosomal RNA small subunit methyltransferase G [EC:2.1.1.170]	GO:0000154//rRNA modification	GO:0008173//RNA methyltransferase activity	GO:0043231//intracellular membrane-bounded organelle
Unigene0089502	1647	3157	66.5263	gi|307090030|gb|ADN27527.1|	550	1e-155	caffeic acid O-methyltransferase [Camellia sinensis]	sp|Q8W013|COMT1_CATRO	545	3e-154	Caffeic acid 3-O-methyltransferase OS=Catharanthus roseus GN=COMT1 PE=2 SV=1	Rv0567	66.2	2e-10	COG0500	SAM-dependent methyltransferases	K05279	1e-152	539	rcu:RCOM_0596300	flavonol 3-O-methyltransferase [EC:2.1.1.76]	-	-	-
Unigene0089819	680	0	0	gi|359494914|ref|XP_002273326.2|	79	5e-25	PREDICTED: protein-S-isoprenylcysteine O-methyltransferase B [Vitis vinifera]	sp|Q7XSR9|ICMT_ORYSJ	78.2	5e-24	Probable protein-S-isoprenylcysteine O-methyltransferase OS=Oryza sativa subsp. japonica GN=ICMT PE=2 SV=2	SPAC10F6.12c	55.1	2e-12	COG2020	Putative protein-S-isoprenylcysteine methyltransferase	K00587	9e-26	80.5	sbi:SORBI_01g048060	protein-S-isoprenylcysteine O-methyltransferase [EC:2.1.1.100]	-	-	-
Unigene0089981	1365	1509	38.368	gi|508714614|gb|EOY06511.1|	534	1e-150	Arginine methyltransferase 4A isoform 1 [Theobroma cacao]	sp|Q7XI75|CARM1_ORYSJ	510	8e-144	Probable histone-arginine methyltransferase CARM1 OS=Oryza sativa subsp. japonica GN=CARM1 PE=2 SV=1	YBR034c	93.2	9e-19	COG0500	SAM-dependent methyltransferases	K05931	2e-151	535	rcu:RCOM_0681060	histone-arginine methyltransferase CARM1 [EC:2.1.1.125]	-	-	-
Unigene0091730	564	0	0	gi|359494914|ref|XP_002273326.2|	80.9	1e-25	PREDICTED: protein-S-isoprenylcysteine O-methyltransferase B [Vitis vinifera]	sp|Q7XSR9|ICMT_ORYSJ	80.1	1e-24	Probable protein-S-isoprenylcysteine O-methyltransferase OS=Oryza sativa subsp. japonica GN=ICMT PE=2 SV=2	SPAC10F6.12c	54.7	1e-12	COG2020	Putative protein-S-isoprenylcysteine methyltransferase	K00587	2e-26	82.4	sbi:SORBI_01g048060	protein-S-isoprenylcysteine O-methyltransferase [EC:2.1.1.100]	GO:0009791//post-embryonic development;GO:0048513//organ development;GO:0006479//protein methylation	GO:0003880//protein C-terminal carboxyl O-methyltransferase activity	GO:0043231//intracellular membrane-bounded organelle;GO:0031224//intrinsic to membrane;GO:0031410//cytoplasmic vesicle
Unigene0091738	1411	14	0.3444	gi|225458003|ref|XP_002280127.1|	155	3e-36	PREDICTED: tRNA (adenine-N(1)-)-methyltransferase non-catalytic subunit trm6 [Vitis vinifera]	--	--	--	--	--	--	--	--	--	K03256	6e-37	155	vvi:100252255	tRNA (adenine-N(1)-)-methyltransferase non-catalytic subunit	GO:0006412//translation	-	-
Unigene0092499	1349	2	0.0515	gi|508773348|gb|EOY20604.1|	145	1e-68	S-adenosyl-L-methionine-dependent methyltransferases superfamily protein isoform 3 [Theobroma cacao]	sp|Q2RFJ0|RSMG_MOOTA	80.1	2e-31	Ribosomal RNA small subunit methyltransferase G OS=Moorella thermoacetica (strain ATCC 39073) GN=rsmG PE=3 SV=1	CAC3732	80.5	2e-27	COG0357	Predicted S-adenosylmethionine-dependent methyltransferase involved in bacterial cell division	K03501	9e-71	145	vvi:100262143	ribosomal RNA small subunit methyltransferase G [EC:2.1.1.170]	GO:0008152//metabolic process	GO:0016740//transferase activity	-
Unigene0092562	1491	298	6.9367	gi|359476106|ref|XP_002282454.2|	490	1e-137	PREDICTED: tRNA (cytosine-5-)-methyltransferase-like [Vitis vinifera]	sp|O55055|TRDMT_MOUSE	237	2e-61	tRNA (cytosine(38)-C(5))-methyltransferase OS=Mus musculus GN=Trdmt1 PE=2 SV=2	SPBC19C2.02	129	2e-29	COG0270	Site-specific DNA methylase	K00558	6e-134	477	pop:POPTR_416746	DNA (cytosine-5-)-methyltransferase [EC:2.1.1.37]	-	-	-
Unigene0092632	1250	696	19.3247	gi|502132037|ref|XP_004501204.1|	409	1e-112	PREDICTED: tRNA (guanine-N(7)-)-methyltransferase-like [Cicer arietinum]	sp|Q67V78|TRMB_ORYSJ	400	1e-110	tRNA (guanine-N(7)-)-methyltransferase OS=Oryza sativa subsp. japonica GN=Os06g0236900 PE=2 SV=1	YDL201w	266	7e-71	COG0220	Predicted S-adenosylmethionine-dependent methyltransferase	K03439	3e-112	405	vvi:100247530	tRNA (guanine-N7-)-methyltransferase [EC:2.1.1.33]	-	-	-
Unigene0092731	1345	6874	177.378	gi|224085515|ref|XP_002307602.1|	512	1e-144	homocysteine s-methyltransferase [Populus trichocarpa]	sp|Q9FUM8|HMT3_MAIZE	481	4e-135	Homocysteine S-methyltransferase 3 OS=Zea mays GN=HMT-3 PE=2 SV=1	CAC3348	275	1e-73	COG2040	Homocysteine/selenocysteine methylase (S-methylmethionine-dependent)	K00547	7e-145	513	rcu:RCOM_0646290	homocysteine S-methyltransferase [EC:2.1.1.10]	-	-	-
Unigene0092780	2028	1960	33.5429	gi|102139739|gb|ABF69946.1|	798	0	FtsJ-like methyltransferase family protein [Musa acuminata]	sp|O42832|SPB1_SCHPO	376	4e-103	AdoMet-dependent rRNA methyltransferase spb1 OS=Schizosaccharomyces pombe (strain 972 / ATCC 24843) GN=spb1 PE=1 SV=2	SPAC1687.11	376	9e-104	COG0293	23S rRNA methylase	K14857	0	758	vvi:100255646	AdoMet-dependent rRNA methyltransferase SPB1 [EC:2.1.1.-]	-	-	-
Unigene0092819	728	8	0.3814	gi|514751875|ref|XP_004962444.1|	145	1e-33	PREDICTED: tRNA (guanine(26)-N(2))-dimethyltransferase-like isoform X2 [Setaria italica]	sp|Q9P804|TRM1_SCHPO	51.6	5e-06	tRNA (guanine(26)-N(2))-dimethyltransferase OS=Schizosaccharomyces pombe (strain 972 / ATCC 24843) GN=trm1 PE=1 SV=1	SPBC25D12.05	51.6	1e-06	COG1867	N2,N2-dimethylguanosine tRNA methyltransferase	K00555	3e-32	138	vvi:100243386	tRNA (guanine-N2-)-methyltransferase [EC:2.1.1.32]	-	-	-
Unigene0092845	1752	418	8.2805	gi|359473966|ref|XP_002272937.2|	831	0	PREDICTED: N6-adenosine-methyltransferase MT-A70-like [Vitis vinifera]	sp|Q6EU10|MTA70_ORYSJ	699	0	Probable N6-adenosine-methyltransferase MT-A70-like OS=Oryza sativa subsp. japonica GN=Os02g0672600 PE=2 SV=1	YGL192w	203	7e-52	COG4725	Transcriptional activator, adenine-specific DNA methyltransferase	K05925	0	791	vvi:100256414	mRNA (2'-O-methyladenosine-N6-)-methyltransferase [EC:2.1.1.62]	-	-	-
Unigene0093021	1037	141	4.719	gi|225451808|ref|XP_002281380.1|	433	1e-120	PREDICTED: probable N(2),N(2)-dimethylguanosine tRNA methyltransferase 2 [Vitis vinifera]	sp|Q9LFU5|TRM1_ARATH	389	2e-107	Probable tRNA (guanine(26)-N(2))-dimethyltransferase 1 OS=Arabidopsis thaliana GN=At5g15810 PE=2 SV=3	SPBC25D12.05	154	2e-37	COG1867	N2,N2-dimethylguanosine tRNA methyltransferase	K00555	8e-121	433	vvi:100242902	tRNA (guanine-N2-)-methyltransferase [EC:2.1.1.32]	-	-	-
