# Supplementary material for: De novo Sequencing and Transcriptome Analysis of Pinellia ternata Identify the Candidate Genes Involved in the Biosynthesis of Benzoic Acid and Ephedrine
Source: Front Plant Sci. 2016 Aug 16;7:1209. doi: 10.3389/fpls.2016.01209 (PMC4986801; doi:10.3389/fpls.2016.01209)
Supplement: Data Sheet 11 — The information of SSR derived from all unigene. [file DataSheet11.XLSX]

## Sheet: Sheet1
ID	SSR nr.	SSR type	SSR	size	start	end
Unigene0000003	1	p2	(GA)7	14	19	32
Unigene0000006	1	p2	(CT)9	18	189	206
Unigene0000022	1	p5	(GGCTG)4	20	164	183
Unigene0000023	1	p2	(GA)9	18	291	308
Unigene0000024	1	p2	(GA)7	14	357	370
Unigene0000057	1	p3	(AAG)6	18	5	22
Unigene0000091	1	p4	(GCTG)5	20	1	20
Unigene0000106	1	p2	(AG)8	16	222	237
Unigene0000197	1	p2	(TA)7	14	225	238
Unigene0000202	1	p3	(CGG)5	15	107	121
Unigene0000210	1	c	(GAG)5cggcgccgcggcga(GTT)6	47	116	162
Unigene0000211	1	c	(GCT)6gcaccggcctccctgctccgtctccgacgacacgcaagagctcggcggcgacgtcggggac(GAG)5cggcgccgcggcga(GTT)6	126	64	189
Unigene0000255	1	p2	(CT)7	14	318	331
Unigene0000291	1	p2	(TC)7	14	197	210
Unigene0000294	1	p4	(GCTC)4	16	11	26
Unigene0000312	1	p3	(CAT)5	15	222	236
Unigene0000333	1	p2	(GA)6	12	12	23
Unigene0000372	1	c	(GGC)6agtcacctcccccgccacaagtactactccctcgcctccctcgccagccggttctcctccgtcttccaccgtaataagaaggacgccgc(CCA)5	122	1	122
Unigene0000405	1	p3	(TCA)6	18	262	279
Unigene0000429	1	p3	(GGA)5	15	72	86
Unigene0000456	1	p2	(TC)6	12	114	125
Unigene0000472	1	p2	(GA)7	14	1	14
Unigene0000478	1	p3	(GAA)5	15	284	298
Unigene0000517	1	p3	(GGC)6	18	242	259
Unigene0000519	1	p2	(TA)8	16	217	232
Unigene0000523	1	c	(CAG)5gtccagcagagcgctcgtcgccgccatttccccccaccctcctc(CA)6	71	195	265
Unigene0000544	1	p2	(GA)9	18	1	18
Unigene0000558	1	p2	(AG)10	20	1	20
Unigene0000558	2	p2	(CT)9	18	228	245
Unigene0000559	1	p2	(TC)8	16	1	16
Unigene0000561	1	p2	(GA)7	14	1093	1106
Unigene0000580	1	p2	(TG)6	12	156	167
Unigene0000589	1	p3	(CAG)5	15	325	339
Unigene0000603	1	p3	(CGT)5	15	438	452
Unigene0000623	1	p3	(GCA)6	18	96	113
Unigene0000642	1	p3	(AGC)6	18	7	24
Unigene0000663	1	c	(TA)6ttatatatgcatgagggaggacagagagatagagagagatggctgggcgtgagagaaagagagagagggttaagagagagaaagagatagagata(AG)6ggagcgggagaggagagagagggcgagagacgtacagggagt(AG)6	173	26	198
Unigene0000669	1	p2	(GA)9	18	243	260
Unigene0000672	1	p3	(CGG)6	18	200	217
Unigene0000673	1	p3	(TGA)5	15	1	15
Unigene0000675	1	c	(GTAC)4gcacgtacgcacatcacatgtggggcttcgacggtcggccggtgcgtgagcgaaagccggctgatga(AGCT)4	99	270	368
Unigene0000676	1	p3	(GCA)6	18	218	235
Unigene0000694	1	p2	(GA)7	14	251	264
Unigene0000709	1	p2	(TG)9	18	53	70
Unigene0000718	1	p3	(AGG)5	15	1	15
Unigene0000731	1	p3	(GAG)5	15	61	75
Unigene0000774	1	p3	(CAG)5	15	1	15
Unigene0000774	2	p3	(CAA)6	18	262	279
Unigene0000775	1	p2	(TG)7	14	238	251
Unigene0000782	1	p4	(TCCT)4	16	345	360
Unigene0000800	1	p2	(AG)6	12	69	80
Unigene0000800	2	p3	(CAG)5	15	192	206
Unigene0000812	1	p3	(GAA)5	15	784	798
Unigene0000854	1	p2	(AG)8	16	9	24
Unigene0000863	1	p3	(AGC)6	18	1	18
Unigene0000874	1	p2	(CT)8	16	134	149
Unigene0000879	1	p3	(TCT)6	18	1	18
Unigene0000879	2	p3	(CTG)5	15	163	177
Unigene0000890	1	p2	(GA)9	18	1	18
Unigene0000964	1	p3	(TGC)7	21	2	22
Unigene0000973	1	p2	(AT)6	12	524	535
Unigene0000988	1	p3	(CCG)5	15	372	386
Unigene0000992	1	p2	(CT)7	14	99	112
Unigene0000992	2	p3	(CGC)5	15	275	289
Unigene0001059	1	p2	(GA)9	18	1	18
Unigene0001100	1	p2	(AT)6	12	121	132
Unigene0001108	1	p2	(GA)8	16	1	16
Unigene0001110	1	p2	(CA)10	20	1	20
Unigene0001118	1	p2	(GA)9	18	1	18
Unigene0001156	1	p3	(GAC)5	15	121	135
Unigene0001162	1	p3	(GCC)5	15	1	15
Unigene0001207	1	p3	(CCG)5	15	39	53
Unigene0001209	1	p4	(AGCT)4	16	224	239
Unigene0001220	1	p3	(TCT)5	15	79	93
Unigene0001233	1	p2	(AC)6	12	10	21
Unigene0001260	1	p2	(AG)9	18	1	18
Unigene0001272	1	p3	(TGA)6	18	5	22
Unigene0001277	1	p3	(TAG)6	18	411	428
Unigene0001348	1	p3	(ATC)5	15	99	113
Unigene0001351	1	p2	(TA)7	14	1	14
Unigene0001353	1	p2	(CT)6	12	35	46
Unigene0001374	1	p2	(TC)8	16	99	114
Unigene0001391	1	p3	(TTG)5	15	352	366
Unigene0001402	1	p4	(AGCT)4	16	11	26
Unigene0001413	1	p3	(TGC)5	15	72	86
Unigene0001422	1	p2	(AG)7	14	188	201
Unigene0001432	1	p2	(AG)7	14	244	257
Unigene0001443	1	p2	(AG)9	18	184	201
Unigene0001446	1	p3	(GGC)7	21	1	21
Unigene0001533	1	p2	(GA)6	12	1	12
Unigene0001549	1	p3	(TAG)5	15	1	15
Unigene0001550	1	p3	(TTG)5	15	45	59
Unigene0001554	1	p3	(GAC)6	18	297	314
Unigene0001559	1	p3	(GGT)5	15	78	92
Unigene0001576	1	p2	(CT)8	16	1	16
Unigene0001585	1	p2	(AG)7	14	300	313
Unigene0001597	1	p2	(TC)9	18	1	18
Unigene0001610	1	p2	(GA)8	16	1	16
Unigene0001661	1	c	(TG)6tttacaccaa(CAG)5	37	206	242
Unigene0001665	1	p3	(TGG)6	18	214	231
Unigene0001675	1	p4	(AAAG)4	16	276	291
Unigene0001683	1	p2	(GA)7	14	60	73
Unigene0001683	2	p2	(GA)8	16	442	457
Unigene0001731	1	p3	(GCA)5	15	191	205
Unigene0001732	1	p4	(AGCT)4	16	434	449
Unigene0001739	1	p4	(AGAA)4	16	204	219
Unigene0001748	1	p2	(TC)9	18	1	18
Unigene0001807	1	p3	(CAC)5	15	221	235
Unigene0001813	1	p2	(CT)8	16	88	103
Unigene0001833	1	p4	(CTAG)5	20	202	221
Unigene0001852	1	p2	(AT)10	20	211	230
Unigene0001867	1	p2	(GA)9	18	1	18
Unigene0001886	1	p3	(GTT)7	21	1	21
Unigene0001934	1	p2	(CT)9	18	221	238
Unigene0001941	1	p3	(GAG)5	15	13	27
Unigene0001941	2	p2	(CT)9	18	192	209
Unigene0002051	1	p3	(TGA)5	15	219	233
Unigene0002073	1	p2	(AG)8	16	7	22
Unigene0002073	2	p2	(AG)9	18	418	435
Unigene0002075	1	p2	(AG)10	20	1	20
Unigene0002102	1	p3	(CAG)5	15	313	327
Unigene0002117	1	p3	(AGC)5	15	293	307
Unigene0002140	1	p3	(AAT)5	15	382	396
Unigene0002173	1	p2	(TA)6	12	171	182
Unigene0002232	1	p2	(AG)8	16	45	60
Unigene0002288	1	p3	(GCA)6	18	1	18
Unigene0002293	1	p2	(GA)6	12	64	75
Unigene0002320	1	p3	(AGA)6	18	119	136
Unigene0002341	1	p2	(CA)7	14	56	69
Unigene0002364	1	p2	(TC)7	14	48	61
Unigene0002373	1	c	(AG)8atagg(GA)8	37	1	37
Unigene0002381	1	p2	(TC)6	12	1	12
Unigene0002404	1	p2	(AG)8	16	273	288
Unigene0002405	1	p2	(TC)9	18	1	18
Unigene0002431	1	p2	(GA)8	16	5	20
Unigene0002433	1	p2	(AG)8	16	224	239
Unigene0002505	1	p3	(ATC)6	18	169	186
Unigene0002529	1	p3	(TTC)6	18	2	19
Unigene0002536	1	p3	(CCG)6	18	3	20
Unigene0002536	2	p2	(AG)7	14	291	304
Unigene0002545	1	p2	(AG)8	16	1	16
Unigene0002548	1	p3	(TGA)6	18	1	18
Unigene0002559	1	p3	(GAA)6	18	1	18
Unigene0002565	1	p2	(GA)8	16	1	16
Unigene0002570	1	p3	(GGA)6	18	211	228
Unigene0002583	1	p2	(AG)8	16	1	16
Unigene0002599	1	p3	(GAC)5	15	374	388
Unigene0002613	1	c	(CA)7ccgaggcgagt(AG)6	37	73	109
Unigene0002636	1	p3	(GGC)5	15	212	226
Unigene0002646	1	p3	(GAA)5	15	10	24
Unigene0002651	1	p3	(GGC)5	15	215	229
Unigene0002665	1	p3	(AAG)6	18	201	218
Unigene0002668	1	p3	(GTC)5	15	1	15
Unigene0002680	1	p2	(TC)7	14	1	14
Unigene0002681	1	p2	(TC)7	14	1	14
Unigene0002715	1	p4	(CTAG)5	20	2	21
Unigene0002733	1	p2	(TC)9	18	1	18
Unigene0002764	1	p2	(TC)9	18	1	18
Unigene0002775	1	p2	(CT)9	18	1	18
Unigene0002789	1	p2	(GA)7	14	447	460
Unigene0002868	1	c	(CTG)5cttctgttggtgtttatttcagaa(AC)6	51	1	51
Unigene0002871	1	p2	(CT)8	16	1	16
Unigene0002875	1	p4	(ATAG)4	16	244	259
Unigene0002879	1	p2	(GA)9	18	1	18
Unigene0002883	1	p4	(TACA)4	16	303	318
Unigene0002974	1	p2	(TA)6	12	3	14
Unigene0002982	1	p2	(CT)9	18	1	18
Unigene0003030	1	p2	(TC)7	14	285	298
Unigene0003037	1	p2	(AT)6	12	379	390
Unigene0003043	1	p2	(TC)9	18	1	18
Unigene0003128	1	p2	(AG)8	16	404	419
Unigene0003151	1	p2	(TC)6	12	1	12
Unigene0003151	2	p2	(AT)7	14	158	171
Unigene0003164	1	p2	(GA)8	16	1	16
Unigene0003281	1	p2	(AT)6	12	35	46
Unigene0003290	1	p2	(TC)7	14	1	14
Unigene0003303	1	p2	(TC)6	12	1	12
Unigene0003337	1	p2	(CA)9	18	221	238
Unigene0003355	1	p2	(TA)6	12	84	95
Unigene0003387	1	p2	(TC)6	12	10	21
Unigene0003440	1	p2	(AG)9	18	1	18
Unigene0003463	1	p3	(CAA)6	18	90	107
Unigene0003483	1	p3	(GAA)5	15	229	243
Unigene0003495	1	p3	(GAA)5	15	455	469
Unigene0003516	1	p6	(GGGATG)4	24	239	262
Unigene0003636	1	p3	(CGC)5	15	45	59
Unigene0003640	1	p3	(AGA)6	18	33	50
Unigene0003664	1	p3	(CGC)5	15	80	94
Unigene0003690	1	p2	(AG)7	14	33	46
Unigene0003691	1	p2	(AG)7	14	279	292
Unigene0003700	1	p2	(GA)8	16	1	16
Unigene0003723	1	p3	(GCA)5	15	1	15
Unigene0003727	1	p2	(GA)8	16	1	16
Unigene0003740	1	p3	(CAT)5	15	323	337
Unigene0003764	1	p3	(GAT)5	15	274	288
Unigene0003784	1	c	(TC)6ttcttgatggcgtggatcactagcgggatgagcccctccatgccacagagcg(CT)9	82	181	262
Unigene0003829	1	p3	(GCC)5	15	253	267
Unigene0003852	1	p3	(GCC)5	15	84	98
Unigene0003945	1	p2	(AG)7	14	155	168
Unigene0004042	1	p3	(AGA)5	15	1	15
Unigene0004074	1	p3	(CAC)5	15	56	70
Unigene0004131	1	p2	(AG)8	16	1	16
Unigene0004131	2	p2	(AG)6	12	372	383
Unigene0004142	1	p4	(AGCT)4	16	247	262
Unigene0004143	1	p4	(AGCT)4	16	433	448
Unigene0004186	1	p3	(GCT)6	18	1	18
Unigene0004191	1	p2	(GT)6	12	43	54
Unigene0004234	1	p2	(GT)6	12	38	49
Unigene0004239	1	p2	(TC)8	16	498	513
Unigene0004275	1	p3	(AGA)6	18	5	22
Unigene0004303	1	p3	(ACA)5	15	1	15
Unigene0004329	1	p5	(GCCAT)4	20	1	20
Unigene0004354	1	p2	(AT)7	14	242	255
Unigene0004358	1	p2	(CT)7	14	10	23
Unigene0004364	1	p4	(TTAA)4	16	254	269
Unigene0004382	1	p4	(AATT)4	16	274	289
Unigene0004383	1	p4	(AATT)4	16	44	59
Unigene0004414	1	p3	(ATG)5	15	239	253
Unigene0004431	1	p3	(CCA)5	15	45	59
Unigene0004442	1	p4	(AAAG)4	16	122	137
Unigene0004476	1	p4	(GTGC)4	16	224	239
Unigene0004481	1	p3	(AGG)5	15	408	422
Unigene0004482	1	p2	(AG)9	18	1	18
Unigene0004484	1	p2	(AG)6	12	114	125
Unigene0004493	1	p2	(GA)9	18	202	219
Unigene0004523	1	p3	(GCC)5	15	148	162
Unigene0004524	1	p2	(GA)8	16	1	16
Unigene0004539	1	p2	(GA)8	16	246	261
Unigene0004542	1	p2	(TC)9	18	1	18
Unigene0004548	1	p3	(TCC)6	18	1	18
Unigene0004558	1	p3	(TCC)5	15	230	244
Unigene0004558	2	p3	(TAA)5	15	491	505
Unigene0004565	1	p3	(CGC)6	18	305	322
Unigene0004593	1	p2	(AG)6	12	195	206
Unigene0004614	1	p2	(TC)6	12	213	224
Unigene0004640	1	p3	(TGT)5	15	84	98
Unigene0004683	1	p3	(TCT)5	15	74	88
Unigene0004746	1	p2	(GT)11	22	1	22
Unigene0004757	1	p5	(AACCG)4	20	110	129
Unigene0004771	1	p2	(AG)9	18	246	263
Unigene0004807	1	p2	(TC)8	16	1	16
Unigene0004853	1	p2	(GA)7	14	1	14
Unigene0004883	1	p2	(AC)6	12	221	232
Unigene0004889	1	p2	(TC)8	16	222	237
Unigene0004922	1	p2	(TC)7	14	1	14
Unigene0004922	2	p3	(GCG)6	18	306	323
Unigene0004928	1	p2	(GT)6	12	123	134
Unigene0004930	1	p3	(CTC)6	18	27	44
Unigene0004949	1	p2	(GA)7	14	438	451
Unigene0004963	1	p2	(AT)6	12	142	153
Unigene0004992	1	p3	(CCT)6	18	1	18
Unigene0004998	1	p2	(CT)9	18	1	18
Unigene0005026	1	p2	(CT)9	18	299	316
Unigene0005030	1	p3	(TTC)5	15	366	380
Unigene0005042	1	p2	(TC)6	12	54	65
Unigene0005076	1	p3	(GGC)5	15	1	15
Unigene0005087	1	p3	(CTT)5	15	2	16
Unigene0005088	1	p3	(CTT)5	15	244	258
Unigene0005117	1	p5	(GATCC)4	20	12	31
Unigene0005146	1	p3	(TTC)5	15	221	235
Unigene0005164	1	p2	(TC)8	16	1	16
Unigene0005165	1	p2	(TC)8	16	1	16
Unigene0005165	2	p2	(AG)7	14	187	200
Unigene0005168	1	p2	(AG)7	14	16	29
Unigene0005179	1	c	(AG)6actacagatgagcagagg(GA)6	42	195	236
Unigene0005189	1	p2	(GA)9	18	1	18
Unigene0005191	1	p3	(CAC)5	15	326	340
Unigene0005266	1	c	(TAAT)5taagcattcctcaaagcgaagggaagtagtccgggtttcaaatattaatttgtttatatccattcctaag(TAAT)4	106	71	176
Unigene0005314	1	p2	(CT)8	16	218	233
Unigene0005369	1	p3	(AAG)6	18	1	18
Unigene0005416	1	p3	(GTC)6	18	90	107
Unigene0005417	1	p3	(GCC)5	15	307	321
Unigene0005422	1	p2	(TC)7	14	1	14
Unigene0005471	1	p3	(CAG)5	15	148	162
Unigene0005495	1	p2	(AG)6	12	198	209
Unigene0005532	1	p2	(AG)6	12	85	96
Unigene0005549	1	p2	(AG)7	14	1	14
Unigene0005549	2	p3	(TGG)5	15	192	206
Unigene0005588	1	p2	(GA)9	18	249	266
Unigene0005595	1	p2	(GA)9	18	513	530
Unigene0005598	1	p3	(CTG)5	15	469	483
Unigene0005600	1	p2	(AG)9	18	1	18
Unigene0005602	1	p4	(GGGA)4	16	240	255
Unigene0005603	1	p3	(CGC)5	15	137	151
Unigene0005620	1	p3	(GGC)6	18	1	18
Unigene0005643	1	p2	(GA)6	12	1	12
Unigene0005677	1	p3	(CCG)5	15	1	15
Unigene0005693	1	p2	(GT)8	16	195	210
Unigene0005695	1	p2	(GA)7	14	1	14
Unigene0005705	1	p2	(AG)9	18	270	287
Unigene0005721	1	p2	(GA)9	18	1	18
Unigene0005754	1	p3	(CCG)5	15	63	77
Unigene0005755	1	p2	(TC)6	12	1	12
Unigene0005867	1	p2	(AT)10	20	229	248
Unigene0005868	1	c	(TTA)6tgattattactttctgg(TTGA)4	51	49	99
Unigene0005870	1	p2	(CT)8	16	167	182
Unigene0005878	1	c	(CA)9acacaacacacacgcatgcacgctctctcacacaaacacacaatgcaacgctcact(CA)6	86	23	108
Unigene0005879	1	c	(CA)9acacaacacacacgcatgcacgctctctcacacaaacacacaatgcaacgctcact(CA)6	86	23	108
Unigene0005907	1	p2	(AC)6	12	74	85
Unigene0005930	1	p2	(GA)8	16	130	145
Unigene0005931	1	c	(AG)7atct(AGC)5agtggagggaggggagagacgcagcagctccagcagagtagaggggaca(AG)6	94	111	204
Unigene0006016	1	p2	(CT)7	14	227	240
Unigene0006029	1	p3	(AAG)5	15	227	241
Unigene0006070	1	p2	(AG)8	16	250	265
Unigene0006071	1	c	(GA)9cctcctgccttcccctttctctgtggaagggtctactccattttaca(AG)6	77	1	77
Unigene0006071	2	c	(AG)6acagagggttggagtttgtgctc(GT)6	47	197	243
Unigene0006102	1	p2	(AG)7	14	123	136
Unigene0006173	1	p3	(GGT)5	15	74	88
Unigene0006183	1	p4	(ATTA)4	16	129	144
Unigene0006185	1	p3	(GCG)6	18	1	18
Unigene0006196	1	p2	(CG)11	22	297	318
Unigene0006225	1	p2	(AT)6	12	4	15
Unigene0006233	1	c	(CAG)5ccggcaccgtcagcacagtctaggcaggtgcctcagcctaggcagcagcagcagtatcagccgccgcagtttcagcagcagtaccac(CAG)6	120	249	368
Unigene0006293	1	p2	(GA)9	18	1	18
Unigene0006306	1	p2	(CT)7	14	400	413
Unigene0006339	1	p4	(GGCA)4	16	28	43
Unigene0006350	1	p2	(CT)6	12	118	129
Unigene0006354	1	p4	(CGAT)4	16	56	71
Unigene0006363	1	p2	(CA)6	12	3	14
Unigene0006366	1	p3	(AAG)7	21	1	21
Unigene0006377	1	p2	(TA)6	12	16	27
Unigene0006398	1	p3	(AGA)5	15	5	19
Unigene0006409	1	p2	(AG)9	18	1	18
Unigene0006483	1	p3	(GTG)5	15	65	79
Unigene0006522	1	p2	(GA)9	18	1	18
Unigene0006544	1	p3	(CGG)7	21	1	21
Unigene0006603	1	p3	(GTG)7	21	211	231
Unigene0006629	1	c	(CA)7aacac(AG)6	31	87	117
Unigene0006703	1	p3	(CCA)5	15	157	171
Unigene0006739	1	p2	(TC)9	18	244	261
Unigene0006754	1	p3	(ATA)6	18	5	22
Unigene0006758	1	p2	(AG)7	14	215	228
Unigene0006780	1	p2	(AG)7	14	360	373
Unigene0006789	1	p2	(GA)9	18	1	18
Unigene0006792	1	p2	(GA)7	14	261	274
Unigene0006794	1	p3	(CTG)5	15	21	35
Unigene0006816	1	p2	(CT)9	18	1	18
Unigene0006853	1	p3	(GGT)5	15	113	127
Unigene0006887	1	p2	(GA)8	16	222	237
Unigene0006889	1	p3	(GAG)5	15	1	15
Unigene0006893	1	p2	(AG)6	12	3	14
Unigene0006927	1	p3	(GCG)6	18	116	133
Unigene0006973	1	p2	(GA)10	20	1	20
Unigene0006975	1	p2	(AG)7	14	230	243
Unigene0006986	1	p3	(CTC)5	15	158	172
Unigene0007048	1	p2	(AG)9	18	1	18
Unigene0007054	1	p2	(AG)9	18	1	18
Unigene0007059	1	p4	(CATA)4	16	17	32
Unigene0007066	1	p2	(CT)9	18	1	18
Unigene0007089	1	p3	(GCT)6	18	446	463
Unigene0007092	1	p3	(CAG)5	15	178	192
Unigene0007097	1	p2	(TA)7	14	342	355
Unigene0007102	1	p2	(AG)9	18	1	18
Unigene0007110	1	p2	(AG)8	16	222	237
Unigene0007120	1	p2	(AG)6	12	12	23
Unigene0007122	1	p2	(GA)10	20	210	229
Unigene0007124	1	p2	(AG)10	20	1	20
Unigene0007127	1	p2	(AC)8	16	1	16
Unigene0007127	2	p2	(TC)10	20	571	590
Unigene0007161	1	p2	(AG)7	14	527	540
Unigene0007170	1	p2	(TG)10	20	24	43
Unigene0007175	1	p5	(TGGAA)4	20	1	20
Unigene0007188	1	p2	(AG)7	14	1307	1320
Unigene0007192	1	p2	(GA)6	12	200	211
Unigene0007232	1	p2	(GA)10	20	257	276
Unigene0007235	1	p2	(CT)10	20	214	233
Unigene0007236	1	p2	(TA)9	18	40	57
Unigene0007240	1	p2	(AG)10	20	188	207
Unigene0007242	1	p5	(CGGGC)4	20	125	144
Unigene0007250	1	p4	(ATGT)4	16	77	92
Unigene0007251	1	p2	(TA)6	12	98	109
Unigene0007255	1	p4	(ATAG)5	20	92	111
Unigene0007255	2	p4	(AGAT)5	20	632	651
Unigene0007256	1	p4	(AGAT)5	20	625	644
Unigene0007257	1	p2	(AT)6	12	882	893
Unigene0007260	1	p2	(GA)11	22	185	206
Unigene0007290	1	c	(CT)6tg(CTT)6	32	343	374
Unigene0007294	1	p3	(TTC)5	15	41	55
Unigene0007307	1	p2	(TC)9	18	1	18
Unigene0007311	1	p2	(AG)8	16	152	167
Unigene0007318	1	p2	(CT)10	20	232	251
Unigene0007336	1	p4	(ATGG)4	16	1	16
Unigene0007344	1	p2	(AG)9	18	1	18
Unigene0007347	1	p3	(TGC)5	15	123	137
Unigene0007364	1	c	(GATC)4gaagtccttacaaaacatatataaacacctcacaactaagcgaggc(GA)9	80	131	210
Unigene0007366	1	p3	(GAG)5	15	1	15
Unigene0007370	1	p3	(AGC)7	21	189	209
Unigene0007374	1	p2	(CT)9	18	1	18
Unigene0007390	1	p2	(TC)7	14	202	215
Unigene0007391	1	p2	(GA)8	16	1	16
Unigene0007414	1	p3	(ACG)5	15	530	544
Unigene0007417	1	p2	(GA)10	20	1	20
Unigene0007424	1	p2	(GA)9	18	239	256
Unigene0007443	1	p2	(AG)8	16	1	16
Unigene0007447	1	p2	(AT)6	12	189	200
Unigene0007451	1	p2	(AC)9	18	9	26
Unigene0007473	1	p2	(GA)9	18	1	18
Unigene0007499	1	p3	(CGC)5	15	222	236
Unigene0007507	1	p2	(GA)8	16	1	16
Unigene0007511	1	p2	(AG)6	12	13	24
Unigene0007511	2	c	(CTC)5cgaagacc(CCT)7	44	180	223
Unigene0007514	1	p2	(TG)8	16	1	16
Unigene0007531	1	p2	(AG)7	14	1	14
Unigene0007574	1	p3	(AGC)5	15	238	252
Unigene0007580	1	p2	(GA)7	14	11	24
Unigene0007583	1	p2	(TA)7	14	54	67
Unigene0007585	1	c	(TC)7cccctctccctcttctctctcttctctctctgttt(TCC)6	67	1	67
Unigene0007590	1	p2	(TC)6	12	311	322
Unigene0007606	1	p2	(CT)6	12	444	455
Unigene0007616	1	p3	(AGG)5	15	194	208
Unigene0007673	1	p3	(TCT)5	15	48	62
Unigene0007685	1	p2	(TC)6	12	173	184
Unigene0007691	1	p2	(CT)8	16	1	16
Unigene0007693	1	p2	(AG)9	18	1	18
Unigene0007696	1	p2	(GA)6	12	7	18
Unigene0007696	2	p2	(GA)8	16	199	214
Unigene0007716	1	p3	(CCG)7	21	1	21
Unigene0007716	2	c	(AG)6gcat(AG)6	28	447	474
Unigene0007720	1	p3	(AGC)5	15	58	72
Unigene0007733	1	p2	(AG)9	18	1	18
Unigene0007759	1	p3	(TGC)6	18	1	18
Unigene0007768	1	p2	(AG)9	18	1	18
Unigene0007791	1	p2	(AG)7	14	1	14
Unigene0007795	1	p3	(TGT)6	18	99	116
Unigene0007795	2	p2	(TG)7	14	226	239
Unigene0007800	1	p3	(CAA)6	18	1	18
Unigene0007810	1	p2	(AG)6	12	73	84
Unigene0007811	1	p3	(TCC)5	15	58	72
Unigene0007820	1	p2	(CT)6	12	87	98
Unigene0007821	1	p2	(GA)9	18	274	291
Unigene0007825	1	p2	(TA)10	20	1	20
Unigene0007829	1	p2	(AG)9	18	437	454
Unigene0007830	1	p2	(TC)9	18	1	18
Unigene0007853	1	p4	(GCTA)4	16	224	239
Unigene0007856	1	p3	(GGA)6	18	1	18
Unigene0007856	2	p2	(AG)7	14	455	468
Unigene0007874	1	p2	(GA)9	18	1	18
Unigene0007884	1	p3	(TGG)5	15	187	201
Unigene0007885	1	p2	(GA)9	18	1	18
Unigene0007887	1	c	(AG)6aaaggtggaggtg(GA)7	39	69	107
Unigene0007893	1	p2	(TG)11	22	1	22
Unigene0007895	1	p2	(AG)9	18	1	18
Unigene0007904	1	p3	(GCC)5	15	5	19
Unigene0007907	1	p3	(GCC)5	15	217	231
Unigene0007908	1	p2	(AT)6	12	458	469
Unigene0007913	1	p2	(GA)9	18	1	18
Unigene0007915	1	p2	(GA)8	16	1	16
Unigene0007915	2	p3	(AAG)5	15	189	203
Unigene0007958	1	p3	(GCG)5	15	122	136
Unigene0007968	1	p2	(GA)9	18	1	18
Unigene0007991	1	p2	(CT)9	18	271	288
Unigene0007994	1	p3	(GCC)5	15	166	180
Unigene0007996	1	p2	(TC)9	18	1	18
Unigene0008002	1	p2	(AG)10	20	238	257
Unigene0008008	1	p2	(GA)9	18	1	18
Unigene0008018	1	p2	(CT)10	20	264	283
Unigene0008031	1	p2	(GA)7	14	1	14
Unigene0008051	1	p2	(AC)9	18	374	391
Unigene0008061	1	p3	(AGC)5	15	115	129
Unigene0008067	1	p2	(TG)6	12	161	172
Unigene0008068	1	p2	(AG)8	16	1	16
Unigene0008068	2	p3	(CCG)6	18	441	458
Unigene0008079	1	c	(CT)8gggtggccgac(CT)7	41	230	270
Unigene0008080	1	p3	(GGA)5	15	87	101
Unigene0008086	1	p2	(AG)9	18	348	365
Unigene0008108	1	p3	(GAG)6	18	191	208
Unigene0008126	1	p2	(GA)7	14	1	14
Unigene0008146	1	p3	(AGG)5	15	964	978
Unigene0008154	1	p2	(AT)9	18	23	40
Unigene0008163	1	c	(GGA)5a(GGT)5gaacagtcaaaagagggatgggcttttgaggattgctt(GGA)5	84	469	552
Unigene0008176	1	p3	(GCC)7	21	1	21
Unigene0008193	1	p3	(CTG)6	18	202	219
Unigene0008201	1	p2	(TC)6	12	213	224
Unigene0008214	1	c	(AG)8gagagg(AGGCGC)4	46	1	46
Unigene0008217	1	c	(AGCT)4agttgactcatgatgatctgtatattttatgc(TACG)4	64	205	268
Unigene0008224	1	p2	(CT)7	14	19	32
Unigene0008224	2	p4	(CTAG)4	16	286	301
Unigene0008229	1	p3	(GCG)5	15	1	15
Unigene0008229	2	p3	(CAG)6	18	333	350
Unigene0008237	1	p2	(AG)8	16	534	549
Unigene0008253	1	p2	(AT)9	18	6	23
Unigene0008255	1	p3	(ATG)6	18	175	192
Unigene0008255	2	p3	(GAC)7	21	511	531
Unigene0008256	1	p2	(GA)9	18	1	18
Unigene0008262	1	p2	(AG)9	18	1	18
Unigene0008279	1	p3	(CAT)5	15	383	397
Unigene0008281	1	p2	(TG)9	18	42	59
Unigene0008281	2	p2	(GA)7	14	282	295
Unigene0008320	1	p2	(CA)7	14	318	331
Unigene0008321	1	p3	(GTA)7	21	1	21
Unigene0008322	1	p3	(GCC)6	18	204	221
Unigene0008342	1	p5	(AAAAG)4	20	187	206
Unigene0008370	1	p3	(CGC)5	15	343	357
Unigene0008371	1	p5	(AATGG)4	20	214	233
Unigene0008385	1	c	(AG)9cttcccctagcgcgggtgtggggcggcacgaccgattctgagggaggaaggtcggcttcgcgaccggatctgagg(GGA)5	108	4	111
Unigene0008391	1	p2	(TG)7	14	62	75
Unigene0008430	1	p3	(GAA)6	18	1	18
Unigene0008436	1	p2	(GA)8	16	1	16
Unigene0008440	1	p2	(GA)10	20	217	236
Unigene0008445	1	p3	(TGG)6	18	128	145
Unigene0008445	2	p2	(CT)7	14	341	354
Unigene0008450	1	p2	(CA)7	14	116	129
Unigene0008456	1	p3	(CGA)5	15	369	383
Unigene0008461	1	c	(GA)9ggactcatactattcttcctttctcataaatcgtcctcccagctttactgtccagctgctttct(AG)8aacagcagcagcaacatgcagcggcgccgaggaagcagatccgatccagaggggggaagct(AG)6	171	1	171
Unigene0008463	1	p2	(AG)8	16	1	16
Unigene0008472	1	p2	(CT)9	18	839	856
Unigene0008478	1	p3	(AGG)5	15	1	15
Unigene0008479	1	p4	(TAGC)4	16	340	355
Unigene0008499	1	p3	(GCT)6	18	382	399
Unigene0008502	1	p3	(TCA)5	15	159	173
Unigene0008540	1	p3	(GGA)5	15	368	382
Unigene0008541	1	p2	(AC)6	12	247	258
Unigene0008561	1	p3	(CAC)5	15	108	122
Unigene0008562	1	p3	(CAC)5	15	108	122
Unigene0008570	1	p2	(TC)7	14	32	45
Unigene0008575	1	p3	(GCG)7	21	1	21
Unigene0008621	1	c	(CT)6caaacg(CA)8	34	170	203
Unigene0008645	1	p2	(AG)6	12	689	700
Unigene0008705	1	p3	(AAG)6	18	26	43
Unigene0008712	1	p2	(CT)9	18	888	905
Unigene0008730	1	p3	(GCA)5	15	444	458
Unigene0008731	1	p3	(GCA)6	18	6	23
Unigene0008737	1	p3	(TCA)5	15	286	300
Unigene0008760	1	p3	(CCG)6	18	1	18
Unigene0008765	1	p3	(GCC)6	18	4	21
Unigene0008766	1	p3	(GCC)5	15	340	354
Unigene0008783	1	p2	(GA)9	18	1	18
Unigene0008803	1	p5	(CGAGG)4	20	1	20
Unigene0008807	1	p2	(TA)6	12	73	84
Unigene0008809	1	p2	(AG)7	14	1	14
Unigene0008809	2	p3	(GAG)5	15	218	232
Unigene0008810	1	p2	(AG)6	12	38	49
Unigene0008830	1	p2	(CA)10	20	1	20
Unigene0008832	1	p3	(TGC)6	18	1	18
Unigene0008859	1	p2	(GA)7	14	70	83
Unigene0008868	1	p2	(TG)7	14	149	162
Unigene0008870	1	p2	(GA)9	18	1	18
Unigene0008871	1	p3	(GGC)6	18	247	264
Unigene0008872	1	p2	(GA)7	14	24	37
Unigene0008872	2	p3	(GGC)6	18	218	235
Unigene0008873	1	p2	(AG)8	16	25	40
Unigene0008918	1	p3	(TTG)6	18	297	314
Unigene0008942	1	p2	(TC)9	18	231	248
Unigene0008981	1	p2	(TC)9	18	1	18
Unigene0008982	1	p2	(TC)9	18	1	18
Unigene0008986	1	p2	(AG)6	12	1	12
Unigene0008996	1	p2	(CT)9	18	6	23
Unigene0009029	1	p3	(GCG)5	15	117	131
Unigene0009036	1	p2	(TC)9	18	1	18
Unigene0009046	1	p3	(CGC)5	15	8	22
Unigene0009047	1	p2	(TC)8	16	195	210
Unigene0009048	1	p3	(GCT)5	15	170	184
Unigene0009049	1	p3	(GCT)5	15	398	412
Unigene0009062	1	p4	(TAGC)4	16	1	16
Unigene0009094	1	p2	(AC)6	12	194	205
Unigene0009104	1	p3	(GGA)5	15	114	128
Unigene0009104	2	p2	(AG)7	14	322	335
Unigene0009135	1	c	(GA)6aagagagtgatctaggcgggg(GA)7	47	310	356
Unigene0009174	1	c	(AT)8ggttatactgcttat(TA)7	45	252	296
Unigene0009180	1	p3	(AGG)6	18	1	18
Unigene0009196	1	p3	(GAC)6	18	1	18
Unigene0009229	1	c	(GGA)5agagtgcgcggtgtgcctggatgagatttg(GGC)5	60	266	325
Unigene0009239	1	p3	(TCT)5	15	61	75
Unigene0009241	1	p3	(GAA)5	15	1	15
Unigene0009242	1	p2	(GA)6	12	27	38
Unigene0009242	2	p3	(GCA)5	15	389	403
Unigene0009272	1	p3	(CTT)5	15	391	405
Unigene0009285	1	p3	(TGA)7	21	1	21
Unigene0009286	1	p2	(GA)6	12	204	215
Unigene0009291	1	p2	(AG)9	18	1	18
Unigene0009291	2	p2	(TC)8	16	185	200
Unigene0009299	1	p2	(GA)7	14	1	14
Unigene0009316	1	p3	(GCG)6	18	1	18
Unigene0009320	1	p4	(AGCT)4	16	38	53
Unigene0009328	1	p2	(GT)10	20	1	20
Unigene0009344	1	p4	(TGGC)4	16	91	106
Unigene0009352	1	p3	(CCT)6	18	219	236
Unigene0009390	1	p2	(AC)8	16	166	181
Unigene0009396	1	p2	(GA)8	16	1	16
Unigene0009397	1	p2	(GA)8	16	1	16
Unigene0009404	1	p2	(AG)9	18	527	544
Unigene0009406	1	p2	(GA)9	18	1	18
Unigene0009407	1	p3	(GCC)5	15	340	354
Unigene0009414	1	c	(AGG)5gcgaggagggaggacttggccgccgcggagccctaggtgtgtggagcccgtgagacc(GAG)5	87	148	234
Unigene0009440	1	p2	(CT)10	20	2	21
Unigene0009443	1	p3	(TTC)5	15	1	15
Unigene0009444	1	p3	(GTC)7	21	305	325
Unigene0009457	1	p3	(GAA)5	15	159	173
Unigene0009479	1	p3	(AAG)6	18	661	678
Unigene0009497	1	p4	(TAGC)4	16	228	243
Unigene0009506	1	p2	(TC)8	16	1	16
Unigene0009506	2	p2	(AG)8	16	199	214
Unigene0009507	1	p3	(CTT)5	15	64	78
Unigene0009525	1	p3	(GCG)5	15	1	15
Unigene0009526	1	p3	(GCG)5	15	1	15
Unigene0009541	1	p2	(AG)8	16	1	16
Unigene0009542	1	p2	(AG)8	16	1	16
Unigene0009543	1	p2	(TC)6	12	140	151
Unigene0009563	1	p3	(TTC)5	15	61	75
Unigene0009576	1	p3	(CCT)6	18	217	234
Unigene0009579	1	p3	(GCC)6	18	1	18
Unigene0009591	1	p3	(CAC)5	15	173	187
Unigene0009598	1	c	(CTT)5ctgatccgtcgtcttctttctcttcttcctcctcttcatgagctcatc(AT)6	75	177	251
Unigene0009602	1	p2	(CT)9	18	1	18
Unigene0009609	1	p2	(GT)6	12	825	836
Unigene0009621	1	p3	(AGC)5	15	303	317
Unigene0009628	1	p3	(CCT)5	15	215	229
Unigene0009637	1	p2	(TC)9	18	1	18
Unigene0009646	1	p3	(GGC)6	18	1	18
Unigene0009646	2	p3	(GAA)7	21	187	207
Unigene0009651	1	p2	(AG)9	18	250	267
Unigene0009652	1	p3	(TGA)6	18	4	21
Unigene0009659	1	p3	(GAG)5	15	192	206
Unigene0009662	1	p2	(AG)7	14	1	14
Unigene0009691	1	p2	(AG)7	14	8	21
Unigene0009714	1	p2	(AG)9	18	305	322
Unigene0009718	1	p2	(CT)6	12	805	816
Unigene0009718	2	c	(AT)6ctttttttaaa(TC)7	37	969	1005
Unigene0009728	1	p4	(ATCT)5	20	1	20
Unigene0009731	1	p3	(CTC)6	18	291	308
Unigene0009752	1	p4	(CCGT)4	16	180	195
Unigene0009753	1	p2	(AG)9	18	220	237
Unigene0009768	1	p3	(CTT)6	18	179	196
Unigene0009775	1	p2	(GA)8	16	1	16
Unigene0009787	1	p2	(TC)7	14	1	14
Unigene0009806	1	p3	(GTA)7	21	1	21
Unigene0009827	1	p3	(GCC)6	18	196	213
Unigene0009828	1	p3	(CGC)5	15	1	15
Unigene0009830	1	p3	(CCG)5	15	11	25
Unigene0009864	1	p3	(GAG)5	15	231	245
Unigene0009876	1	p3	(CGC)5	15	73	87
Unigene0009881	1	p2	(GA)8	16	447	462
Unigene0009882	1	p3	(CAA)6	18	236	253
Unigene0009904	1	p2	(GA)9	18	1	18
Unigene0009926	1	p3	(GGC)5	15	85	99
Unigene0009939	1	p2	(TC)8	16	6	21
Unigene0009939	2	p2	(TC)8	16	208	223
Unigene0009945	1	p3	(GCG)5	15	205	219
Unigene0009957	1	p3	(TTC)6	18	262	279
Unigene0009958	1	p3	(TTC)6	18	299	316
Unigene0009960	1	p3	(GCT)6	18	1	18
Unigene0009960	2	p3	(CGG)5	15	403	417
Unigene0009970	1	p2	(GA)10	20	1	20
Unigene0009987	1	p2	(TA)6	12	105	116
Unigene0010019	1	p3	(TCA)7	21	193	213
Unigene0010023	1	p2	(GT)9	18	490	507
Unigene0010024	1	p2	(TA)8	16	1	16
Unigene0010036	1	p3	(GCT)6	18	1	18
Unigene0010066	1	p2	(GA)8	16	3	18
Unigene0010071	1	p2	(CT)9	18	248	265
Unigene0010078	1	p3	(GCT)5	15	187	201
Unigene0010083	1	p2	(AG)8	16	735	750
Unigene0010084	1	p2	(TG)6	12	9	20
Unigene0010088	1	p2	(TC)7	14	242	255
Unigene0010101	1	p3	(GGC)5	15	181	195
Unigene0010109	1	p3	(TGG)5	15	9	23
Unigene0010139	1	p3	(GCC)5	15	306	320
Unigene0010162	1	p4	(CTAG)4	16	1267	1282
Unigene0010218	1	p3	(GCT)5	15	441	455
Unigene0010219	1	p3	(GCT)6	18	1	18
Unigene0010224	1	p3	(GGC)5	15	90	104
Unigene0010227	1	p2	(AG)9	18	1	18
Unigene0010230	1	p3	(GAC)6	18	308	325
Unigene0010256	1	p2	(CT)7	14	134	147
Unigene0010257	1	p2	(TG)8	16	35	50
Unigene0010272	1	p3	(CAG)6	18	6	23
Unigene0010273	1	p2	(GA)8	16	1	16
Unigene0010281	1	p3	(TCT)6	18	286	303
Unigene0010297	1	c	(AG)6gacagtgaactgtgt(AG)7	41	314	354
Unigene0010313	1	p2	(TC)8	16	232	247
Unigene0010314	1	p2	(TC)8	16	262	277
Unigene0010342	1	p3	(GAT)6	18	232	249
Unigene0010391	1	p3	(GAC)7	21	1	21
Unigene0010397	1	c	(AC)10(CA)8	36	1	36
Unigene0010413	1	p3	(GAG)6	18	224	241
Unigene0010443	1	p2	(GA)9	18	1	18
Unigene0010479	1	p4	(ATCG)4	16	436	451
Unigene0010484	1	p2	(TC)6	12	1	12
Unigene0010553	1	p3	(GGC)5	15	7	21
Unigene0010568	1	p2	(GA)9	18	1	18
Unigene0010590	1	p2	(AG)8	16	9	24
Unigene0010597	1	p3	(CCA)5	15	305	319
Unigene0010621	1	p3	(AGC)6	18	1	18
Unigene0010624	1	p3	(GCA)6	18	1	18
Unigene0010625	1	p3	(GCA)6	18	1	18
Unigene0010626	1	p3	(CAG)5	15	109	123
Unigene0010644	1	p2	(AG)7	14	438	451
Unigene0010647	1	p2	(AT)8	16	11	26
Unigene0010653	1	c	(GGC)6cgg(GGA)5	36	1	36
Unigene0010660	1	p3	(AGG)5	15	265	279
Unigene0010661	1	p2	(AG)9	18	1	18
Unigene0010662	1	p3	(ATG)7	21	1	21
Unigene0010667	1	p2	(AG)7	14	354	367
Unigene0010667	2	p2	(GA)8	16	505	520
Unigene0010675	1	p2	(CT)6	12	1	12
Unigene0010694	1	p2	(CT)9	18	1	18
Unigene0010694	2	p2	(GA)9	18	246	263
Unigene0010718	1	p4	(CTAG)4	16	8	23
Unigene0010718	2	p3	(GCC)5	15	371	385
Unigene0010723	1	p2	(TC)8	16	1	16
Unigene0010744	1	p3	(TGC)5	15	406	420
Unigene0010746	1	p3	(CGT)5	15	195	209
Unigene0010746	2	p3	(TCG)6	18	550	567
Unigene0010758	1	p4	(TAAT)5	20	2	21
Unigene0010760	1	p2	(GA)8	16	1	16
Unigene0010760	2	p4	(ACAG)4	16	348	363
Unigene0010770	1	p2	(CT)9	18	1	18
Unigene0010793	1	p3	(GCA)5	15	1	15
Unigene0010795	1	p2	(GA)9	18	256	273
Unigene0010805	1	c	(TC)8tgtgactctctgcaacctgcatgcgtgtgtgtgaagcagctggagtcgtcctcttgcggcgaggaacc(GGA)6	102	3	104
Unigene0010813	1	p3	(GGT)5	15	107	121
Unigene0010815	1	p2	(AG)6	12	1	12
Unigene0010849	1	p2	(TC)10	20	1	20
Unigene0010867	1	p3	(GGC)5	15	117	131
Unigene0010874	1	p3	(GCT)6	18	1	18
Unigene0010875	1	p3	(GAC)6	18	151	168
Unigene0010876	1	p2	(AG)6	12	675	686
Unigene0010877	1	p2	(GA)7	14	266	279
Unigene0010877	2	p2	(AG)6	12	437	448
Unigene0010911	1	p3	(TGC)5	15	47	61
Unigene0011000	1	p3	(CCG)5	15	5	19
Unigene0011009	1	p2	(GA)7	14	175	188
Unigene0011030	1	p2	(GA)6	12	185	196
Unigene0011034	1	p2	(GA)6	12	535	546
Unigene0011082	1	p2	(GT)7	14	289	302
Unigene0011100	1	p2	(AG)8	16	31	46
Unigene0011102	1	p2	(CT)10	20	1	20
Unigene0011123	1	p2	(GA)10	20	1	20
Unigene0011125	1	p3	(GTC)5	15	146	160
Unigene0011125	2	p3	(GAA)6	18	537	554
Unigene0011131	1	p2	(GA)6	12	175	186
Unigene0011147	1	p3	(GAC)5	15	146	160
Unigene0011181	1	p3	(GGA)5	15	177	191
Unigene0011181	2	p2	(CT)6	12	409	420
Unigene0011220	1	p3	(CGC)5	15	261	275
Unigene0011245	1	p3	(CTT)5	15	1	15
Unigene0011246	1	p2	(TA)7	14	10	23
Unigene0011256	1	p4	(CTAG)4	16	169	184
Unigene0011279	1	p2	(AG)6	12	1	12
Unigene0011299	1	p2	(AT)6	12	113	124
Unigene0011319	1	p2	(GA)7	14	681	694
Unigene0011320	1	p2	(GA)7	14	721	734
Unigene0011339	1	p2	(CT)9	18	1	18
Unigene0011346	1	p3	(TCT)7	21	1	21
Unigene0011347	1	p3	(AGA)7	21	1	21
Unigene0011360	1	p3	(TGA)5	15	9	23
Unigene0011405	1	p2	(TC)7	14	67	80
Unigene0011411	1	p3	(TCT)5	15	12	26
Unigene0011451	1	p2	(AT)6	12	152	163
Unigene0011459	1	p3	(CCT)5	15	75	89
Unigene0011482	1	p2	(TA)10	20	6	25
Unigene0011503	1	p2	(TC)8	16	1	16
Unigene0011506	1	p2	(GA)9	18	1	18
Unigene0011522	1	p2	(TA)7	14	498	511
Unigene0011571	1	p6	(CCTCGT)4	24	416	439
Unigene0011604	1	p2	(AC)7	14	230	243
Unigene0011604	2	p2	(CA)9	18	348	365
Unigene0011627	1	p4	(GTAC)5	20	1	20
Unigene0011628	1	p4	(GTAC)5	20	1	20
Unigene0011632	1	p2	(AG)9	18	245	262
Unigene0011633	1	p2	(AG)6	12	245	256
Unigene0011643	1	p2	(AG)6	12	957	968
Unigene0011651	1	p2	(AT)9	18	186	203
Unigene0011656	1	p2	(CT)10	20	1	20
Unigene0011662	1	p4	(TACG)5	20	652	671
Unigene0011666	1	p3	(AGA)6	18	99	116
Unigene0011679	1	c	(GA)9tgtgcatgtgaccgtgacc(GT)7	51	1	51
Unigene0011686	1	p6	(GAAACC)4	24	1	24
Unigene0011741	1	p2	(GA)8	16	216	231
Unigene0011750	1	p3	(ATC)6	18	5	22
Unigene0011751	1	p3	(ATC)6	18	5	22
Unigene0011751	2	p2	(CA)6	12	231	242
Unigene0011752	1	p3	(GAT)6	18	1	18
Unigene0011759	1	p3	(GAG)5	15	383	397
Unigene0011762	1	p3	(CGG)5	15	165	179
Unigene0011766	1	p3	(GGA)5	15	6	20
Unigene0011768	1	p2	(TC)8	16	1	16
Unigene0011810	1	p4	(TCTT)4	16	112	127
Unigene0011825	1	p3	(TGG)6	18	165	182
Unigene0011825	2	p2	(AG)7	14	395	408
Unigene0011852	1	p2	(GA)7	14	257	270
Unigene0011874	1	p2	(AG)9	18	1	18
Unigene0011875	1	p2	(GA)9	18	229	246
Unigene0011876	1	p2	(GA)9	18	332	349
Unigene0011882	1	p2	(CT)6	12	110	121
Unigene0011884	1	p2	(TC)9	18	1	18
Unigene0011905	1	p3	(GGA)6	18	910	927
Unigene0011916	1	p2	(AG)8	16	1	16
Unigene0011917	1	p2	(AG)8	16	1	16
Unigene0011937	1	c	(AG)7atgatgttgtagagagagaaaggaagaagaaggagaagacacgaaacggacga(AG)8	83	247	329
Unigene0011987	1	p2	(GA)8	16	1	16
Unigene0012067	1	p3	(TTC)6	18	24	41
Unigene0012067	2	p3	(GCC)6	18	384	401
Unigene0012104	1	p2	(GA)10	20	1	20
Unigene0012118	1	p4	(CTAG)5	20	185	204
Unigene0012119	1	c	(GCTA)5gttaatttgacactgcactgcggggaattgagggttcacggtccgatccgatctctaggtaacacatcctttttattcttcttatggtagtac(TCT)5	128	1	128
Unigene0012124	1	p3	(AGA)5	15	330	344
Unigene0012126	1	p2	(CT)9	18	12	29
Unigene0012143	1	p2	(AT)8	16	47	62
Unigene0012156	1	c	(AT)6acg(AT)6	27	248	274
Unigene0012164	1	p3	(CGA)5	15	89	103
Unigene0012172	1	p4	(CATG)4	16	102	117
Unigene0012207	1	p3	(GGA)5	15	146	160
Unigene0012228	1	p2	(TC)6	12	234	245
Unigene0012243	1	p2	(GA)8	16	494	509
Unigene0012244	1	p2	(GA)8	16	402	417
Unigene0012272	1	p4	(GAGG)4	16	448	463
Unigene0012295	1	p3	(GAT)7	21	314	334
Unigene0012309	1	c	(AG)6aaactactagatataga(AG)7	43	115	157
Unigene0012310	1	p2	(AG)6	12	102	113
Unigene0012390	1	p4	(GGGA)4	16	426	441
Unigene0012394	1	p3	(GGA)6	18	244	261
Unigene0012434	1	p3	(TTC)5	15	381	395
Unigene0012469	1	c	(AGA)6ctggaagcaattatgcgggaataacttgtacaagagctccctccctcccctatgtgcaagtttaacacgag(GA)7	103	119	221
Unigene0012473	1	p2	(TC)6	12	312	323
Unigene0012479	1	p2	(AG)9	18	191	208
Unigene0012505	1	p2	(AG)8	16	383	398
Unigene0012536	1	p2	(AG)8	16	5	20
Unigene0012537	1	p2	(GA)9	18	527	544
Unigene0012549	1	p2	(GA)9	18	1	18
Unigene0012561	1	p6	(GCCCCA)4	24	102	125
Unigene0012611	1	p3	(AGG)5	15	350	364
Unigene0012630	1	p2	(AG)6	12	184	195
Unigene0012630	2	p2	(AG)9	18	310	327
Unigene0012641	1	p3	(GAA)6	18	204	221
Unigene0012652	1	p3	(GGA)5	15	4	18
Unigene0012661	1	p3	(GCC)6	18	71	88
Unigene0012665	1	p3	(CAG)5	15	241	255
Unigene0012695	1	p2	(GA)9	18	1	18
Unigene0012704	1	p5	(TTCTT)4	20	125	144
Unigene0012704	2	p3	(GAT)6	18	294	311
Unigene0012706	1	p3	(TGA)5	15	9	23
Unigene0012734	1	p3	(GAG)5	15	99	113
Unigene0012738	1	p2	(CT)7	14	1	14
Unigene0012783	1	p3	(GCA)5	15	446	460
Unigene0012796	1	p2	(AG)7	14	1	14
Unigene0012811	1	p2	(CT)9	18	538	555
Unigene0012822	1	c	(AT)7acacacacacgtatgcgtatgttatgtgtccgtggtgtaatttgctccccatcaagagatgaagtactaataatgtatgagccaa(AT)6	111	51	161
Unigene0012841	1	p2	(GA)7	14	308	321
Unigene0012846	1	p3	(GCA)5	15	5	19
Unigene0012855	1	p2	(AG)9	18	425	442
Unigene0012890	1	p2	(CT)9	18	258	275
Unigene0012944	1	p2	(AG)9	18	1	18
Unigene0012957	1	p3	(GCG)6	18	1	18
Unigene0012957	2	p3	(AAG)5	15	524	538
Unigene0012982	1	p4	(GTAT)4	16	289	304
Unigene0012989	1	p2	(AG)8	16	1	16
Unigene0013004	1	p3	(GGC)6	18	1	18
Unigene0013058	1	p2	(AG)10	20	312	331
Unigene0013060	1	p2	(GT)10	20	807	826
Unigene0013063	1	p3	(TCT)5	15	68	82
Unigene0013121	1	c	(AG)6ggaatgagagataagagagagagggggggggctgcgtggccctggcctccttcacgcgcc(CATG)4	88	290	377
Unigene0013121	2	c	(AAG)6taaaagaagaaggacagggatggaagagttgcggctgggga(AAG)6	77	1036	1112
Unigene0013122	1	c	(TTC)6tttccccagccgcaactcttccatccctgtccttcttctttta(CTT)6	79	1	79
Unigene0013122	2	c	(AAG)6taaaagaagaaggacagggatggaagagttgcggctgggga(AAG)6	77	832	908
Unigene0013134	1	p2	(TC)9	18	7	24
Unigene0013144	1	p3	(ATA)6	18	218	235
Unigene0013151	1	p2	(GA)7	14	317	330
Unigene0013154	1	p3	(GAA)5	15	166	180
Unigene0013192	1	c	(AG)9attgggggggagagggatcgggagagagagggagagggccgccgcgg(CT)6	77	1	77
Unigene0013204	1	p3	(GAG)5	15	58	72
Unigene0013283	1	p3	(GGC)6	18	1	18
Unigene0013286	1	p3	(CGG)6	18	251	268
Unigene0013287	1	p3	(CGG)5	15	129	143
Unigene0013288	1	p3	(CGG)6	18	252	269
Unigene0013327	1	p3	(GAA)5	15	8	22
Unigene0013327	2	p2	(TA)7	14	175	188
Unigene0013351	1	p3	(TAC)5	15	164	178
Unigene0013352	1	p3	(AGG)5	15	229	243
Unigene0013353	1	p3	(GGA)5	15	500	514
Unigene0013358	1	p2	(TA)6	12	172	183
Unigene0013418	1	p3	(GGA)5	15	311	325
Unigene0013436	1	p2	(GA)9	18	3	20
Unigene0013445	1	p3	(TCG)5	15	21	35
Unigene0013517	1	p2	(TG)8	16	72	87
Unigene0013536	1	p2	(AG)9	18	1	18
Unigene0013553	1	c	(GA)7ggcatggccaccgcgacggcgtgttggctcctgctctgcacctccgtggacggcgaagcatagc(GGA)5	93	1	93
Unigene0013554	1	p2	(GA)7	14	1	14
Unigene0013587	1	p2	(AC)6	12	8	19
Unigene0013587	2	p2	(CT)9	18	144	161
Unigene0013588	1	p2	(TC)9	18	211	228
Unigene0013612	1	p4	(GATA)4	16	1	16
Unigene0013619	1	p2	(TC)9	18	1	18
Unigene0013641	1	p2	(TA)9	18	196	213
Unigene0013650	1	p3	(GGA)6	18	1	18
Unigene0013654	1	p3	(TTC)6	18	17	34
Unigene0013665	1	p2	(TG)7	14	125	138
Unigene0013684	1	p5	(ATGGA)4	20	1	20
Unigene0013695	1	p2	(GA)8	16	81	96
Unigene0013713	1	p2	(AT)8	16	257	272
Unigene0013720	1	p2	(CT)6	12	2	13
Unigene0013726	1	p3	(CCG)5	15	36	50
Unigene0013728	1	p3	(TCT)5	15	256	270
Unigene0013752	1	p2	(TA)7	14	227	240
Unigene0013793	1	p4	(TTAT)4	16	356	371
Unigene0013794	1	p4	(TTAT)4	16	506	521
Unigene0013804	1	p2	(TC)9	18	1	18
Unigene0013806	1	p3	(TTC)5	15	38	52
Unigene0013827	1	p3	(CTT)6	18	591	608
Unigene0013864	1	p2	(GA)9	18	374	391
Unigene0013884	1	p2	(GA)9	18	1	18
Unigene0013884	2	p2	(AG)6	12	328	339
Unigene0013886	1	p3	(GGA)6	18	1	18
Unigene0013956	1	p3	(CTA)5	15	11	25
Unigene0013961	1	p3	(GCC)5	15	134	148
Unigene0014026	1	p2	(AG)9	18	1	18
Unigene0014036	1	p2	(GA)8	16	314	329
Unigene0014037	1	p2	(GT)11	22	1	22
Unigene0014066	1	p4	(AGCT)5	20	1	20
Unigene0014066	2	p4	(AGCT)4	16	782	797
Unigene0014083	1	p3	(CGG)5	15	44	58
Unigene0014093	1	p2	(AC)6	12	410	421
Unigene0014094	1	p3	(GCG)5	15	516	530
Unigene0014095	1	p3	(GCG)5	15	502	516
Unigene0014109	1	p2	(TA)6	12	539	550
Unigene0014109	2	p2	(AG)7	14	662	675
Unigene0014124	1	p4	(AGCT)5	20	124	143
Unigene0014125	1	p4	(AGCT)5	20	127	146
Unigene0014132	1	p3	(GCC)5	15	370	384
Unigene0014133	1	p3	(GCG)5	15	1	15
Unigene0014178	1	c	(AG)8gatctaaaattaccaaatttcacaatagtggacacgtgtgaattaacggaattgttatataagttctata(TG)6taaatgtatatacattaaaagataacctcaaatgcctaggcagtaggccatcactaggctatattaccaaatcacatctcaccgctgattacatagtgca(TG)6	210	69	278
Unigene0014180	1	c	(CT)8c(AG)7	31	305	335
Unigene0014185	1	p2	(GA)6	12	1	12
Unigene0014212	1	p3	(GGA)5	15	313	327
Unigene0014232	1	p3	(GAG)5	15	357	371
Unigene0014241	1	p3	(TCT)5	15	6	20
Unigene0014280	1	p2	(AG)9	18	171	188
Unigene0014294	1	p2	(AG)8	16	1	16
Unigene0014313	1	p3	(GGC)5	15	7	21
Unigene0014331	1	p3	(GTT)7	21	354	374
Unigene0014339	1	p2	(AG)9	18	256	273
Unigene0014350	1	p3	(AGC)6	18	383	400
Unigene0014351	1	p3	(CTG)5	15	459	473
Unigene0014352	1	p2	(AC)6	12	284	295
Unigene0014354	1	p2	(TA)7	14	323	336
Unigene0014370	1	p2	(AG)7	14	120	133
Unigene0014397	1	p3	(ACC)5	15	310	324
Unigene0014406	1	p3	(TGC)5	15	64	78
Unigene0014408	1	p2	(TC)8	16	559	574
Unigene0014424	1	p3	(GGA)5	15	146	160
Unigene0014432	1	p2	(TC)6	12	288	299
Unigene0014450	1	p2	(AG)9	18	344	361
Unigene0014453	1	p3	(AGA)7	21	1	21
Unigene0014454	1	p3	(AAG)6	18	1	18
Unigene0014501	1	p2	(GA)6	12	204	215
Unigene0014523	1	p3	(GAA)7	21	1	21
Unigene0014527	1	p3	(CTC)6	18	89	106
Unigene0014528	1	p3	(TCG)6	18	34	51
Unigene0014533	1	p2	(TC)9	18	1	18
Unigene0014533	2	p3	(TCT)6	18	327	344
Unigene0014548	1	p2	(GA)9	18	1	18
Unigene0014563	1	p3	(CGT)5	15	817	831
Unigene0014578	1	p3	(CTC)6	18	2	19
Unigene0014611	1	p2	(AC)8	16	27	42
Unigene0014641	1	p2	(GA)10	20	1	20
Unigene0014644	1	p2	(AT)7	14	123	136
Unigene0014649	1	p2	(GA)7	14	719	732
Unigene0014665	1	p2	(GA)6	12	6	17
Unigene0014674	1	p4	(GCTA)5	20	392	411
Unigene0014681	1	p3	(GGA)7	21	259	279
Unigene0014686	1	p2	(GA)8	16	1	16
Unigene0014686	2	p3	(GCG)5	15	294	308
Unigene0014687	1	p2	(GA)9	18	1	18
Unigene0014706	1	p2	(GA)8	16	1	16
Unigene0014707	1	p3	(AGA)5	15	9	23
Unigene0014707	2	p3	(TCG)5	15	335	349
Unigene0014708	1	p3	(AGA)5	15	9	23
Unigene0014708	2	p3	(TCG)5	15	296	310
Unigene0014730	1	p2	(AG)9	18	1	18
Unigene0014740	1	p3	(TGA)7	21	311	331
Unigene0014748	1	p2	(TG)8	16	293	308
Unigene0014749	1	p2	(AT)6	12	74	85
Unigene0014764	1	p2	(GA)9	18	1	18
Unigene0014766	1	p2	(TC)6	12	99	110
Unigene0014769	1	p2	(AG)10	20	1	20
Unigene0014770	1	p2	(AG)10	20	1	20
Unigene0014780	1	p3	(TCT)5	15	73	87
Unigene0014782	1	p2	(CG)6	12	146	157
Unigene0014782	2	c	(TA)9catgcatctagctaggcagatcatgaagat(TA)8	64	342	405
Unigene0014804	1	p2	(GA)10	20	1346	1365
Unigene0014820	1	p3	(GGC)5	15	10	24
Unigene0014824	1	p2	(GA)9	18	1	18
Unigene0014824	2	p3	(GAG)5	15	405	419
Unigene0014834	1	p3	(GCG)5	15	198	212
Unigene0014834	2	p2	(AT)6	12	423	434
Unigene0014847	1	p2	(TC)8	16	5	20
Unigene0014852	1	p2	(GA)7	14	1	14
Unigene0014854	1	p2	(TC)6	12	3	14
Unigene0014854	2	c	(CT)8tggagatccctcttctctcatccgcccatgtccggcgacaagaagttctgaaccagtagacagaaatct(AG)6	97	141	237
Unigene0014886	1	p2	(CT)7	14	11	24
Unigene0014902	1	p2	(CT)8	16	1	16
Unigene0014903	1	p2	(GA)6	12	106	117
Unigene0014903	2	p2	(GA)9	18	234	251
Unigene0014905	1	p2	(TC)9	18	1	18
Unigene0014916	1	p2	(GA)9	18	1	18
Unigene0014931	1	p2	(TG)9	18	454	471
Unigene0014933	1	p2	(GA)10	20	1	20
Unigene0014934	1	p2	(AG)6	12	269	280
Unigene0014938	1	p2	(AG)8	16	446	461
Unigene0014939	1	p2	(AG)8	16	1018	1033
Unigene0014950	1	p2	(CT)6	12	67	78
Unigene0014952	1	p3	(TGG)6	18	182	199
Unigene0014955	1	p2	(GA)9	18	205	222
Unigene0014983	1	p3	(CCT)5	15	783	797
Unigene0014998	1	p3	(GAA)6	18	1	18
Unigene0015014	1	p3	(GAG)5	15	1	15
Unigene0015022	1	p3	(CGC)6	18	179	196
Unigene0015030	1	p2	(AG)9	18	1	18
Unigene0015048	1	p2	(GA)9	18	437	454
Unigene0015053	1	p3	(TGG)5	15	212	226
Unigene0015058	1	p3	(CTC)5	15	228	242
Unigene0015064	1	p2	(TC)9	18	390	407
Unigene0015081	1	p2	(GT)10	20	319	338
Unigene0015087	1	p3	(TCT)6	18	1	18
Unigene0015092	1	p2	(TC)9	18	219	236
Unigene0015101	1	p2	(TA)9	18	74	91
Unigene0015114	1	p3	(GCG)5	15	113	127
Unigene0015127	1	p2	(GA)6	12	153	164
Unigene0015133	1	p3	(TGA)6	18	6	23
Unigene0015143	1	p3	(CTT)6	18	48	65
Unigene0015154	1	p2	(AG)8	16	1	16
Unigene0015154	2	p3	(GCA)6	18	259	276
Unigene0015166	1	p3	(CAG)6	18	2	19
Unigene0015167	1	p3	(CAG)6	18	2	19
Unigene0015172	1	p2	(TC)9	18	1	18
Unigene0015172	2	p4	(AAAG)4	16	139	154
Unigene0015172	3	p3	(GGT)5	15	549	563
Unigene0015189	1	p4	(TGGT)4	16	412	427
Unigene0015204	1	p2	(CT)6	12	223	234
Unigene0015210	1	p2	(AG)6	12	369	380
Unigene0015218	1	p2	(CT)7	14	6	19
Unigene0015221	1	c	(TA)6aata(TG)7	30	37	66
Unigene0015228	1	p2	(AG)6	12	249	260
Unigene0015248	1	p3	(GCA)5	15	130	144
Unigene0015250	1	p3	(AGA)7	21	221	241
Unigene0015261	1	p2	(AG)8	16	1	16
Unigene0015291	1	p2	(AC)9	18	8	25
Unigene0015292	1	p3	(AAT)6	18	401	418
Unigene0015310	1	p2	(TC)7	14	1	14
Unigene0015311	1	p2	(GA)8	16	1	16
Unigene0015311	2	p2	(CT)8	16	187	202
Unigene0015322	1	p2	(TC)8	16	1	16
Unigene0015323	1	p2	(TC)8	16	1	16
Unigene0015326	1	p3	(CTA)7	21	1	21
Unigene0015327	1	p3	(TAG)7	21	1	21
Unigene0015327	2	p2	(AT)6	12	565	576
Unigene0015370	1	p3	(GGC)6	18	1	18
Unigene0015371	1	p3	(GGC)6	18	1	18
Unigene0015373	1	p3	(GGC)6	18	202	219
Unigene0015387	1	p2	(AC)7	14	67	80
Unigene0015397	1	p4	(AGCT)4	16	176	191
Unigene0015405	1	p3	(TAG)7	21	225	245
Unigene0015408	1	p3	(GTC)7	21	1	21
Unigene0015409	1	p3	(GAA)6	18	155	172
Unigene0015427	1	p2	(GA)10	20	1	20
Unigene0015428	1	p2	(GA)10	20	1	20
Unigene0015429	1	p2	(GA)10	20	1	20
Unigene0015430	1	p2	(GA)10	20	1	20
Unigene0015433	1	p3	(GAA)7	21	1	21
Unigene0015434	1	p2	(AT)8	16	4	19
Unigene0015437	1	p3	(CGT)6	18	218	235
Unigene0015438	1	p3	(CGT)6	18	217	234
Unigene0015439	1	p2	(TC)8	16	1	16
Unigene0015443	1	c	(AGT)7agcagcagtagtagtaa(TAG)5	53	1	53
Unigene0015444	1	p3	(ACT)6	18	1	18
Unigene0015450	1	p2	(GA)6	12	1	12
Unigene0015471	1	p2	(TG)7	14	164	177
Unigene0015503	1	p4	(TTAT)4	16	1087	1102
Unigene0015508	1	p3	(CTC)5	15	1	15
Unigene0015517	1	p3	(CAT)5	15	689	703
Unigene0015525	1	p2	(AG)6	12	5	16
Unigene0015533	1	p2	(AG)9	18	368	385
Unigene0015535	1	p2	(AG)6	12	153	164
Unigene0015561	1	p3	(GCG)5	15	142	156
Unigene0015569	1	p3	(AGC)5	15	324	338
Unigene0015575	1	p2	(GA)6	12	31	42
Unigene0015575	2	p2	(CA)6	12	205	216
Unigene0015578	1	p2	(TC)8	16	280	295
Unigene0015601	1	p2	(AG)9	18	251	268
Unigene0015602	1	p3	(GCG)6	18	1	18
Unigene0015602	2	p2	(AG)6	12	225	236
Unigene0015609	1	p3	(TGC)5	15	318	332
Unigene0015611	1	p3	(GCC)5	15	285	299
Unigene0015642	1	p4	(AGAA)5	20	1	20
Unigene0015643	1	p4	(AGAA)4	16	247	262
Unigene0015660	1	p2	(TC)9	18	214	231
Unigene0015661	1	p2	(GA)8	16	1	16
Unigene0015676	1	p3	(CGC)5	15	3	17
Unigene0015677	1	p3	(CGC)5	15	3	17
Unigene0015684	1	p2	(GA)8	16	1	16
Unigene0015699	1	p2	(GA)7	14	142	155
Unigene0015713	1	p3	(CTG)6	18	208	225
Unigene0015717	1	p2	(AT)10	20	2	21
Unigene0015717	2	p2	(AT)6	12	496	507
Unigene0015718	1	p2	(AT)6	12	442	453
Unigene0015719	1	p2	(AT)6	12	237	248
Unigene0015731	1	p3	(GAG)5	15	1101	1115
Unigene0015739	1	p3	(CGG)7	21	653	673
Unigene0015740	1	p3	(CGG)7	21	989	1009
Unigene0015750	1	p2	(AG)8	16	534	549
Unigene0015751	1	p3	(GCT)6	18	1	18
Unigene0015752	1	p3	(GCT)6	18	1	18
Unigene0015758	1	p3	(GCC)5	15	40	54
Unigene0015762	1	p3	(GCC)5	15	55	69
Unigene0015765	1	p2	(GA)9	18	1	18
Unigene0015797	1	p3	(CGG)6	18	5	22
Unigene0015798	1	p2	(TC)10	20	459	478
Unigene0015800	1	p3	(TCC)5	15	1	15
Unigene0015807	1	p3	(CTT)5	15	201	215
Unigene0015814	1	p2	(GA)6	12	12	23
Unigene0015816	1	p2	(CT)10	20	1	20
Unigene0015821	1	p6	(GTCGGA)4	24	1	24
Unigene0015826	1	p3	(TAA)5	15	20	34
Unigene0015878	1	p2	(AG)9	18	1224	1241
Unigene0015903	1	p3	(CCA)7	21	168	188
Unigene0015903	2	p4	(AGCT)4	16	319	334
Unigene0015904	1	p4	(AGCT)4	16	223	238
Unigene0015931	1	p2	(AG)8	16	1	16
Unigene0015931	2	p3	(GAG)6	18	516	533
Unigene0015932	1	p4	(GTTT)4	16	25	40
Unigene0015941	1	p2	(CA)10	20	1	20
Unigene0015942	1	p2	(AT)7	14	117	130
Unigene0015943	1	p2	(AT)7	14	552	565
Unigene0015948	1	p2	(GA)6	12	178	189
Unigene0015950	1	p3	(TCC)5	15	410	424
Unigene0015950	2	p4	(TCTT)6	24	1029	1052
Unigene0015951	1	p4	(AGAA)5	20	252	271
Unigene0015960	1	p2	(GA)7	14	1	14
Unigene0015975	1	p2	(TC)8	16	7	22
Unigene0015981	1	p2	(AG)9	18	344	361
Unigene0016022	1	p2	(CT)10	20	298	317
Unigene0016048	1	p4	(TCGA)4	16	29	44
Unigene0016049	1	p2	(CT)9	18	472	489
Unigene0016057	1	p2	(GA)9	18	598	615
Unigene0016076	1	p3	(GCC)5	15	1856	1870
Unigene0016079	1	p2	(TC)8	16	1	16
Unigene0016087	1	p2	(TA)6	12	73	84
Unigene0016094	1	p3	(AAG)5	15	1	15
Unigene0016095	1	p3	(AAG)5	15	1	15
Unigene0016097	1	p3	(GAA)5	15	500	514
Unigene0016108	1	p3	(CTG)5	15	223	237
Unigene0016108	2	p2	(AG)10	20	511	530
Unigene0016109	1	p3	(CTG)6	18	8	25
Unigene0016109	2	p2	(AG)10	20	341	360
Unigene0016110	1	p2	(AG)10	20	365	384
Unigene0016134	1	p2	(GA)8	16	1	16
Unigene0016148	1	p2	(GA)6	12	554	565
Unigene0016174	1	p2	(TA)9	18	254	271
Unigene0016181	1	p3	(GAA)6	18	188	205
Unigene0016187	1	p2	(AG)6	12	49	60
Unigene0016193	1	p2	(TA)7	14	200	213
Unigene0016206	1	p3	(TCT)5	15	252	266
Unigene0016220	1	p2	(CT)8	16	1	16
Unigene0016220	2	p3	(AGA)5	15	185	199
Unigene0016221	1	p2	(TC)9	18	1	18
Unigene0016221	2	p3	(AGA)5	15	165	179
Unigene0016230	1	p2	(GA)6	12	3	14
Unigene0016240	1	p3	(GGC)6	18	1170	1187
Unigene0016260	1	p2	(AG)8	16	138	153
Unigene0016261	1	p2	(AG)8	16	155	170
Unigene0016265	1	p3	(AAG)6	18	421	438
Unigene0016266	1	p3	(TTC)7	21	261	281
Unigene0016270	1	p2	(GA)8	16	1	16
Unigene0016271	1	p2	(GA)8	16	1174	1189
Unigene0016286	1	p2	(AG)7	14	1	14
Unigene0016286	2	c	(AG)6gggggaggtgtggcgtggtggtggaggtg(GTC)5	56	186	241
Unigene0016299	1	p2	(GA)9	18	1	18
Unigene0016304	1	p2	(AG)9	18	1	18
Unigene0016327	1	p3	(GCT)6	18	2	19
Unigene0016332	1	p4	(GCAT)4	16	123	138
Unigene0016338	1	p2	(AG)6	12	403	414
Unigene0016343	1	c	(CTG)6cgccggtcgttgtttcgtccagcatctggtgagcgggaagtggaggcaatc(GCT)7	90	130	219
Unigene0016353	1	p2	(GA)8	16	1	16
Unigene0016358	1	p2	(GA)8	16	1	16
Unigene0016359	1	p2	(GA)9	18	300	317
Unigene0016365	1	p2	(GA)7	14	1	14
Unigene0016372	1	p2	(TC)7	14	9	22
Unigene0016375	1	p3	(GGC)5	15	94	108
Unigene0016423	1	p2	(GA)6	12	512	523
Unigene0016424	1	p2	(GA)6	12	205	216
Unigene0016425	1	c*	(AG)6(GAGG)4*	25	1	25
Unigene0016439	1	p3	(CTT)5	15	279	293
Unigene0016451	1	p3	(GGA)5	15	283	297
Unigene0016460	1	p2	(GA)9	18	1	18
Unigene0016477	1	p2	(CT)6	12	246	257
Unigene0016479	1	p2	(GA)8	16	208	223
Unigene0016480	1	p2	(GA)8	16	429	444
Unigene0016482	1	p4	(TGCT)4	16	269	284
Unigene0016515	1	p2	(GA)8	16	1	16
Unigene0016515	2	p2	(AG)6	12	137	148
Unigene0016516	1	p2	(CA)6	12	147	158
Unigene0016519	1	p3	(CGG)5	15	101	115
Unigene0016520	1	p2	(AT)7	14	383	396
Unigene0016529	1	p3	(GTG)5	15	125	139
Unigene0016565	1	p2	(CT)6	12	69	80
Unigene0016603	1	p3	(GGC)5	15	246	260
Unigene0016616	1	p2	(AT)6	12	2	13
Unigene0016625	1	p3	(GTC)5	15	657	671
Unigene0016632	1	p4	(ATGG)4	16	230	245
Unigene0016640	1	p2	(AT)9	18	44	61
Unigene0016644	1	p2	(AG)8	16	162	177
Unigene0016646	1	p3	(GCC)5	15	4	18
Unigene0016658	1	p2	(AG)9	18	1	18
Unigene0016658	2	p3	(GCT)5	15	492	506
Unigene0016663	1	c	(AG)10caatatggagcttgtcgctgtgtcgagagctgcatcctttgcagccaccgccacg(CTC)5	90	1	90
Unigene0016663	2	p4	(CATG)4	16	1188	1203
Unigene0016673	1	p3	(GGC)6	18	7	24
Unigene0016678	1	p3	(GGT)6	18	1	18
Unigene0016679	1	p2	(GA)9	18	1	18
Unigene0016680	1	p2	(GA)9	18	1	18
Unigene0016681	1	p2	(TC)7	14	23	36
Unigene0016692	1	p2	(CA)7	14	92	105
Unigene0016703	1	p2	(GA)9	18	400	417
Unigene0016704	1	p2	(GA)9	18	424	441
Unigene0016705	1	p2	(GA)9	18	320	337
Unigene0016706	1	p2	(GA)9	18	1	18
Unigene0016707	1	p3	(GGC)5	15	457	471
Unigene0016715	1	p3	(CGG)5	15	133	147
Unigene0016728	1	p2	(TC)10	20	1	20
Unigene0016742	1	p3	(GAA)5	15	204	218
Unigene0016758	1	p3	(GCT)5	15	131	145
Unigene0016787	1	p2	(AT)10	20	1	20
Unigene0016787	2	p3	(AGC)5	15	504	518
Unigene0016799	1	p2	(TC)10	20	1	20
Unigene0016818	1	p2	(AG)8	16	405	420
Unigene0016819	1	p4	(TAGC)4	16	589	604
Unigene0016828	1	p2	(GA)8	16	1	16
Unigene0016844	1	p3	(AGA)5	15	198	212
Unigene0016851	1	p3	(GTG)5	15	169	183
Unigene0016851	2	c	(AG)6aaggcgggggccggatagtgagagaagcaacgagagagcagatccctagaaagagaagggaagtcagacagaggagaggat(AG)7ggtggcatatttaac(GA)7	136	342	477
Unigene0016870	1	p2	(TC)8	16	564	579
Unigene0016878	1	p3	(CGC)5	15	4	18
Unigene0016878	2	p3	(GCC)5	15	235	249
Unigene0016879	1	p2	(GT)9	18	1	18
Unigene0016898	1	p3	(AGG)5	15	460	474
Unigene0016899	1	p3	(GGT)5	15	10	24
Unigene0016907	1	p3	(TCT)6	18	1	18
Unigene0016914	1	p2	(TC)9	18	1	18
Unigene0016920	1	p2	(TC)6	12	137	148
Unigene0016920	2	p3	(GGC)5	15	1209	1223
Unigene0016921	1	p2	(TG)6	12	9	20
Unigene0016932	1	p5	(TCATG)4	20	1274	1293
Unigene0016933	1	p5	(TCATG)4	20	1255	1274
Unigene0016936	1	p2	(GA)7	14	975	988
Unigene0016939	1	p2	(GA)9	18	205	222
Unigene0016964	1	p3	(CTG)7	21	1	21
Unigene0016966	1	p3	(GCA)6	18	1	18
Unigene0016971	1	p4	(GCTA)4	16	398	413
Unigene0016992	1	p2	(AG)9	18	1	18
Unigene0016992	2	p2	(AG)9	18	220	237
Unigene0016993	1	p2	(AG)9	18	263	280
Unigene0016995	1	p2	(AG)9	18	441	458
Unigene0017003	1	p2	(GA)7	14	1	14
Unigene0017060	1	p4	(TAGC)5	20	204	223
Unigene0017060	2	p2	(AG)6	12	500	511
Unigene0017088	1	c	(TC)7tgcacctgatcaaacgccgcagagaccaagaacagtacttatatatagatgcaggcagcagagaccagat(AG)9	102	111	212
Unigene0017094	1	p2	(GA)7	14	1	14
Unigene0017110	1	p2	(CT)10	20	1	20
Unigene0017133	1	p3	(GCA)6	18	1	18
Unigene0017134	1	p3	(GCT)6	18	1	18
Unigene0017137	1	p3	(GAA)5	15	1	15
Unigene0017158	1	p4	(TAGC)4	16	6	21
Unigene0017160	1	p4	(AGCT)4	16	63	78
Unigene0017171	1	p2	(AG)8	16	6	21
Unigene0017171	2	p2	(AG)8	16	134	149
Unigene0017176	1	p3	(CGA)5	15	34	48
Unigene0017190	1	p2	(AT)8	16	284	299
Unigene0017209	1	p5	(AAGCT)4	20	804	823
Unigene0017210	1	p3	(GAA)6	18	509	526
Unigene0017212	1	p2	(AG)9	18	573	590
Unigene0017214	1	p2	(TC)7	14	181	194
Unigene0017215	1	p2	(TC)7	14	1	14
Unigene0017216	1	c	(GA)10atttcttcttccttttgaatcagaacaatatgggt(AG)7	69	1	69
Unigene0017216	2	p2	(GA)6	12	291	302
Unigene0017217	1	c	(GA)10atttcttcttccttttgaatcagaacaatatgggt(AG)7	69	1	69
Unigene0017227	1	p3	(CTG)5	15	7	21
Unigene0017236	1	p3	(GCT)5	15	600	614
Unigene0017249	1	p2	(CT)10	20	1281	1300
Unigene0017257	1	p3	(TGA)5	15	79	93
Unigene0017280	1	p3	(GCC)5	15	2	16
Unigene0017283	1	p3	(TCA)5	15	654	668
Unigene0017291	1	p2	(CT)6	12	1	12
Unigene0017311	1	p2	(CT)9	18	1	18
Unigene0017313	1	p3	(TTC)5	15	57	71
Unigene0017319	1	p2	(CT)6	12	222	233
Unigene0017343	1	p2	(GA)7	14	1149	1162
Unigene0017344	1	p2	(GA)7	14	198	211
Unigene0017345	1	p2	(AG)8	16	366	381
Unigene0017346	1	p2	(AG)8	16	530	545
Unigene0017347	1	p6	(CTCCAT)4	24	220	243
Unigene0017355	1	p2	(AG)6	12	10	21
Unigene0017355	2	p2	(AG)7	14	392	405
Unigene0017366	1	p4	(ATTT)5	20	1	20
Unigene0017367	1	p4	(ATTT)5	20	1	20
Unigene0017411	1	p2	(AT)9	18	441	458
Unigene0017411	2	p2	(TA)7	14	657	670
Unigene0017413	1	p2	(AG)10	20	1	20
Unigene0017428	1	p2	(GA)10	20	475	494
Unigene0017430	1	p3	(GCC)5	15	53	67
Unigene0017440	1	p2	(AG)9	18	1	18
Unigene0017491	1	p2	(GA)8	16	559	574
Unigene0017492	1	p2	(GA)8	16	1671	1686
Unigene0017499	1	p2	(AG)9	18	1	18
Unigene0017532	1	p2	(GA)9	18	1	18
Unigene0017532	2	p2	(TC)7	14	223	236
Unigene0017538	1	p3	(TCC)5	15	326	340
Unigene0017539	1	c	(TC)9attaatctctctcctcctttctagtagttc(CT)6	60	256	315
Unigene0017540	1	p2	(AG)9	18	345	362
Unigene0017541	1	p2	(GA)9	18	1	18
Unigene0017545	1	p2	(GA)7	14	654	667
Unigene0017558	1	p4	(GTAC)4	16	24	39
Unigene0017567	1	p3	(GAG)5	15	148	162
Unigene0017578	1	p2	(TC)8	16	8	23
Unigene0017583	1	p2	(GA)9	18	413	430
Unigene0017586	1	p3	(GGC)5	15	146	160
Unigene0017587	1	p2	(AG)8	16	1	16
Unigene0017588	1	p2	(AT)7	14	10	23
Unigene0017605	1	p3	(TCC)5	15	7	21
Unigene0017608	1	p2	(GA)6	12	780	791
Unigene0017609	1	p2	(GA)6	12	703	714
Unigene0017610	1	p2	(GA)6	12	525	536
Unigene0017619	1	p3	(AGA)6	18	6	23
Unigene0017620	1	p3	(AGA)6	18	6	23
Unigene0017621	1	p3	(AGA)6	18	6	23
Unigene0017633	1	p4	(CTAG)4	16	224	239
Unigene0017700	1	p3	(TGT)5	15	81	95
Unigene0017726	1	p3	(TGA)6	18	5	22
Unigene0017739	1	p2	(AG)8	16	1	16
Unigene0017750	1	p2	(AG)10	20	219	238
Unigene0017751	1	p2	(AG)10	20	363	382
Unigene0017781	1	p3	(GCC)6	18	1	18
Unigene0017798	1	p2	(AG)9	18	189	206
Unigene0017803	1	p3	(GGA)5	15	78	92
Unigene0017804	1	p3	(GGA)5	15	78	92
Unigene0017805	1	p4	(TTCT)4	16	94	109
Unigene0017818	1	p3	(TTC)5	15	67	81
Unigene0017834	1	p3	(AGC)6	18	1	18
Unigene0017836	1	p3	(AAC)5	15	6	20
Unigene0017841	1	p3	(CTG)5	15	328	342
Unigene0017842	1	p3	(CCG)5	15	3	17
Unigene0017842	2	p3	(TTC)6	18	359	376
Unigene0017867	1	p3	(CTC)5	15	422	436
Unigene0017876	1	p2	(CT)7	14	68	81
Unigene0017876	2	p2	(GT)6	12	323	334
Unigene0017889	1	p4	(ATAG)4	16	247	262
Unigene0017894	1	p2	(GA)7	14	323	336
Unigene0017899	1	c	(AG)8atggcgaatgcccagagaggaagggggacgtcgctgtggttgggtggatttaagagtacgtg(GT)7	92	1	92
Unigene0017899	2	p2	(GA)8	16	324	339
Unigene0017911	1	p2	(GA)6	12	10	21
Unigene0017912	1	p2	(GA)6	12	10	21
Unigene0017912	2	c	(GAG)5gggggaagacgaatgcggaat(GA)6	48	517	564
Unigene0017914	1	p3	(GGC)5	15	214	228
Unigene0017943	1	p3	(CCT)6	18	1	18
Unigene0017944	1	p2	(CT)9	18	1	18
Unigene0017954	1	p3	(AAT)5	15	43	57
Unigene0017977	1	p3	(CCT)5	15	44	58
Unigene0017984	1	p3	(GAA)7	21	1	21
Unigene0017996	1	p3	(CGG)5	15	92	106
Unigene0018005	1	p4	(CATG)4	16	73	88
Unigene0018007	1	p2	(GA)6	12	431	442
Unigene0018020	1	p3	(GCT)6	18	184	201
Unigene0018039	1	p3	(CGC)5	15	213	227
Unigene0018054	1	p3	(TCG)5	15	923	937
Unigene0018059	1	p3	(GGC)5	15	219	233
Unigene0018067	1	p2	(TC)9	18	1	18
Unigene0018067	2	p3	(TTG)5	15	1236	1250
Unigene0018073	1	p3	(GGC)5	15	449	463
Unigene0018077	1	p3	(AAG)6	18	247	264
Unigene0018078	1	p2	(AG)10	20	1	20
Unigene0018082	1	p2	(TC)10	20	272	291
Unigene0018083	1	p3	(TCT)7	21	4	24
Unigene0018083	2	p3	(CAA)5	15	217	231
Unigene0018083	3	p5	(GGGAA)4	20	524	543
Unigene0018084	1	p3	(TCT)7	21	4	24
Unigene0018084	2	p3	(CAA)5	15	217	231
Unigene0018090	1	p3	(GCT)5	15	1	15
Unigene0018095	1	p2	(AT)11	22	296	317
Unigene0018098	1	p3	(GAC)5	15	500	514
Unigene0018104	1	p2	(GA)9	18	1	18
Unigene0018112	1	p3	(AGA)5	15	308	322
Unigene0018114	1	p3	(GCC)6	18	1	18
Unigene0018135	1	p2	(GA)9	18	1	18
Unigene0018141	1	p3	(GGC)5	15	454	468
Unigene0018144	1	p2	(AG)8	16	1	16
Unigene0018153	1	p3	(GCA)5	15	155	169
Unigene0018166	1	p3	(CGC)6	18	1	18
Unigene0018166	2	p2	(AG)6	12	222	233
Unigene0018184	1	p2	(AT)8	16	9	24
Unigene0018211	1	p3	(GGC)6	18	1	18
Unigene0018243	1	p4	(GAAA)4	16	60	75
Unigene0018245	1	p2	(GA)9	18	339	356
Unigene0018258	1	p2	(AT)7	14	157	170
Unigene0018258	2	p4	(AGCT)4	16	329	344
Unigene0018263	1	p3	(CCG)5	15	238	252
Unigene0018276	1	p2	(AG)9	18	210	227
Unigene0018278	1	p2	(TC)6	12	79	90
Unigene0018280	1	p2	(TC)8	16	482	497
Unigene0018280	2	p2	(TC)8	16	611	626
Unigene0018281	1	p2	(TC)8	16	851	866
Unigene0018281	2	p2	(TC)8	16	980	995
Unigene0018282	1	c	(CT)6catcctctctctcctctcctgctccctctctctaactctctctcgttaactctagt(TC)7	82	507	588
Unigene0018283	1	c	(CT)6catcctctctctcctctcctgctccctctctctaactctctctcgttaactctagt(TC)7	82	876	957
Unigene0018290	1	p2	(TC)7	14	5	18
Unigene0018291	1	p3	(GAG)5	15	2	16
Unigene0018309	1	p3	(TGC)5	15	1	15
Unigene0018310	1	p3	(GCA)5	15	7	21
Unigene0018311	1	p3	(GCA)5	15	7	21
Unigene0018335	1	p2	(GA)7	14	309	322
Unigene0018367	1	p3	(GTC)6	18	1	18
Unigene0018367	2	p2	(AG)9	18	290	307
Unigene0018368	1	p3	(CAC)5	15	825	839
Unigene0018374	1	p3	(AGA)5	15	861	875
Unigene0018423	1	p3	(CGC)5	15	705	719
Unigene0018425	1	p2	(CA)8	16	70	85
Unigene0018438	1	p3	(GCG)6	18	257	274
Unigene0018442	1	p2	(AG)9	18	197	214
Unigene0018466	1	p3	(GAG)6	18	191	208
Unigene0018467	1	c	(TC)8ttcgccatctgttcgctcgcgaagaacactgacggttgcgcccgcctttgctccccgccgccacagcaagccgttgcgg(GC)8	111	1	111
Unigene0018469	1	p2	(AT)7	14	130	143
Unigene0018470	1	p2	(AT)7	14	88	101
Unigene0018471	1	p4	(CATA)4	16	1353	1368
Unigene0018472	1	p2	(AT)8	16	7	22
Unigene0018475	1	p2	(TC)7	14	1	14
Unigene0018496	1	p3	(GGC)6	18	79	96
Unigene0018500	1	p3	(AGA)5	15	43	57
Unigene0018502	1	p2	(AG)9	18	360	377
Unigene0018513	1	p2	(GA)8	16	1	16
Unigene0018514	1	p2	(AG)9	18	240	257
Unigene0018516	1	p2	(GA)8	16	1	16
Unigene0018523	1	p4	(GGCC)4	16	226	241
Unigene0018565	1	p2	(TC)7	14	875	888
Unigene0018578	1	p2	(GA)9	18	1	18
Unigene0018582	1	p2	(AG)9	18	208	225
Unigene0018583	1	p2	(AG)9	18	191	208
Unigene0018592	1	p2	(GA)6	12	81	92
Unigene0018600	1	c	(GA)9tgtttctgttggggtgcattg(TGCA)4	55	1	55
Unigene0018613	1	p2	(TA)6	12	116	127
Unigene0018615	1	p2	(TA)8	16	355	370
Unigene0018623	1	p4	(TAGC)4	16	441	456
Unigene0018629	1	p2	(TC)8	16	1	16
Unigene0018629	2	p2	(TC)9	18	143	160
Unigene0018631	1	p2	(AG)8	16	448	463
Unigene0018632	1	p2	(TC)8	16	129	144
Unigene0018633	1	p2	(TC)8	16	129	144
Unigene0018651	1	p2	(TC)8	16	1	16
Unigene0018652	1	p2	(AG)8	16	7	22
Unigene0018681	1	p2	(TC)6	12	53	64
Unigene0018682	1	p2	(TC)6	12	53	64
Unigene0018687	1	p3	(TGG)6	18	34	51
Unigene0018688	1	p3	(GCC)5	15	655	669
Unigene0018689	1	p3	(AGG)6	18	1	18
Unigene0018689	2	p3	(GCC)5	15	244	258
Unigene0018699	1	p2	(AT)10	20	3	22
Unigene0018705	1	p4	(TGCA)4	16	228	243
Unigene0018728	1	p2	(TC)9	18	291	308
Unigene0018735	1	p2	(AG)8	16	1449	1464
Unigene0018745	1	p3	(CTC)6	18	3	20
Unigene0018756	1	p3	(CGG)5	15	247	261
Unigene0018761	1	p2	(CA)6	12	210	221
Unigene0018762	1	p2	(CA)6	12	210	221
Unigene0018772	1	p2	(GT)7	14	461	474
Unigene0018778	1	p3	(CCG)6	18	1	18
Unigene0018778	2	p3	(AGA)5	15	181	195
Unigene0018779	1	p3	(CCG)6	18	1	18
Unigene0018779	2	p3	(AGA)5	15	181	195
Unigene0018781	1	p2	(AG)9	18	1	18
Unigene0018803	1	p2	(CT)6	12	688	699
Unigene0018820	1	c	(GA)9tgctcagctccactgatcaggg(GGC)5	55	1	55
Unigene0018824	1	p3	(CTC)7	21	1	21
Unigene0018874	1	p3	(CTG)6	18	4	21
Unigene0018875	1	p3	(TAA)5	15	6	20
Unigene0018885	1	p2	(AC)10	20	1	20
Unigene0018886	1	p2	(AC)10	20	1	20
Unigene0018893	1	p3	(CCG)5	15	6	20
Unigene0018894	1	p3	(CCG)5	15	6	20
Unigene0018900	1	p4	(AGCT)4	16	233	248
Unigene0018901	1	p4	(AGCT)4	16	186	201
Unigene0018908	1	c	(TCT)5tgttcgtccgtctttagggggtgctgtacatgatgggtgcatgtggaagcttcctttgctc(TTCT)4	92	137	228
Unigene0018920	1	p3	(GGA)5	15	2062	2076
Unigene0018922	1	p3	(GCA)5	15	65	79
Unigene0018922	2	p2	(CT)9	18	477	494
Unigene0018926	1	p2	(AG)10	20	1	20
Unigene0018926	2	p2	(AT)6	12	569	580
Unigene0018927	1	p2	(GA)9	18	1	18
Unigene0018927	2	p2	(GA)10	20	359	378
Unigene0018931	1	c	(AG)7ggaacagagagggagagaaagctagaggatt(AAG)5	60	8	67
Unigene0018942	1	p3	(GTC)6	18	240	257
Unigene0018945	1	p3	(GTC)6	18	336	353
Unigene0018958	1	p3	(GAA)6	18	1	18
Unigene0018961	1	p3	(CTT)7	21	1	21
Unigene0018965	1	p2	(CT)10	20	1	20
Unigene0018970	1	p3	(GAG)7	21	2	22
Unigene0018988	1	p3	(CCG)5	15	157	171
Unigene0019003	1	p3	(AGA)7	21	1	21
Unigene0019011	1	p3	(CGC)5	15	76	90
Unigene0019038	1	p2	(GT)11	22	1481	1502
Unigene0019040	1	c	(GT)6(AC)6	24	201	224
Unigene0019044	1	p2	(GA)9	18	1	18
Unigene0019065	1	p2	(AT)6	12	84	95
Unigene0019078	1	p2	(CT)7	14	302	315
Unigene0019084	1	p2	(GA)10	20	1	20
Unigene0019086	1	p3	(GTA)6	18	1	18
Unigene0019124	1	p2	(AT)10	20	1	20
Unigene0019129	1	p2	(AG)9	18	1	18
Unigene0019135	1	p2	(AG)9	18	1	18
Unigene0019149	1	p3	(CGC)5	15	170	184
Unigene0019156	1	p3	(CCG)5	15	1	15
Unigene0019157	1	p3	(CCG)5	15	1	15
Unigene0019158	1	p3	(CCG)5	15	1	15
Unigene0019175	1	p3	(CGC)6	18	1	18
Unigene0019176	1	p3	(CGC)6	18	1	18
Unigene0019177	1	p2	(CT)8	16	385	400
Unigene0019198	1	p6	(CCGGTG)4	24	1	24
Unigene0019198	2	c	(CTG)5g(AGA)5	31	580	610
Unigene0019209	1	p2	(AG)6	12	893	904
Unigene0019212	1	p2	(CT)9	18	160	177
Unigene0019216	1	p3	(ATG)5	15	15	29
Unigene0019225	1	p2	(GT)8	16	435	450
Unigene0019227	1	p2	(AG)9	18	1	18
Unigene0019227	2	p3	(GAC)5	15	491	505
Unigene0019254	1	p2	(AG)6	12	571	582
Unigene0019264	1	p3	(TTC)7	21	1	21
Unigene0019271	1	p2	(TG)6	12	182	193
Unigene0019303	1	p3	(GGA)5	15	3	17
Unigene0019312	1	p3	(CAA)5	15	394	408
Unigene0019314	1	p2	(TC)9	18	1	18
Unigene0019324	1	p2	(GA)8	16	1	16
Unigene0019327	1	p2	(TG)6	12	200	211
Unigene0019336	1	p3	(CGG)5	15	184	198
Unigene0019346	1	p2	(TC)9	18	1	18
Unigene0019349	1	p2	(CT)7	14	1	14
Unigene0019355	1	p2	(CT)9	18	285	302
Unigene0019369	1	p3	(ATT)5	15	23	37
Unigene0019372	1	p3	(CGT)7	21	1	21
Unigene0019378	1	p3	(GGT)5	15	609	623
Unigene0019380	1	p2	(GA)9	18	542	559
Unigene0019390	1	p5	(ATTAG)4	20	24	43
Unigene0019398	1	p3	(AGC)5	15	60	74
Unigene0019403	1	p3	(AGC)5	15	10	24
Unigene0019403	2	p3	(GCG)6	18	285	302
Unigene0019404	1	p3	(CGG)6	18	1	18
Unigene0019405	1	p3	(CGG)6	18	1	18
Unigene0019407	1	p2	(TA)6	12	88	99
Unigene0019419	1	p2	(GA)9	18	1	18
Unigene0019421	1	p2	(GA)9	18	452	469
Unigene0019423	1	p2	(GA)9	18	284	301
Unigene0019428	1	p3	(GCG)5	15	342	356
Unigene0019429	1	p3	(TGC)5	15	379	393
Unigene0019433	1	p2	(AG)8	16	1	16
Unigene0019441	1	p2	(TA)7	14	382	395
Unigene0019446	1	p3	(CCT)6	18	78	95
Unigene0019451	1	p2	(AT)7	14	16	29
Unigene0019452	1	p2	(AT)7	14	16	29
Unigene0019461	1	p3	(GAA)6	18	5	22
Unigene0019461	2	p2	(AC)6	12	231	242
Unigene0019469	1	p2	(GA)6	12	1228	1239
Unigene0019480	1	p2	(GA)10	20	1	20
Unigene0019481	1	c	(CT)7cctcacctacccattcatg(GA)7	47	31	77
Unigene0019481	2	p2	(GA)10	20	390	409
Unigene0019482	1	p2	(TC)9	18	4	21
Unigene0019482	2	p2	(GA)8	16	333	348
Unigene0019483	1	p2	(CT)8	16	311	326
Unigene0019484	1	p2	(GA)9	18	300	317
Unigene0019486	1	p3	(CTT)6	18	234	251
Unigene0019496	1	p2	(AG)9	18	192	209
Unigene0019497	1	p3	(GCA)7	21	498	518
Unigene0019504	1	p2	(AT)9	18	5	22
Unigene0019504	2	p2	(TC)6	12	365	376
Unigene0019505	1	p2	(AT)9	18	5	22
Unigene0019505	2	p2	(TC)6	12	365	376
Unigene0019507	1	c	(TC)7ttaccc(CT)6actctcgctctctctctatctctctcatatttctctctcctctctctaactctctctcttgtctttctctaaatctctctttttctctctcatatt(TC)7	142	28	169
Unigene0019511	1	p2	(GA)7	14	1	14
Unigene0019512	1	p2	(GA)7	14	1	14
Unigene0019514	1	p2	(GA)10	20	1	20
Unigene0019524	1	p2	(AG)8	16	1470	1485
Unigene0019534	1	p3	(CCG)5	15	622	636
Unigene0019536	1	p2	(TA)9	18	364	381
Unigene0019539	1	p3	(CGC)5	15	187	201
Unigene0019540	1	p2	(GA)7	14	161	174
Unigene0019545	1	p2	(TC)9	18	303	320
Unigene0019546	1	p2	(GA)9	18	1	18
Unigene0019546	2	p2	(TC)9	18	319	336
Unigene0019547	1	p2	(TC)9	18	377	394
Unigene0019550	1	p3	(GAA)5	15	95	109
Unigene0019550	2	p3	(AGT)6	18	271	288
Unigene0019552	1	p4	(CTAG)4	16	582	597
Unigene0019555	1	p3	(CCG)5	15	350	364
Unigene0019557	1	p6	(GTGCAT)4	24	1	24
Unigene0019559	1	c	(AAG)5aacagcaaccggccg(GT)7	44	1	44
Unigene0019569	1	p3	(GGC)6	18	6	23
Unigene0019569	2	p3	(CGC)6	18	336	353
Unigene0019570	1	p3	(GGC)5	15	341	355
Unigene0019571	1	p2	(TC)8	16	1	16
Unigene0019595	1	p2	(AT)8	16	386	401
Unigene0019609	1	p3	(CTG)5	15	178	192
Unigene0019624	1	p2	(TC)7	14	234	247
Unigene0019625	1	p2	(TC)7	14	225	238
Unigene0019640	1	p2	(CT)9	18	1	18
Unigene0019650	1	p3	(CAG)5	15	444	458
Unigene0019654	1	p3	(TAT)5	15	3	17
Unigene0019673	1	p3	(CAG)5	15	9	23
Unigene0019675	1	p2	(CT)7	14	10	23
Unigene0019682	1	p3	(GCC)5	15	1	15
Unigene0019682	2	p3	(AGA)7	21	356	376
Unigene0019685	1	p4	(GAAA)4	16	45	60
Unigene0019689	1	p3	(CGG)5	15	220	234
Unigene0019690	1	p2	(TC)7	14	132	145
Unigene0019692	1	p2	(TG)6	12	703	714
Unigene0019694	1	p2	(AG)10	20	1	20
Unigene0019719	1	p3	(CTC)5	15	6	20
Unigene0019732	1	p3	(CTC)5	15	67	81
Unigene0019733	1	p3	(CTC)5	15	30	44
Unigene0019735	1	p2	(GA)10	20	1	20
Unigene0019736	1	p2	(GA)10	20	1	20
Unigene0019768	1	p2	(AG)10	20	1	20
Unigene0019780	1	p2	(GA)7	14	563	576
Unigene0019788	1	p3	(CTC)5	15	10	24
Unigene0019789	1	p2	(GA)10	20	1	20
Unigene0019813	1	p3	(GGA)6	18	1	18
Unigene0019825	1	p3	(AGC)5	15	99	113
Unigene0019846	1	p2	(AC)9	18	819	836
Unigene0019847	1	p4	(TAGC)4	16	885	900
Unigene0019848	1	p4	(TAGC)4	16	840	855
Unigene0019851	1	p4	(TAGC)5	20	1	20
Unigene0019855	1	p6	(GGCGAG)4	24	205	228
Unigene0019856	1	p6	(GGCGAG)4	24	362	385
Unigene0019873	1	p3	(GAG)5	15	175	189
Unigene0019877	1	p2	(CT)9	18	3	20
Unigene0019884	1	p2	(AG)9	18	1	18
Unigene0019885	1	p2	(AG)9	18	1	18
Unigene0019911	1	p3	(CGC)7	21	1	21
Unigene0019913	1	p3	(CGG)5	15	1	15
Unigene0019914	1	p3	(GGC)5	15	201	215
Unigene0019922	1	p3	(GCT)6	18	1	18
Unigene0019930	1	p3	(AGA)5	15	1141	1155
Unigene0019932	1	p3	(TCC)5	15	1	15
Unigene0019955	1	p3	(CTG)6	18	1096	1113
Unigene0019976	1	p2	(TC)8	16	1	16
Unigene0019976	2	p3	(CCG)5	15	918	932
Unigene0019982	1	p2	(GA)10	20	1	20
Unigene0019989	1	p2	(AG)9	18	1	18
Unigene0019993	1	p3	(CCG)6	18	25	42
Unigene0019993	2	p3	(GCC)5	15	433	447
Unigene0020011	1	p2	(AG)6	12	310	321
Unigene0020013	1	p2	(AG)9	18	315	332
Unigene0020026	1	p3	(GGC)7	21	1	21
Unigene0020026	2	p3	(CAC)5	15	927	941
Unigene0020028	1	p2	(GA)9	18	1	18
Unigene0020028	2	p2	(AG)6	12	201	212
Unigene0020035	1	p3	(CTT)6	18	1206	1223
Unigene0020041	1	p3	(TTG)7	21	68	88
Unigene0020049	1	p3	(GCG)5	15	749	763
Unigene0020061	1	p2	(TA)6	12	843	854
Unigene0020061	2	p2	(GA)7	14	1084	1097
Unigene0020069	1	p2	(GA)7	14	50	63
Unigene0020069	2	p2	(CT)9	18	262	279
Unigene0020075	1	p2	(AG)9	18	1	18
Unigene0020078	1	p3	(GGC)6	18	236	253
Unigene0020086	1	p2	(AT)8	16	247	262
Unigene0020088	1	p3	(CGC)5	15	248	262
Unigene0020096	1	p3	(AGA)6	18	6	23
Unigene0020097	1	p3	(AGA)6	18	667	684
Unigene0020100	1	p3	(GCC)5	15	179	193
Unigene0020118	1	p2	(TC)8	16	1	16
Unigene0020119	1	p3	(GGC)6	18	2	19
Unigene0020134	1	p2	(GA)7	14	18	31
Unigene0020134	2	c	(GAA)6ccggaagaagagaggaaccgaag(GAA)5	56	150	205
Unigene0020147	1	p3	(AGA)6	18	1	18
Unigene0020153	1	p2	(TC)8	16	1	16
Unigene0020185	1	p3	(CAC)6	18	7	24
Unigene0020189	1	p2	(TA)10	20	2	21
Unigene0020189	2	p3	(GCC)5	15	345	359
Unigene0020189	3	p2	(GA)8	16	707	722
Unigene0020190	1	p4	(TCTT)4	16	289	304
Unigene0020191	1	p4	(TCTT)4	16	165	180
Unigene0020196	1	p4	(CCGG)4	16	254	269
Unigene0020196	2	p3	(CTC)5	15	441	455
Unigene0020215	1	p2	(AG)9	18	1543	1560
Unigene0020216	1	p2	(AG)9	18	1032	1049
Unigene0020217	1	p2	(AG)9	18	1524	1541
Unigene0020218	1	p2	(AG)9	18	1013	1030
Unigene0020225	1	p2	(CT)8	16	1124	1139
Unigene0020225	2	p2	(AG)8	16	1529	1544
Unigene0020251	1	p3	(GCA)7	21	221	241
Unigene0020277	1	p3	(CCT)6	18	1	18
Unigene0020278	1	p3	(GGA)5	15	1	15
Unigene0020279	1	p3	(GGA)5	15	1	15
Unigene0020286	1	p2	(CT)6	12	117	128
Unigene0020290	1	p2	(TG)7	14	191	204
Unigene0020291	1	p2	(TC)7	14	212	225
Unigene0020299	1	p2	(CT)8	16	1	16
Unigene0020318	1	p2	(AG)6	12	241	252
Unigene0020335	1	p2	(TG)9	18	1	18
Unigene0020338	1	c	(TC)9aatactgctcttgctgctgtgaccaccctgttacacctccctccccgtcttcgccattcttagcatctatata(TCT)6	109	1	109
Unigene0020338	2	p3	(GGC)5	15	709	723
Unigene0020338	3	p3	(TTC)6	18	1014	1031
Unigene0020339	1	c	(TC)9aatactgctcttgctgctgtgaccaccctgttacacctccctccccgtcttcgccattcttagcatctatata(TCT)6	109	1	109
Unigene0020339	2	p3	(GGC)5	15	450	464
Unigene0020339	3	p3	(TTC)6	18	755	772
Unigene0020348	1	p2	(CT)6	12	58	69
Unigene0020355	1	p3	(CTG)6	18	355	372
Unigene0020363	1	p3	(GGC)5	15	2	16
Unigene0020380	1	p2	(TC)9	18	2	19
Unigene0020380	2	p3	(CGA)5	15	465	479
Unigene0020382	1	p2	(TC)9	18	2	19
Unigene0020382	2	p3	(ACG)6	18	479	496
Unigene0020405	1	p3	(AAG)6	18	189	206
Unigene0020417	1	p2	(GA)9	18	1	18
Unigene0020433	1	p2	(TC)7	14	163	176
Unigene0020441	1	p2	(GA)6	12	1	12
Unigene0020441	2	c	(CA)6ccaaatgcttatagaagcaatgtatcaacacacacacttgtgctcaaggcacaaacgagacagatctgggaagatcttctca(AC)7	108	312	419
Unigene0020442	1	c	(CA)6ccaaatgcttatagaagcaatgtatcaacacacacacttgtgctcaaggcacaaacgagacagatctgggaagatcttctca(AC)7	108	150	257
Unigene0020468	1	p2	(GA)9	18	1	18
Unigene0020469	1	p2	(TG)10	20	1	20
Unigene0020476	1	p3	(GCA)5	15	427	441
Unigene0020477	1	p2	(CT)6	12	619	630
Unigene0020478	1	p2	(CT)6	12	600	611
Unigene0020491	1	p3	(ACC)5	15	258	272
Unigene0020522	1	p3	(TCA)5	15	672	686
Unigene0020529	1	p2	(GA)9	18	195	212
Unigene0020531	1	p2	(TC)9	18	403	420
Unigene0020532	1	p3	(AGC)6	18	1	18
Unigene0020538	1	c	(GT)10ggtccggggtggtgctgtggctttaacaaccccagttcttctccaaaatcgcatctttggatctctcta(TC)6	101	1	101
Unigene0020550	1	c	(CT)10gacatcctcagccacattgtctc(CT)6	55	1	55
Unigene0020550	2	p3	(CGG)7	21	535	555
Unigene0020551	1	p3	(GGC)6	18	4	21
Unigene0020552	1	p3	(CAG)6	18	1	18
Unigene0020557	1	p2	(AG)8	16	494	509
Unigene0020558	1	p2	(TC)9	18	261	278
Unigene0020562	1	p2	(GA)8	16	422	437
Unigene0020564	1	p2	(AT)6	12	377	388
Unigene0020572	1	p3	(GGC)5	15	10	24
Unigene0020577	1	p3	(CCA)5	15	1	15
Unigene0020578	1	p3	(CCA)6	18	253	270
Unigene0020588	1	p2	(AG)8	16	23	38
Unigene0020588	2	p2	(AG)7	14	159	172
Unigene0020589	1	p2	(AG)8	16	240	255
Unigene0020629	1	p2	(GA)9	18	1	18
Unigene0020632	1	p2	(GA)9	18	308	325
Unigene0020633	1	p2	(GA)6	12	61	72
Unigene0020656	1	p2	(CT)10	20	815	834
Unigene0020657	1	p2	(CT)10	20	645	664
Unigene0020672	1	p3	(GAA)6	18	480	497
Unigene0020677	1	p2	(AT)8	16	216	231
Unigene0020684	1	p2	(GA)7	14	2	15
Unigene0020685	1	p2	(GA)7	14	2	15
Unigene0020691	1	p2	(GA)9	18	1	18
Unigene0020695	1	p2	(GA)6	12	1	12
Unigene0020699	1	p2	(AG)9	18	1	18
Unigene0020700	1	p2	(AG)9	18	1	18
Unigene0020702	1	p3	(CTG)5	15	917	931
Unigene0020709	1	p2	(AC)10	20	1	20
Unigene0020713	1	p3	(GCG)7	21	299	319
Unigene0020714	1	p4	(GTTT)4	16	180	195
Unigene0020724	1	p2	(TA)6	12	200	211
Unigene0020737	1	p3	(GCG)5	15	1	15
Unigene0020754	1	p3	(GAT)7	21	1	21
Unigene0020758	1	p3	(ACC)6	18	463	480
Unigene0020758	2	p3	(GCA)5	15	611	625
Unigene0020758	3	p3	(ACT)7	21	932	952
Unigene0020758	4	p3	(GAA)6	18	1177	1194
Unigene0020765	1	p2	(AT)6	12	15	26
Unigene0020775	1	p2	(AG)7	14	1	14
Unigene0020777	1	p2	(AG)7	14	1	14
Unigene0020785	1	p3	(GTA)7	21	1	21
Unigene0020785	2	p2	(CT)6	12	232	243
Unigene0020786	1	p3	(GGA)6	18	1945	1962
Unigene0020788	1	p2	(CT)9	18	1	18
Unigene0020790	1	p2	(TC)10	20	1	20
Unigene0020811	1	p3	(TGC)6	18	2	19
Unigene0020818	1	p3	(GGA)5	15	10	24
Unigene0020825	1	p4	(GGGA)4	16	427	442
Unigene0020841	1	p3	(AGA)5	15	721	735
Unigene0020867	1	p3	(TCT)5	15	5	19
Unigene0020868	1	p3	(TCT)5	15	5	19
Unigene0020879	1	p3	(CGC)5	15	10	24
Unigene0020879	2	p3	(GAA)5	15	427	441
Unigene0020885	1	p2	(AC)9	18	34	51
Unigene0020886	1	p2	(AC)9	18	34	51
Unigene0020889	1	p2	(AT)9	18	50	67
Unigene0020919	1	c	(GAC)5gcaaccgatccgctggtatccatcgaatcagataccccttcctc(CCT)5	74	181	254
Unigene0020925	1	p2	(AG)6	12	192	203
Unigene0020942	1	p3	(CCA)6	18	187	204
Unigene0020950	1	p3	(GCT)6	18	1	18
Unigene0020955	1	p3	(TCT)5	15	262	276
Unigene0020962	1	p2	(GA)8	16	1	16
Unigene0020962	2	p3	(CGC)6	18	191	208
Unigene0020965	1	p3	(GAA)6	18	4	21
Unigene0020965	2	p3	(ACA)6	18	984	1001
Unigene0020976	1	p3	(AGA)6	18	166	183
Unigene0020983	1	p2	(GA)7	14	899	912
Unigene0020990	1	p2	(GA)9	18	369	386
Unigene0021006	1	p3	(CGC)6	18	394	411
Unigene0021020	1	p4	(GATC)5	20	89	108
Unigene0021027	1	p3	(GGA)5	15	1	15
Unigene0021027	2	p3	(GAA)5	15	415	429
Unigene0021029	1	p3	(TCC)5	15	220	234
Unigene0021039	1	p2	(AG)10	20	1	20
Unigene0021045	1	p3	(CGG)5	15	329	343
Unigene0021048	1	p2	(AT)7	14	402	415
Unigene0021048	2	p2	(AT)8	16	529	544
Unigene0021049	1	p2	(TC)8	16	64	79
Unigene0021050	1	p2	(TC)8	16	64	79
Unigene0021051	1	p3	(CCG)6	18	249	266
Unigene0021052	1	p3	(CGC)7	21	1	21
Unigene0021053	1	p3	(CCG)5	15	50	64
Unigene0021064	1	p2	(GA)7	14	1	14
Unigene0021091	1	p3	(GGA)5	15	733	747
Unigene0021097	1	p3	(TGA)5	15	8	22
Unigene0021098	1	p2	(AG)9	18	1	18
Unigene0021098	2	p2	(AG)9	18	416	433
Unigene0021099	1	p2	(AG)9	18	243	260
Unigene0021115	1	p2	(GA)9	18	1	18
Unigene0021126	1	p2	(AG)9	18	466	483
Unigene0021130	1	p2	(CT)8	16	188	203
Unigene0021142	1	p2	(GA)6	12	174	185
Unigene0021143	1	c	(GGC)5atccgccggaggccgtgacgcgaccctcatggcgggagcagaggcgaatt(GGGA)4	81	27	107
Unigene0021144	1	p2	(AT)8	16	127	142
Unigene0021145	1	p2	(AT)8	16	127	142
Unigene0021153	1	p2	(CT)9	18	1	18
Unigene0021153	2	p3	(CTC)6	18	224	241
Unigene0021155	1	p3	(CCG)6	18	1	18
Unigene0021157	1	p3	(CGG)6	18	122	139
Unigene0021157	2	p4	(CTAG)4	16	496	511
Unigene0021163	1	p3	(AGC)6	18	1548	1565
Unigene0021182	1	p2	(AG)9	18	1	18
Unigene0021189	1	p3	(GGA)5	15	9	23
Unigene0021193	1	p3	(GGC)5	15	187	201
Unigene0021194	1	p2	(TA)8	16	6	21
Unigene0021203	1	p4	(ATAG)4	16	144	159
Unigene0021211	1	p3	(CCT)5	15	469	483
Unigene0021212	1	p3	(CCT)5	15	469	483
Unigene0021223	1	p3	(TGG)6	18	431	448
Unigene0021224	1	p3	(GAG)5	15	2411	2425
Unigene0021270	1	p2	(GA)9	18	1	18
Unigene0021271	1	p3	(GGC)5	15	465	479
Unigene0021291	1	p2	(CA)7	14	107	120
Unigene0021297	1	p5	(TCCTT)4	20	390	409
Unigene0021298	1	p3	(AGC)6	18	129	146
Unigene0021298	2	p3	(TCC)5	15	295	309
Unigene0021301	1	p2	(TC)10	20	1	20
Unigene0021311	1	p3	(CGG)5	15	591	605
Unigene0021325	1	p3	(CTC)6	18	173	190
Unigene0021326	1	p3	(CTC)6	18	173	190
Unigene0021327	1	p3	(CTC)6	18	173	190
Unigene0021328	1	p2	(GA)6	12	81	92
Unigene0021329	1	c	(TA)7ttctttttttttttctttaacaacaacagcagcagagaacgtt(GA)6gggtcctgtcatacgtg(GA)9	104	120	223
Unigene0021331	1	p3	(AAC)5	15	516	530
Unigene0021340	1	p2	(CT)6	12	12	23
Unigene0021342	1	p3	(GGA)5	15	474	488
Unigene0021350	1	c	(GAA)5aacagataaatacatatgttcttcgccggcggattttctcaacctct(CAAG)5cgcaac(AGTG)4	104	809	912
Unigene0021352	1	p3	(TCT)6	18	1	18
Unigene0021357	1	p2	(AG)10	20	1	20
Unigene0021370	1	p2	(AG)7	14	11	24
Unigene0021375	1	p2	(AG)9	18	1	18
Unigene0021380	1	p3	(CCG)5	15	1	15
Unigene0021380	2	p3	(CGC)5	15	317	331
Unigene0021391	1	p2	(GA)9	18	1	18
Unigene0021392	1	p3	(TTC)5	15	1	15
Unigene0021407	1	p2	(TA)10	20	454	473
Unigene0021430	1	p4	(AAAC)4	16	45	60
Unigene0021439	1	p3	(TGC)5	15	528	542
Unigene0021440	1	p3	(TGC)5	15	528	542
Unigene0021442	1	p3	(CTG)7	21	1	21
Unigene0021449	1	p3	(TCC)5	15	7	21
Unigene0021471	1	p2	(AG)6	12	413	424
Unigene0021472	1	p2	(AG)6	12	391	402
Unigene0021483	1	p3	(GGC)5	15	1	15
Unigene0021505	1	p3	(CTT)7	21	1	21
Unigene0021506	1	p3	(TCT)6	18	517	534
Unigene0021507	1	p3	(TCT)6	18	365	382
Unigene0021531	1	p2	(GT)10	20	57	76
Unigene0021543	1	p2	(CT)10	20	672	691
Unigene0021544	1	p2	(CT)10	20	621	640
Unigene0021551	1	p3	(TCT)6	18	124	141
Unigene0021557	1	p2	(GA)10	20	1416	1435
Unigene0021558	1	p2	(GA)10	20	1341	1360
Unigene0021569	1	p3	(AAG)6	18	1	18
Unigene0021578	1	p2	(TG)6	12	6	17
Unigene0021582	1	p2	(GA)10	20	1	20
Unigene0021592	1	p2	(GA)9	18	519	536
Unigene0021593	1	p2	(GA)9	18	551	568
Unigene0021596	1	p4	(GCGA)5	20	1000	1019
Unigene0021609	1	p2	(GA)10	20	1	20
Unigene0021621	1	p4	(TAGC)5	20	1	20
Unigene0021621	2	p4	(GGTG)4	16	232	247
Unigene0021623	1	p4	(TAGC)5	20	1	20
Unigene0021623	2	p4	(GGTG)4	16	232	247
Unigene0021624	1	p6	(TCGCCT)4	24	15	38
Unigene0021625	1	p6	(TCGCCT)4	24	15	38
Unigene0021630	1	p2	(GA)9	18	219	236
Unigene0021631	1	p2	(GA)9	18	250	267
Unigene0021635	1	p3	(CGA)5	15	284	298
Unigene0021659	1	p2	(GA)7	14	222	235
Unigene0021664	1	p3	(CGT)5	15	34	48
Unigene0021674	1	p3	(CGG)6	18	1	18
Unigene0021674	2	p2	(CT)8	16	521	536
Unigene0021677	1	p3	(CTT)5	15	1110	1124
Unigene0021678	1	p3	(GCG)6	18	744	761
Unigene0021678	2	p3	(CTT)5	15	1122	1136
Unigene0021679	1	p2	(GA)10	20	1	20
Unigene0021679	2	p3	(TCC)5	15	217	231
Unigene0021680	1	p2	(AG)10	20	210	229
Unigene0021699	1	p3	(TGG)7	21	1	21
Unigene0021700	1	p3	(TGG)7	21	1	21
Unigene0021720	1	p3	(AAG)6	18	1	18
Unigene0021730	1	p2	(GA)10	20	1	20
Unigene0021735	1	p3	(GGA)5	15	182	196
Unigene0021747	1	p3	(GAC)6	18	8	25
Unigene0021747	2	p2	(TA)7	14	263	276
Unigene0021748	1	p3	(GAC)6	18	8	25
Unigene0021758	1	p2	(AT)7	14	900	913
Unigene0021764	1	p2	(CT)6	12	773	784
Unigene0021780	1	c	(TA)6ggagtttcc(AT)9	39	114	152
Unigene0021780	2	p2	(AT)9	18	937	954
Unigene0021781	1	c	(TA)6ggagtttcc(AT)9	39	114	152
Unigene0021801	1	p3	(GAA)5	15	1	15
Unigene0021801	2	c	(CA)6gatggcgagagatggaga(CG)8cacc(CA)10	70	133	202
Unigene0021802	1	p3	(GCG)6	18	1888	1905
Unigene0021804	1	p3	(CGG)5	15	322	336
Unigene0021810	1	p2	(CT)8	16	1	16
Unigene0021817	1	p2	(GA)9	18	1	18
Unigene0021830	1	p3	(GCC)5	15	132	146
Unigene0021836	1	p3	(GCA)5	15	39	53
Unigene0021841	1	p3	(ACC)5	15	31	45
Unigene0021842	1	p3	(GCT)7	21	1	21
Unigene0021848	1	p3	(TCT)6	18	87	104
Unigene0021860	1	p2	(TC)9	18	1	18
Unigene0021863	1	p3	(AAT)7	21	1	21
Unigene0021864	1	p3	(CCG)5	15	254	268
Unigene0021890	1	p2	(TC)9	18	1	18
Unigene0021897	1	c	(CCG)6atgctggtggtggtgtcgtcctctccccctcctccgagggtttaccaggttagagagag(GA)7	91	15	105
Unigene0021899	1	p2	(GA)7	14	317	330
Unigene0021900	1	p2	(AG)6	12	379	390
Unigene0021901	1	p3	(CCG)5	15	241	255
Unigene0021905	1	p2	(TC)8	16	715	730
Unigene0021918	1	p2	(TC)9	18	404	421
Unigene0021921	1	p3	(ATT)5	15	53	67
Unigene0021921	2	c	(TGC)5tccgccggagtaccttccttctgaaccatatcatgtagtggtactgttgttcctctaaataatgttcctc(GCT)5	100	604	703
Unigene0021921	3	p3	(CGA)6	18	1088	1105
Unigene0021922	1	p3	(ATT)5	15	53	67
Unigene0021922	2	c	(TGC)5tccgccggagtaccttccttctgaaccatatcatgtagtggtactgttgttcctctaaataatgttcctc(GCT)5	100	604	703
Unigene0021923	1	p3	(ATT)5	15	53	67
Unigene0021923	2	p3	(TGC)5	15	604	618
Unigene0021928	1	p2	(GA)8	16	1	16
Unigene0021934	1	p3	(GTC)5	15	194	208
Unigene0021936	1	p2	(AG)6	12	1491	1502
Unigene0021942	1	p2	(AG)9	18	274	291
Unigene0021973	1	p3	(CGG)5	15	310	324
Unigene0021973	2	p3	(ACC)5	15	660	674
Unigene0021975	1	p4	(ATTA)5	20	280	299
Unigene0021978	1	p3	(GCC)5	15	125	139
Unigene0022004	1	p4	(GCAG)4	16	6	21
Unigene0022006	1	p2	(AT)6	12	1396	1407
Unigene0022028	1	p4	(TAGC)5	20	6	25
Unigene0022029	1	p3	(TTC)5	15	454	468
Unigene0022030	1	p3	(TTC)5	15	475	489
Unigene0022031	1	p3	(CCG)6	18	1	18
Unigene0022045	1	p3	(GCA)7	21	1	21
Unigene0022046	1	p2	(AG)7	14	300	313
Unigene0022046	2	p3	(CAG)7	21	425	445
Unigene0022049	1	p2	(GA)9	18	452	469
Unigene0022059	1	p3	(CCT)6	18	1	18
Unigene0022060	1	p3	(CTC)5	15	27	41
Unigene0022068	1	p2	(CA)11	22	266	287
Unigene0022069	1	p3	(GTC)5	15	105	119
Unigene0022069	2	p2	(CA)11	22	247	268
Unigene0022076	1	p3	(TCC)5	15	1	15
Unigene0022085	1	p2	(GA)6	12	3	14
Unigene0022085	2	p3	(GAC)5	15	267	281
Unigene0022106	1	p2	(TC)9	18	550	567
Unigene0022107	1	p2	(TC)9	18	312	329
Unigene0022111	1	p2	(GA)9	18	1	18
Unigene0022114	1	p3	(GGC)5	15	1	15
Unigene0022115	1	p2	(TC)6	12	12	23
Unigene0022115	2	p2	(AG)8	16	402	417
Unigene0022120	1	p2	(AG)8	16	1	16
Unigene0022123	1	p2	(GA)9	18	576	593
Unigene0022126	1	c	(CAA)6ccgcagcaccac(CAA)6	48	365	412
Unigene0022127	1	p3	(GCT)5	15	291	305
Unigene0022154	1	p2	(GA)10	20	332	351
Unigene0022161	1	p2	(TG)8	16	654	669
Unigene0022192	1	p2	(GA)8	16	114	129
Unigene0022199	1	p2	(GA)7	14	721	734
Unigene0022202	1	p2	(AG)7	14	782	795
Unigene0022217	1	p2	(GA)8	16	211	226
Unigene0022219	1	p2	(CT)6	12	1	12
Unigene0022219	2	p3	(CGG)5	15	170	184
Unigene0022221	1	p3	(CTG)5	15	421	435
Unigene0022222	1	p3	(TGC)5	15	1	15
Unigene0022232	1	p2	(TC)10	20	1	20
Unigene0022243	1	p3	(CGT)5	15	120	134
Unigene0022243	2	p2	(TG)6	12	534	545
Unigene0022279	1	p3	(CAC)5	15	749	763
Unigene0022283	1	p2	(AG)9	18	1	18
Unigene0022289	1	p2	(GA)9	18	1	18
Unigene0022290	1	p4	(TCGA)4	16	286	301
Unigene0022294	1	p2	(CT)8	16	455	470
Unigene0022295	1	p3	(CGG)5	15	63	77
[truncated: 11,645 more rows]
