# Supplementary material for: De novo Sequencing and Transcriptome Analysis of Pinellia ternata Identify the Candidate Genes Involved in the Biosynthesis of Benzoic Acid and Ephedrine
Source: Front Plant Sci. 2016 Aug 16;7:1209. doi: 10.3389/fpls.2016.01209 (PMC4986801; doi:10.3389/fpls.2016.01209)
Supplement: Data Sheet 12 — The sequences information of SSR primers. [file DataSheet12.XLSX]

## Sheet: Sheet1
ID	SSR nr.	SSR type	SSR	size	start	end	FORWARD PRIMER1 (5'-3')	Tm(°C)	size	REVERSE PRIMER1 (5'-3')	Tm(°C)	size	PRODUCT1 size (bp)	start (bp)	end (bp)	FORWARD PRIMER2 (5'-3')	Tm(°C)	size	REVERSE PRIMER2 (5'-3')	Tm(°C)	size	PRODUCT2 size (bp)	start (bp)	end (bp)	FORWARD PRIMER3 (5'-3')	Tm(°C)	size	REVERSE PRIMER3 (5'-3')	Tm(°C)	size	PRODUCT3 size (bp)	start (bp)	end (bp)
Unigene0000003	1	p2	(GA)7	14	19	32
Unigene0000006	1	p2	(CT)9	18	189	206
Unigene0000022	1	p5	(GGCTG)4	20	164	183	CATTGATGGCTTCCCCTCTA	60.029	20	GGGTGGATGACAACCAACTT	59.679	20	182	117	298	TGGGAAACTCCAAGCTATGC	60.214	20	GGGTGGATGACAACCAACTT	59.679	20	214	85	298	TAATCTTCAGCTTGGCTGGG	60.344	20	GGGTGGATGACAACCAACTT	59.679	20	164	135	298
Unigene0000023	1	p2	(GA)9	18	291	308
Unigene0000024	1	p2	(GA)7	14	357	370
Unigene0000057	1	p3	(AAG)6	18	5	22
Unigene0000091	1	p4	(GCTG)5	20	1	20
Unigene0000106	1	p2	(AG)8	16	222	237
Unigene0000197	1	p2	(TA)7	14	225	238	GTGCTTCAGGAGGACCGTAG	59.867	20	CACCTCCCGGAAAAAGAGA	60.172	19	150	111	260	GCTTGAGCTTCACAACGACA	60.183	20	CACCTCCCGGAAAAAGAGA	60.172	19	126	135	260	TTGAGCTTCACAACGACAGC	60.183	20	CACCTCCCGGAAAAAGAGA	60.172	19	124	137	260
Unigene0000202	1	p3	(CGG)5	15	107	121	GGATTCTACGGTCCGTCTCC	60.853	20	TGGATCACGCTCCACAATAA	60.073	20	218	33	250	ATTCTACGGTCCGTCTCCGT	60.903	20	TGGATCACGCTCCACAATAA	60.073	20	216	35	250	GGATTCTACGGTCCGTCTCC	60.853	20	CCTTGTCCATCTTGTCAGCA	59.831	20	193	33	225
Unigene0000210	1	c	(GAG)5cggcgccgcggcga(GTT)6	47	116	162	TCACGTACATGAGGCAGTGG	60.745	20	GACCTGAGGCTGAACCTGTC	59.841	20	244	8	251	CATCACGTACATGAGGCAGTG	60.191	21	GACCTGAGGCTGAACCTGTC	59.841	20	246	6	251	ACGTACATGAGGCAGTGGG	59.561	19	GACCTGAGGCTGAACCTGTC	59.841	20	242	10	251
Unigene0000211	1	c	(GCT)6gcaccggcctccctgctccgtctccgacgacacgcaagagctcggcggcgacgtcggggac(GAG)5cggcgccgcggcga(GTT)6	126	64	189	CATCACGTACATGAGGCAGC	60.296	20	GACCTGAGGCTGAACCTGTC	59.841	20	273	6	278	CATCACGTACATGAGGCAGC	60.296	20	GGACCTGAGGCTGAACCTGT	61.646	20	274	6	279	CATCACGTACATGAGGCAGC	60.296	20	GGACCTGAGGCTGAACCTG	60.812	19	274	6	279
Unigene0000255	1	p2	(CT)7	14	318	331
Unigene0000291	1	p2	(TC)7	14	197	210
Unigene0000294	1	p4	(GCTC)4	16	11	26
Unigene0000312	1	p3	(CAT)5	15	222	236
Unigene0000333	1	p2	(GA)6	12	12	23
Unigene0000372	1	c	(GGC)6agtcacctcccccgccacaagtactactccctcgcctccctcgccagccggttctcctccgtcttccaccgtaataagaaggacgccgc(CCA)5	122	1	122
Unigene0000405	1	p3	(TCA)6	18	262	279
Unigene0000429	1	p3	(GGA)5	15	72	86	GTCGGGAGAGGAGATCACAG	59.792	20	CCTGCTCGCTTTCTCTGAGT	59.891	20	183	14	196	GTCGGGAGAGGAGATCACAG	59.792	20	CTCACACCTGCTCGCTTTCT	60.733	20	189	14	202	GTCGGGAGAGGAGATCACAG	59.792	20	CACACCTGCTCGCTTTCTCT	60.733	20	187	14	200
Unigene0000456	1	p2	(TC)6	12	114	125	GAAGATCCTCGTGTGGAAGG	59.655	20	CACGCAGCTGTTCGTTAAAA	60.052	20	128	35	162	GGAAGATCCTCGTGTGGAAG	59.655	20	CACGCAGCTGTTCGTTAAAA	60.052	20	129	34	162	GGAAGATCCTCGTGTGGAAG	59.655	20	TCGTTAAAAGCAGCAAGCCT	60.152	20	118	34	151
Unigene0000472	1	p2	(GA)7	14	1	14
Unigene0000478	1	p3	(GAA)5	15	284	298	GCGCAGAAGAAGGAAAACAA	60.502	20	TAACCTCTCCCTCACTCCCC	60.447	20	106	243	348	GCGCAGAAGAAGGAAAACAA	60.502	20	CCCCTCTAACCTCTCCCTCA	60.577	20	112	243	354	GCGCAGAAGAAGGAAAACAA	60.502	20	TCTAACCTCTCCCTCACTCCC	59.685	21	108	243	350
Unigene0000517	1	p3	(GGC)6	18	242	259	CACCCCGTTCGACAATAATC	60.192	20	GACAATTCGCCCCAACTCTA	60.074	20	270	211	480	CACCCCGTTCGACAATAATC	60.192	20	GCCCCAACTCTAATCCATGA	59.894	20	262	211	472	CACCCCGTTCGACAATAATC	60.192	20	AGACTGGTTGACAATTCGCC	60.119	20	279	211	489
Unigene0000519	1	p2	(TA)8	16	217	232	TGGCATTTCCTCTTAGTGGC	60.214	20	GACAGGAGGTATGGGCTGAA	60.073	20	114	148	261	TTTTCCCACGCTTCAGATTT	59.685	20	GACAGGAGGTATGGGCTGAA	60.073	20	185	77	261	TGGCATTTCCTCTTAGTGGC	60.214	20	AGACAGGAGGTATGGGCTGA	59.679	20	115	148	262
Unigene0000523	1	c	(CAG)5gtccagcagagcgctcgtcgccgccatttccccccaccctcctc(CA)6	71	195	265	GCCGTTTCACCATAAAGCAT	59.967	20	CTTCTGTGTTGGTCTTGGGG	60.536	20	257	57	313	CCAGTCAAGCCCAATCTCAT	60.073	20	CTTCTGTGTTGGTCTTGGGG	60.536	20	222	92	313	CCAGTCAAGCCCAATCTCAT	60.073	20	TCTTTTCCCTCCTCCACCTC	60.565	20	280	92	371
Unigene0000544	1	p2	(GA)9	18	1	18
Unigene0000558	1	p2	(AG)10	20	1	20
Unigene0000558	2	p2	(CT)9	18	228	245
Unigene0000559	1	p2	(TC)8	16	1	16
Unigene0000561	1	p2	(GA)7	14	1093	1106
Unigene0000580	1	p2	(TG)6	12	156	167	ACCATGGATGACGGATGAGT	60.208	20	GCCCAACCAAACAAATTCAG	60.344	20	132	70	201	ACCATGGATGACGGATGAGT	60.208	20	CTGCCCAACCAAACAAATTC	60.344	20	134	70	203	ACCATGGATGACGGATGAGT	60.208	20	CCCAACCAAACAAATTCAGC	60.344	20	131	70	200
Unigene0000589	1	p3	(CAG)5	15	325	339	TATGCTCCTTCGCACTCCTT	59.978	20	CTGCTGCTGCCCGTAATAGT	60.428	20	218	197	414	GATATGCTCCTTCGCACTCC	59.803	20	CTGCTGCTGCCCGTAATAGT	60.428	20	220	195	414	AGCTTGATATGCTCCTTCGC	59.579	20	CTGCTGCTGCCCGTAATAGT	60.428	20	225	190	414
Unigene0000603	1	p3	(CGT)5	15	438	452	GCCTCATCTTCCAACTCTGC	59.957	20	TCTTCAAGGACCTGCTCACC	60.386	20	198	290	487	ACTCTGCCACTGCACACAAG	60.096	20	TCTTCAAGGACCTGCTCACC	60.386	20	185	303	487	CTCTGCCACTGCACACAAGT	60.096	20	TCTTCAAGGACCTGCTCACC	60.386	20	184	304	487
Unigene0000623	1	p3	(GCA)6	18	96	113	GAAAAGGGAAGAGGACCTGC	60.19	20	AGTTCTCCTCCGCTACCTCC	59.84	20	130	62	191	GAAAAGGGAAGAGGACCTGC	60.19	20	GTTCTCCTCCGCTACCTCCT	59.84	20	129	62	190	GAAAAGGGAAGAGGACCTGC	60.19	20	GGAGTTCTCCTCCGCTACCT	59.84	20	132	62	193
Unigene0000642	1	p3	(AGC)6	18	7	24
Unigene0000663	1	c	(TA)6ttatatatgcatgagggaggacagagagatagagagagatggctgggcgtgagagaaagagagagagggttaagagagagaaagagatagagata(AG)6ggagcgggagaggagagagagggcgagagacgtacagggagt(AG)6	173	26	198
Unigene0000669	1	p2	(GA)9	18	243	260
Unigene0000672	1	p3	(CGG)6	18	200	217
Unigene0000673	1	p3	(TGA)5	15	1	15
Unigene0000675	1	c	(GTAC)4gcacgtacgcacatcacatgtggggcttcgacggtcggccggtgcgtgagcgaaagccggctgatga(AGCT)4	99	270	368
Unigene0000676	1	p3	(GCA)6	18	218	235
Unigene0000694	1	p2	(GA)7	14	251	264
Unigene0000709	1	p2	(TG)9	18	53	70	CCAATAGCCAGAGAGTGTGTAGG	60.192	23	TGTTAATTGTGTCGCCCAAA	59.969	20	192	11	202	CCAATAGCCAGAGAGTGTGTAGG	60.192	23	AATTGTGTCGCCCAAATCTC	59.939	20	188	11	198	CCAATAGCCAGAGAGTGTGTAGG	60.192	23	TGGGGGAAGTGGAAACATTA	60.162	20	125	11	135
Unigene0000718	1	p3	(AGG)5	15	1	15
Unigene0000731	1	p3	(GAG)5	15	61	75	GAAGAGAGGAGGAGGGATCG	60.292	20	TATAAACTGGGCCATTTCCG	59.789	20	180	4	183	GAAGAGAGGAGGAGGGATCG	60.292	20	AAAAACCCTAAAACGCCCAC	60.217	20	109	4	112	GAAGAGAGGAGGAGGGATCG	60.292	20	CGAACGGGTTATAAACTGGG	59.334	20	189	4	192
Unigene0000774	1	p3	(CAG)5	15	1	15
Unigene0000774	2	p3	(CAA)6	18	262	279	AAGCAACGAAGAACCCAGAA	59.853	20	CCGTCCCGTACGTGTACTTT	59.914	20	193	122	314	AAGAAGCAACGAAGAACCCA	59.853	20	CCGTCCCGTACGTGTACTTT	59.914	20	196	119	314	AGCAACGAAGAACCCAGAAA	59.853	20	CCGTCCCGTACGTGTACTTT	59.914	20	192	123	314
Unigene0000775	1	p2	(TG)7	14	238	251
Unigene0000782	1	p4	(TCCT)4	16	345	360	GTTTCCTCCGTTGTTGCCTA	60.11	20	ACGTGCCTCTGATTTCTGCT	60.02	20	258	203	460	TTTCCTCCGTTGTTGCCTAC	60.11	20	ACGTGCCTCTGATTTCTGCT	60.02	20	257	204	460	CCTCCGTTGTTGCCTACCTA	60.125	20	ACGTGCCTCTGATTTCTGCT	60.02	20	254	207	460
Unigene0000800	1	p2	(AG)6	12	69	80	AAAGCTCGATCGGACAAGAA	59.955	20	TCTTTACCTCACCACCCTGC	60.111	20	152	31	182	AAAAGCTCGATCGGACAAGA	59.955	20	TCTTTACCTCACCACCCTGC	60.111	20	153	30	182	AAAGCTCGATCGGACAAGAA	59.955	20	AGACGAGACGCGCATTTATT	59.873	20	128	31	158
Unigene0000800	2	p3	(CAG)5	15	192	206
Unigene0000812	1	p3	(GAA)5	15	784	798
Unigene0000854	1	p2	(AG)8	16	9	24
Unigene0000863	1	p3	(AGC)6	18	1	18
Unigene0000874	1	p2	(CT)8	16	134	149	CCTCAAGTACACTGCGCTGA	60.199	20	GAATGGGAGGAAACGTTGAA	59.91	20	200	37	236	CCTCAAGTACACTGCGCTGA	60.199	20	ATGGGAGGAAACGTTGAATG	59.79	20	198	37	234	CCTCAAGTACACTGCGCTGA	60.199	20	GTGCTGCCATTTGTTCTGTG	60.31	20	136	37	172
Unigene0000879	1	p3	(TCT)6	18	1	18
Unigene0000879	2	p3	(CTG)5	15	163	177	TTCTTCTTCCCCCTGATCCT	60.008	20	TACCTGTTGGAGACGGGATT	59.405	20	242	11	252	CTTCTTCTTCCCCCTGATCC	60.008	20	TACCTGTTGGAGACGGGATT	59.405	20	243	10	252	TAACGGAGCAGCTGATGATG	59.972	20	TACCTGTTGGAGACGGGATT	59.405	20	223	30	252
Unigene0000890	1	p2	(GA)9	18	1	18
Unigene0000964	1	p3	(TGC)7	21	2	22
Unigene0000973	1	p2	(AT)6	12	524	535	CCAACATGTGTGGACAGACC	59.846	20	TTTCCCTCCAACTTTGGTGTA	59.457	21	257	305	561	ATAAAAGCCAGCCTCGAACA	59.845	20	TTTCCCTCCAACTTTGGTGTA	59.457	21	151	411	561	CGTGTTCGTAGTATTCGCCA	59.752	20	TTTCCCTCCAACTTTGGTGTA	59.457	21	274	288	561
Unigene0000988	1	p3	(CCG)5	15	372	386	TAGAGGAGATCGTGGCTTCG	60.495	20	GAGAGGACGGAGGGGTACTT	59.558	20	272	275	546	TAGAGGAGATCGTGGCTTCG	60.495	20	AGAGGACGGAGGGGTACTTC	59.558	20	271	275	545	TCATCTGGAAGTCTCTCGCC	60.497	20	CTGGAGCCTGGTAGAGAGGA	59.549	20	236	324	559
Unigene0000992	1	p2	(CT)7	14	99	112	TCTCCCCTCTCTCGTGTCTC	59.508	20	GTGCGGCAGCAATGGTAG	61.417	18	130	40	169	TCTCTCCCCTCTCTCGTGTC	59.508	20	GTGCGGCAGCAATGGTAG	61.417	18	132	38	169	ATTTGTGCCCTCTCTTGCTC	59.434	20	GTGCGGCAGCAATGGTAG	61.417	18	101	69	169
Unigene0000992	2	p3	(CGC)5	15	275	289
Unigene0001059	1	p2	(GA)9	18	1	18
Unigene0001100	1	p2	(AT)6	12	121	132	GTCTCCTGTGGCAGTCCAAT	60.12	20	TCAGGAAAGGGAGATGGAGA	59.731	20	225	79	303	CTTAAAGGCGTTGTTTTGGG	59.62	20	TCAGGAAAGGGAGATGGAGA	59.731	20	248	56	303	CCTTAAAGGCGTTGTTTTGG	59.62	20	TCAGGAAAGGGAGATGGAGA	59.731	20	249	55	303
Unigene0001108	1	p2	(GA)8	16	1	16
Unigene0001110	1	p2	(CA)10	20	1	20
Unigene0001118	1	p2	(GA)9	18	1	18
Unigene0001156	1	p3	(GAC)5	15	121	135	CTCCACCAGATCAAAACCGT	59.966	20	CTTCACCTCCTTGCCTGAAC	59.844	20	172	30	201	CTCCACCAGATCAAAACCGT	59.966	20	TTCACCTCCTTGCCTGAACT	59.844	20	171	30	200	TAGGTGTCGACGGATCATCA	60.072	20	TTCACCTCCTTGCCTGAACT	59.844	20	127	74	200
Unigene0001162	1	p3	(GCC)5	15	1	15
Unigene0001207	1	p3	(CCG)5	15	39	53	AGCAATCGTAGTATTTGCCG	57.953	20	TTCATGCACGACGAATGAAC	60.675	20	225	15	239	GCAATCGTAGTATTTGCCGT	57.807	20	TTCATGCACGACGAATGAAC	60.675	20	224	16	239	AGCAATCGTAGTATTTGCCGT	58.802	21	TTCATGCACGACGAATGAAC	60.675	20	225	15	239
Unigene0001209	1	p4	(AGCT)4	16	224	239	ATGAGTCAAAATGGCGCTCT	59.843	20	CAAAGACGACAGCTCCACAA	60.025	20	243	133	375	AGATGAGTCAAAATGGCGCT	59.843	20	CAAAGACGACAGCTCCACAA	60.025	20	245	131	375	AGATGAGTCAAAATGGCGCT	59.843	20	GGAACCAAAGACGACAGCTC	59.851	20	250	131	380
Unigene0001220	1	p3	(TCT)5	15	79	93	CAGAGCAGCAGCACAGTCAT	60.366	20	GGAGCAGGAGGTCTTCATGT	59.258	20	129	53	181	AGCAGCAGCACAGTCATCAT	59.609	20	GGAGCAGGAGGTCTTCATGT	59.258	20	126	56	181	CAGAGCAGCAGCACAGTCAT	60.366	20	TCTTCATGTAGGCTGTGGGG	61.055	20	118	53	170
Unigene0001233	1	p2	(AC)6	12	10	21
Unigene0001260	1	p2	(AG)9	18	1	18
Unigene0001272	1	p3	(TGA)6	18	5	22
Unigene0001277	1	p3	(TAG)6	18	411	428	CTCTTGCTCAAGAACCTGCC	60.134	20	CGGCCAACTACTACTACTGCC	58.941	21	220	241	460	TGACCACCACCCTGATCATA	59.762	20	CGGCCAACTACTACTACTGCC	58.941	21	130	331	460	CAGAAGAACCACGATGACCA	59.676	20	CGGCCAACTACTACTACTGCC	58.941	21	144	317	460
Unigene0001348	1	p3	(ATC)5	15	99	113	TTCCGCATTTTACTGGAACC	59.938	20	ATGACCACATTTCAGGGGAG	59.779	20	142	51	192	TTCCGCATTTTACTGGAACC	59.938	20	GCCCAGAAGGCAGAGATGTA	60.362	20	236	51	286	TTCCGCATTTTACTGGAACC	59.938	20	CAGGATGGTGATTCCTTTGC	60.461	20	254	51	304
Unigene0001351	1	p2	(TA)7	14	1	14
Unigene0001353	1	p2	(CT)6	12	35	46	GGAGTTATCCAAAGTGGGATGT	59.217	22	CAGGGAATCAGGGATTGAGA	60.003	20	107	1	107	GGAGTTATCCAAAGTGGGATGT	59.217	22	CATGGGTCTGGTGGTTTCTT	59.82	20	236	1	236	GGAGTTATCCAAAGTGGGATGT	59.217	22	GGCTTCTTGAGAGGGGAAAT	59.651	20	143	1	143
Unigene0001374	1	p2	(TC)8	16	99	114	GGAGAAGAAGACGTCGACCA	60.386	20	TGGTTGTGTGAGGGAGATGA	60.088	20	220	0	219	GGAGAAGAAGACGTCGACCA	60.386	20	GGACGAGCCAAGAGAGAGAA	59.679	20	152	0	151	GGAGAAGAAGACGTCGACCA	60.386	20	CAGGTGTTCTCGGAAGAGGA	60.377	20	177	0	176
Unigene0001391	1	p3	(TTG)5	15	352	366	TTGATGCGCTCATTGTTCAT	60.228	20	ATAAGGTGAAGTCATGGCGG	59.955	20	261	171	431	CTGTACCATGTTGATGCGCT	59.746	20	ATAAGGTGAAGTCATGGCGG	59.955	20	271	161	431	CATGTAGGAGCACTCTTGCG	59.615	20	GTTTGACTCCGGTTGTTCGT	60.012	20	226	258	483
Unigene0001402	1	p4	(AGCT)4	16	11	26
Unigene0001413	1	p3	(TGC)5	15	72	86	ATGGAAGGGGGAGGAACTAC	59.256	20	AAATCTGCAGCCTTCATTGC	60.361	20	113	5	117	GTATGGAAGGGGGAGGAACT	59.256	20	AAATCTGCAGCCTTCATTGC	60.361	20	115	3	117	CATGCCCTAGACCTGACACA	59.701	20	TTGTCGTCTCATTCCCAACC	60.903	20	116	26	141
Unigene0001422	1	p2	(AG)7	14	188	201
Unigene0001432	1	p2	(AG)7	14	244	257
Unigene0001443	1	p2	(AG)9	18	184	201
Unigene0001446	1	p3	(GGC)7	21	1	21
Unigene0001533	1	p2	(GA)6	12	1	12
Unigene0001549	1	p3	(TAG)5	15	1	15
Unigene0001550	1	p3	(TTG)5	15	45	59	TGCTGCTGTTGCTGCTGT	60.52	18	CTTCACAATCACCATGACGG	59.96	20	152	24	175	CTGCTGCTGTTGCTGCTGT	61.563	19	CTTCACAATCACCATGACGG	59.96	20	153	23	175	TGCTGCTGTTGCTGCTGT	60.52	18	GCTTCACAATCACCATGACG	60.12	20	153	24	176
Unigene0001554	1	p3	(GAC)6	18	297	314	TTATTGCGGTCGACTACCCT	59.592	20	TTCGCCCTCCCTCTCTTAAT	60.166	20	241	150	390	TTATTGCGGTCGACTACCCT	59.592	20	TATAACCCTCCCTGCACCAC	59.813	20	221	150	370	TTATTGCGGTCGACTACCCT	59.592	20	TTATAACCCTCCCTGCACCA	60.323	20	222	150	371
Unigene0001559	1	p3	(GGT)5	15	78	92	ACACTGTGTGTTCTGCGAGG	59.94	20	TTCTCCAGAAGGCGAAGAAG	59.688	20	107	46	152	ACACTGTGTGTTCTGCGAGG	59.94	20	GTTCTCCAGAAGGCGAAGAA	59.55	20	108	46	153	ACACTGTGTGTTCTGCGAGG	59.94	20	AGTTCTCCAGAAGGCGAAGA	59.162	20	109	46	154
Unigene0001576	1	p2	(CT)8	16	1	16
Unigene0001585	1	p2	(AG)7	14	300	313
Unigene0001597	1	p2	(TC)9	18	1	18
Unigene0001610	1	p2	(GA)8	16	1	16
Unigene0001661	1	c	(TG)6tttacaccaa(CAG)5	37	206	242
Unigene0001665	1	p3	(TGG)6	18	214	231	CATCTCCTCCGAGTCGTTCT	59.405	20	AAAGACGACCCAACTGAGGA	59.697	20	272	1	272	CATCTCCTCCGAGTCGTTCT	59.405	20	ACCAAAGACGACCCAACTGA	60.545	20	275	1	275	CATCTCCTCCGAGTCGTTCT	59.405	20	CAAAGACGACCCAACTGAGG	60.68	20	273	1	273
Unigene0001675	1	p4	(AAAG)4	16	276	291	TCGAACCAGACCATCCTTTC	60.05	20	GTGCCTCGATCGATCACTTT	60.226	20	134	182	315	TCAGCCACCCATATGTGAAA	59.924	20	GTGCCTCGATCGATCACTTT	60.226	20	116	200	315	TTCAGCCACCCATATGTGAA	59.924	20	GTGCCTCGATCGATCACTTT	60.226	20	117	199	315
Unigene0001683	1	p2	(GA)7	14	60	73	TTGAGAAATACTTGGATAGTTTGGC	59.924	25	TCTCCCATGTATCCCTCTGC	60.034	20	130	17	146	TGGATAGTTTGGCAATTAATCTCAT	60.107	25	TCTCCCATGTATCCCTCTGC	60.034	20	118	29	146	TGAGAAATACTTGGATAGTTTGGC	58.759	24	TCTCCCATGTATCCCTCTGC	60.034	20	129	18	146
Unigene0001683	2	p2	(GA)8	16	442	457
Unigene0001731	1	p3	(GCA)5	15	191	205
Unigene0001732	1	p4	(AGCT)4	16	434	449
Unigene0001739	1	p4	(AGAA)4	16	204	219	TGTGCACAATAGCACTTCGTC	59.927	21	TTTGTCCCTCAAAATCCTGG	59.903	20	109	139	247	TGTGCACAATAGCACTTCGTC	59.927	21	TTATTTGAATGGCCTCGCTT	59.682	20	203	139	341	TGTGCACAATAGCACTTCGTC	59.927	21	TTTGAATGGCCTCGCTTATT	59.682	20	200	139	338
Unigene0001748	1	p2	(TC)9	18	1	18
Unigene0001807	1	p3	(CAC)5	15	221	235
Unigene0001813	1	p2	(CT)8	16	88	103	ACGCCTATGCGTTCATCTTC	60.243	20	GAACGAAAGAAGGGAGACCC	60.052	20	126	14	139	CGTTCATCTTCTTTTGCCGT	60.249	20	GAACGAAAGAAGGGAGACCC	60.052	20	117	23	139	ACGCCTATGCGTTCATCTTC	60.243	20	GAAAGAAGGGAGACCCACCT	59.534	20	122	14	135
Unigene0001833	1	p4	(CTAG)5	20	202	221
Unigene0001852	1	p2	(AT)10	20	211	230
Unigene0001867	1	p2	(GA)9	18	1	18
Unigene0001886	1	p3	(GTT)7	21	1	21
Unigene0001934	1	p2	(CT)9	18	221	238
Unigene0001941	1	p3	(GAG)5	15	13	27
Unigene0001941	2	p2	(CT)9	18	192	209
Unigene0002051	1	p3	(TGA)5	15	219	233
Unigene0002073	1	p2	(AG)8	16	7	22
Unigene0002073	2	p2	(AG)9	18	418	435
Unigene0002075	1	p2	(AG)10	20	1	20
Unigene0002102	1	p3	(CAG)5	15	313	327
Unigene0002117	1	p3	(AGC)5	15	293	307	AAGGTCCACACTGGAACAGG	60.002	20	ATATAGCCGTTGGTGCGAAG	60.117	20	135	203	337	TGTGGCTTAAAAGGGAATGC	60.074	20	ATATAGCCGTTGGTGCGAAG	60.117	20	243	95	337	TCAAGGTCCACACTGGAACA	60.129	20	ATATAGCCGTTGGTGCGAAG	60.117	20	137	201	337
Unigene0002140	1	p3	(AAT)5	15	382	396	TATCCCAATTTGCTGAAGCC	60.038	20	TGCGAGCCAGATGACAAATA	60.366	20	114	347	460	TTCCCTTCCGGATTTCTTTT	59.882	20	TGCGAGCCAGATGACAAATA	60.366	20	274	187	460	TTTCCCTTCCGGATTTCTTT	59.882	20	TGCGAGCCAGATGACAAATA	60.366	20	275	186	460
Unigene0002173	1	p2	(TA)6	12	171	182	AATTTATGGCTCATGGCGTC	59.929	20	TGCACAGACAGTATGCCACA	59.894	20	133	144	276	ATTTATGGCTCATGGCGTCT	59.556	20	TGCACAGACAGTATGCCACA	59.894	20	132	145	276	TTTATGGCTCATGGCGTCTT	60.606	20	TGCACAGACAGTATGCCACA	59.894	20	131	146	276
Unigene0002232	1	p2	(AG)8	16	45	60	ACTGTGCAAGCACACAGTCA	59.044	20	GTCTTCGGCCACCAGTATGT	59.997	20	171	0	170	ACTGTGCAAGCACACAGTCA	59.044	20	CTTCGGCCACCAGTATGTTT	59.993	20	169	0	168	CTGTGCAAGCACACAGTCATT	59.962	21	GTCTTCGGCCACCAGTATGT	59.997	20	170	1	170
Unigene0002288	1	p3	(GCA)6	18	1	18
Unigene0002293	1	p2	(GA)6	12	64	75	TTTTCTTTTTGCATTGAGGC	58.018	20	CGAGGAAGAAGAAGGGAAGG	60.311	20	131	31	161	CTTTTCTTTTTGCATTGAGGC	59	21	CGAGGAAGAAGAAGGGAAGG	60.311	20	132	30	161	TCTTTTTGCATTGAGGCCC	61.105	19	CGAGGAAGAAGAAGGGAAGG	60.311	20	128	34	161
Unigene0002320	1	p3	(AGA)6	18	119	136	AAGAAGGAGTTGGAGGAGCC	59.817	20	GACTTCGGTGGTCATCACG	60.105	19	165	42	206	AAGAAGGAGTTGGAGGAGCC	59.817	20	ACGACTTCGGTGGTCATCA	60.105	19	167	42	208	GCGGGAAACGAAGAAGAAG	59.94	19	ACGACTTCGGTGGTCATCA	60.105	19	180	29	208
Unigene0002341	1	p2	(CA)7	14	56	69	CAACAACCAACAAAGAACCTTTC	59.935	23	TCCTCACATGCCTCACTCTG	59.98	20	264	17	280	CAACAACCAACAAAGAACCTTTC	59.935	23	TGGTTGTGCTTTCTTGTTGC	59.888	20	170	17	186	CAACAACCAACAAAGAACCTTTC	59.935	23	CCTCCTGCCGTTTGACTAAA	60.241	20	114	17	130
Unigene0002364	1	p2	(TC)7	14	48	61	TTGAGTATCTCTCTTGCCCCA	59.822	21	GTTGCAAAGGGTGTTGGTTT	59.875	20	103	16	118	TTGAGTATCTCTCTTGCCCCA	59.822	21	TCTCTCTGCCAAATCCCAAC	60.195	20	125	16	140	TTGAGTATCTCTCTTGCCCCA	59.822	21	CACCTTGGGACAGATTTTGG	60.345	20	154	16	169
Unigene0002373	1	c	(AG)8atagg(GA)8	37	1	37
Unigene0002381	1	p2	(TC)6	12	1	12
Unigene0002404	1	p2	(AG)8	16	273	288
Unigene0002405	1	p2	(TC)9	18	1	18
Unigene0002431	1	p2	(GA)8	16	5	20
Unigene0002433	1	p2	(AG)8	16	224	239
Unigene0002505	1	p3	(ATC)6	18	169	186
Unigene0002529	1	p3	(TTC)6	18	2	19
Unigene0002536	1	p3	(CCG)6	18	3	20
Unigene0002536	2	p2	(AG)7	14	291	304
Unigene0002545	1	p2	(AG)8	16	1	16
Unigene0002548	1	p3	(TGA)6	18	1	18
Unigene0002559	1	p3	(GAA)6	18	1	18
Unigene0002565	1	p2	(GA)8	16	1	16
Unigene0002570	1	p3	(GGA)6	18	211	228
Unigene0002583	1	p2	(AG)8	16	1	16
Unigene0002599	1	p3	(GAC)5	15	374	388
Unigene0002613	1	c	(CA)7ccgaggcgagt(AG)6	37	73	109	CTTGAGCTCCGGTGTCAGC	62.149	19	TGGTCTACACCCACCCTCTC	59.962	20	161	2	162	CTTGAGCTCCGGTGTCAGC	62.149	19	TCTCTGGTCTACACCCACCC	59.962	20	165	2	166	CTTGAGCTCCGGTGTCAGC	62.149	19	TCTGGTCTACACCCACCCTC	59.962	20	163	2	164
Unigene0002636	1	p3	(GGC)5	15	212	226	AGCATCATGGGAAACCTCAC	59.934	20	CCGTACCCGAACTTGAACAT	59.853	20	119	178	296	GACAGCATCATGGGAAACCT	59.934	20	CCGTACCCGAACTTGAACAT	59.853	20	122	175	296	ACAGCATCATGGGAAACCTC	59.934	20	CCGTACCCGAACTTGAACAT	59.853	20	121	176	296
Unigene0002646	1	p3	(GAA)5	15	10	24
Unigene0002651	1	p3	(GGC)5	15	215	229
Unigene0002665	1	p3	(AAG)6	18	201	218
Unigene0002668	1	p3	(GTC)5	15	1	15
Unigene0002680	1	p2	(TC)7	14	1	14
Unigene0002681	1	p2	(TC)7	14	1	14
Unigene0002715	1	p4	(CTAG)5	20	2	21
Unigene0002733	1	p2	(TC)9	18	1	18
Unigene0002764	1	p2	(TC)9	18	1	18
Unigene0002775	1	p2	(CT)9	18	1	18
Unigene0002789	1	p2	(GA)7	14	447	460	TTGTGTGGTTCGACGAGAAG	59.873	20	TGAGAAAGAGAGCCTCACCG	60.668	20	126	358	483	GTTGTGTGGTTCGACGAGAA	59.726	20	TGAGAAAGAGAGCCTCACCG	60.668	20	127	357	483	TCCGGCACACACATACTCTC	59.707	20	TGAGAAAGAGAGCCTCACCG	60.668	20	247	237	483
Unigene0002868	1	c	(CTG)5cttctgttggtgtttatttcagaa(AC)6	51	1	51
Unigene0002871	1	p2	(CT)8	16	1	16
Unigene0002875	1	p4	(ATAG)4	16	244	259
Unigene0002879	1	p2	(GA)9	18	1	18
Unigene0002883	1	p4	(TACA)4	16	303	318	ACCATCATCGATGGGACAGT	60.208	20	GCTTATTTCTGTCACCACCTGC	61.044	22	121	223	343	ACCATCATCGATGGGACAGT	60.208	20	CTTATTTCTGTCACCACCTGC	57.344	21	120	223	342	CGGCATCTCTAAATTTCACCA	60.081	21	GCTTATTTCTGTCACCACCTGC	61.044	22	138	206	343
Unigene0002974	1	p2	(TA)6	12	3	14
Unigene0002982	1	p2	(CT)9	18	1	18
Unigene0003030	1	p2	(TC)7	14	285	298
Unigene0003037	1	p2	(AT)6	12	379	390	TGAAGCTGTCGTTGGAGATG	59.984	20	CTAGCTGGCAAAGAACGACC	60.015	20	256	286	541	TGAAGCTGTCGTTGGAGATG	59.984	20	CCTAGCTGGCAAAGAACGAC	60.015	20	257	286	542	TGAAGCTGTCGTTGGAGATG	59.984	20	ACCGAACAAAAATAACCCCC	59.924	20	208	286	493
Unigene0003043	1	p2	(TC)9	18	1	18
Unigene0003128	1	p2	(AG)8	16	404	419
Unigene0003151	1	p2	(TC)6	12	1	12
Unigene0003151	2	p2	(AT)7	14	158	171	TCCTCACACCTGTAAACGGA	59.135	20	GAGGAAGAGGATGGAGGAGC	60.3	20	115	132	246	GTCCTCACACCTGTAAACGGA	60.02	21	GAGGAAGAGGATGGAGGAGC	60.3	20	116	131	246	GCCATCTCAGTCCTCACACC	60.689	20	AGCTAGAGTGCTGCTGCTGA	59.243	20	233	122	354
Unigene0003164	1	p2	(GA)8	16	1	16
Unigene0003281	1	p2	(AT)6	12	35	46	AAGAAAATGTATTAGTTGCGTCATTG	59.877	26	ACCTTTACCTTGTGGCGATG	59.993	20	129	0	128	GAAAATGTATTAGTTGCGTCATTG	57.86	24	ACCTTTACCTTGTGGCGATG	59.993	20	127	2	128	AGAAAATGTATTAGTTGCGTCATTG	58.751	25	ACCTTTACCTTGTGGCGATG	59.993	20	128	1	128
Unigene0003290	1	p2	(TC)7	14	1	14
Unigene0003303	1	p2	(TC)6	12	1	12
Unigene0003337	1	p2	(CA)9	18	221	238
Unigene0003355	1	p2	(TA)6	12	84	95	GGACATGTCATATTTTCAATTTTTG	58.768	25	GCCACGAGAAGAGGAAGAGA	59.679	20	135	18	152	GGACATGTCATATTTTCAATTTTTG	58.768	25	CCTCCGTACGTCCTCTCTGA	60.399	20	175	18	192	GGACATGTCATATTTTCAATTTTTG	58.768	25	AGCCTCCGTACGTCCTCTCT	60.414	20	177	18	194
Unigene0003387	1	p2	(TC)6	12	10	21
Unigene0003440	1	p2	(AG)9	18	1	18
Unigene0003463	1	p3	(CAA)6	18	90	107	TCAAACGGTTGGTTCACAAG	59.585	20	TTGGCGACAGTGATTGAGAG	59.984	20	243	52	294	TCAAACGGTTGGTTCACAAG	59.585	20	TTTGGGGTTCATCATTGGTT	60.029	20	160	52	211	TCAAACGGTTGGTTCACAAG	59.585	20	TGGTTGGGGATTTGTGTTTT	60.066	20	206	52	257
Unigene0003483	1	p3	(GAA)5	15	229	243
Unigene0003495	1	p3	(GAA)5	15	455	469
Unigene0003516	1	p6	(GGGATG)4	24	239	262
Unigene0003636	1	p3	(CGC)5	15	45	59
Unigene0003640	1	p3	(AGA)6	18	33	50	CCCGGTCTTCTTTCTTCTGA	59.401	20	GTCAGAACCCCATCCCTCTT	60.314	20	160	1	160	CCCGGTCTTCTTTCTTCTGA	59.401	20	CAGAACCCCATCCCTCTTCT	60.447	20	158	1	158	CCCGGTCTTCTTTCTTCTGA	59.401	20	AGAACCCCATCCCTCTTCTG	60.447	20	157	1	157
Unigene0003664	1	p3	(CGC)5	15	80	94	AGAAGAGAAAGGTCGCACCA	59.989	20	TCTCTTCTTCCACACGAGCA	59.701	20	101	27	127	GAAGAGAAAGGTCGCACCAC	59.851	20	TCTCTTCTTCCACACGAGCA	59.701	20	100	28	127	AGAAGAGAAAGGTCGCACCA	59.989	20	GAGACATCCAGTACTGCGGC	60.833	20	160	27	186
Unigene0003690	1	p2	(AG)7	14	33	46	CAACTACTAGATCTGCACTCTGAACC	59.91	26	TCTTCGTCGGTTTATTTGGC	60.074	20	105	4	108	CAACTACTAGATCTGCACTCTGAACC	59.91	26	TTTCCTGTCGTCTTCGTCG	59.968	19	115	4	118	CAACTACTAGATCTGCACTCTGAACC	59.91	26	TCGTCTTCGTCGGTTTATTTG	60.117	21	108	4	111
Unigene0003691	1	p2	(AG)7	14	279	292
Unigene0003700	1	p2	(GA)8	16	1	16
Unigene0003723	1	p3	(GCA)5	15	1	15
Unigene0003727	1	p2	(GA)8	16	1	16
Unigene0003740	1	p3	(CAT)5	15	323	337	GGTCCGCTAAGAGTGGATCA	60.218	20	TGGATGCCAAATCTGATGAA	60.009	20	242	247	488	CTTGCAGGTCCGCTAAGAGT	59.639	20	TGGATGCCAAATCTGATGAA	60.009	20	248	241	488	GGTCCGCTAAGAGTGGATCA	60.218	20	CTGGATGCCAAATCTGATGA	59.604	20	243	247	489
Unigene0003764	1	p3	(GAT)5	15	274	288	TTGATCCTCGTAGTGATGAAGG	59.195	22	ATTCCGACATCACTTGGCTC	60.081	20	232	127	358	TTGATCCTCGTAGTGATGAAGG	59.195	22	CCGACATCACTTGGCTCTTT	60.255	20	229	127	355	AACAATGGTAAGGATGACATTGG	59.994	23	ATTCCGACATCACTTGGCTC	60.081	20	260	99	358
Unigene0003784	1	c	(TC)6ttcttgatggcgtggatcactagcgggatgagcccctccatgccacagagcg(CT)9	82	181	262
Unigene0003829	1	p3	(GCC)5	15	253	267	GGAGTCCATCTCGTACCTGC	59.685	20	TTTTGTCGGATCGGAGATTC	60.014	20	111	205	315	GGAGTCCATCTCGTACCTGC	59.685	20	CAAACGTAGGCCAACTGACA	59.758	20	211	205	415	GGAGTCCATCTCGTACCTGC	59.685	20	AGCAGGCTTATTTTCCTCCC	59.688	20	189	205	393
Unigene0003852	1	p3	(GCC)5	15	84	98	CTCCTCGTCACCTTCCTCAC	59.835	20	TCTCCCGGGATGTAGTGTTC	59.927	20	193	16	208	CATTAAAGGCCTCCTCGTCA	60.206	20	TCTCCCGGGATGTAGTGTTC	59.927	20	203	6	208	AGCACGTCTACCACCAGCTC	60.476	20	TCTCCCGGGATGTAGTGTTC	59.927	20	168	41	208
Unigene0003945	1	p2	(AG)7	14	155	168	TGGTAAATGCCAGCTTCAGA	59.42	20	GCATGTACCTGGCCTCTCAT	60.104	20	188	106	293	GTGGATGTTAGCTCACGACG	59.318	20	ATCACAGCCCCATCTACCAG	59.95	20	145	82	226	GTGGATGTTAGCTCACGACG	59.318	20	GCATGTACCTGGCCTCTCAT	60.104	20	212	82	293
Unigene0004042	1	p3	(AGA)5	15	1	15
Unigene0004074	1	p3	(CAC)5	15	56	70	GCCCCTCCTATCCAAACATC	60.662	20	ATTCTGGTGCCTGATGGGTA	60.34	20	111	24	134	ACCACTAGTCCAGCCAGGGT	60.962	20	CTGGTGCCTGATGGGTAGAT	59.95	20	128	4	131	GCCCCTCCTATCCAAACATC	60.662	20	TCACCTACTGCTTTGCCTCA	59.591	20	181	24	204
Unigene0004131	1	p2	(AG)8	16	1	16
Unigene0004131	2	p2	(AG)6	12	372	383
Unigene0004142	1	p4	(AGCT)4	16	247	262	CTAGCAACTCCAGCGGTTTC	60.015	20	CTAGCAACTCCAGCGGTTTC	60.015	20	198	155	352	CTAGCAACTCCAGCGGTTTC	60.015	20	CTTAGCTTTCCGCTTTCCCT	59.98	20	250	155	404	CTTAGCTTTCCGCTTTCCCT	59.98	20	CTAGCAACTCCAGCGGTTTC	60.015	20	250	103	352
Unigene0004143	1	p4	(AGCT)4	16	433	448	TCGTTTGTAGGGTGGGAGAG	60.103	20	CTAGCAACTCCAGCGGTTTC	60.015	20	219	320	538	TCGTTTGTAGGGTGGGAGAG	60.103	20	CACCCCAAAGCTTCTCTACG	59.869	20	197	320	516	CACTTGTGCTCTTTCCCGAT	60.255	20	CTAGCAACTCCAGCGGTTTC	60.015	20	165	374	538
Unigene0004186	1	p3	(GCT)6	18	1	18
Unigene0004191	1	p2	(GT)6	12	43	54	TTTGAGTAGTCAATTTATGGTCCC	58.505	24	TCGCACGGAATGTAAAAACA	60.111	20	224	11	234	TTTGAGTAGTCAATTTATGGTCCC	58.505	24	CCCCTCATTTGAGTGCAAGT	60.111	20	163	11	173	CTTTGAGTAGTCAATTTATGGTCCC	59.372	25	TCGCACGGAATGTAAAAACA	60.111	20	225	10	234
Unigene0004234	1	p2	(GT)6	12	38	49	CTCAAAGGAGTTGTTGATGGC	59.726	21	AGTTTTGGACTCCCGATGTG	59.966	20	206	7	212	TCAAAGGAGTTGTTGATGGC	58.697	20	AGTTTTGGACTCCCGATGTG	59.966	20	205	8	212	CTCAAAGGAGTTGTTGATGGC	59.726	21	GTCGATCGCTAATCCCACAT	59.923	20	142	7	148
Unigene0004239	1	p2	(TC)8	16	498	513	ACAAAACAAAACCCTTCCCC	60.068	20	GGGAGCAGTTGGGATGTATG	60.34	20	237	393	629	CCCTTCCCCTTTGTGTTGTA	59.824	20	GGGAGCAGTTGGGATGTATG	60.34	20	226	404	629	CAAAACAAAACCCTTCCCCT	60.193	20	GGGAGCAGTTGGGATGTATG	60.34	20	236	394	629
Unigene0004275	1	p3	(AGA)6	18	5	22
Unigene0004303	1	p3	(ACA)5	15	1	15
Unigene0004329	1	p5	(GCCAT)4	20	1	20
Unigene0004354	1	p2	(AT)7	14	242	255
Unigene0004358	1	p2	(CT)7	14	10	23
Unigene0004364	1	p4	(TTAA)4	16	254	269	AGCAGCAGTACAGGACCAGC	60.621	20	AATCCGCACAAAACACACAA	60.011	20	197	179	375	GAAGCAGCAGTACAGGACCA	59.037	20	AATCCGCACAAAACACACAA	60.011	20	199	177	375	AGCAGCAGTACAGGACCAGC	60.621	20	GCCTTCCTACCCCTAAACGA	60.443	20	169	179	347
Unigene0004382	1	p4	(AATT)4	16	274	289	TCTCCCAATTGATTCATCCC	59.685	20	TCTCCCAATTGATTCATCCC	59.685	20	266	148	413	CTCCCAATTGATTCATCCCT	58.787	20	TCTCCCAATTGATTCATCCC	59.685	20	265	149	413	TCTCCCAATTGATTCATCCC	59.685	20	CTCCCAATTGATTCATCCCT	58.787	20	265	148	412
Unigene0004383	1	p4	(AATT)4	16	44	59	TCCAGCATAAGAAAGGGGAA	59.64	20	TCTCCCAATTGATTCATCCC	59.685	20	177	7	183	AGGGGAATCAGGTCTATGGG	60.147	20	CCCCCAGTAAGGAGGACTTG	60.862	20	256	20	275	AGGGGAATCAGGTCTATGGG	60.147	20	GCTAGCAAGTAGCAATGTGGC	60.06	21	276	20	295
Unigene0004414	1	p3	(ATG)5	15	239	253
Unigene0004431	1	p3	(CCA)5	15	45	59	TTCCACCTTTCCATACTGGC	59.933	20	GGGAGTAGACGACGATGAGG	59.679	20	235	16	250	TTCCACCTTTCCATACTGGC	59.933	20	GGGGAGTAGACGACGATGAG	59.679	20	236	16	251	TTCCACCTTTCCATACTGGC	59.933	20	TCGGTGCCTATCCTCTTGAT	59.653	20	128	16	143
Unigene0004442	1	p4	(AAAG)4	16	122	137	AGGTTGGAGAAGGGAGGAAA	60.045	20	CCACATGCCAACTTAGACCC	60.375	20	186	52	237	GCGTCGGTTTCAAGAAATGT	60.118	20	CCACATGCCAACTTAGACCC	60.375	20	154	84	237	AGGTTGGAGAAGGGAGGAAA	60.045	20	CATGCCAACTTAGACCCTCC	59.55	20	183	52	234
Unigene0004476	1	p4	(GTGC)4	16	224	239	GTGTTTGATCTGGTGCGTTG	60.16	20	CGCCATAGACGCCTGTAACT	60.292	20	157	115	271	CTGGGATGCCACCTTCATAC	60.34	20	CGCCATAGACGCCTGTAACT	60.292	20	102	170	271	ACTGGGATGCCACCTTCATA	60.34	20	CGCCATAGACGCCTGTAACT	60.292	20	103	169	271
Unigene0004481	1	p3	(AGG)5	15	408	422
Unigene0004482	1	p2	(AG)9	18	1	18
Unigene0004484	1	p2	(AG)6	12	114	125	GCTTGGGGTCTTGTCTCTGA	60.386	20	TTGCCTCCCCTGTACTCATC	60.073	20	209	13	221	GCTTGGGGTCTTGTCTCTGA	60.386	20	CAGATCTGTAACCATGGGGG	60.187	20	233	13	245	GCTTGGGGTCTTGTCTCTGA	60.386	20	TGCCTCCCCTGTACTCATCT	59.679	20	208	13	220
Unigene0004493	1	p2	(GA)9	18	202	219
Unigene0004523	1	p3	(GCC)5	15	148	162	ACGGAGGAGGTAGGACTCGT	60.133	20	CACTTCCCCTGCTCAAGAAC	59.844	20	155	47	201	ACGGAGGAGGTAGGACTCGT	60.133	20	TGTTCTTGCACCTTCTTCCC	60.232	20	187	47	233	GTGTGGAGGAGGGTGTTGTC	60.421	20	CACTTCCCCTGCTCAAGAAC	59.844	20	109	93	201
Unigene0004524	1	p2	(GA)8	16	1	16
Unigene0004539	1	p2	(GA)8	16	246	261
Unigene0004542	1	p2	(TC)9	18	1	18
Unigene0004548	1	p3	(TCC)6	18	1	18
Unigene0004558	1	p3	(TCC)5	15	230	244	CTGTCGGCTCCTCCTTTCTC	61.436	20	GGATGTGGGATCTGAACGAC	60.335	20	172	121	292	CTGTCGGCTCCTCCTTTCT	59.54	19	GGATGTGGGATCTGAACGAC	60.335	20	172	121	292	TGTCGGCTCCTCCTTTCTC	60.481	19	GGATGTGGGATCTGAACGAC	60.335	20	171	122	292
Unigene0004558	2	p3	(TAA)5	15	491	505
Unigene0004565	1	p3	(CGC)6	18	305	322	ACTCATGGGACTGGTCGTTC	59.969	20	GGTCGTCTTCCTCCTACGAC	58.744	20	113	248	360	AGGAAGAGGTGGTTGGGAGT	59.968	20	GGTCGTCTTCCTCCTACGAC	58.744	20	139	222	360	ACTCATGGGACTGGTCGTTC	59.969	20	GGGTCGTCTTCCTCCTACG	59.664	19	114	248	361
Unigene0004593	1	p2	(AG)6	12	195	206
Unigene0004614	1	p2	(TC)6	12	213	224
Unigene0004640	1	p3	(TGT)5	15	84	98	CAGGTACTGCCCGGAGTAGA	60.269	20	GCGAGATCCTCATTCCTGAT	59.196	20	144	42	185	ATGACGAGCCAGTAGTTGCC	60.285	20	GCGAGATCCTCATTCCTGAT	59.196	20	170	16	185	CCAGTAGTTGCCGTGGTACA	59.634	20	GCGAGATCCTCATTCCTGAT	59.196	20	162	24	185
Unigene0004683	1	p3	(TCT)5	15	74	88	CTGCAAGGGGAGGACACTT	60.245	19	AAGGAGGGAGGATGAGGAGA	60.149	20	190	36	225	CTGCAAGGGGAGGACACTT	60.245	19	GAAGGAGGGAGGATGAGGAG	60.149	20	191	36	226	CTGCAAGGGGAGGACACTT	60.245	19	GGAAGAAGAAGAAGGGGACG	60.183	20	126	36	161
Unigene0004746	1	p2	(GT)11	22	1	22
Unigene0004757	1	p5	(AACCG)4	20	110	129	AGTGTTTGAGGCTTGGGATG	60.111	20	AGATCCCGGTTGCTTGTATG	59.955	20	242	44	285	GGCCAAAAATGAAGGGTTTT	60.164	20	AGATCCCGGTTGCTTGTATG	59.955	20	223	63	285	AGTGTTTGAGGCTTGGGATG	60.111	20	CGCACCTTTGCCTTTCTAAC	59.883	20	173	44	216
Unigene0004771	1	p2	(AG)9	18	246	263
Unigene0004807	1	p2	(TC)8	16	1	16
Unigene0004853	1	p2	(GA)7	14	1	14
Unigene0004883	1	p2	(AC)6	12	221	232	TGCTGAAGAAAAGCAGAGCA	60.011	20	ATTCACGGAAACAGAGCACC	60.119	20	253	74	326	TGCTGAAGAAAAGCAGAGCA	60.011	20	CAATTCACGGAAACAGAGCA	59.84	20	255	74	328	TAGTCCCATCGATCTCCCAA	60.417	20	ATTCACGGAAACAGAGCACC	60.119	20	144	183	326
Unigene0004889	1	p2	(TC)8	16	222	237
Unigene0004922	1	p2	(TC)7	14	1	14
Unigene0004922	2	p3	(GCG)6	18	306	323
Unigene0004928	1	p2	(GT)6	12	123	134	GAATTGATTTGCGTACCACTG	58.161	21	TTGAAACGTAGACATGGAGGG	59.978	21	142	87	228	AGAATTGATTTGCGTACCACTG	59.158	22	TTGAAACGTAGACATGGAGGG	59.978	21	143	86	228	GAATTGATTTGCGTACCACTGT	59.024	22	TTGAAACGTAGACATGGAGGG	59.978	21	142	87	228
Unigene0004930	1	p3	(CTC)6	18	27	44	CAAAGCCTCAGAGACAAGTCG	60.178	21	GTTCGAACGGAGAGATCACG	60.801	20	132	3	134	CAAAGCCTCAGAGACAAGTCG	60.178	21	TTCGAACGGAGAGATCACG	59.926	19	131	3	133	CAAAGCCTCAGAGACAAGTCG	60.178	21	GCTGGTTCGAACGGAGAGAT	61.702	20	136	3	138
Unigene0004949	1	p2	(GA)7	14	438	451	GTAGTGGGGATTTGGGACCT	60.052	20	GGGATTTAGCCCAACCAGAT	60.152	20	248	308	555	TGGTTCAAGGAGGAGGAGAA	59.773	20	TCCATGGGAGGTATTCTTGC	59.894	20	251	369	619	CATGTAGCCCAAGCGTACAA	59.752	20	TCCATGGGAGGTATTCTTGC	59.894	20	218	402	619
Unigene0004963	1	p2	(AT)6	12	142	153	GACTGCACTGATAGAGCCCC	59.834	20	TGCTTGTGGATTGGATATCAT	57.9	21	104	111	214	GACTGCACTGATAGAGCCCC	59.834	20	GTGCTTGTGGATTGGATATCAT	58.792	22	105	111	215	TGCACTGATAGAGCCCCATA	59.251	20	TGCTTGTGGATTGGATATCAT	57.9	21	101	114	214
Unigene0004992	1	p3	(CCT)6	18	1	18
Unigene0004998	1	p2	(CT)9	18	1	18
Unigene0005026	1	p2	(CT)9	18	299	316
Unigene0005030	1	p3	(TTC)5	15	366	380	AGCTCCCTGCACAGGAGTAA	60.012	20	GCGGGTAGTCGTAGAAGCTG	60.037	20	175	239	413	TGCTTTATCACGAGCTCCCT	59.978	20	GCGGGTAGTCGTAGAAGCTG	60.037	20	187	227	413	AGCTCCCTGCACAGGAGTAA	60.012	20	TTCGATCGGAAAGAACCAAC	60.051	20	221	239	459
Unigene0005042	1	p2	(TC)6	12	54	65	CACCACGCCAGCTTTCTG	61.613	18	AGGAGAAGCCAACACATTCG	60.255	20	180	33	212	CACCACGCCAGCTTTCTG	61.613	18	GTCATGGAGGAGAAGCCAAC	59.661	20	187	33	219	CACCACGCCAGCTTTCTG	61.613	18	CATGGAGGAGAAGCCAACAC	60.656	20	185	33	217
Unigene0005076	1	p3	(GGC)5	15	1	15
Unigene0005087	1	p3	(CTT)5	15	2	16
Unigene0005088	1	p3	(CTT)5	15	244	258	TCCTCAGCATGTGCTGTTTC	59.992	20	TCTCGTCTATAGGAATGGACTCG	59.755	23	202	118	319	TGTGGCCTCCTCTGTCTTCT	59.986	20	TCTCGTCTATAGGAATGGACTCG	59.755	23	269	51	319	CTGTGGCCTCCTCTGTCTTC	59.986	20	TCTCGTCTATAGGAATGGACTCG	59.755	23	270	50	319
Unigene0005117	1	p5	(GATCC)4	20	12	31
Unigene0005146	1	p3	(TTC)5	15	221	235
Unigene0005164	1	p2	(TC)8	16	1	16
Unigene0005165	1	p2	(TC)8	16	1	16
Unigene0005165	2	p2	(AG)7	14	187	200	GCGGAGGTGAGGTCATTAGA	60.218	20	CTACCACACCCAGCTCCACT	60.174	20	108	144	251	TTTAGCTCCACCTCTGTCGC	60.538	20	GTTTCCTGTTCCTCCCTTCC	59.912	20	275	23	297	TTTAGCTCCACCTCTGTCGC	60.538	20	CTACCACACCCAGCTCCACT	60.174	20	229	23	251
Unigene0005168	1	p2	(AG)7	14	16	29
Unigene0005179	1	c	(AG)6actacagatgagcagagg(GA)6	42	195	236
Unigene0005189	1	p2	(GA)9	18	1	18
Unigene0005191	1	p3	(CAC)5	15	326	340	ATCAGACATCGACCCTCCAC	59.928	20	TGAAAGCACAACTGCACCAC	60.917	20	241	164	404	TTGTTACAACGCGCAGATTC	59.879	20	TGAAAGCACAACTGCACCAC	60.917	20	189	216	404	TTTGCACTTGCTTGATCTGC	60.142	20	TGAAAGCACAACTGCACCAC	60.917	20	146	259	404
Unigene0005266	1	c	(TAAT)5taagcattcctcaaagcgaagggaagtagtccgggtttcaaatattaatttgtttatatccattcctaag(TAAT)4	106	71	176	TTGGGTCGAATAATGGTGCT	60.331	20	ACGACGTCGGAGAAGAAGG	60.393	19	180	38	217	TTTGGGTCGAATAATGGTGC	60.701	20	ACGACGTCGGAGAAGAAGG	60.393	19	181	37	217	TTGGGTCGAATAATGGTGCT	60.331	20	CTTCCTCGAGGGATGACCAC	61.988	20	227	38	264
Unigene0005314	1	p2	(CT)8	16	218	233
Unigene0005369	1	p3	(AAG)6	18	1	18
Unigene0005416	1	p3	(GTC)6	18	90	107	ATGATGTTGAAGCCCTCGAT	59.513	20	GCAAAACGTCGACGAGTACA	59.911	20	273	18	290	ATGATGTTGAAGCCCTCGAT	59.513	20	TTGATCTGATTGTCCCCTCC	59.862	20	247	18	264	ATCGAGCTGCTCCTGTTACC	59.459	20	GCAAAACGTCGACGAGTACA	59.911	20	255	36	290
Unigene0005417	1	p3	(GCC)5	15	307	321
Unigene0005422	1	p2	(TC)7	14	1	14
Unigene0005471	1	p3	(CAG)5	15	148	162	AACAGCAACAGCAGCCTCTC	60.743	20	AGCTGCTCACGGTCTTCCT	60.151	19	131	117	247	CAACAGCAGCCTCTCCAGAC	61.155	20	AGCTGCTCACGGTCTTCCT	60.151	19	126	122	247	CAACAGCAGCCTCTCCAGAC	61.155	20	AGGAGCTGCTCACGGTCTT	60.151	19	129	122	250
Unigene0005495	1	p2	(AG)6	12	198	209
Unigene0005532	1	p2	(AG)6	12	85	96	TCCGTAGCGAAGATGACCTC	60.362	20	GAGACAGAGGTCGAAGACGG	59.986	20	156	0	155	TCCGTAGCGAAGATGACCTC	60.362	20	GTCGGAGACAGAGGTCGAAG	59.986	20	160	0	159	TCCGTAGCGAAGATGACCTC	60.362	20	GGAGACAGAGGTCGAAGACG	59.986	20	157	0	156
Unigene0005549	1	p2	(AG)7	14	1	14
Unigene0005549	2	p3	(TGG)5	15	192	206
Unigene0005588	1	p2	(GA)9	18	249	266
Unigene0005595	1	p2	(GA)9	18	513	530
Unigene0005598	1	p3	(CTG)5	15	469	483	CAGATCCTCGAGTGGTCCTC	59.792	20	GCTGCTGGATTCGTCTTCTT	59.579	20	144	379	522	CAGATCCTCGAGTGGTCCTC	59.792	20	TGCTGGATTCGTCTTCTTCA	59.522	20	142	379	520	GCGACCAGCATTCCATTATC	60.444	20	GCTGCTGGATTCGTCTTCTT	59.579	20	242	281	522
Unigene0005600	1	p2	(AG)9	18	1	18
Unigene0005602	1	p4	(GGGA)4	16	240	255
Unigene0005603	1	p3	(CGC)5	15	137	151	GATGGAAGGCGTCAGAAATG	60.603	20	GGTCGCTGCTCACTTCAAAT	60.406	20	162	39	200	GGATGGAAGGCGTCAGAAAT	61.357	20	TCCACGACCAGTACTACCCC	59.844	20	205	38	242	GATGGAAGGCGTCAGAAATG	60.603	20	ACGACCAGTACTACCCCGC	60.005	19	201	39	239
Unigene0005620	1	p3	(GGC)6	18	1	18
Unigene0005643	1	p2	(GA)6	12	1	12
Unigene0005677	1	p3	(CCG)5	15	1	15
Unigene0005693	1	p2	(GT)8	16	195	210
Unigene0005695	1	p2	(GA)7	14	1	14
Unigene0005705	1	p2	(AG)9	18	270	287
Unigene0005721	1	p2	(GA)9	18	1	18
Unigene0005754	1	p3	(CCG)5	15	63	77	TCTTCGTCTTGGTGGAGGTC	60.238	20	CTCTCCCCACAACCATGTCT	59.962	20	168	38	205	TCTTCGTCTTGGTGGAGGTC	60.238	20	GTTGCCCTTCATGATGTCCT	59.934	20	115	38	152	TCTTCGTCTTGGTGGAGGTC	60.238	20	CAACCATGTCTTGAGCTGGA	59.831	20	159	38	196
Unigene0005755	1	p2	(TC)6	12	1	12
Unigene0005867	1	p2	(AT)10	20	229	248
Unigene0005868	1	c	(TTA)6tgattattactttctgg(TTGA)4	51	49	99	TCAGCCACGATGGTAAGTTG	59.716	20	GCAAACAAATTCAAACCAACAA	59.89	22	170	11	180	TCAGCCACGATGGTAAGTTG	59.716	20	GCAAACAAATTCAAACCAACA	58.57	21	170	11	180	TCAGCCACGATGGTAAGTTG	59.716	20	AGCAAACAAATTCAAACCAACA	59.536	22	171	11	181
Unigene0005870	1	p2	(CT)8	16	167	182	AGCCTCGTTCTCAGCACATT	60.02	20	CAGCCAGCTACTAGATAACAGCA	58.891	23	150	81	230	TTCTGTCCCTCCATGGTTTC	59.903	20	CAGCCAGCTACTAGATAACAGCA	58.891	23	199	32	230	AGCCTCGTTCTCAGCACATT	60.02	20	TGACACATATCAGCCAGCTACT	57.538	22	160	81	240
Unigene0005878	1	c	(CA)9acacaacacacacgcatgcacgctctctcacacaaacacacaatgcaacgctcact(CA)6	86	23	108
Unigene0005879	1	c	(CA)9acacaacacacacgcatgcacgctctctcacacaaacacacaatgcaacgctcact(CA)6	86	23	108
Unigene0005907	1	p2	(AC)6	12	74	85	TCTTTCAACCCAACTCAGCA	59.415	20	ACTGTCCTTATGGTCGTCGC	60.142	20	199	3	201	TTTCAACCCAACTCAGCAAA	59.293	20	ACTGTCCTTATGGTCGTCGC	60.142	20	197	5	201	TCCACCAGCTCATACAAGGA	59.241	20	ACTGTCCTTATGGTCGTCGC	60.142	20	174	28	201
Unigene0005930	1	p2	(GA)8	16	130	145	GTAGCGGTCGACGATGAAG	59.41	19	TGATCATTGATGGGAAGGGT	60.135	20	162	21	182	GTAGCGGTCGACGATGAAG	59.41	19	GTGATCATTGATGGGAAGGG	60.135	20	163	21	183	GTAGCGGTCGACGATGAAG	59.41	19	GGGAAGGGTTGGGTTTCTAC	59.668	20	151	21	171
Unigene0005931	1	c	(AG)7atct(AGC)5agtggagggaggggagagacgcagcagctccagcagagtagaggggaca(AG)6	94	111	204	GATGAGAGAGTGAGGGCAGC	60.104	20	GTTCTTCTTCTCCCCCTTGC	60.19	20	263	22	284	GATGAGAGAGTGAGGGCAGC	60.104	20	TTCTTCTTCTCCCCCTTGCT	60.319	20	262	22	283	GATGAGAGAGTGAGGGCAGC	60.104	20	CCCCCTTAGCCACTGTTCTT	60.488	20	277	22	298
Unigene0006016	1	p2	(CT)7	14	227	240
Unigene0006029	1	p3	(AAG)5	15	227	241	AACCGGGGTTAAAAAGCACT	59.871	20	TGATTTTTCCTTCCATGGCT	59.505	20	176	103	278	GCCAAGAACAAAGAGCAGGA	60.517	20	TGATTTTTCCTTCCATGGCT	59.505	20	120	159	278	CTCAACCGGGGTTAAAAAGC	60.821	20	TGATTTTTCCTTCCATGGCT	59.505	20	179	100	278
Unigene0006070	1	p2	(AG)8	16	250	265
Unigene0006071	1	c	(GA)9cctcctgccttcccctttctctgtggaagggtctactccattttaca(AG)6	77	1	77
Unigene0006071	2	c	(AG)6acagagggttggagtttgtgctc(GT)6	47	197	243
Unigene0006102	1	p2	(AG)7	14	123	136	GAGGAGTCGCAATCGTCTTT	59.434	20	CCTGTGTGTGTGCAACCTTC	60.203	20	139	55	193	GAGGAGTCGCAATCGTCTTT	59.434	20	CTGTGTGTGTGCAACCTTCC	60.203	20	138	55	192	GAGGAGTCGCAATCGTCTTT	59.434	20	TCCTGTGTGTGTGCAACCTT	60.203	20	140	55	194
Unigene0006173	1	p3	(GGT)5	15	74	88	CGGTGGTGGCACTAGGTATT	59.875	20	ACCGTTACCACCATCACCTC	59.703	20	214	15	228	CGGTGGTGGCACTAGGTATT	59.875	20	ACCACCGTTACCACCATCAC	60.555	20	217	15	231	CGGTGGTGGCACTAGGTATT	59.875	20	CCCCTTACCGCCACCTATAC	60.573	20	190	15	204
Unigene0006183	1	p4	(ATTA)4	16	129	144	GACATGGAGGAGGTGGTCTC	59.488	20	TTTTTGTGTGAGGGGAGGAT	59.381	20	139	76	214	GACATGGAGGAGGTGGTCTC	59.488	20	CGTCCCTTTTTCTTCTTCCA	59.284	20	162	76	237	GACATGGAGGAGGTGGTCTC	59.488	20	ACGTCCCTTTTTCTTCTTCCA	60.096	21	163	76	238
Unigene0006185	1	p3	(GCG)6	18	1	18
Unigene0006196	1	p2	(CG)11	22	297	318
Unigene0006225	1	p2	(AT)6	12	4	15
Unigene0006233	1	c	(CAG)5ccggcaccgtcagcacagtctaggcaggtgcctcagcctaggcagcagcagcagtatcagccgccgcagtttcagcagcagtaccac(CAG)6	120	249	368
Unigene0006293	1	p2	(GA)9	18	1	18
Unigene0006306	1	p2	(CT)7	14	400	413	GCGTGATGGAGGAGTCTTGT	60.269	20	TGTATTAGGAGGAGGAGAAGAAGAA	59.008	25	149	293	441	TCTTCCTGTTTCACTGCCCT	59.844	20	GAAACTGTATTAGGAGGAGGAGAAGA	59.72	26	112	335	446	GCGTGATGGAGGAGTCTTGT	60.269	20	CTGTATTAGGAGGAGGAGAAGAAGAA	59.831	26	150	293	442
Unigene0006339	1	p4	(GGCA)4	16	28	43	ACACGGGAGGGAGGAAAC	59.896	18	TGATTACGCCCATGTTTTGA	59.93	20	207	6	212	ACACGGGAGGGAGGAAAC	59.896	18	ACAATGTGAAGTCGAGTGCG	59.905	20	144	6	149	ACACGGGAGGGAGGAAAC	59.896	18	ACGCACAATGTGAAGTCGAG	59.905	20	148	6	153
Unigene0006350	1	p2	(CT)6	12	118	129	GAGAAGGGCAGAAGGGAATG	61.095	20	AAACCGAGAGAGGAGGAAGG	59.811	20	195	42	236	GAGAAGGGCAGAAGGGAATG	61.095	20	AAGGAAACCGAGAGAGGAGG	59.811	20	199	42	240	GAGAAGGGCAGAAGGGAATG	61.095	20	ACCGAGAGAGGAGGAAGGTC	59.807	20	193	42	234
Unigene0006354	1	p4	(CGAT)4	16	56	71	AGGATTGGAAGACGAAAGCA	59.813	20	GTTCCAATCACCAGAGCGTT	60.119	20	256	18	273	CAGGATTGGAAGACGAAAGC	59.813	20	GTTCCAATCACCAGAGCGTT	60.119	20	257	17	273	GGATTGGAAGACGAAAGCAC	59.676	20	GTTCCAATCACCAGAGCGTT	60.119	20	255	19	273
Unigene0006363	1	p2	(CA)6	12	3	14
Unigene0006366	1	p3	(AAG)7	21	1	21
Unigene0006377	1	p2	(TA)6	12	16	27
Unigene0006398	1	p3	(AGA)5	15	5	19
Unigene0006409	1	p2	(AG)9	18	1	18
Unigene0006483	1	p3	(GTG)5	15	65	79	ATTGCTTTTTCATGCGTTGG	60.999	20	TGGCACAACAAGGTGGATTA	59.964	20	134	18	151	ATTGCTTTTTCATGCGTTGG	60.999	20	CTACACCATGGATGGCCTTT	59.813	20	242	18	259	ATTGCTTTTTCATGCGTTGG	60.999	20	GTGCGAGTTCCAGAAGATCC	59.81	20	222	18	239
Unigene0006522	1	p2	(GA)9	18	1	18
Unigene0006544	1	p3	(CGG)7	21	1	21
Unigene0006603	1	p3	(GTG)7	21	211	231
Unigene0006629	1	c	(CA)7aacac(AG)6	31	87	117	TCATAACCACTGCCCATCAA	59.924	20	TATGATGGGCGACAATTCAA	59.891	20	113	31	143	GGCATCATCGCCTAGTTCAT	60.066	20	ATTCCGAAAGGAGAGGGAGA	60.147	20	277	15	291	TCATAACCACTGCCCATCAA	59.924	20	ATTCCGAAAGGAGAGGGAGA	60.147	20	261	31	291
Unigene0006703	1	p3	(CCA)5	15	157	171	GAAAGGAGGGGGAGAGGAAT	60.758	20	CCCAGTTGACGCAGAACAC	60.302	19	190	12	201	GAGAGGATGCGAAAGGAGG	59.895	19	CCCAGTTGACGCAGAACAC	60.302	19	200	2	201	GAAAGGAGGGGGAGAGGAAT	60.758	20	ATAAACCGCATCCCCAGTT	59.259	19	202	12	213
Unigene0006739	1	p2	(TC)9	18	244	261
Unigene0006754	1	p3	(ATA)6	18	5	22
Unigene0006758	1	p2	(AG)7	14	215	228	GCGTGTACCGCTATTTTTCC	59.614	20	CGCCCACACACAGAGAGATA	59.855	20	264	24	287	AATGGAAAGGGGACGAAGAG	60.434	20	CGCCCACACACAGAGAGATA	59.855	20	206	82	287	TTCTCTCAAGGGAAGTGCGT	59.989	20	AGTTCTACTCCACCCCTCCC	59.415	20	266	1	266
Unigene0006780	1	p2	(AG)7	14	360	373
Unigene0006789	1	p2	(GA)9	18	1	18
Unigene0006792	1	p2	(GA)7	14	261	274
Unigene0006794	1	p3	(CTG)5	15	21	35
Unigene0006816	1	p2	(CT)9	18	1	18
Unigene0006853	1	p3	(GGT)5	15	113	127	CACACCTTGGATGCTCACAG	60.309	20	ACCCGACCTTGTACTTCGTG	60.028	20	205	38	242	CACACCTTGGATGCTCACAG	60.309	20	CAAGGCTACCCGACCTTGTA	60.125	20	212	38	249	CACACCTTGGATGCTCACAG	60.309	20	CAAGAAGAGCAAGGAGACCG	60.126	20	120	38	157
Unigene0006887	1	p2	(GA)8	16	222	237
Unigene0006889	1	p3	(GAG)5	15	1	15
Unigene0006893	1	p2	(AG)6	12	3	14
Unigene0006927	1	p3	(GCG)6	18	116	133	CAGGCTAGACTCTGGTTCGC	60.156	20	GTCCCACTCGAAAAAGACGA	60.232	20	213	45	257	GCAGGCTAGACTCTGGTTCG	60.156	20	GTCCCACTCGAAAAAGACGA	60.232	20	214	44	257	GCAGGCTAGACTCTGGTTCG	60.156	20	GGTCCAGCACCCTGTAGAGA	60.261	20	131	44	174
Unigene0006973	1	p2	(GA)10	20	1	20
Unigene0006975	1	p2	(AG)7	14	230	243
Unigene0006986	1	p3	(CTC)5	15	158	172	GGCTGCACCTCTTCTTCATC	59.957	20	GCAAAGATATGGATGGTGGG	60.155	20	247	56	302	CTTGGCTGCACCTCTTCTTC	60.134	20	GCAAAGATATGGATGGTGGG	60.155	20	250	53	302	CAAACATGGGGTGACATGAG	59.806	20	GCAAAGATATGGATGGTGGG	60.155	20	180	123	302
Unigene0007048	1	p2	(AG)9	18	1	18
Unigene0007054	1	p2	(AG)9	18	1	18
Unigene0007059	1	p4	(CATA)4	16	17	32
Unigene0007066	1	p2	(CT)9	18	1	18
Unigene0007089	1	p3	(GCT)6	18	446	463	GAGAAAAGCGAAGCTGCAAG	60.407	20	AGGGAAGCAAAGACGAAGC	59.565	19	181	395	575	TGGACAGAGCGTACAGGTCA	60.463	20	AGGGAAGCAAAGACGAAGC	59.565	19	264	312	575	GAGAAAAGCGAAGCTGCAAG	60.407	20	GGAAGCAAAGACGAAGCGT	60.532	19	179	395	573
Unigene0007092	1	p3	(CAG)5	15	178	192	TCTTCTACCTCTTCGCCTGC	59.717	20	CACGTTCTGTCTGATCCACG	60.309	20	252	28	279	TCTTCTACCTCTTCGCCTGC	59.717	20	CGCTCTCACGTTCTGTCTGA	60.333	20	258	28	285	TCTTCTACCTCTTCGCCTGC	59.717	20	TCTGTCTGATCCACGTCACC	59.665	20	247	28	274
Unigene0007097	1	p2	(TA)7	14	342	355	TGAGACATTAAGGGGAACCG	59.926	20	GCCTTCATGTAGACGCAGC	59.568	19	204	194	397	GACATTAAGGGGAACCGTGA	59.79	20	GCCTTCATGTAGACGCAGC	59.568	19	201	197	397	CCCAAATAAAATTTTCGGCA	59.778	20	GCCTTCATGTAGACGCAGC	59.568	19	116	282	397
Unigene0007102	1	p2	(AG)9	18	1	18
Unigene0007110	1	p2	(AG)8	16	222	237
Unigene0007120	1	p2	(AG)6	12	12	23
Unigene0007122	1	p2	(GA)10	20	210	229
Unigene0007124	1	p2	(AG)10	20	1	20
Unigene0007127	1	p2	(AC)8	16	1	16
Unigene0007127	2	p2	(TC)10	20	571	590
Unigene0007161	1	p2	(AG)7	14	527	540
Unigene0007170	1	p2	(TG)10	20	24	43
Unigene0007175	1	p5	(TGGAA)4	20	1	20
Unigene0007188	1	p2	(AG)7	14	1307	1320
Unigene0007192	1	p2	(GA)6	12	200	211
Unigene0007232	1	p2	(GA)10	20	257	276
Unigene0007235	1	p2	(CT)10	20	214	233
Unigene0007236	1	p2	(TA)9	18	40	57	GTGGCTGTGTGACGATGAAC	60.171	20	CCGACACAAAACCTTCGAGT	60.149	20	147	16	162	TGGCTGTGTGACGATGAACT	60.319	20	CCGACACAAAACCTTCGAGT	60.149	20	146	17	162	GTGGCTGTGTGACGATGAAC	60.171	20	TATTTACAAAGGGGCCGACA	60.315	20	161	16	176
Unigene0007240	1	p2	(AG)10	20	188	207
Unigene0007242	1	p5	(CGGGC)4	20	125	144	ATCAATATGCAAGCCCAAGC	60.067	20	GGGCTTTAGTCGGGCTTTAC	60.095	20	101	82	182	GGTATGCTGCCCTTCAGGTA	60.096	20	GGGCTTTAGTCGGGCTTTAC	60.095	20	180	3	182	CCTTCAGGTAGGGCTGTCAA	60.246	20	GGGCTTTAGTCGGGCTTTAC	60.095	20	170	13	182
Unigene0007250	1	p4	(ATGT)4	16	77	92	GACTCGTGTTCCGCTCCTC	60.973	19	TGCAGACACCTCTCCTTCCT	59.986	20	205	5	209	GACTCGTGTTCCGCTCCTC	60.973	19	CAGACACCTCTCCTTCCTCG	59.978	20	203	5	207	GACTCGTGTTCCGCTCCTC	60.973	19	TATCTGCTACGTGGGCTTCC	60.235	20	153	5	157
Unigene0007251	1	p2	(TA)6	12	98	109	GGGGGTGTGCACTGAGAC	60.097	18	GGGTTTTCCCACAATTTCCT	60.032	20	119	73	191	GGGGGTGTGCACTGAGAC	60.097	18	AGGGGTTTTCCCACAATTTC	60.032	20	121	73	193	GGGGGTGTGCACTGAGAC	60.097	18	TATGAAGGGGTTTTCCCACA	60.162	20	126	73	198
Unigene0007255	1	p4	(ATAG)5	20	92	111	TGTGGCTGTGTAACCATGAA	58.543	20	GAGGGAAAACAAATGCAAAAA	59.088	21	271	58	328	TGTGGCTGTGTAACCATGAAC	59.48	21	GAGGGAAAACAAATGCAAAAA	59.088	21	271	58	328	TGTGGCTGTGTAACCATGAA	58.543	20	AGAGGGAAAACAAATGCAAAAA	59.984	22	272	58	329
Unigene0007255	2	p4	(AGAT)5	20	632	651
Unigene0007256	1	p4	(AGAT)5	20	625	644
Unigene0007257	1	p2	(AT)6	12	882	893	AGGATTTGGGGCTTCTTCAT	59.903	20	GTACTACGGACCCTCTGCCA	60.134	20	171	859	1029	AGGATTTGGGGCTTCTTCAT	59.903	20	TAGGCACTTCTAGGCCCCTT	60.221	20	221	859	1079	AGGATTTGGGGCTTCTTCAT	59.903	20	AGTGCTTCGGGTACTACGGA	59.757	20	181	859	1039
Unigene0007260	1	p2	(GA)11	22	185	206
Unigene0007290	1	c	(CT)6tg(CTT)6	32	343	374
Unigene0007294	1	p3	(TTC)5	15	41	55	GTTTTGCTCGGAGGGGTTTT	62.55	20	TAAGCAAGACGTACGGCAAA	59.509	20	100	4	103	GTTTTGCTCGGAGGGGTTT	61.367	19	CCACTCCTGCAAGATAAGCA	59.024	20	114	4	117	GTTTTGCTCGGAGGGGTT	60.05	18	CCTGCAAGATAAGCAAGACG	58.675	20	109	4	112
Unigene0007307	1	p2	(TC)9	18	1	18
Unigene0007311	1	p2	(AG)8	16	152	167
Unigene0007318	1	p2	(CT)10	20	232	251
Unigene0007336	1	p4	(ATGG)4	16	1	16
Unigene0007344	1	p2	(AG)9	18	1	18
Unigene0007347	1	p3	(TGC)5	15	123	137
Unigene0007364	1	c	(GATC)4gaagtccttacaaaacatatataaacacctcacaactaagcgaggc(GA)9	80	131	210
Unigene0007366	1	p3	(GAG)5	15	1	15
Unigene0007370	1	p3	(AGC)7	21	189	209
Unigene0007374	1	p2	(CT)9	18	1	18
Unigene0007390	1	p2	(TC)7	14	202	215
Unigene0007391	1	p2	(GA)8	16	1	16
Unigene0007414	1	p3	(ACG)5	15	530	544	GCGAGCCTTCTTCTGTCGT	60.694	19	CCCAACAGATACTCGATGGC	60.483	20	263	486	748	GTCTCCGGGTTCAAGCATCT	61.566	20	GTCTCCACCCTCCTCGTCTT	60.648	20	173	462	634	GTCTCCGGGTTCAAGCATC	60.616	19	GTCTCCACCCTCCTCGTCTT	60.648	20	173	462	634
Unigene0007417	1	p2	(GA)10	20	1	20
Unigene0007424	1	p2	(GA)9	18	239	256
Unigene0007443	1	p2	(AG)8	16	1	16
Unigene0007447	1	p2	(AT)6	12	189	200	ATGTTTTGGGTCCACAGGAA	60.21	20	AACCGACATAGAGAAGGTGCAT	60.026	22	146	91	236	TGTTTTGGGTCCACAGGAAT	60.21	20	AACCGACATAGAGAAGGTGCAT	60.026	22	145	92	236	ATGTTTTGGGTCCACAGGAA	60.21	20	CGACATAGAGAAGGTGCATGA	58.888	21	143	91	233
Unigene0007451	1	p2	(AC)9	18	9	26
Unigene0007473	1	p2	(GA)9	18	1	18
Unigene0007499	1	p3	(CGC)5	15	222	236	CCTTTGGCAGAATCTCGAAG	59.948	20	AGCTCTGCAAGCTCAAGGAG	60.035	20	235	164	398	CCTTTGGCAGAATCTCGAAG	59.948	20	GCTCTGCAAGCTCAAGGAGT	59.898	20	234	164	397	CCTTTGGCAGAATCTCGAAG	59.948	20	TAGTGGCGATGCTGCTACTG	60.18	20	135	164	298
Unigene0007507	1	p2	(GA)8	16	1	16
Unigene0007511	1	p2	(AG)6	12	13	24
Unigene0007511	2	c	(CTC)5cgaagacc(CCT)7	44	180	223
Unigene0007514	1	p2	(TG)8	16	1	16
Unigene0007531	1	p2	(AG)7	14	1	14
Unigene0007574	1	p3	(AGC)5	15	238	252	ACCATTCTGGAATCACCTGC	59.934	20	CCATCCTTGTTAAAAGCCCA	59.931	20	264	152	415	ACCATTCTGGAATCACCTGC	59.934	20	CATTGGTGGTGGTGTTCTTG	59.848	20	231	152	382	ACCATTCTGGAATCACCTGC	59.934	20	TGCTGAGCATTGGAACAAAC	59.847	20	202	152	353
Unigene0007580	1	p2	(GA)7	14	11	24
Unigene0007583	1	p2	(TA)7	14	54	67	GCAACATGGGCTCTAATGTG	59.152	20	TCCACGACAAGGGAAGTACC	59.966	20	151	31	181	GCAACATGGGCTCTAATGTG	59.152	20	GAAACTTCCACGACAAGGGA	60.088	20	157	31	187	GCAACATGGGCTCTAATGTG	59.152	20	AAACTTCCACGACAAGGGAA	59.569	20	156	31	186
Unigene0007585	1	c	(TC)7cccctctccctcttctctctcttctctctctgttt(TCC)6	67	1	67
Unigene0007590	1	p2	(TC)6	12	311	322	GGAAGAAGTGTCAGGTTCCG	59.697	20	TCTCTTCAGCCTCTGCAACC	60.678	20	231	241	471	TCTAGCCAGCGTGACAACAG	60.199	20	AGATGAAAACCATTCCTCGG	58.981	20	251	162	412	GCCCACTGGTATTGTGTCAG	59.01	20	CTCTTCAGCCTCTGCAACCT	59.745	20	208	263	470
Unigene0007606	1	p2	(CT)6	12	444	455
Unigene0007616	1	p3	(AGG)5	15	194	208	CAAAAGAGGCGAAGAACACC	59.853	20	CTCCCTCCTCCAACCGAC	60.61	18	218	76	293	CCAAAAGAGGCGAAGAACAC	59.853	20	CTCCCTCCTCCAACCGAC	60.61	18	219	75	293	ACCAAAAGAGGCGAAGAACA	59.853	20	CTCCCTCCTCCAACCGAC	60.61	18	220	74	293
Unigene0007673	1	p3	(TCT)5	15	48	62	CTCGGCGTCCTCTTCTTCTT	61.027	20	CAACAGCAGTAGCGGCAATA	60.037	20	132	20	151	CTTCTTTCCCTCCGTCTCG	59.928	19	CAACAGCAGTAGCGGCAATA	60.037	20	147	5	151	CGGCGTCCTCTTCTTCTTC	60.081	19	CAACAGCAGTAGCGGCAATA	60.037	20	130	22	151
Unigene0007685	1	p2	(TC)6	12	173	184	GGTGAGATACGGAGTTGGGA	59.927	20	TTACACATGTTGTTTAGTCCATCA	57.196	24	196	22	217	GCGTGGTGAGATACGGAGTT	60.142	20	TTACACATGTTGTTTAGTCCATCA	57.196	24	200	18	217	TTGTGGAGCTTTTCCTTTGG	60.22	20	TTACACATGTTGTTTAGTCCATCA	57.196	24	160	58	217
Unigene0007691	1	p2	(CT)8	16	1	16
Unigene0007693	1	p2	(AG)9	18	1	18
Unigene0007696	1	p2	(GA)6	12	7	18
Unigene0007696	2	p2	(GA)8	16	199	214
Unigene0007716	1	p3	(CCG)7	21	1	21
Unigene0007716	2	c	(AG)6gcat(AG)6	28	447	474
Unigene0007720	1	p3	(AGC)5	15	58	72	CAGAGACCGAAGGAGGTGAC	59.835	20	CCTCTTCTTCCTTGCTTCCC	60.319	20	180	33	212	CAGAGACCGAAGGAGGTGAC	59.835	20	TTCCCAGCTCGTTCTTCTTC	59.55	20	165	33	197	CAGAGACCGAAGGAGGTGAC	59.835	20	CTCTTCTTCCTTGCTTCCCA	59.545	20	179	33	211
Unigene0007733	1	p2	(AG)9	18	1	18
Unigene0007759	1	p3	(TGC)6	18	1	18
Unigene0007768	1	p2	(AG)9	18	1	18
Unigene0007791	1	p2	(AG)7	14	1	14
Unigene0007795	1	p3	(TGT)6	18	99	116	CCTATTCATCGGATTTGCGT	59.923	20	AGCACAATCAAAACAAGCCC	60.118	20	143	67	209	ATTCATCGGATTTGCGTTTC	59.907	20	AGCACAATCAAAACAAGCCC	60.118	20	140	70	209	CCTATTCATCGGATTTGCGT	59.923	20	CCCACCAAAAAGAAAGGGAT	60.159	20	126	67	192
Unigene0007795	2	p2	(TG)7	14	226	239	CGGATTTTTGCATTTCTGGT	59.938	20	GCTGGCTTCGTAGGTATGCT	59.504	20	140	137	276	CCTATTCATCGGATTTGCGT	59.923	20	GCTGGCTTCGTAGGTATGCT	59.504	20	210	67	276	ATTCATCGGATTTGCGTTTC	59.907	20	GCTGGCTTCGTAGGTATGCT	59.504	20	207	70	276
Unigene0007800	1	p3	(CAA)6	18	1	18
Unigene0007810	1	p2	(AG)6	12	73	84	AAGGCCATGTTTGAGCTGAC	60.263	20	GCTCATTTTGCCCATGTCTT	60.081	20	220	0	219	ACCGCAGAATTATCTGGCAT	59.556	20	GCTCATTTTGCCCATGTCTT	60.081	20	183	37	219	AAGGCCATGTTTGAGCTGAC	60.263	20	GATGGGGGAGATTTCCTTTC	59.705	20	180	0	179
Unigene0007811	1	p3	(TCC)5	15	58	72	ACCCCGCATTATCGAGTATC	58.884	20	GAGATAGACGCCACCAGCAT	60.249	20	259	35	293	ACCCCGCATTATCGAGTATC	58.884	20	ATGTAGGCCTTGACGTAGCC	59.222	20	183	35	217	GACCCCGCATTATCGAGTATC	60.677	21	GAGATAGACGCCACCAGCAT	60.249	20	260	34	293
Unigene0007820	1	p2	(CT)6	12	87	98	AATCTCTCACCTCTCACACGG	59.315	21	GAGAAAAGAGTGAATAAATGAAAGAGA	57.93	27	145	22	166	AATCTCTCACCTCTCACACGG	59.315	21	GAGAGAAAAGAGTGAATAAATGAAAGA	57.93	27	147	22	168	AATCTCTCACCTCTCACACGGT	60.177	22	GAGAAAAGAGTGAATAAATGAAAGAGA	57.93	27	145	22	166
Unigene0007821	1	p2	(GA)9	18	274	291
Unigene0007825	1	p2	(TA)10	20	1	20
Unigene0007829	1	p2	(AG)9	18	437	454
Unigene0007830	1	p2	(TC)9	18	1	18
Unigene0007853	1	p4	(GCTA)4	16	224	239	GGAGTTGGTTGGAGGAGTCA	60.088	20	TATGCATGTGCATGTGATCG	60.104	20	138	178	315	CGAACCCTAAAAGCCAAGTG	59.741	20	TATGCATGTGCATGTGATCG	60.104	20	171	145	315	GTTGGTTGGAGGAGTCATGC	60.52	20	TATGCATGTGCATGTGATCG	60.104	20	135	181	315
Unigene0007856	1	p3	(GGA)6	18	1	18
Unigene0007856	2	p2	(AG)7	14	455	468
Unigene0007874	1	p2	(GA)9	18	1	18
Unigene0007884	1	p3	(TGG)5	15	187	201	CAGCATTCTTCCTCGTCCTC	59.95	20	CTCCTTCCAGTCAGACCAGC	59.986	20	159	120	278	TACTGCTTGGAGGAGGAGGA	59.943	20	CTCCTTCCAGTCAGACCAGC	59.986	20	243	36	278	GGAGGAGGAGGAAGAGGAGA	59.883	20	CTCCTTCCAGTCAGACCAGC	59.986	20	235	44	278
Unigene0007885	1	p2	(GA)9	18	1	18
Unigene0007887	1	c	(AG)6aaaggtggaggtg(GA)7	39	69	107	AGGGGAGAACCGACCAAC	59.896	18	ACTTCCTCTTCTCTTCCCGC	59.957	20	130	24	153	CTGTTGCAGAGGGGAGAACC	62.145	20	ACTTCCTCTTCTCTTCCCGC	59.957	20	139	15	153	TGTTGCAGAGGGGAGAACC	61.213	19	ACTTCCTCTTCTCTTCCCGC	59.957	20	138	16	153
Unigene0007893	1	p2	(TG)11	22	1	22
Unigene0007895	1	p2	(AG)9	18	1	18
Unigene0007904	1	p3	(GCC)5	15	5	19
Unigene0007907	1	p3	(GCC)5	15	217	231	AGAAGCATCACCGCCACTT	60.817	19	ACCTCCTTCTTGTCGACGG	60.245	19	268	1	268	CCTCCTCCCTCCTCCATTC	60.945	19	ACCTCCTTCTTGTCGACGG	60.245	19	107	162	268	CTCCTCCCTCCTCCATTCC	60.945	19	ACCTCCTTCTTGTCGACGG	60.245	19	106	163	268
Unigene0007908	1	p2	(AT)6	12	458	469
Unigene0007913	1	p2	(GA)9	18	1	18
Unigene0007915	1	p2	(GA)8	16	1	16
Unigene0007915	2	p3	(AAG)5	15	189	203
Unigene0007958	1	p3	(GCG)5	15	122	136	TCCGTCAAGAAGAACGTCAA	59.415	20	CGCCTCCTTCCTCTTGATCT	60.862	20	165	63	227	TCCGTCAAGAAGAACGTCAA	59.415	20	CTCCTTCCTCTTGATCTCCG	58.963	20	162	63	224	TCCGTCAAGAAGAACGTCAA	59.415	20	CTTCCTCTTGATCTCCGCC	59.895	19	159	63	221
Unigene0007968	1	p2	(GA)9	18	1	18
Unigene0007991	1	p2	(CT)9	18	271	288	AGAGCCTCTCCTCGGCTATC	60.081	20	CCCTTCCTTGAGAAGTGCAA	60.366	20	273	40	312	CTCAGATGAGCTCCCTACGC	60.119	20	CCCTTCCTTGAGAAGTGCAA	60.366	20	199	114	312	GCTCAGATGAGCTCCCTACG	60.119	20	CCCTTCCTTGAGAAGTGCAA	60.366	20	200	113	312
Unigene0007994	1	p3	(GCC)5	15	166	180	CTCACCTGGGTTCTCCTCCT	60.638	20	GAAAAAGGAACGCCTTGATG	59.685	20	226	9	234	CTCACCTGGGTTCTCCTCCT	60.638	20	CAGAAAAAGGAACGCCTTGA	60.357	20	228	9	236	AGCTCACCTGGGTTCTCCTC	60.791	20	ACGCCTTGATGCAGGAATAG	60.235	20	219	7	225
Unigene0007996	1	p2	(TC)9	18	1	18
Unigene0008002	1	p2	(AG)10	20	238	257
Unigene0008008	1	p2	(GA)9	18	1	18
Unigene0008018	1	p2	(CT)10	20	264	283
Unigene0008031	1	p2	(GA)7	14	1	14
Unigene0008051	1	p2	(AC)9	18	374	391	AACATCCCCAAAGCTAAGCC	60.451	20	GGGTCCAGAATGAACCTCAA	59.903	20	199	264	462	AATTGGGTATGCCAATCACC	59.51	20	GGGTCCAGAATGAACCTCAA	59.903	20	278	185	462	AACATCCCCAAAGCTAAGCC	60.451	20	TCTGGCCAGTGCTACTGAGA	59.726	20	160	264	423
Unigene0008061	1	p3	(AGC)5	15	115	129	ATGCTCTTTTTGAGGCTGGA	59.955	20	AAACGGTAAACCCCCTTCTC	59.326	20	125	68	192	ATGCTCTTTTTGAGGCTGGA	59.955	20	GTAAACCCCCTTCTCCGATG	60.683	20	120	68	187	GGGTTGACGAAAGAATGCTC	59.676	20	AAACGGTAAACCCCCTTCTC	59.326	20	139	54	192
Unigene0008067	1	p2	(TG)6	12	161	172	CTACCTTGAGTGGGTCGGAA	60.103	20	GCCGGGTCATTTCTATCCTC	60.797	20	109	133	241	AAACCCCTACCTTGAGTGGG	60.218	20	GCCGGGTCATTTCTATCCTC	60.797	20	115	127	241	ACCCCTACCTTGAGTGGGTC	60.23	20	GCCGGGTCATTTCTATCCTC	60.797	20	113	129	241
Unigene0008068	1	p2	(AG)8	16	1	16
Unigene0008068	2	p3	(CCG)6	18	441	458
Unigene0008079	1	c	(CT)8gggtggccgac(CT)7	41	230	270	GAGGTGATTCGCCGGACT	61.201	18	ACGACAGCAGGGATGTAACC	59.997	20	257	181	437	TCCTCCTGTTTTGAACGAGC	60.375	20	GACGACAACAGCAGCGTC	59.076	18	268	98	365	TCCTCCTGTTTTGAACGAGC	60.375	20	ACGACAACAGCAGCGTCC	61.073	18	267	98	364
Unigene0008080	1	p3	(GGA)5	15	87	101	TCATCGTCATCTACTCCGGC	61.18	20	CCCATAATATCCCCGCTTCT	60.13	20	275	57	331	TCATCGTCATCTACTCCGGC	61.18	20	CTTCCCATAATATCCCCGCT	60.13	20	278	57	334	GCGTTCATCGTCATCTACTCC	59.714	21	CCCATAATATCCCCGCTTCT	60.13	20	279	53	331
Unigene0008086	1	p2	(AG)9	18	348	365	AGCAAAATCCCTAAGCCCTG	60.573	20	AATTGGGTGCAAACACCAAC	60.657	20	127	283	409	CAAAATCCCTAAGCCCTGC	59.654	19	AATTGGGTGCAAACACCAAC	60.657	20	125	285	409	GCAAAATCCCTAAGCCCTG	59.654	19	AATTGGGTGCAAACACCAAC	60.657	20	126	284	409
Unigene0008108	1	p3	(GAG)6	18	191	208
Unigene0008126	1	p2	(GA)7	14	1	14
Unigene0008146	1	p3	(AGG)5	15	964	978	TTCTGATTATGCAGCCATGC	59.799	20	TATACAGGAAACCGCCCATC	59.784	20	188	851	1038	GCTTCTCGTTCTGCCTCTGT	59.751	20	TATACAGGAAACCGCCCATC	59.784	20	170	869	1038	TTCTGATTATGCAGCCATGC	59.799	20	TACAGGAAACCGCCCATCTA	60.46	20	186	851	1036
Unigene0008154	1	p2	(AT)9	18	23	40
Unigene0008163	1	c	(GGA)5a(GGT)5gaacagtcaaaagagggatgggcttttgaggattgctt(GGA)5	84	469	552	ATGGTTGCAGATTCCTCTGG	60.073	20	TGATGAAGAAGTGCAGGCAG	60.136	20	244	375	618	CTTCTCCGATGGTTGCAGAT	60.218	20	TGATGAAGAAGTGCAGGCAG	60.136	20	252	367	618	CGATGGTTGCAGATTCCTCT	60.218	20	TGATGAAGAAGTGCAGGCAG	60.136	20	246	373	618
Unigene0008176	1	p3	(GCC)7	21	1	21
Unigene0008193	1	p3	(CTG)6	18	202	219	GGAACCATGAACGACCTCTC	59.511	20	GATAAGGCAAGGAGCAGCAC	59.985	20	203	157	359	GAACCATGAACGACCTCTCC	59.511	20	GATAAGGCAAGGAGCAGCAC	59.985	20	202	158	359	GAACCATGAACGACCTCTCC	59.511	20	AAGAAGACGGCATTGTGGAC	60.119	20	181	158	338
Unigene0008201	1	p2	(TC)6	12	213	224	ATTGGCTTTTTGCTGTTGCT	59.889	20	AAAAGAAAAGGGGTCGATGG	60.291	20	223	160	382	TGATTGGCTTTTTGCTGTTG	59.849	20	AAAAGAAAAGGGGTCGATGG	60.291	20	225	158	382	TCCTTGATTGGCTTTTTGCT	59.823	20	AAAAGAAAAGGGGTCGATGG	60.291	20	229	154	382
Unigene0008214	1	c	(AG)8gagagg(AGGCGC)4	46	1	46
Unigene0008217	1	c	(AGCT)4agttgactcatgatgatctgtatattttatgc(TACG)4	64	205	268
Unigene0008224	1	p2	(CT)7	14	19	32
Unigene0008224	2	p4	(CTAG)4	16	286	301	CCCCCAACCCTTGTATTCTT	60.046	20	TACTGATCCCGGAAACGA	57.514	18	203	121	323	TGTATTCTTCTTCCCCGTCG	60.066	20	TACTGATCCCGGAAACGA	57.514	18	192	132	323	ATCCCTGCTCATGACCTTTG	60.073	20	TACTGATCCCGGAAACGA	57.514	18	139	185	323
Unigene0008229	1	p3	(GCG)5	15	1	15
Unigene0008229	2	p3	(CAG)6	18	333	350
Unigene0008237	1	p2	(AG)8	16	534	549
Unigene0008253	1	p2	(AT)9	18	6	23
Unigene0008255	1	p3	(ATG)6	18	175	192	TTATTTTGGTGCATGTGCTTT	58.226	21	TAGTACCCGTTTACGGCCAG	60.011	20	233	130	362	TTATTTTGGTGCATGTGCTTT	58.226	21	CCTGTTCTGCCTTCCCATTA	60.066	20	106	130	235	CGAAATACCAATTTCAGTTCGC	60.825	22	CCTGTTCTGCCTTCCCATTA	60.066	20	236	0	235
Unigene0008255	2	p3	(GAC)7	21	511	531
Unigene0008256	1	p2	(GA)9	18	1	18
Unigene0008262	1	p2	(AG)9	18	1	18
Unigene0008279	1	p3	(CAT)5	15	383	397	GCAGTTGTAGACACGCCAAA	59.911	20	ACTTGTTACGATGGTTGCCC	59.859	20	197	261	457	CATATCCCATAGCAATGCCC	60.139	20	ACTTGTTACGATGGTTGCCC	59.859	20	153	305	457	CCCCAGAGTGGCTAACAGTC	59.721	20	ACTTGTTACGATGGTTGCCC	59.859	20	136	322	457
Unigene0008281	1	p2	(TG)9	18	42	59	GGAGGGGAGACTACACAGATCA	60.511	22	GTACTCGTCCTTCCCACTGC	59.727	20	243	17	259	GGAGGGGAGACTACACAGATCA	60.511	22	AGCAGGACGACACCTCTCTC	59.585	20	167	17	183	GGAGGGGAGACTACACAGATCA	60.511	22	CTGTGATCCCCCTCTTTACG	59.545	20	194	17	210
Unigene0008281	2	p2	(GA)7	14	282	295
Unigene0008320	1	p2	(CA)7	14	318	331	GCCCCCAGAAAGAAACAAAT	60.299	20	GGGAGAGTTGTGTGCATGTG	60.162	20	193	194	386	GCCCCCAGAAAGAAACAAAT	60.299	20	GAGCGAGAGAGAGCGAGAGA	60.269	20	239	194	432	GCCCCCAGAAAGAAACAAAT	60.299	20	GAGAGCGAGAGAGAGCGAGA	60.269	20	241	194	434
Unigene0008321	1	p3	(GTA)7	21	1	21
Unigene0008322	1	p3	(GCC)6	18	204	221
Unigene0008342	1	p5	(AAAAG)4	20	187	206
Unigene0008370	1	p3	(CGC)5	15	343	357	CTCATCTTCGACTTCCTCCG	59.943	20	AGGGAGCTAACACCCAGGTT	59.994	20	154	319	472	CTCATCTTCGACTTCCTCCG	59.943	20	GGGTATGTAGCAGCACGGTT	60.022	20	204	319	522	CTCATCTTCGACTTCCTCCG	59.943	20	CTGCTGCTGCTGCTACTCAC	60.104	20	180	319	498
Unigene0008371	1	p5	(AATGG)4	20	214	233	TCTAATGCAATAAAATCGACTCAG	57.705	24	TCCATTCCATTCGACTCCAT	60.281	20	124	155	278	TCTAATGCAATAAAATCGACTCAGA	59.347	25	TCCATTCCATTCGACTCCA	59.99	19	124	155	278	TGCAATAAAATCGACTCAGATAGAG	59.019	25	GTCCATTCCATTCGACTCCA	60.871	20	120	160	279
Unigene0008385	1	c	(AG)9cttcccctagcgcgggtgtggggcggcacgaccgattctgagggaggaaggtcggcttcgcgaccggatctgagg(GGA)5	108	4	111
Unigene0008391	1	p2	(TG)7	14	62	75	CAACATATCCTTGGTTAGCCG	59.483	21	GTGCACACCCTTCCCTAAAA	59.971	20	117	22	138	CAACATATCCTTGGTTAGCCG	59.483	21	AAGATTGGGATGCTCCTGTG	60.073	20	167	22	188	CAACATATCCTTGGTTAGCCG	59.483	21	CCTGTGTGCTCCCTTTTGAT	60.111	20	153	22	174
Unigene0008430	1	p3	(GAA)6	18	1	18
Unigene0008436	1	p2	(GA)8	16	1	16
Unigene0008440	1	p2	(GA)10	20	217	236
Unigene0008445	1	p3	(TGG)6	18	128	145	GAAGAAGAAGAAGACGGCGA	59.694	20	TTCTTGATCTTGGGATTGCC	60.014	20	236	30	265	GAAGAAGAAGAAGACGGCGA	59.694	20	GGATTGCCCAAAACCCTAAT	60.02	20	224	30	253	GAAGAAGAAGAAGACGGCGA	59.694	20	TGCCCAAAACCCTAATCTTG	59.931	20	220	30	249
Unigene0008445	2	p2	(CT)7	14	341	354	GGCAATCCCAAGATCAAGAA	60.014	20	CTTTGCGCATGTAGAGGGAT	60.235	20	150	246	395	GATCAAGAAAGGGGATGCAA	60.014	20	CTTTGCGCATGTAGAGGGAT	60.235	20	139	257	395	GGCAATCCCAAGATCAAGAA	60.014	20	TCTGCCCATCTTCTCCAGAT	59.761	20	219	246	464
Unigene0008450	1	p2	(CA)7	14	116	129	CAAAGACAACAGCATCGCAT	59.871	20	CTTCTGCTCGTTTGGTTTCC	59.853	20	218	69	286	CAAAGACAACAGCATCGCAT	59.871	20	TTCCCGATCAGATCTTCTGC	60.303	20	231	69	299	CAAAGACAACAGCATCGCAT	59.871	20	TCTGATCTCCCTGCATCTCC	60.312	20	169	69	237
Unigene0008456	1	p3	(CGA)5	15	369	383
Unigene0008461	1	c	(GA)9ggactcatactattcttcctttctcataaatcgtcctcccagctttactgtccagctgctttct(AG)8aacagcagcagcaacatgcagcggcgccgaggaagcagatccgatccagaggggggaagct(AG)6	171	1	171
Unigene0008463	1	p2	(AG)8	16	1	16
Unigene0008472	1	p2	(CT)9	18	839	856
Unigene0008478	1	p3	(AGG)5	15	1	15
Unigene0008479	1	p4	(TAGC)4	16	340	355	TCTTTCGCGTGCATAAGATG	59.976	20	GACGAGAGGTTTGCTGCTTC	60.142	20	256	200	455	TCTTTCGCGTGCATAAGATG	59.976	20	AGGAGCTGGACGAGAGGTTT	60.393	20	264	200	463	CATGACTGGTCCAAACGAAA	59.541	20	GACGAGAGGTTTGCTGCTTC	60.142	20	220	236	455
Unigene0008499	1	p3	(GCT)6	18	382	399	GCGACGCAGAACATTACAGA	60.019	20	CTCTATCCGAAGGACCTCCC	60.03	20	221	297	517	GCGACGCAGAACATTACAGA	60.019	20	CATGGATCATGGCAACAGAG	60.072	20	127	297	423	ACAAAATCCCCAATGCTCAG	59.933	20	CTCTATCCGAAGGACCTCCC	60.03	20	241	277	517
Unigene0008502	1	p3	(TCA)5	15	159	173	CACCTGCACTAGGAGCATCA	60.008	20	AGACCCAGCAATTCAGCAGT	59.874	20	225	126	350	CACCTGCACTAGGAGCATCA	60.008	20	GACCCAGCAATTCAGCAGTT	60.263	20	224	126	349	CACCTGCACTAGGAGCATCA	60.008	20	TCGAGAAGACCCAGCAATTC	60.34	20	231	126	356
Unigene0008540	1	p3	(GGA)5	15	368	382	AGTAGCTAACATGGGCACGG	60.154	20	ACAACAGCAGCAACAGCAAC	60.104	20	268	242	509	GTCGAGCAGGTTCCAGTAGC	60.02	20	AACAGCAGCAACAGCAACAG	60.245	20	280	228	507	AGTAGCTAACATGGGCACGG	60.154	20	AACAGCAGCAACAGCAACAG	60.245	20	266	242	507
Unigene0008541	1	p2	(AC)6	12	247	258	CAAAAAGAGCCGCTCGATAG	60.11	20	GCACTAGAGGTCCCCGAAG	59.812	19	223	60	282	GTTCCACGGAAGCTCACAAT	60.119	20	GCACTAGAGGTCCCCGAAG	59.812	19	147	136	282	CACTGAACACCGCAAAAAGA	59.881	20	GCACTAGAGGTCCCCGAAG	59.812	19	235	48	282
Unigene0008561	1	p3	(CAC)5	15	108	122	TCTCCGACTTCATACCCACC	59.927	20	GTTCTTCCGCTCCCTCTTCT	59.957	20	221	6	226	TCTCCGACTTCATACCCACC	59.927	20	CCCTCTTCTTCCCCACTTTC	60.045	20	210	6	215	TCTCCGACTTCATACCCACC	59.927	20	TCCCTCTTCTTCCCCACTTT	60.045	20	211	6	216
Unigene0008562	1	p3	(CAC)5	15	108	122	TCTCCGACTTCATACCCACC	59.927	20	AAACAGCGATGGAGGAGAGA	59.95	20	236	6	241	TCTCCGACTTCATACCCACC	59.927	20	GAAACAGCGATGGAGGAGAG	59.95	20	237	6	242	TCTCCGACTTCATACCCACC	59.927	20	AGAAACAGCGATGGAGGAGA	59.95	20	238	6	243
Unigene0008570	1	p2	(TC)7	14	32	45	CACTCTGCCTGCCTCATTG	60.564	19	TCAACCTCAGTCTTCGGACC	60.238	20	127	9	135	CACTCTGCCTGCCTCATTG	60.564	19	AGTGGTGAATTGAGGACCCA	60.363	20	266	9	274	CACTCTGCCTGCCTCATTG	60.564	19	ACGCTGTCTCGATCTCAACC	60.418	20	141	9	149
Unigene0008575	1	p3	(GCG)7	21	1	21
Unigene0008621	1	c	(CT)6caaacg(CA)8	34	170	203	GAACTGTGCTGTTCCTTCCC	59.703	20	GGGTGAAGCCAAAATTTGAA	59.916	20	201	79	279	GGTCCACAGTTCTCTCCGAC	59.688	20	GGGTGAAGCCAAAATTTGAA	59.916	20	171	109	279	GAACTGTGCTGTTCCTTCCC	59.703	20	TTGTTCAGCAGAAATGGTGC	59.847	20	261	79	339
Unigene0008645	1	p2	(AG)6	12	689	700
Unigene0008705	1	p3	(AAG)6	18	26	43	GCAGCACTAGAACAGCAGGA	59.344	20	CAGCAGTCTACTCTGCCAGC	58.935	20	119	2	120	GCAGCACTAGAACAGCAGGA	59.344	20	CTACTCTGCCAGCGTCACC	59.587	19	112	2	113	GCAGCACTAGAACAGCAGGA	59.344	20	TCTACTCTGCCAGCGTCACC	61.566	20	113	2	114
Unigene0008712	1	p2	(CT)9	18	888	905
Unigene0008730	1	p3	(GCA)5	15	444	458
Unigene0008731	1	p3	(GCA)6	18	6	23
Unigene0008737	1	p3	(TCA)5	15	286	300
Unigene0008760	1	p3	(CCG)6	18	1	18
Unigene0008765	1	p3	(GCC)6	18	4	21
Unigene0008766	1	p3	(GCC)5	15	340	354
Unigene0008783	1	p2	(GA)9	18	1	18
Unigene0008803	1	p5	(CGAGG)4	20	1	20
Unigene0008807	1	p2	(TA)6	12	73	84	TGATGCTGTTGACCACAAAA	58.675	20	GATGATCCCATCAGGCTCC	60.395	19	136	38	173	TGATGCTGTTGACCACAAAA	58.675	20	GGATGATCCCATCAGGCTC	60.395	19	137	38	174	TGATGCTGTTGACCACAAAA	58.675	20	GATCTCCCCATCGGACTTG	60.423	19	164	38	201
Unigene0008809	1	p2	(AG)7	14	1	14
Unigene0008809	2	p3	(GAG)5	15	218	232	TGAGGTACATGAGCAGGACG	59.855	20	GAGCGTTGCCTTGTCTTGTC	60.986	20	244	27	270	GGGAGAGATGAGCCTGAGGT	60.759	20	GAGCGTTGCCTTGTCTTGTC	60.986	20	258	13	270	GGGAGAGATGAGCCTGAGGT	60.759	20	TGCCTTGTCTTGTCAAGTCCT	59.899	21	252	13	264
Unigene0008810	1	p2	(AG)6	12	38	49
Unigene0008830	1	p2	(CA)10	20	1	20
Unigene0008832	1	p3	(TGC)6	18	1	18
Unigene0008859	1	p2	(GA)7	14	70	83	GTCCTGTGCCTCCTCGACT	60.414	19	CCATGGCCGTATCTCTGAAT	59.917	20	238	42	279	GTCCTGTGCCTCCTCGACT	60.414	19	TCTTCAACCCCATCTTCTCG	60.187	20	174	42	215	CTCTCGTCCTGTGCCTCCT	60.556	19	CCATGGCCGTATCTCTGAAT	59.917	20	243	37	279
Unigene0008868	1	p2	(TG)7	14	149	162	AAACCCCTACCTTGAGTGGG	60.218	20	CCGGCTCATCTCTATTCCCT	60.558	20	122	115	236	GTAGCAAACTATCCGGTCGC	59.736	20	CCGGCTCATCTCTATTCCCT	60.558	20	191	46	236	GGCGGTGTAGCAAACTATCC	59.597	20	CCGGCTCATCTCTATTCCCT	60.558	20	197	40	236
Unigene0008870	1	p2	(GA)9	18	1	18
Unigene0008871	1	p3	(GGC)6	18	247	264
Unigene0008872	1	p2	(GA)7	14	24	37	TGATCATGGGTGTGTACCAG	57.714	20	TAGCCTCTTGGAGTTGGTCC	59.284	20	156	1	156	GTGATCATGGGTGTGTACCAG	58.712	21	TAGCCTCTTGGAGTTGGTCC	59.284	20	157	0	156	TGATCATGGGTGTGTACCAG	57.714	20	GCCTTAGCCTCTTGGAGTTG	59.077	20	160	1	160
Unigene0008872	2	p3	(GGC)6	18	218	235
Unigene0008873	1	p2	(AG)8	16	25	40
Unigene0008918	1	p3	(TTG)6	18	297	314	CCGAATTGATCTCTTTCCCA	60.006	20	GCCGCTACACCTGCTACCTA	60.428	20	202	144	345	AGTTGAATGGTTTCCCGTTG	59.83	20	GCCGCTACACCTGCTACCTA	60.428	20	146	200	345	CAGTTGAATGGTTTCCCGTT	59.83	20	GCCGCTACACCTGCTACCTA	60.428	20	147	199	345
Unigene0008942	1	p2	(TC)9	18	231	248
Unigene0008981	1	p2	(TC)9	18	1	18
Unigene0008982	1	p2	(TC)9	18	1	18
Unigene0008986	1	p2	(AG)6	12	1	12
Unigene0008996	1	p2	(CT)9	18	6	23
Unigene0009029	1	p3	(GCG)5	15	117	131	GCAACGTCGACCTTTTCTTC	59.859	20	CCTGGAGAGGAGGATGTCTG	59.785	20	113	92	204	ACGTCGTCTCCCTAAGGTCC	60.511	20	CCTGGAGAGGAGGATGTCTG	59.785	20	150	55	204	GCAACGTCGACCTTTTCTTC	59.859	20	CCCTGGAGAGGAGGATGTCT	60.605	20	114	92	205
Unigene0009036	1	p2	(TC)9	18	1	18
Unigene0009046	1	p3	(CGC)5	15	8	22
Unigene0009047	1	p2	(TC)8	16	195	210
Unigene0009048	1	p3	(GCT)5	15	170	184	ACATGGTGGTGGTAGGTGCT	60.307	20	TTCTCAGGCCACGTCTCTG	60.121	19	101	116	216	ACATGGTGGTGGTAGGTGCT	60.307	20	CTTCTCAGGCCACGTCTCTG	61.143	20	102	116	217	ACATGGTGGTGGTAGGTGCT	60.307	20	GTCTGGAAGGCTATAGCGGC	61.24	20	214	116	329
Unigene0009049	1	p3	(GCT)5	15	398	412	TAGGTGCTGCCGTACAAGTG	59.928	20	GTCTGGAAGGCTATAGCGGC	61.24	20	199	359	557	TAGGTGCTGCCGTACAAGTG	59.928	20	AAGGCTATAGCGGCCTCCT	60.334	19	193	359	551	TAGGTGCTGCCGTACAAGTG	59.928	20	GCTATAGCGGCCTCCTGAAG	61.357	20	190	359	548
Unigene0009062	1	p4	(TAGC)4	16	1	16
Unigene0009094	1	p2	(AC)6	12	194	205
Unigene0009104	1	p3	(GGA)5	15	114	128
Unigene0009104	2	p2	(AG)7	14	322	335
Unigene0009135	1	c	(GA)6aagagagtgatctaggcgggg(GA)7	47	310	356
Unigene0009174	1	c	(AT)8ggttatactgcttat(TA)7	45	252	296	CAAAAAGCAACAGATTCGCA	59.992	20	GCACCAAGTCCCCCTCTT	60.048	18	225	93	317	GCAACAGATTCGCAGACTTG	59.596	20	GCACCAAGTCCCCCTCTT	60.048	18	219	99	317	CAACAGATTCGCAGACTTGG	59.44	20	GCACCAAGTCCCCCTCTT	60.048	18	218	100	317
Unigene0009180	1	p3	(AGG)6	18	1	18
Unigene0009196	1	p3	(GAC)6	18	1	18
Unigene0009229	1	c	(GGA)5agagtgcgcggtgtgcctggatgagatttg(GGC)5	60	266	325	GACTCAGGGGATGGTGGTC	60.328	19	AGAACGCTGGAAGCAGAGC	60.839	19	260	103	362	CTGATGCAGGAGATGCTGG	60.527	19	AGAACGCTGGAAGCAGAGC	60.839	19	205	158	362	GACTCAGGGGATGGTGGTC	60.328	19	GAGAACGCTGGAAGCAGAG	58.842	19	261	103	363
Unigene0009239	1	p3	(TCT)5	15	61	75	CGTCTCTCCGAACCACGTA	59.839	19	CGCAGGAGAATAAGGAGCAG	60.11	20	217	2	218	CGTCTCTCCGAACCACGTA	59.839	19	CCATCGCAGGAGAATAAGGA	60.17	20	221	2	222	CGTCTCTCCGAACCACGTAA	61.224	20	CGCAGGAGAATAAGGAGCAG	60.11	20	217	2	218
Unigene0009241	1	p3	(GAA)5	15	1	15
Unigene0009242	1	p2	(GA)6	12	27	38	GACAAGAAGAAGACGGAGGG	58.866	20	CTTCCAACAGATCCCCAAGA	60.042	20	127	4	130	GGACAAGAAGAAGACGGAGG	58.866	20	CTTCCAACAGATCCCCAAGA	60.042	20	128	3	130	AGGACAAGAAGAAGACGGAGG	59.864	21	CTTCCAACAGATCCCCAAGA	60.042	20	129	2	130
Unigene0009242	2	p3	(GCA)5	15	389	403
Unigene0009272	1	p3	(CTT)5	15	391	405	GCATCATCAAAGACGGGTTC	60.47	20	GGAGTTGGCGTACACGGT	59.551	18	257	204	460	CATCAAAGACGGGTTCAAGG	60.486	20	GGAGTTGGCGTACACGGT	59.551	18	253	208	460	CATCATCAAAGACGGGTTCA	59.496	20	GGAGTTGGCGTACACGGT	59.551	18	256	205	460
Unigene0009285	1	p3	(TGA)7	21	1	21
Unigene0009286	1	p2	(GA)6	12	204	215	CAGTACTTCCACGATCGCCT	60.277	20	CCGAAGGAAGAGGAACGAAG	61.245	20	132	108	239	CAGTACTTCCACGATCGCCT	60.277	20	CCGAAGGAAGAGGAACGAA	60.316	19	132	108	239	CAGTACTTCCACGATCGCCT	60.277	20	CGAAGGAAGAGGAACGAAGC	61.389	20	131	108	238
Unigene0009291	1	p2	(AG)9	18	1	18
Unigene0009291	2	p2	(TC)8	16	185	200
Unigene0009299	1	p2	(GA)7	14	1	14
Unigene0009316	1	p3	(GCG)6	18	1	18
Unigene0009320	1	p4	(AGCT)4	16	38	53	GCCTTGGATTGGAAGAAAGA	59.244	20	ATCACGAGGATCCAAACCC	59.728	19	112	10	121	GAGCCTTGGATTGGAAGAAA	59.244	20	ATCACGAGGATCCAAACCC	59.728	19	114	8	121	GGAGCCTTGGATTGGAAGA	60.142	19	ATCACGAGGATCCAAACCC	59.728	19	115	7	121
Unigene0009328	1	p2	(GT)10	20	1	20
Unigene0009344	1	p4	(TGGC)4	16	91	106	AAGGTAGGGAGCGAGAAAGC	59.983	20	GCATCGATCGCATCAGAGTA	59.939	20	131	68	198	CCGTGGAAACTGGAAAGGTA	59.964	20	GCATCGATCGCATCAGAGTA	59.939	20	145	54	198	TTTCCGTGGAAACTGGAAAG	60.081	20	GCATCGATCGCATCAGAGTA	59.939	20	148	51	198
Unigene0009352	1	p3	(CCT)6	18	219	236	GTGGATGGAAGAGACGGAGA	60.199	20	CGTATATGAGGCTGGGCTTC	59.691	20	249	38	286	GAGTGGATGGAAGAGACGGA	60.199	20	CGTATATGAGGCTGGGCTTC	59.691	20	251	36	286	TCGGAGTGGATGGAAGAGAC	60.199	20	CGTATATGAGGCTGGGCTTC	59.691	20	254	33	286
Unigene0009390	1	p2	(AC)8	16	166	181	TTTCACATTGATTGTTGCGG	60.501	20	AACTGGTGCCGTGTTAGGTC	60.035	20	127	131	257	TTTTCTTGATTTTGTGCGGA	59.277	20	AACTGGTGCCGTGTTAGGTC	60.035	20	200	58	257	TTTGTGCGGAGCAAAGTTCT	60.944	20	AACTGGTGCCGTGTTAGGTC	60.035	20	190	68	257
Unigene0009396	1	p2	(GA)8	16	1	16
Unigene0009397	1	p2	(GA)8	16	1	16
Unigene0009404	1	p2	(AG)9	18	527	544
Unigene0009406	1	p2	(GA)9	18	1	18
Unigene0009407	1	p3	(GCC)5	15	340	354	TCGACAGCAACAAGGTCAAG	60.025	20	CTTTCGATCCGCCTTCCT	60.295	18	190	192	381	CGACAGCAACAAGGTCAAGA	60.025	20	CTTTCGATCCGCCTTCCT	60.295	18	189	193	381	TTTGTTGCTCACCATCTTCG	59.84	20	CTTTCGATCCGCCTTCCT	60.295	18	150	232	381
Unigene0009414	1	c	(AGG)5gcgaggagggaggacttggccgccgcggagccctaggtgtgtggagcccgtgagacc(GAG)5	87	148	234	GAGGCGTCGTTGTCATATCC	60.492	20	CAACGATCACCTCCTTCCTC	59.655	20	250	105	354	GAGGCGTCGTTGTCATATCC	60.492	20	CTCTCTCTCTCCGGCGTATC	59.141	20	228	105	332	GGAGGCGTCGTTGTCATATC	60.492	20	CTCTCTCTCTCCGGCGTATC	59.141	20	229	104	332
Unigene0009440	1	p2	(CT)10	20	2	21
Unigene0009443	1	p3	(TTC)5	15	1	15
Unigene0009444	1	p3	(GTC)7	21	305	325
Unigene0009457	1	p3	(GAA)5	15	159	173	TTACCAACTTAATTGGGCGG	59.826	20	CCAAATCTGCTGGTTTCTGA	58.847	20	172	52	223	TTACCAACTTAATTGGGCGG	59.826	20	CCCCAAATCTGCTGGTTTCT	61.37	20	174	52	225	ACTTAATTGGGCGGCAGAG	60.22	19	CCAAATCTGCTGGTTTCTGA	58.847	20	166	58	223
Unigene0009479	1	p3	(AAG)6	18	661	678
Unigene0009497	1	p4	(TAGC)4	16	228	243	AAGCCATGAAAGCAGGAGAA	59.955	20	ACCACATCCACCCAGATGAT	60.056	20	224	126	349	AAGCCATGAAAGCAGGAGAA	59.955	20	CAAGAACAGGTCGTCGTTGA	59.873	20	204	126	329	AAGCCATGAAAGCAGGAGAA	59.955	20	TCAAGAACAGGTCGTCGTTG	59.873	20	205	126	330
Unigene0009506	1	p2	(TC)8	16	1	16
Unigene0009506	2	p2	(AG)8	16	199	214
Unigene0009507	1	p3	(CTT)5	15	64	78	TTGCGGTAAAGGTTAGGGTG	59.99	20	GCTATCAGAAACTGGCGAGG	59.978	20	262	15	276	TTGCGGTAAAGGTTAGGGTG	59.99	20	TCCAAACCGGAATCAGAAAG	60.044	20	118	15	132	TTGCGGTAAAGGTTAGGGTG	59.99	20	CTCCAAACCGGAATCAGAAA	60.044	20	119	15	133
Unigene0009525	1	p3	(GCG)5	15	1	15
Unigene0009526	1	p3	(GCG)5	15	1	15
Unigene0009541	1	p2	(AG)8	16	1	16
Unigene0009542	1	p2	(AG)8	16	1	16
Unigene0009543	1	p2	(TC)6	12	140	151	TCAGCCTCTTCATGTGCATC	59.95	20	GTGATTTTGGTGGGAGAGGA	59.903	20	171	98	268	TCAGCCTCTTCATGTGCATC	59.95	20	CGAAGAATGGTGGGAAAGAG	59.665	20	280	98	377	TCAGCCTCTTCATGTGCATC	59.95	20	TGATTTTGGTGGGAGAGGAA	60.43	20	170	98	267
Unigene0009563	1	p3	(TTC)5	15	61	75	AACAGCACCCCAAACTTCAC	60.012	20	ACCTAGCCTCCCCAAATCAC	60.328	20	118	2	119	AACAGCACCCCAAACTTCAC	60.012	20	TCCCCAAATCACCATTTTTG	60.535	20	110	2	111	AACAGCACCCCAAACTTCAC	60.012	20	CCAAATCACCATTTTTGGGA	60.535	20	107	2	108
Unigene0009576	1	p3	(CCT)6	18	217	234	GAGTCCAACTGGATCGGCTA	60.218	20	CACTCGTCATCAAATGGTGG	59.96	20	266	10	275	GTGGAGCAAGGAGTCCAACT	59.305	20	CACTCGTCATCAAATGGTGG	59.96	20	276	0	275	AGTCCAACTGGATCGGCTAC	59.166	20	CACTCGTCATCAAATGGTGG	59.96	20	265	11	275
Unigene0009579	1	p3	(GCC)6	18	1	18
Unigene0009591	1	p3	(CAC)5	15	173	187
Unigene0009598	1	c	(CTT)5ctgatccgtcgtcttctttctcttcttcctcctcttcatgagctcatc(AT)6	75	177	251
Unigene0009602	1	p2	(CT)9	18	1	18
Unigene0009609	1	p2	(GT)6	12	825	836	GCTCACGATATCGAGCAACA	59.979	20	TGACTCCGGTGAGGGATTAG	60.065	20	214	654	867	GCTCACGATATCGAGCAACA	59.979	20	CCTGCCCATGCATCTTAGTT	60.096	20	271	654	924	GCTCACGATATCGAGCAACA	59.979	20	TTAATGACTCCGGTGAGGGA	60.452	20	218	654	871
Unigene0009621	1	p3	(AGC)5	15	303	317
Unigene0009628	1	p3	(CCT)5	15	215	229	TCTGTTCTGTCCAGCGTTTG	60.025	20	GAGTCCTCTGGGGGAAGAAC	60.05	20	213	94	306	GTTCTGTCCAGCGTTTGGAT	60.119	20	GAGTCCTCTGGGGGAAGAAC	60.05	20	210	97	306	TCTGTTCTGTCCAGCGTTTG	60.025	20	AGGCCTGTACGGAGTCCTCT	60.274	20	224	94	317
Unigene0009637	1	p2	(TC)9	18	1	18
Unigene0009646	1	p3	(GGC)6	18	1	18
Unigene0009646	2	p3	(GAA)7	21	187	207
Unigene0009651	1	p2	(AG)9	18	250	267
Unigene0009652	1	p3	(TGA)6	18	4	21
Unigene0009659	1	p3	(GAG)5	15	192	206
Unigene0009662	1	p2	(AG)7	14	1	14
Unigene0009691	1	p2	(AG)7	14	8	21
Unigene0009714	1	p2	(AG)9	18	305	322
Unigene0009718	1	p2	(CT)6	12	805	816	CCGCTCTTCTTCTTCTTCCA	59.688	20	TATGCTTGAGAGAGGGGGAG	59.381	20	223	748	970	ATCTCTTTCCTCCTGCCGAC	60.735	20	GGGAGAAGAAAGGGAGGAGA	59.749	20	141	718	858	CCCGCTCTTCTTCTTCTTCC	60.455	20	TATGCTTGAGAGAGGGGGAG	59.381	20	224	747	970
Unigene0009718	2	c	(AT)6ctttttttaaa(TC)7	37	969	1005	CATTTTCTTCTTCCTCCTTATTCTTC	59.281	26	GGAGAGAAGAGAGAGACGTGAG	57.456	22	265	766	1030	CATTTTCTTCTTCCTCCTTATTCTT	57.765	25	GGAGAGAAGAGAGAGACGTGAG	57.456	22	265	766	1030	ATTTTCTTCTTCCTCCTTATTCTTC	57.005	25	GGAGAGAAGAGAGAGACGTGAG	57.456	22	264	767	1030
Unigene0009728	1	p4	(ATCT)5	20	1	20
Unigene0009731	1	p3	(CTC)6	18	291	308
Unigene0009752	1	p4	(CCGT)4	16	180	195	ACGTAGCCGTTGATGTGGAC	60.986	20	AGAGAGGAAGGCCGGTAGAC	59.84	20	143	81	223	ACGTAGCCGTTGATGTGGAC	60.986	20	AACCGCGCTGTGTATTTCTT	59.775	20	178	81	258	ACGTAGCCGTTGATGTGGAC	60.986	20	AAACCGCGCTGTGTATTTCT	59.775	20	179	81	259
Unigene0009753	1	p2	(AG)9	18	220	237
Unigene0009768	1	p3	(CTT)6	18	179	196	GCCTCTCCGAGAACTTGTTG	59.989	20	GGATCGATCGAAGTGCAAAT	60.043	20	233	4	236	CTCTCCGAGAACTTGTTGGC	59.989	20	GGATCGATCGAAGTGCAAAT	60.043	20	231	6	236	CTGCCTCTCCGAGAACTTGT	59.598	20	GGATCGATCGAAGTGCAAAT	60.043	20	235	2	236
Unigene0009775	1	p2	(GA)8	16	1	16
Unigene0009787	1	p2	(TC)7	14	1	14
Unigene0009806	1	p3	(GTA)7	21	1	21
Unigene0009827	1	p3	(GCC)6	18	196	213
Unigene0009828	1	p3	(CGC)5	15	1	15
Unigene0009830	1	p3	(CCG)5	15	11	25
Unigene0009864	1	p3	(GAG)5	15	231	245
Unigene0009876	1	p3	(CGC)5	15	73	87	CGGCGAAGATGAGACGAGT	61.524	19	CTTAGCCGGACCGAACACTA	60.262	20	215	14	228	CGGCGAAGATGAGACGAG	60.665	18	ACACTATGGAGATCTCGCCG	60.24	20	201	14	214	CGGCGAAGATGAGACGAG	60.665	18	CTTAGCCGGACCGAACACTA	60.262	20	215	14	228
Unigene0009881	1	p2	(GA)8	16	447	462
Unigene0009882	1	p3	(CAA)6	18	236	253
Unigene0009904	1	p2	(GA)9	18	1	18
Unigene0009926	1	p3	(GGC)5	15	85	99	CAGAGACTACCCCGATCCAA	60.065	20	CTTGCGTTCTCTTCACCCTC	59.989	20	255	23	277	CAGAGACTACCCCGATCCAA	60.065	20	TTGCGTTCTCTTCACCCTCT	59.989	20	254	23	276	CAGAGACTACCCCGATCCAA	60.065	20	TGCGTTCTCTTCACCCTCTT	59.989	20	253	23	275
Unigene0009939	1	p2	(TC)8	16	6	21
Unigene0009939	2	p2	(TC)8	16	208	223
Unigene0009945	1	p3	(GCG)5	15	205	219
Unigene0009957	1	p3	(TTC)6	18	262	279	TCTTCACAGACTCAATGCGG	59.984	20	TGTAAGATGATATGGTGCTGACG	60.032	23	274	59	332	GGAAGGTTTTGAGGACACCA	59.943	20	TGTAAGATGATATGGTGCTGACG	60.032	23	120	213	332	GGAAAGGGAAGGTTTTGAGG	59.912	20	TGTAAGATGATATGGTGCTGACG	60.032	23	126	207	332
Unigene0009958	1	p3	(TTC)6	18	299	316	GGAAGGTTTTGAGGACACCA	59.943	20	TGTAAGATGATATGGTGCTGACG	60.032	23	120	250	369	GGAAAGGGAAGGTTTTGAGG	59.912	20	TGTAAGATGATATGGTGCTGACG	60.032	23	126	244	369	GCTGAAAAGGGTTCAGGACA	60.232	20	TGTAAGATGATATGGTGCTGACG	60.032	23	172	198	369
Unigene0009960	1	p3	(GCT)6	18	1	18
Unigene0009960	2	p3	(CGG)5	15	403	417
Unigene0009970	1	p2	(GA)10	20	1	20
Unigene0009987	1	p2	(TA)6	12	105	116	ATTCAGGCAAAAACAATCGG	59.938	20	TGTTGTATCGAGGCGAATCA	60.22	20	130	54	183	ATTCAGGCAAAAACAATCGG	59.938	20	ATCAAGGGAAACCCTTTTCG	60.291	20	114	54	167	ATTCAGGCAAAAACAATCGG	59.938	20	AAACCCTTTTCGCTGATTCC	60.431	20	106	54	159
Unigene0010019	1	p3	(TCA)7	21	193	213
Unigene0010023	1	p2	(GT)9	18	490	507	TGTTTGCATCCGGATTAGGT	60.331	20	TCACATAATTTGACCTACCATGC	58.891	23	100	446	545	TGTTTGCATCCGGATTAGGT	60.331	20	TTCACATAATTTGACCTACCATGC	60.135	24	101	446	546	CTGTTTGCATCCGGATTAGG	60.46	20	TCACATAATTTGACCTACCATGC	58.891	23	101	445	545
Unigene0010024	1	p2	(TA)8	16	1	16
Unigene0010036	1	p3	(GCT)6	18	1	18
Unigene0010066	1	p2	(GA)8	16	3	18
Unigene0010071	1	p2	(CT)9	18	248	265
Unigene0010078	1	p3	(GCT)5	15	187	201
Unigene0010083	1	p2	(AG)8	16	735	750
Unigene0010084	1	p2	(TG)6	12	9	20
Unigene0010088	1	p2	(TC)7	14	242	255
Unigene0010101	1	p3	(GGC)5	15	181	195	CACCAGTATGAAGAGCGGGT	60.134	20	TCTTCTTCGTCTCCACCACC	60.238	20	159	80	238	ACGCCACCAGTATGAAGAGC	60.285	20	TCTTCTTCGTCTCCACCACC	60.238	20	163	76	238	AGTTGCTGTTGACTGGGAGG	60.298	20	TCTTCTTCGTCTCCACCACC	60.238	20	102	137	238
Unigene0010109	1	p3	(TGG)5	15	9	23
Unigene0010139	1	p3	(GCC)5	15	306	320	ACTCTTCCAACGGGCCTACT	60.132	20	ACTTCACGAACACCCCAGAA	60.545	20	132	279	410	ACTCTTCCAACGGGCCTACT	60.132	20	TTCACGAACACCCCAGAAGT	60.545	20	130	279	408	CCGGGAAAAGAAGGCTTAAA	60.53	20	CAGCTGGTAGTGGTGGTCCT	60.174	20	272	78	349
Unigene0010162	1	p4	(CTAG)4	16	1267	1282	GTGGCTCCAGCATTAACCAT	59.962	20	TTAATTTGCCGCGTAGATGTC	60.109	21	231	1114	1344	TCCAGCATTAACCATCACCA	59.924	20	TTAATTTGCCGCGTAGATGTC	60.109	21	226	1119	1344	GTGGCTCCAGCATTAACCAT	59.962	20	TAATTTGCCGCGTAGATGTC	58.796	20	230	1114	1343
Unigene0010218	1	p3	(GCT)5	15	441	455	CTGTTGTTCTTCCCGTCGTC	60.69	20	AAACCCATCATCTCCCCTTC	60.133	20	208	298	505	CTGTTGTTCTTCCCGTCGTC	60.69	20	TCTCCAAACCCATCATCTCC	59.862	20	213	298	510	CTGTTGTTCTTCCCGTCGTC	60.69	20	ATCACCTCCCACCTTCCTTC	60.314	20	244	298	541
Unigene0010219	1	p3	(GCT)6	18	1	18
Unigene0010224	1	p3	(GGC)5	15	90	104	GCCCTACTACTCCGACTCCC	60.096	20	GGTTGCTGTAGAGGAATGGG	59.55	20	224	4	227	CCCTACTACTCCGACTCCCC	59.95	20	GCATGGGAGAAAGAAGAGGA	59.361	20	134	5	138	GCCCTACTACTCCGACTCCC	60.096	20	AAAGAAGAGGAGTGGGTGCC	60.628	20	126	4	129
Unigene0010227	1	p2	(AG)9	18	1	18
Unigene0010230	1	p3	(GAC)6	18	308	325
Unigene0010256	1	p2	(CT)7	14	134	147	GCATGCACGCTTGGTAGTT	59.886	19	AGTTGACCGGCACCATAGTC	59.997	20	184	60	243	GCATGCACGCTTGGTAGTT	59.886	19	GTTGACCGGCACCATAGTCT	59.997	20	183	60	242	CATGCACGCTTGGTAGTTTT	58.847	20	AGTTGACCGGCACCATAGTC	59.997	20	183	61	243
Unigene0010257	1	p2	(TG)8	16	35	50	TTTTGTATCATACCTGCTGTAGGC	59.602	24	TTCCCCCATTCTCCTAATCC	60.089	20	124	5	128	TTTTGTATCATACCTGCTGTAGGC	59.602	24	TCGGTGATTTGCACCAAGTA	60.111	20	178	5	182	TTTTGTATCATACCTGCTGTAGGC	59.602	24	TAGCTTGTTGCAAACCACCA	60.293	20	200	5	204
Unigene0010272	1	p3	(CAG)6	18	6	23
Unigene0010273	1	p2	(GA)8	16	1	16
Unigene0010281	1	p3	(TCT)6	18	286	303	TCAAACAAGAACAAGGCCAA	59.293	20	TTACCCTTCCAACTGCATCC	59.933	20	131	210	340	AAAGCACACTTTTGCAAGCAT	59.94	21	TTACCCTTCCAACTGCATCC	59.933	20	263	78	340	GATCAAACAAGAACAAGGCCA	60.103	21	TTACCCTTCCAACTGCATCC	59.933	20	133	208	340
Unigene0010297	1	c	(AG)6gacagtgaactgtgt(AG)7	41	314	354
Unigene0010313	1	p2	(TC)8	16	232	247
Unigene0010314	1	p2	(TC)8	16	262	277
Unigene0010342	1	p3	(GAT)6	18	232	249
Unigene0010391	1	p3	(GAC)7	21	1	21
Unigene0010397	1	c	(AC)10(CA)8	36	1	36
Unigene0010413	1	p3	(GAG)6	18	224	241	GTCTTCTGGGAGAGCGAGAG	59.279	20	GCTTCTTCGTCTTCTTCCCC	60.328	20	263	161	423	GGTCTTCTGGGAGAGCGAG	60.08	19	GCTTCTTCGTCTTCTTCCCC	60.328	20	264	160	423	GGTCTTCTGGGAGAGCGAG	60.08	19	TGCTTCTTCGTCTTCTTCCC	59.55	20	265	160	424
Unigene0010443	1	p2	(GA)9	18	1	18
Unigene0010479	1	p4	(ATCG)4	16	436	451	AGCGATGGTGAGATCAGGAC	60.231	20	CTCAGACCGGATCATCCAAG	60.612	20	157	387	543	AGCGATGGTGAGATCAGGAC	60.231	20	ACACTTCACCTCAGACCGGA	60.713	20	166	387	552	CGATGGTGAGATCAGGACG	60.213	19	CACTTCACCTCAGACCGGAT	60.112	20	163	389	551
Unigene0010484	1	p2	(TC)6	12	1	12
Unigene0010553	1	p3	(GGC)5	15	7	21
Unigene0010568	1	p2	(GA)9	18	1	18
Unigene0010590	1	p2	(AG)8	16	9	24
Unigene0010597	1	p3	(CCA)5	15	305	319	AAGCATGCGAGTTCCACTCT	60.02	20	GTCATGCCTCTTTCCTCTGC	59.957	20	252	136	387	AGAAGCATGCGAGTTCCACT	60.02	20	GTCATGCCTCTTTCCTCTGC	59.957	20	254	134	387	AAGCATGCGAGTTCCACTCT	60.02	20	TCGTCATGCCTCTTTCCTCT	59.95	20	254	136	389
Unigene0010621	1	p3	(AGC)6	18	1	18
Unigene0010624	1	p3	(GCA)6	18	1	18
Unigene0010625	1	p3	(GCA)6	18	1	18
Unigene0010626	1	p3	(CAG)5	15	109	123	TCCTCTCTCGAATTCACGCT	60.096	20	CACGAACACTTGATGACGCT	59.905	20	130	29	158	TCCTCTCTCGAATTCACGCT	60.096	20	ACGAACACTTGATGACGCTG	59.905	20	129	29	157	TCCTCTCTCGAATTCACGCT	60.096	20	GGCTTCAACCACGAACACTT	60.156	20	139	29	167
Unigene0010644	1	p2	(AG)7	14	438	451	CTCCTCTCCTTCCCCAAATC	60.008	20	CTTCATCCAGCCCTCCAAT	60.019	19	184	313	496	TCTCCTCTCCTTCCCCAAAT	60.008	20	CTTCATCCAGCCCTCCAAT	60.019	19	185	312	496	CTCTCCTTCCCCAAATCCAT	60.264	20	CTTCATCCAGCCCTCCAAT	60.019	19	181	316	496
Unigene0010647	1	p2	(AT)8	16	11	26
Unigene0010653	1	c	(GGC)6cgg(GGA)5	36	1	36
Unigene0010660	1	p3	(AGG)5	15	265	279	CCAGAAGAACCCTGAACGAG	59.837	20	AAGTACCTCCGCCTTGTCCT	60.132	20	253	58	310	ACCAGAAGAACCCTGAACGA	59.697	20	AAGTACCTCCGCCTTGTCCT	60.132	20	254	57	310	GAACGAGTCCACCAGAGACC	59.688	20	AAGTACCTCCGCCTTGTCCT	60.132	20	240	71	310
Unigene0010661	1	p2	(AG)9	18	1	18
Unigene0010662	1	p3	(ATG)7	21	1	21
Unigene0010667	1	p2	(AG)7	14	354	367	CAGGGGAGAGAAATGGATCA	60.003	20	TTCCATCCCAACCTCTCATC	59.862	20	141	320	460	GGGAGAGAAATGGATCACGA	60.011	20	TTCCATCCCAACCTCTCATC	59.862	20	138	323	460	CAGGGGAGAGAAATGGATCA	60.003	20	CCCTCTCTCTCTTCCATCCC	60.149	20	152	320	471
Unigene0010667	2	p2	(GA)8	16	505	520
Unigene0010675	1	p2	(CT)6	12	1	12
Unigene0010694	1	p2	(CT)9	18	1	18
Unigene0010694	2	p2	(GA)9	18	246	263
Unigene0010718	1	p4	(CTAG)4	16	8	23
Unigene0010718	2	p3	(GCC)5	15	371	385
Unigene0010723	1	p2	(TC)8	16	1	16
Unigene0010744	1	p3	(TGC)5	15	406	420
Unigene0010746	1	p3	(CGT)5	15	195	209	AGGTAGACCTCGAGAAGCCC	59.84	20	TTGCAGGAGGGAGAGGTAGA	59.943	20	158	91	248	CAGTACTCCACGCCTGTCAA	59.897	20	AGGGAGAGGTAGAGCAAGGG	59.834	20	222	20	241	AGGTAGACCTCGAGAAGCCC	59.84	20	AGGGAGAGGTAGAGCAAGGG	59.834	20	151	91	241
Unigene0010746	2	p3	(TCG)6	18	550	567	GTGAAGTTCGATAGGCCGAA	60.214	20	CAGCTCGTCGTCCGACAT	61.028	18	186	411	596	CGATAGGCCGAAGATTAACG	59.699	20	CAGCTCGTCGTCCGACAT	61.028	18	178	419	596	TGAAGTTCGATAGGCCGAAG	60.344	20	CAGCTCGTCGTCCGACAT	61.028	18	185	412	596
Unigene0010758	1	p4	(TAAT)5	20	2	21
Unigene0010760	1	p2	(GA)8	16	1	16
Unigene0010760	2	p4	(ACAG)4	16	348	363
Unigene0010770	1	p2	(CT)9	18	1	18
Unigene0010793	1	p3	(GCA)5	15	1	15
Unigene0010795	1	p2	(GA)9	18	256	273
Unigene0010805	1	c	(TC)8tgtgactctctgcaacctgcatgcgtgtgtgtgaagcagctggagtcgtcctcttgcggcgaggaacc(GGA)6	102	3	104
Unigene0010813	1	p3	(GGT)5	15	107	121	GTCTCCGCCGAGTCTTACTG	60.012	20	TCTTCCTTCTTTTCCTCGGC	60.817	20	179	25	203	TGTCTCCGCCGAGTCTTACT	60.012	20	TCTTCCTTCTTTTCCTCGGC	60.817	20	180	24	203	GTCTCCGCCGAGTCTTACTG	60.012	20	CCCATGTCATCGTCACTTTCT	59.981	21	209	25	233
Unigene0010815	1	p2	(AG)6	12	1	12
Unigene0010849	1	p2	(TC)10	20	1	20
Unigene0010867	1	p3	(GGC)5	15	117	131	GCGAAGAGGACCATATCGAA	60.177	20	TACATCAGATGGCAGCGAAG	59.972	20	230	74	303	GCGAAGAGGACCATATCGAA	60.177	20	TCAGGTCATCCACCCTCTTC	60.048	20	187	74	260	GCGAAGAGGACCATATCGAA	60.177	20	GTACATCAGATGGCAGCGAA	59.83	20	231	74	304
Unigene0010874	1	p3	(GCT)6	18	1	18
Unigene0010875	1	p3	(GAC)6	18	151	168	GGATTTTCAGTTTCGCGGTA	60.074	20	TTAAACGCACTACACGCTCG	60.074	20	226	37	262	CGACAAACCCTTGCAGAAAT	60.11	20	TTAAACGCACTACACGCTCG	60.074	20	159	104	262	CGACAAACCCTTGCAGAAAT	60.11	20	TCGATTGATCTCAGACGCAG	60.096	20	229	104	332
Unigene0010876	1	p2	(AG)6	12	675	686	CTGGAGATCAGGAAGAACGC	59.95	20	AAACCCCCATTTCTGTCCTC	60.169	20	171	548	718	CTGGAGATCAGGAAGAACGC	59.95	20	GAAACCCCCATTTCTGTCCT	60.169	20	172	548	719	CTGGAGATCAGGAAGAACGC	59.95	20	AACCCCCATTTCTGTCCTCT	59.795	20	170	548	717
Unigene0010877	1	p2	(GA)7	14	266	279	GGGCAGATTTGTTTGTGACC	60.362	20	TCACTGCCCTCTCACAACAG	60.022	20	278	28	305	AGCGCCAACTGTCACATTCT	60.865	20	CTCATCACTGCCCTCTCACA	59.98	20	257	53	309	AGCGCCAACTGTCACATTCT	60.865	20	CACTCATCACTGCCCTCTCA	59.98	20	259	53	311
Unigene0010877	2	p2	(AG)6	12	437	448	GATGAACGGCTGTTGTGAGA	59.837	20	GAAACCCCCATTTCTGTCCT	60.169	20	205	277	481	GAGATGAACGGCTGTTGTGA	59.837	20	GAAACCCCCATTTCTGTCCT	60.169	20	207	275	481	GATGAACGGCTGTTGTGAGA	59.837	20	AAACCCCCATTTCTGTCCTC	60.169	20	204	277	480
Unigene0010911	1	p3	(TGC)5	15	47	61
Unigene0011000	1	p3	(CCG)5	15	5	19
Unigene0011009	1	p2	(GA)7	14	175	188	CCACAAACTCCGGAAAGAAA	60.081	20	TTTCTTGGATTGGGATCTGC	60.014	20	260	119	378	TCAACGACATCTGCCAAGAG	59.984	20	ACACAACACAGAGAGCGACG	60.096	20	228	10	237	TCTGCCTTCAACGACATCTG	59.984	20	ACACAACACAGAGAGCGACG	60.096	20	235	3	237
Unigene0011030	1	p2	(GA)6	12	185	196	GACCTTGGAAATAACCACCG	59.288	20	ATATTGAGTGGGGAGGGGAG	60.147	20	193	103	295	GGCAGACAGACCTTGGAAAT	59.141	20	GCACGATAGTGGTGGAGGTT	59.997	20	147	95	241	GACCTTGGAAATAACCACCG	59.288	20	ACGATAGTGGTGGAGGTTGG	59.844	20	137	103	239
Unigene0011034	1	p2	(GA)6	12	535	546
Unigene0011082	1	p2	(GT)7	14	289	302	GCATGCATAAGAACCCACCT	59.962	20	GCACCTCCCTCCCTATTCTC	60.037	20	192	212	403	AGCATGCATAAGAACCCACC	59.962	20	GCACCTCCCTCCCTATTCTC	60.037	20	193	211	403	CACCTTGTTTGGGTGGTCTT	59.861	20	GCACCTCCCTCCCTATTCTC	60.037	20	177	227	403
Unigene0011100	1	p2	(AG)8	16	31	46	GAAAGATCTAGAGAGAGAGACAAGGG	59.609	26	GGTCCCTCACCACCTACTCA	59.962	20	225	0	224	GAAAGATCTAGAGAGAGAGACAAGGG	59.609	26	TCCCTCACCACCTACTCAGC	60.261	20	223	0	222	GAAAGATCTAGAGAGAGAGACAAGGG	59.609	26	GACGACGAACAAGATCACCA	59.682	20	261	0	260
Unigene0011102	1	p2	(CT)10	20	1	20
Unigene0011123	1	p2	(GA)10	20	1	20
Unigene0011125	1	p3	(GTC)5	15	146	160	TTCCTGAACGCTTGGTCTCT	59.989	20	GAAGACAAGATCAGGCTCGG	59.95	20	279	31	309	TTCCTGAACGCTTGGTCTCT	59.989	20	GGAAGACAAGATCAGGCTCG	59.95	20	280	31	310	TTTCCTGAACGCTTGGTCTC	60.375	20	GAAGACAAGATCAGGCTCGG	59.95	20	280	30	309
Unigene0011125	2	p3	(GAA)6	18	537	554	AGAAACTTGGTCATGGGTCG	59.966	20	GTCGCCGAGAGAGGACAC	59.481	18	115	464	578	GCAGGGATGAAACGGATAGA	60.036	20	GTCGCCGAGAGAGGACAC	59.481	18	132	447	578	GAGCAGGGATGAAACGGATA	60.036	20	GTCGCCGAGAGAGGACAC	59.481	18	134	445	578
Unigene0011131	1	p2	(GA)6	12	175	186
Unigene0011147	1	p3	(GAC)5	15	146	160	GTGAAGAGGACTCTGGACGC	59.993	20	CTGGAAGAACCAGTCCCGTA	60.103	20	204	79	282	TCCCTGATGGTGAAGAGGAC	60.048	20	CTGGAAGAACCAGTCCCGTA	60.103	20	213	70	282	GTCCTCTTCCCTGATGGTGA	60.048	20	CTGGAAGAACCAGTCCCGTA	60.103	20	220	63	282
Unigene0011181	1	p3	(GGA)5	15	177	191	AGGAGCGAGAATGAGCGTTA	60.118	20	ATCCCTACGCTTCTTCGACA	59.836	20	169	104	272	AGGAGCGAGAATGAGCGTTA	60.118	20	CATCCCTACGCTTCTTCGAC	59.836	20	170	104	273	AGGAGCGAGAATGAGCGTTA	60.118	20	CGACAATATGCCTTTGCTCA	59.833	20	154	104	257
Unigene0011181	2	p2	(CT)6	12	409	420	GGGGAGCTTATCCGGTAGAC	59.925	20	TCCCTTCTTTCATCCCCTTT	59.875	20	135	373	507	GGGGAGCTTATCCGGTAGAC	59.925	20	CCCTTTATAATTAGCCGCCC	59.797	20	121	373	493	GGGGAGCTTATCCGGTAGAC	59.925	20	CCCCTTTATAATTAGCCGCC	59.797	20	122	373	494
Unigene0011220	1	p3	(CGC)5	15	261	275	TTGCTTTGATCAGCAGATGG	59.948	20	AGGGGTTCGGGAACTACAAC	60.225	20	269	32	300	CAGATGGGGAGATCAAGTGG	60.465	20	AGGGGTTCGGGAACTACAAC	60.225	20	256	45	300	ATCAGCAGATGGGGAGATCA	60.588	20	AGGGGTTCGGGAACTACAAC	60.225	20	261	40	300
Unigene0011245	1	p3	(CTT)5	15	1	15
Unigene0011246	1	p2	(TA)7	14	10	23
Unigene0011256	1	p4	(CTAG)4	16	169	184	AAGTCGCGCTCCTTTAATCA	59.982	20	TGCTTCTCTTCCAGACCCAC	60.386	20	207	10	216	AAGTCGCGCTCCTTTAATCA	59.982	20	CGACCTGTCCTTGCTTCTCT	59.598	20	218	10	227	GGACTTAGGAGGCCAACCTT	59.576	20	CTGAAGAAGGAGTTCGACGG	59.982	20	258	107	364
Unigene0011279	1	p2	(AG)6	12	1	12
Unigene0011299	1	p2	(AT)6	12	113	124	CAAACACAGCCATCACCATC	59.967	20	TGCTTCTTGTGTTGAGCTGC	60.333	20	167	2	168	CAAACACAGCCATCACCATC	59.967	20	TACAATCAGAGGCGAGGAGC	60.504	20	243	2	244	CAAACACAGCCATCACCATC	59.967	20	CGCCACAGAAAGGAGAAAGA	60.508	20	213	2	214
Unigene0011319	1	p2	(GA)7	14	681	694
Unigene0011320	1	p2	(GA)7	14	721	734
Unigene0011339	1	p2	(CT)9	18	1	18
Unigene0011346	1	p3	(TCT)7	21	1	21
Unigene0011347	1	p3	(AGA)7	21	1	21
Unigene0011360	1	p3	(TGA)5	15	9	23
Unigene0011405	1	p2	(TC)7	14	67	80	CCCCCTTCTGCTCTCTCTCT	60.088	20	AACGGCACATCCTCCATCT	60.491	19	124	43	166	CCCCCTTCTGCTCTCTCTCT	60.088	20	ACGGCACATCCTCCATCTC	61.069	19	123	43	165	CCCCCTTCTGCTCTCTCTCT	60.088	20	CGGCACATCCTCCATCTC	60.164	18	122	43	164
Unigene0011411	1	p3	(TCT)5	15	12	26
Unigene0011451	1	p2	(AT)6	12	152	163	AAAAATGCCTTTTGCCATTG	59.943	20	CTTTTATTGGGAACGCAAGG	59.581	20	131	73	203	AAAAATGCCTTTTGCCATTG	59.943	20	CCTTTTATTGGGAACGCAAG	59.581	20	132	73	204	AAAAATGCCTTTTGCCATTG	59.943	20	TTTTATTGGGAACGCAAGGT	59.451	20	130	73	202
Unigene0011459	1	p3	(CCT)5	15	75	89	AGTACCACCGTTCATGTCCC	59.703	20	CGACGTCATTGCTCTGCTTA	60.157	20	155	46	200	GCCAGTACCACCGTTCATGT	60.844	20	CGACGTCATTGCTCTGCTTA	60.157	20	158	43	200	AGTACCACCGTTCATGTCCC	59.703	20	CATTGCTCTGCTTATTCGGC	60.876	20	149	46	194
Unigene0011482	1	p2	(TA)10	20	6	25
Unigene0011503	1	p2	(TC)8	16	1	16
Unigene0011506	1	p2	(GA)9	18	1	18
Unigene0011522	1	p2	(TA)7	14	498	511	TGCTGCTCTGGTCTCCTCTT	60.284	20	GGCTTCGTTTCGTTGATTCT	59.316	20	105	439	543	TTGCTGCTCTGGTCTCCTCT	60.284	20	GGCTTCGTTTCGTTGATTCT	59.316	20	106	438	543	GTTTGCTGCTCTGGTCTCCT	59.604	20	GGCTTCGTTTCGTTGATTCT	59.316	20	108	436	543
Unigene0011571	1	p6	(CCTCGT)4	24	416	439
Unigene0011604	1	p2	(AC)7	14	230	243	GTTTCTCCTGATTCCCACCA	59.903	20	ATCAGGAAGAGAAAGGGGGA	60.008	20	226	54	279	GTTTCTCCTGATTCCCACCA	59.903	20	CAGGAAGAGAAAGGGGGAAC	60.045	20	224	54	277	CGGCAAACCTTGGTATGAAT	59.823	20	ATCAGGAAGAGAAAGGGGGA	60.008	20	190	90	279
Unigene0011604	2	p2	(CA)9	18	348	365	TCCCCCTTTCTCTTCCTGAT	60.008	20	ATTCACATCCATCCCTCCAC	59.593	20	258	260	517	TCCCCCTTTCTCTTCCTGAT	60.008	20	CCGGGTCCAGTGTAAAAGAG	59.587	20	154	260	413	TCCCCCTTTCTCTTCCTGAT	60.008	20	CGGGTCCAGTGTAAAAGAGG	59.587	20	153	260	412
Unigene0011627	1	p4	(GTAC)5	20	1	20
Unigene0011628	1	p4	(GTAC)5	20	1	20
Unigene0011632	1	p2	(AG)9	18	245	262
Unigene0011633	1	p2	(AG)6	12	245	256	CCAGAAAAGACCTGACCCAA	60.081	20	CAGACGTGTCATGGCTGC	59.981	18	232	46	277	TTACAACTGCACACCCGAAG	59.758	20	CAGACGTGTCATGGCTGC	59.981	18	149	129	277	AGCGCAACAAGTGTGAGAAA	59.64	20	CAGACGTGTCATGGCTGC	59.981	18	117	161	277
Unigene0011643	1	p2	(AG)6	12	957	968
Unigene0011651	1	p2	(AT)9	18	186	203	GGGCAACCTGTTGTTTTCAT	59.836	20	GCAAATTTGTATCTAGAATGCAGC	59.363	24	105	143	247	ATCCTAATGCAAATGTGGGG	59.645	20	GCAGCAATTAAATAGATGGACA	57.001	22	103	126	228	GGGCAACCTGTTGTTTTCAT	59.836	20	CAAATTTGTATCTAGAATGCAGCAA	59.724	25	104	143	246
Unigene0011656	1	p2	(CT)10	20	1	20
Unigene0011662	1	p4	(TACG)5	20	652	671
Unigene0011666	1	p3	(AGA)6	18	99	116	ACAACCGCGACAGAAAGAAC	60.299	20	CCTCCACTCCCAACACAGAT	59.962	20	106	69	174	CGGTGAGGAAGGAAGTAGCA	60.388	20	CCTCCACTCCCAACACAGAT	59.962	20	137	38	174	ACAACCGCGACAGAAAGAAC	60.299	20	CCATCCCATCCATAGTCGTC	60.158	20	130	69	198
Unigene0011679	1	c	(GA)9tgtgcatgtgaccgtgacc(GT)7	51	1	51
Unigene0011686	1	p6	(GAAACC)4	24	1	24
Unigene0011741	1	p2	(GA)8	16	216	231
Unigene0011750	1	p3	(ATC)6	18	5	22
Unigene0011751	1	p3	(ATC)6	18	5	22
Unigene0011751	2	p2	(CA)6	12	231	242	GTACGCATGCATGAACCAGT	59.602	20	CAACCTTCTCTCCCTCAACG	59.837	20	197	181	377	GTACGCATGCATGAACCAGT	59.602	20	CCTCCTCAACCTTCTCTCCC	60.186	20	203	181	383	GGAAACTCACCTTGTTTCGG	59.569	20	TCTACCGCTTCATCACATGC	59.83	20	244	96	339
Unigene0011752	1	p3	(GAT)6	18	1	18
Unigene0011759	1	p3	(GAG)5	15	383	397	CGCACCTGGAGTAGAAGCTC	60.156	20	CCCACCACCTTCCTCTACAA	59.959	20	262	173	434	GAGGAACTTGAGGACGTTGG	59.697	20	TTCTCCTCCTCCTCTCCTCC	59.883	20	269	231	499	TGTGTAGAGAGACCAGGCCA	59.415	20	TTCTCCTCCTCCTCTCCTCC	59.883	20	155	345	499
Unigene0011762	1	p3	(CGG)5	15	165	179	GAGTGCACAACTGCACAAGC	60.672	20	AATAAGTCGACGCCAGAGGA	59.836	20	256	8	263	TAGCATTATGGCTCGCTGG	59.945	19	TTCAGCTACGTCGGGAGACT	60.012	20	226	74	299	TAGCATTATGGCTCGCTGG	59.945	19	CCTGTGCCTCTCTCTGATCC	59.945	20	247	74	320
Unigene0011766	1	p3	(GGA)5	15	6	20
Unigene0011768	1	p2	(TC)8	16	1	16
Unigene0011810	1	p4	(TCTT)4	16	112	127	GAATTGCCACTCCTGGATATG	59.401	21	CCCACAATGAACCTTTGCTT	59.971	20	207	1	207	GAATTGCCACTCCTGGATATG	59.401	21	CAGCAAAGGAAACCCACAAT	59.971	20	219	1	219	GAATTGCCACTCCTGGATATG	59.401	21	AGCAAAGGAAACCCACAATG	59.971	20	218	1	218
Unigene0011825	1	p3	(TGG)6	18	165	182	CTGCTGTTGGGTGTTGTCAG	60.348	20	ATCGGAGTGCTTGAAACCAG	60.255	20	178	140	317	CTGCTGTTGGGTGTTGTCAG	60.348	20	CCACTGGTGTCTTCTCTCCC	59.682	20	252	140	391	CTGCTGTTGGGTGTTGTCAG	60.348	20	CCCACTGGTGTCTTCTCTCC	59.682	20	253	140	392
Unigene0011825	2	p2	(AG)7	14	395	408
Unigene0011852	1	p2	(GA)7	14	257	270
Unigene0011874	1	p2	(AG)9	18	1	18
Unigene0011875	1	p2	(GA)9	18	229	246
Unigene0011876	1	p2	(GA)9	18	332	349
Unigene0011882	1	p2	(CT)6	12	110	121	GTAGGATGTCGCCGGTAGTC	59.579	20	TATAAACCAGCCCCTCTCCC	60.278	20	187	22	208	GTAGGATGTCGCCGGTAGTC	59.579	20	TTCTCCGTGCCGTTTTCTAT	59.708	20	206	22	227	CCCTCTTCTCCTCTCCTTCG	60.459	20	TATAAACCAGCCCCTCTCCC	60.278	20	155	54	208
Unigene0011884	1	p2	(TC)9	18	1	18
Unigene0011905	1	p3	(GGA)6	18	910	927	ATCCTTGGGGAACAGAGGAG	60.447	20	GGTGGTGAGCTGGGGATT	60.902	18	164	790	953	ATCCTTGGGGAACAGAGGAG	60.447	20	GTGGTGAGCTGGGGATTC	58.969	18	163	790	952	ATCCTTGGGGAACAGAGGAG	60.447	20	GGTGAGCTGGGGATTCCAT	62.226	19	161	790	950
Unigene0011916	1	p2	(AG)8	16	1	16
Unigene0011917	1	p2	(AG)8	16	1	16
Unigene0011937	1	c	(AG)7atgatgttgtagagagagaaaggaagaagaaggagaagacacgaaacggacga(AG)8	83	247	329
Unigene0011987	1	p2	(GA)8	16	1	16
Unigene0012067	1	p3	(TTC)6	18	24	41
Unigene0012067	2	p3	(GCC)6	18	384	401	GAGGGAGAGTAGGATCGCGT	60.756	20	GAGCTCCCTCTCCTCCATCT	59.913	20	178	344	521	GAGAGTAGGATCGCGTCGG	60.919	19	GAGCTCCCTCTCCTCCATCT	59.913	20	174	348	521	GAGAGTAGGATCGCGTCGG	60.919	19	AGCTCCCTCTCCTCCATCTC	59.913	20	173	348	520
Unigene0012104	1	p2	(GA)10	20	1	20
Unigene0012118	1	p4	(CTAG)5	20	185	204
Unigene0012119	1	c	(GCTA)5gttaatttgacactgcactgcggggaattgagggttcacggtccgatccgatctctaggtaacacatcctttttattcttcttatggtagtac(TCT)5	128	1	128
Unigene0012124	1	p3	(AGA)5	15	330	344
Unigene0012126	1	p2	(CT)9	18	12	29
Unigene0012143	1	p2	(AT)8	16	47	62	AAAACATCACTAGAAACAACTGCAA	59.317	25	ATTTGTGGGCTCCAATTGTC	59.797	20	128	15	142	AAACATCACTAGAAACAACTGCAA	58.066	24	ATTTGTGGGCTCCAATTGTC	59.797	20	127	16	142	CAAAACATCACTAGAAACAACTGC	58.066	24	ATTTGTGGGCTCCAATTGTC	59.797	20	129	14	142
Unigene0012156	1	c	(AT)6acg(AT)6	27	248	274	CCGACAGTGCACGTTTAGAA	59.904	20	GTGAGATTGTAACCTCCGGG	59.405	20	243	134	376	CCGACAGTGCACGTTTAGAA	59.904	20	TGAGATTGTAACCTCCGGGT	59.405	20	242	134	375	CCGACAGTGCACGTTTAGAA	59.904	20	GATTGTAACCTCCGGGTTTG	59.288	20	239	134	372
Unigene0012164	1	p3	(CGA)5	15	89	103	TGACTCTTCTGCATCCACTCA	59.561	21	CCATCCTTGTACACCGTCGT	60.833	20	121	60	180	TGACTCTTCTGCATCCACTCA	59.561	21	CATCCTTGTACACCGTCGTC	59.01	20	120	60	179	TGACTCTTCTGCATCCACTCA	59.561	21	CCATCCTTGTACACCGTCG	59.968	19	121	60	180
Unigene0012172	1	p4	(CATG)4	16	102	117	TTTCAGGGATCAGGTGGAAG	60.042	20	ACTCAACGGTCAAGTGTCCC	60.009	20	170	20	189	TCAGGGATCAGGTGGAAGAG	60.191	20	ACTCAACGGTCAAGTGTCCC	60.009	20	168	22	189	TCAGGGATCAGGTGGAAGAG	60.191	20	TGTGCTTTAACGCCAATGAG	59.872	20	279	22	300
Unigene0012207	1	p3	(GGA)5	15	146	160	ATAAATTGTCCCCTCCCGAC	60.017	20	GATCATGGCGATGTAAGGCT	60.066	20	181	30	210	ATAAATTGTCCCCTCCCGAC	60.017	20	AGATCATGGCGATGTAAGGC	60.066	20	182	30	211	ATAAATTGTCCCCTCCCGAC	60.017	20	TCTTCTTCATGAGATCGCCC	60.303	20	158	30	187
Unigene0012228	1	p2	(TC)6	12	234	245	CGTGCTCTGCGTTGAACATA	61.009	20	CATCGGAGAAGAAGCAGAGG	60.088	20	138	164	301	CGTGCTCTGCGTTGAACATA	61.009	20	AGAGAGAAAAGGGCAGAGGC	60.096	20	259	164	422	CGTGCTCTGCGTTGAACATA	61.009	20	GTGAGAGAGAGGGCGTGAAG	60.135	20	277	164	440
Unigene0012243	1	p2	(GA)8	16	494	509
Unigene0012244	1	p2	(GA)8	16	402	417
Unigene0012272	1	p4	(GAGG)4	16	448	463
Unigene0012295	1	p3	(GAT)7	21	314	334
Unigene0012309	1	c	(AG)6aaactactagatataga(AG)7	43	115	157	CTCGTCACTTCTCCACGACA	60.022	20	CACCAAGCCTCTCCACTCTC	59.986	20	105	88	192	CTCGTCACTTCTCCACGACA	60.022	20	AAGCCTCTCCACTCTCTCCC	59.952	20	101	88	188	TCGTCACTTCTCCACGACAC	59.872	20	CACCAAGCCTCTCCACTCTC	59.986	20	104	89	192
Unigene0012310	1	p2	(AG)6	12	102	113	GGGGAGGGAGAGCTAGAGAG	59.534	20	GTAGTCCTCCCCTGCAACC	59.52	19	142	69	210	AGGGGAGGGAGAGCTAGAGA	59.534	20	GTAGTCCTCCCCTGCAACC	59.52	19	143	68	210	GAGGGGAGGGAGAGCTAGAG	59.534	20	GTAGTCCTCCCCTGCAACC	59.52	19	144	67	210
Unigene0012390	1	p4	(GGGA)4	16	426	441
Unigene0012394	1	p3	(GGA)6	18	244	261	ACAGGAACGACAGAGGAGGA	59.835	20	CTGCCATCACCCTCTGAAAC	60.656	20	142	144	285	GCAAGATCGGAACGGAACTA	60.214	20	CTGCCATCACCCTCTGAAAC	60.656	20	170	116	285	CAGGAACGACAGAGGAGGAA	60.377	20	CTGCCATCACCCTCTGAAAC	60.656	20	141	145	285
Unigene0012434	1	p3	(TTC)5	15	381	395	GTTGATCGGTACAGCTGGGT	59.997	20	GTCGAGTATAAACCGTCCGC	59.597	20	231	215	445	TCTCCACATGAGCAAGAACG	59.984	20	GTCGAGTATAAACCGTCCGC	59.597	20	136	310	445	GCGGTGGGATGATCAGTAGT	59.957	20	GTCGAGTATAAACCGTCCGC	59.597	20	263	183	445
Unigene0012469	1	c	(AGA)6ctggaagcaattatgcgggaataacttgtacaagagctccctccctcccctatgtgcaagtttaacacgag(GA)7	103	119	221	GGAAACCCAGAGCACCAGTA	60.111	20	AACGCTTATCAGGGAGGGAT	59.925	20	255	35	289	GGAAACCCAGAGCACCAGTA	60.111	20	AGGGATCTCCTCCTCCAGTC	59.619	20	241	35	275	GGAAACCCAGAGCACCAGTA	60.111	20	GGGATCTCCTCCTCCAGTCT	59.619	20	240	35	274
Unigene0012473	1	p2	(TC)6	12	312	323	CCCAAGCCAACTGGAAAGAT	61.37	20	CTGGAAAATGGAAAAGGCAG	59.679	20	275	212	486	CCCAAGCCAACTGGAAAGAT	61.37	20	ACTGGAAAATGGAAAAGGCA	59.546	20	276	212	487	CCCAAGCCAACTGGAAAGAT	61.37	20	CACTGGAAAATGGAAAAGGC	59.546	20	277	212	488
Unigene0012479	1	p2	(AG)9	18	191	208
Unigene0012505	1	p2	(AG)8	16	383	398
Unigene0012536	1	p2	(AG)8	16	5	20
Unigene0012537	1	p2	(GA)9	18	527	544
Unigene0012549	1	p2	(GA)9	18	1	18
Unigene0012561	1	p6	(GCCCCA)4	24	102	125	ATCTCACCCTCGGCTGACTA	59.827	20	TGAGGAAGATGGGATGGAAG	60.003	20	256	2	257	ATCTCACCCTCGGCTGACTA	59.827	20	GTGAGGAAGATGGGATGGAA	59.862	20	257	2	258	TCTCACCCTCGGCTGACTAC	60.408	20	TGAGGAAGATGGGATGGAAG	60.003	20	255	3	257
Unigene0012611	1	p3	(AGG)5	15	350	364	CGTCGAAGAGCTCAAGAACC	60.134	20	GTTCCAGTCGTAGCTTTGCC	59.882	20	137	278	414	CAGCTCAAGGACCTCGTCTC	60.135	20	GTTCCAGTCGTAGCTTTGCC	59.882	20	235	180	414	AAAACCTCAAGGTCAGCGAA	59.853	20	GTTCCAGTCGTAGCTTTGCC	59.882	20	174	241	414
Unigene0012630	1	p2	(AG)6	12	184	195	CAGATTGGAAGCAGTGGGAT	60.073	20	TTCGTCCTCTCCTTCTGAGC	59.679	20	158	146	303	CAGATTGGAAGCAGTGGGAT	60.073	20	CTTGCGAAGCTACCCAAAAA	60.368	20	110	146	255	CAGATTGGAAGCAGTGGGAT	60.073	20	TCTTCGTCTTCGTCCTCTCC	59.53	20	166	146	311
Unigene0012630	2	p2	(AG)9	18	310	327
Unigene0012641	1	p3	(GAA)6	18	204	221
Unigene0012652	1	p3	(GGA)5	15	4	18
Unigene0012661	1	p3	(GCC)6	18	71	88	GGCACAGAGATCAATCGACA	59.794	20	AGGGGATGTGAGGAGGAGAT	59.889	20	106	15	120	GGGCACAGAGATCAATCGAC	60.633	20	AGGGGATGTGAGGAGGAGAT	59.889	20	107	14	120	ATTGGGGCACAGAGATCAAT	59.366	20	AGGGGATGTGAGGAGGAGAT	59.889	20	111	10	120
Unigene0012665	1	p3	(CAG)5	15	241	255	CTCTTCTGGGATTCATGGGA	60.003	20	TGGGGAGACAGAGGAACATC	60.048	20	240	130	369	CTCTTCTGGGATTCATGGGA	60.003	20	CAACCAGAATCCCGTCATCT	59.927	20	277	130	406	CTCTTCTGGGATTCATGGGA	60.003	20	CCGCCAGCTTCTGTAGTACC	59.898	20	209	130	338
Unigene0012695	1	p2	(GA)9	18	1	18
Unigene0012704	1	p5	(TTCTT)4	20	125	144	GGCTGAACCTGTTGACATGA	59.682	20	CCAACTCTCAACCCTTTCCA	60.081	20	165	50	214	GGCTGAACCTGTTGACATGA	59.682	20	ATCGAAGCCTTTTCCCATTT	59.909	20	246	50	295	GGCTGAACCTGTTGACATGA	59.682	20	AGCCCAACTCTCAACCCTTT	60.11	20	168	50	217
Unigene0012704	2	p3	(GAT)6	18	294	311	TGGAAAGGGTTGAGAGTTGG	60.081	20	TCCCAGAATAGTTGTCGCTCT	58.947	21	156	195	350	TGGAAAGGGTTGAGAGTTGG	60.081	20	CCAGAATAGTTGTCGCTCTCC	58.947	21	154	195	348	TGGAAAGGGTTGAGAGTTGG	60.081	20	CCCAGAATAGTTGTCGCTCTC	58.947	21	155	195	349
Unigene0012706	1	p3	(TGA)5	15	9	23
Unigene0012734	1	p3	(GAG)5	15	99	113
Unigene0012738	1	p2	(CT)7	14	1	14
Unigene0012783	1	p3	(GCA)5	15	446	460
Unigene0012796	1	p2	(AG)7	14	1	14
Unigene0012811	1	p2	(CT)9	18	538	555
Unigene0012822	1	c	(AT)7acacacacacgtatgcgtatgttatgtgtccgtggtgtaatttgctccccatcaagagatgaagtactaataatgtatgagccaa(AT)6	111	51	161	GGATGCACGGTTCCTTACTT	59.056	20	TCTCTTGATCGGGAGCAAAT	59.773	20	190	18	207	GGATGCACGGTTCCTTACTT	59.056	20	ATCGGGAGCAAATTACACCA	60.331	20	183	18	200	GCACGGTTCCTTACTTCTCCT	59.765	21	TCTCTTGATCGGGAGCAAAT	59.773	20	186	22	207
Unigene0012841	1	p2	(GA)7	14	308	321
Unigene0012846	1	p3	(GCA)5	15	5	19
Unigene0012855	1	p2	(AG)9	18	425	442
Unigene0012890	1	p2	(CT)9	18	258	275
Unigene0012944	1	p2	(AG)9	18	1	18
Unigene0012957	1	p3	(GCG)6	18	1	18
Unigene0012957	2	p3	(AAG)5	15	524	538	AGGTGAGAACGCGGTAGAGA	60.012	20	TATTCGTCGTGCATTGTTGC	60.675	20	210	357	566	GGTGAGAACGCGGTAGAGAG	60.012	20	TATTCGTCGTGCATTGTTGC	60.675	20	209	358	566	GAGGTGAGAACGCGGTAGAG	60.012	20	TATTCGTCGTGCATTGTTGC	60.675	20	211	356	566
Unigene0012982	1	p4	(GTAT)4	16	289	304	TGGTTACGTCCTCAACACCA	60.001	20	TGCATGATCAAAGTGGAAGC	59.805	20	162	183	344	ACGTCCTCAACACCAAGACC	60.009	20	TGCATGATCAAAGTGGAAGC	59.805	20	157	188	344	TGGTTACGTCCTCAACACCA	60.001	20	TCGTCTCCTGCACTTTCTCA	59.701	20	224	183	406
Unigene0012989	1	p2	(AG)8	16	1	16
Unigene0013004	1	p3	(GGC)6	18	1	18
Unigene0013058	1	p2	(AG)10	20	312	331
Unigene0013060	1	p2	(GT)10	20	807	826
Unigene0013063	1	p3	(TCT)5	15	68	82	TGGCCTCCTACACCTGTTCT	59.721	20	GTCAGGGAACTCACCTCAGC	59.841	20	178	4	181	TGGCCTCCTACACCTGTTCT	59.721	20	CTCGTCAGGGAACTCACCTC	59.835	20	181	4	184	GTGGCCTCCTACACCTGTTC	59.579	20	GTCAGGGAACTCACCTCAGC	59.841	20	179	3	181
Unigene0013121	1	c	(AG)6ggaatgagagataagagagagagggggggggctgcgtggccctggcctccttcacgcgcc(CATG)4	88	290	377	TGGAGAGATAGAGAGAGGGAGA	57.279	22	GGCACTCTCACCACGTCAG	60.472	19	264	265	528	TGGAGAGATAGAGAGAGGGAGA	57.279	22	GCACTCTCACCACGTCAGC	60.642	19	263	265	527	GAATGGAGAGATAGAGAGAGGGA	58.06	23	GGCACTCTCACCACGTCAG	60.472	19	267	262	528
Unigene0013121	2	c	(AAG)6taaaagaagaaggacagggatggaagagttgcggctgggga(AAG)6	77	1036	1112
Unigene0013122	1	c	(TTC)6tttccccagccgcaactcttccatccctgtccttcttctttta(CTT)6	79	1	79
Unigene0013122	2	c	(AAG)6taaaagaagaaggacagggatggaagagttgcggctgggga(AAG)6	77	832	908
Unigene0013134	1	p2	(TC)9	18	7	24
Unigene0013144	1	p3	(ATA)6	18	218	235	GCAGAAAAATTGGGGTCAAA	59.916	20	TGCTGGTCTATGATGTGCCT	59.271	20	153	135	287	CCCAGACATTGTCCTCTCGT	60.112	20	TGCTGGTCTATGATGTGCCT	59.271	20	238	50	287	CGACCCAGACATTGTCCTCT	60.112	20	TGCTGGTCTATGATGTGCCT	59.271	20	241	47	287
Unigene0013151	1	p2	(GA)7	14	317	330
Unigene0013154	1	p3	(GAA)5	15	166	180	GTCCTCCTCCTTCTGCTCCT	59.952	20	CGAGAGGATCTCCGACAAGT	59.405	20	274	0	273	CTACTTCCTCATGCCGGTGT	60.134	20	CGAGAGGATCTCCGACAAGT	59.405	20	181	93	273	CTACTTCCTCATGCCGGTGT	60.134	20	CTGTGCGTCGACACCTTCT	60.038	19	201	93	293
Unigene0013192	1	c	(AG)9attgggggggagagggatcgggagagagagggagagggccgccgcgg(CT)6	77	1	77
Unigene0013204	1	p3	(GAG)5	15	58	72	GTGGTGAGGAAGTTGACGGT	60.009	20	CTCTGCACTCCCCTTACCAG	59.861	20	104	33	136	AGGTGGTGAGGAAGTTGACG	60.151	20	CTCTGCACTCCCCTTACCAG	59.861	20	106	31	136	AGGTGGTGAGGAAGTTGACG	60.151	20	GCAGAAGACTGCTCCACCTC	60.143	20	132	31	162
Unigene0013283	1	p3	(GGC)6	18	1	18
Unigene0013286	1	p3	(CGG)6	18	251	268	AACCTGCAGACGCAAATTCT	59.882	20	ACTATTACAGGTGCTCGGCG	60.292	20	275	100	374	CTAGCTGGGAGCAGAAGCTG	60.431	20	TGGGAACACTACATGCAGGA	60.112	20	202	193	394	AACCTGCAGACGCAAATTCT	59.882	20	ACGTACCAAGGGAAGCACAA	60.55	20	192	100	291
Unigene0013287	1	p3	(CGG)5	15	129	143	CGCTGCCGTTTAAACTACCT	59.424	20	GTTGACGACCTACCAAGGGA	59.966	20	159	15	173	CGCTGCCGTTTAAACTACCT	59.424	20	TGACGACCTACCAAGGGAAG	60.103	20	157	15	171	CGCTGCCGTTTAAACTACCT	59.424	20	GACCTACCAAGGGAAGCACA	60.111	20	153	15	167
Unigene0013288	1	p3	(CGG)6	18	252	269	AACCTGCAGACGCAAATTCT	59.882	20	ACTATTACAGGTGCTCGGCG	60.292	20	275	101	375	CTAGCTGGGAGCAGAAGCTG	60.431	20	TGGGAACACTACATGCAGGA	60.112	20	202	194	395	AACCTGCAGACGCAAATTCT	59.882	20	ACGTACCAAGGGAAGCACAA	60.55	20	192	101	292
Unigene0013327	1	p3	(GAA)5	15	8	22
Unigene0013327	2	p2	(TA)7	14	175	188
Unigene0013351	1	p3	(TAC)5	15	164	178	CGACTGCTTTGTTGTGATCC	59.293	20	CCTTCTACACTACACCTTCATCTTG	58.473	25	192	83	274	CGACTGCTTTGTTGTGATCC	59.293	20	CCTTCTACACTACACCTTCATCTTGT	59.233	26	192	83	274	CGACTGCTTTGTTGTGATCC	59.293	20	ACCTTCTACACTACACCTTCATCTTG	59.233	26	193	83	275
Unigene0013352	1	p3	(AGG)5	15	229	243	CTGGCCTCCTACTTCTGCAC	60.012	20	AGTCTGCCAGGCATATGGAG	60.24	20	122	160	281	ATCACCCTGGCCTCCTACTT	59.957	20	AGTCTGCCAGGCATATGGAG	60.24	20	128	154	281	CTGGCCTCCTACTTCTGCAC	60.012	20	CATATGGAGCAGCACGACAC	60.296	20	111	160	270
Unigene0013353	1	p3	(GGA)5	15	500	514	ATGTCGGAGAGCTGCTTGAG	60.7	20	CAACTCTTAACCCTCTGCGG	59.869	20	170	413	582	ATGTCGGAGAGCTGCTTGAG	60.7	20	CGGCTAGTTCGTCTCGCTAC	60.176	20	128	413	540	GGGTAGTAGTGGACGAGGGC	60.903	20	CGGCTAGTTCGTCTCGCTAC	60.176	20	260	281	540
Unigene0013358	1	p2	(TA)6	12	172	183	GGCTGGCTGCTGTTGATATT	60.243	20	TCCAATCTTATCTGTTTGCGG	60.081	21	136	93	228	GGCTGGCTGCTGTTGATATT	60.243	20	CCAATCTTATCTGTTTGCGGA	60.081	21	135	93	227	ACCAAGGCCCTTCTGTAACC	60.361	20	TCCAATCTTATCTGTTTGCGG	60.081	21	171	58	228
Unigene0013418	1	p3	(GGA)5	15	311	325	TCGCGTCAAACTAGGGTTCT	59.875	20	AACTTCTCGTCGCTTCCTCTC	60.146	21	137	219	355	GTTCGATCACCACCATTTCC	60.181	20	AACTTCTCGTCGCTTCCTCTC	60.146	21	187	169	355	GGTTCGATCACCACCATTTC	60.181	20	AACTTCTCGTCGCTTCCTCTC	60.146	21	188	168	355
Unigene0013436	1	p2	(GA)9	18	3	20
Unigene0013445	1	p3	(TCG)5	15	21	35
Unigene0013517	1	p2	(TG)8	16	72	87	TCGTGATACGTCCATCGTTC	59.527	20	GCCTCAGAACAAGATGCTCC	59.957	20	208	6	213	TCGTGATACGTCCATCGTTC	59.527	20	CCTCAGAACAAGATGCTCCC	59.803	20	207	6	212	TCGTGATACGTCCATCGTTC	59.527	20	TGCCTCAGAACAAGATGCTC	59.116	20	209	6	214
Unigene0013536	1	p2	(AG)9	18	1	18
Unigene0013553	1	c	(GA)7ggcatggccaccgcgacggcgtgttggctcctgctctgcacctccgtggacggcgaagcatagc(GGA)5	93	1	93
Unigene0013554	1	p2	(GA)7	14	1	14
Unigene0013587	1	p2	(AC)6	12	8	19
Unigene0013587	2	p2	(CT)9	18	144	161	TGAACACACACACACGCAGT	59.818	20	TGAGCACTTTGCGTTGTTCT	59.64	20	233	4	236	AACACACACACACGCAGTGA	59.818	20	TGAGCACTTTGCGTTGTTCT	59.64	20	231	6	236	CCCAGGATTGGATCACAGTT	59.779	20	TGAGCACTTTGCGTTGTTCT	59.64	20	172	65	236
Unigene0013588	1	p2	(TC)9	18	211	228
Unigene0013612	1	p4	(GATA)4	16	1	16
Unigene0013619	1	p2	(TC)9	18	1	18
Unigene0013641	1	p2	(TA)9	18	196	213
Unigene0013650	1	p3	(GGA)6	18	1	18
Unigene0013654	1	p3	(TTC)6	18	17	34
Unigene0013665	1	p2	(TG)7	14	125	138	TCATCAAACAAAGACACCACAA	59.072	22	CAAAGGCCAAATCTGTTGCT	60.249	20	140	24	163	TCATCAAACAAAGACACCACAA	59.072	22	AAGGCCAAATCTGTTGCTTC	59.316	20	138	24	161	TCATCAAACAAAGACACCACAA	59.072	22	ATGGTCCAAAGGCCAAATCT	60.693	20	146	24	169
Unigene0013684	1	p5	(ATGGA)4	20	1	20
Unigene0013695	1	p2	(GA)8	16	81	96	GCCAAAATTGAACAAAGCGT	60.117	20	CTACGTAGGTGTTTGGCCGT	60.052	20	239	15	253	GCCAAAATTGAACAAAGCGT	60.117	20	ACTACGTAGGTGTTTGGCCG	60.052	20	240	15	254	GCCAAAATTGAACAAAGCGT	60.117	20	TGCCTCTTCGTTTCTCTCGT	60.134	20	220	15	234
Unigene0013713	1	p2	(AT)8	16	257	272
Unigene0013720	1	p2	(CT)6	12	2	13
Unigene0013726	1	p3	(CCG)5	15	36	50	CTCTTCCCCAGAAACCACCT	60.48	20	GAAGAGGAGGAAGTTTGCGA	59.55	20	132	10	141	CTCTTCCCCAGAAACCACCT	60.48	20	AGAGGTTTGCGAGTGGGAG	60.393	19	206	10	215	CTCTTCCCCAGAAACCACCT	60.48	20	AGTCCCGGTGGATGCTAGTC	61.449	20	105	10	114
Unigene0013728	1	p3	(TCT)5	15	256	270	CTAGCCTCCTCGCTCCCTAC	60.496	20	AGCTCCCCCTCTGTTGTTG	60.245	19	231	123	353	CTAGCCTCCTCGCTCCCTAC	60.496	20	TGTTGTTGCAGTCAAAAGGAA	59.352	21	220	123	342	CTAGCCTCCTCGCTCCCTAC	60.496	20	CCCCTCTGTTGTTGCAGTC	59.246	19	226	123	348
Unigene0013752	1	p2	(TA)7	14	227	240
Unigene0013793	1	p4	(TTAT)4	16	356	371	CTGCTTCAAACAGGGCAACT	60.431	20	ACTAGTTAACCACCCGTGCG	60.052	20	109	301	409	TGCTTCAAACAGGGCAACTA	59.464	20	ACTAGTTAACCACCCGTGCG	60.052	20	108	302	409	CTGCTTCAAACAGGGCAACT	60.431	20	TAGTTAACCACCCGTGCGAT	60.386	20	107	301	407
Unigene0013794	1	p4	(TTAT)4	16	506	521	CTGCTTCAAACAGGGCAACT	60.431	20	ACTAGTTAACCACCCGTGCG	60.052	20	109	451	559	TGCTTCAAACAGGGCAACTA	59.464	20	ACTAGTTAACCACCCGTGCG	60.052	20	108	452	559	CTGCTTCAAACAGGGCAACT	60.431	20	TAGTTAACCACCCGTGCGAT	60.386	20	107	451	557
Unigene0013804	1	p2	(TC)9	18	1	18
Unigene0013806	1	p3	(TTC)5	15	38	52	CTTGCCCGTCTGCTCCTC	62.11	18	CAACATCTTCGTCAAGCACC	59.293	20	115	12	126	CTTGCCCGTCTGCTCCTC	62.11	18	AACATCTTCGTCAAGCACCA	59.293	20	114	12	125	CTTGCCCGTCTGCTCCTC	62.11	18	CCAATGCCTGCATCTACAAC	59.152	20	131	12	142
Unigene0013827	1	p3	(CTT)6	18	591	608
Unigene0013864	1	p2	(GA)9	18	374	391
Unigene0013884	1	p2	(GA)9	18	1	18
Unigene0013884	2	p2	(AG)6	12	328	339
Unigene0013886	1	p3	(GGA)6	18	1	18
Unigene0013956	1	p3	(CTA)5	15	11	25
Unigene0013961	1	p3	(GCC)5	15	134	148	AGCGTTCTGCTGGACAAGAT	60.02	20	TCGTAGTCGCTTCAACATGC	60.019	20	142	55	196	AGCGTTCTGCTGGACAAGAT	60.02	20	TAGTCGCTTCAACATGCACC	59.871	20	139	55	193	CAGAGAGTTGGGGACTCCAG	59.828	20	TCGTAGTCGCTTCAACATGC	60.019	20	170	27	196
Unigene0014026	1	p2	(AG)9	18	1	18
Unigene0014036	1	p2	(GA)8	16	314	329
Unigene0014037	1	p2	(GT)11	22	1	22
Unigene0014066	1	p4	(AGCT)5	20	1	20
Unigene0014066	2	p4	(AGCT)4	16	782	797	AGCTGATAAGCGAGAGCGAG	60.022	20	ATGAGATGAATGGCTCCACC	59.893	20	258	620	877	AGAGCGAGAAGCTCAGGATG	59.851	20	AGAAGCAAATTTGGGAGGGT	59.94	20	278	632	909	GGATGAAGAGGCTGGATGAA	60.158	20	AGAAGCAAATTTGGGAGGGT	59.94	20	263	647	909
Unigene0014083	1	p3	(CGG)5	15	44	58	GGGGAAGAGGAAGAGGAAGA	59.749	20	CCACCAGATACCTGTAGCCC	59.43	20	120	1	120	GGGGAAGAGGAAGAGGAAGA	59.749	20	GAGCAGAGGATGTGGACCAG	60.829	20	250	1	250	GGGGAAGAGGAAGAGGAAGA	59.749	20	AGAGAGCGCCACAGAGACAG	60.905	20	220	1	220
Unigene0014093	1	p2	(AC)6	12	410	421
Unigene0014094	1	p3	(GCG)5	15	516	530
Unigene0014095	1	p3	(GCG)5	15	502	516
Unigene0014109	1	p2	(TA)6	12	539	550	GCATGATGGGCCATTACTTT	59.791	20	ATCACCATACCCTGTTTGCC	59.676	20	245	339	583	GCATGATGGGCCATTACTTT	59.791	20	CACCATACCCTGTTTGCCTC	60.375	20	243	339	581	GCATGATGGGCCATTACTTT	59.791	20	TCACCATACCCTGTTTGCCT	60.375	20	244	339	582
Unigene0014109	2	p2	(AG)7	14	662	675
Unigene0014124	1	p4	(AGCT)5	20	124	143	CCATGAGTCGATGGACGAG	60.213	19	GTTGTAACCACCACCTTGGG	60.126	20	159	80	238	CATGAGTCGATGGACGAGG	60.213	19	GTTGTAACCACCACCTTGGG	60.126	20	158	81	238	CCATGAGTCGATGGACGAG	60.213	19	GTAACCACCACCTTGGGAGA	59.82	20	156	80	235
Unigene0014125	1	p4	(AGCT)5	20	127	146	ATGGCGTTGCCATTAATCTT	59.438	20	GTTGTAACCACCACCTTGGG	60.126	20	196	46	241	ATGGCGTTGCCATTAATCTT	59.438	20	GTAACCACCACCTTGGGAGA	59.82	20	193	46	238	ATGGCGTTGCCATTAATCTT	59.438	20	CCCAGTTGTAACCACCACCT	59.739	20	200	46	245
Unigene0014132	1	p3	(GCC)5	15	370	384	AGGGCCAGAAAGATTTGGAT	59.903	20	GTCCAACATCCCCTCCTCTC	60.86	20	149	268	416	AGGGCCAGAAAGATTTGGAT	59.903	20	CCAACATCCCCTCCTCTCTC	60.991	20	147	268	414	AGGGCCAGAAAGATTTGGAT	59.903	20	TCCAACATCCCCTCCTCTC	59.992	19	148	268	415
Unigene0014133	1	p3	(GCG)5	15	1	15
Unigene0014178	1	c	(AG)8gatctaaaattaccaaatttcacaatagtggacacgtgtgaattaacggaattgttatataagttctata(TG)6taaatgtatatacattaaaagataacctcaaatgcctaggcagtaggccatcactaggctatattaccaaatcacatctcaccgctgattacatagtgca(TG)6	210	69	278
Unigene0014180	1	c	(CT)8c(AG)7	31	305	335
Unigene0014185	1	p2	(GA)6	12	1	12
Unigene0014212	1	p3	(GGA)5	15	313	327	GCAGTGGGTCCTCCATCTAC	59.535	20	GACTATCTCGATGGTGCCGT	60.104	20	161	203	363	GGTCCTCCATCTACGACGAC	59.535	20	GACTATCTCGATGGTGCCGT	60.104	20	155	209	363	AGTGGGTCCTCCATCTACGA	59.53	20	GACTATCTCGATGGTGCCGT	60.104	20	159	205	363
Unigene0014232	1	p3	(GAG)5	15	357	371	AAGCACAGGCCTCCTACAGA	60.012	20	CGACCTCTTCTTCCTCCTCC	60.328	20	260	135	394	GAAGCACAGGCCTCCTACAG	60.012	20	CGACCTCTTCTTCCTCCTCC	60.328	20	261	134	394	ACAGGAGGTGCAGACAAAGG	60.298	20	TTTCAAAACCTCCGTGGAAC	59.948	20	267	303	569
Unigene0014241	1	p3	(TCT)5	15	6	20
Unigene0014280	1	p2	(AG)9	18	171	188	CTGTGCAGGAGGAGCCTTAC	60.012	20	TTCTCTCAGGACTCTCTCTATCCC	59.512	24	212	5	216	TACTGTGCAGGAGGAGCCTT	60.012	20	TTCTCTCAGGACTCTCTCTATCCC	59.512	24	214	3	216	ACTGTGCAGGAGGAGCCTTA	60.012	20	TTCTCTCAGGACTCTCTCTATCCC	59.512	24	213	4	216
Unigene0014294	1	p2	(AG)8	16	1	16
Unigene0014313	1	p3	(GGC)5	15	7	21
Unigene0014331	1	p3	(GTT)7	21	354	374
Unigene0014339	1	p2	(AG)9	18	256	273
Unigene0014350	1	p3	(AGC)6	18	383	400
Unigene0014351	1	p3	(CTG)5	15	459	473	GTGCTGATTCCGAGGTGAAT	60.081	20	GGCCGGCCGGTACTACTAT	61.225	19	221	278	498	CGACGCAGAGGAAGAGAAAG	60.269	20	GGCCGGCCGGTACTACTAT	61.225	19	274	225	498	CAGATCCTGGGTGCTGATTC	60.622	20	GGCCGGCCGGTACTACTAT	61.225	19	231	268	498
Unigene0014352	1	p2	(AC)6	12	284	295	AAGGAAGGAAAGGAAGCAGG	59.821	20	CTTAGGCTGGCCTTGTCTTG	60.008	20	223	107	329	GAAGGAAAGGAAGCAGGAGG	60.319	20	CTTAGGCTGGCCTTGTCTTG	60.008	20	220	110	329	GGAAGGAAAGGAAGCAGGAG	60.319	20	CTTAGGCTGGCCTTGTCTTG	60.008	20	221	109	329
Unigene0014354	1	p2	(TA)7	14	323	336	TGTGGCTACCTCAAAAACCC	59.971	20	TGCGATAAAGTGGTGAAATCC	59.952	21	240	215	454	GTTGCCAGAAGCTGAAGGAG	60.134	20	TGCGATAAAGTGGTGAAATCC	59.952	21	275	180	454	CCATGCTTCTGTGGCTACCT	60.277	20	TGCGATAAAGTGGTGAAATCC	59.952	21	249	206	454
Unigene0014370	1	p2	(AG)7	14	120	133	AAGCAAGGTTGGAGCAGAGA	60.134	20	TGCTAGCAGTGATGCTCTGA	58.41	20	148	54	201	AGAAGCAAGGTTGGAGCAGA	60.134	20	TGCTAGCAGTGATGCTCTGA	58.41	20	150	52	201	AAGCAAGGTTGGAGCAGAGA	60.134	20	TGCTAGCAGTGATGCTCTGAC	59.359	21	148	54	201
Unigene0014397	1	p3	(ACC)5	15	310	324
Unigene0014406	1	p3	(TGC)5	15	64	78	GAGAGAGAGATGGGCTCCCT	59.913	20	TTTTCTTAGTGGCCGACAGG	60.241	20	161	10	170	GAGAGAGAGATGGGCTCCCT	59.913	20	ATCTTAACCCCACCTCCTGC	60.328	20	103	10	112	GAGAGAGAGATGGGCTCCCT	59.913	20	CCGAAGTCTCCTCTCTTCCA	59.525	20	267	10	276
Unigene0014408	1	p2	(TC)8	16	559	574	GAGCGGAGTGGATTAGCAAG	59.978	20	TCATTATTTGCTCATACGGTTTTT	59.021	24	204	425	628	AGAGCGGAGTGGATTAGCAA	59.978	20	TCATTATTTGCTCATACGGTTTTT	59.021	24	205	424	628	CGAGGTGAAGATCATGGGTT	59.927	20	TCATTATTTGCTCATACGGTTTTT	59.021	24	143	486	628
Unigene0014424	1	p3	(GGA)5	15	146	160	TGATCAGTGGCAACAGGAGA	60.402	20	CTTCCACCCTTCTTCACCAC	59.549	20	126	107	232	TCTGATCAGTGGCAACAGGA	60.402	20	CTTCCACCCTTCTTCACCAC	59.549	20	128	105	232	CATGCCTGTCTGATCAGTGG	60.27	20	GCTTCTTCCACCCTTCTTCA	59.405	20	140	97	236
Unigene0014432	1	p2	(TC)6	12	288	299	TTTCCTTTCCCACAAACACC	59.807	20	CCCGAGGTCTGCAATCTAAG	59.83	20	259	96	354	CTTTCCCACAAACACCATCC	60.21	20	CCCGAGGTCTGCAATCTAAG	59.83	20	255	100	354	CCTTTCCCACAAACACCATC	60.21	20	CCCGAGGTCTGCAATCTAAG	59.83	20	256	99	354
Unigene0014450	1	p2	(AG)9	18	344	361
Unigene0014453	1	p3	(AGA)7	21	1	21
Unigene0014454	1	p3	(AAG)6	18	1	18
Unigene0014501	1	p2	(GA)6	12	204	215	GAGCAAATTCCTGTCAGGTG	58.287	20	TTTTTAAGGAATCGCCAACG	60.068	20	271	119	389	AGCAAATTCCTGTCAGGTGTC	59.201	21	TTTTTAAGGAATCGCCAACG	60.068	20	270	120	389	GCAAATTCCTGTCAGGTGTC	58.129	20	TTTTTAAGGAATCGCCAACG	60.068	20	269	121	389
Unigene0014523	1	p3	(GAA)7	21	1	21
Unigene0014527	1	p3	(CTC)6	18	89	106	TTCGAAATCGAAAGCTCCAC	60.331	20	TCCCCAACTGTGATGTGAAA	59.935	20	196	53	248	TTCGAAATCGAAAGCTCCAC	60.331	20	GCGCTGAGATTGTTTGGATT	60.221	20	279	53	331	TTCGAAATCGAAAGCTCCAC	60.331	20	GTAGGGACTCCACAGTTCGC	59.727	20	135	53	187
Unigene0014528	1	p3	(TCG)6	18	34	51	GGAGAAGACAACAAAAAGAAGCA	59.92	23	AGGACCTGTCACTGCTCACC	60.315	20	141	8	148	GGAGAAGACAACAAAAAGAAGCA	59.92	23	GGTGGAAGGACCTGTCACTG	60.563	20	147	8	154	GGAGAAGACAACAAAAAGAAGCA	59.92	23	GAAGGACCTGTCACTGCTCA	58.968	20	143	8	150
Unigene0014533	1	p2	(TC)9	18	1	18
Unigene0014533	2	p3	(TCT)6	18	327	344
Unigene0014548	1	p2	(GA)9	18	1	18
Unigene0014563	1	p3	(CGT)5	15	817	831	AAAGTTCAGGTGATCACGGC	60.119	20	TGCCTGCTTAGTGGAAGAGG	60.529	20	197	767	963	AAAGTTCAGGTGATCACGGC	60.119	20	CCTGCTTAGTGGAAGAGGGA	59.425	20	195	767	961	AAAGTTCAGGTGATCACGGC	60.119	20	TGGAAGAGGGAGAGTTTTCG	59.401	20	186	767	952
Unigene0014578	1	p3	(CTC)6	18	2	19
Unigene0014611	1	p2	(AC)8	16	27	42
Unigene0014641	1	p2	(GA)10	20	1	20
Unigene0014644	1	p2	(AT)7	14	123	136	CGGGACTTCTCCAAGATGAA	60.187	20	CGACGAAGGATCGAAGAGAC	59.95	20	262	28	289	CGGGACTTCTCCAAGATGAA	60.187	20	ACGACGAAGGATCGAAGAGA	59.95	20	263	28	290	CGGGACTTCTCCAAGATGAA	60.187	20	GACGAAGGATCGAAGAGACG	59.95	20	261	28	288
Unigene0014649	1	p2	(GA)7	14	719	732
Unigene0014665	1	p2	(GA)6	12	6	17
Unigene0014674	1	p4	(GCTA)5	20	392	411
Unigene0014681	1	p3	(GGA)7	21	259	279
Unigene0014686	1	p2	(GA)8	16	1	16
Unigene0014686	2	p3	(GCG)5	15	294	308	GAAGCCCCACCTAGCTCTCT	59.979	20	CCAGGACGGCTAGCTAGAAT	58.579	20	132	212	343	GGCTTCGCTTTCCTCTTTCT	60.096	20	CCAGGACGGCTAGCTAGAAT	58.579	20	212	132	343	GAAGCCCCACCTAGCTCTCT	59.979	20	ACCAGGACGGCTAGCTAGAAT	59.406	21	133	212	344
Unigene0014687	1	p2	(GA)9	18	1	18
Unigene0014706	1	p2	(GA)8	16	1	16
Unigene0014707	1	p3	(AGA)5	15	9	23
Unigene0014707	2	p3	(TCG)5	15	335	349	CAAGGGGAGGAAGAAGAAGG	60.175	20	TCGTCTCTCCCACCTACACC	60.112	20	112	300	411	CAAGGGGAGGAAGAAGAAGG	60.175	20	TCGTCGTCTCTCCCACCTAC	60.261	20	115	300	414	AAGAAGAGGGATCAGGACGG	60.586	20	TCGTCTCTCCCACCTACACC	60.112	20	141	271	411
Unigene0014708	1	p3	(AGA)5	15	9	23
Unigene0014708	2	p3	(TCG)5	15	296	310	GGCAGGAAGAAGAAGGATCA	59.361	20	TCGTCTCTCCCACCTACACC	60.112	20	108	265	372	GAAGAAGGATCAGGACGGCT	60.735	20	TCGTCTCTCCCACCTACACC	60.112	20	100	273	372	AGAAGAAGGATCAGGACGGC	60.735	20	TCGTCTCTCCCACCTACACC	60.112	20	101	272	372
Unigene0014730	1	p2	(AG)9	18	1	18
Unigene0014740	1	p3	(TGA)7	21	311	331
Unigene0014748	1	p2	(TG)8	16	293	308	TCTGACCGATAGCCCATACC	59.917	20	CCCTCACGCAGAGGTAAGAA	60.388	20	111	230	340	GACCGATAGCCCATACCTCA	59.917	20	CCCTCACGCAGAGGTAAGAA	60.388	20	108	233	340	GCCACCACTCCAAAGTCCTA	60.111	20	CCCTCACGCAGAGGTAAGAA	60.388	20	150	191	340
Unigene0014749	1	p2	(AT)6	12	74	85	ATATATGGCACTCGATCGGC	59.914	20	ACATACAATTGGCCTCGGAA	60.331	20	153	48	200	ATATATGGCACTCGATCGGC	59.914	20	ATCTCACCGCATCTCATCGT	60.655	20	102	48	149	ATATATGGCACTCGATCGGC	59.914	20	CATACAATTGGCCTCGGAAA	60.827	20	152	48	199
Unigene0014764	1	p2	(GA)9	18	1	18
Unigene0014766	1	p2	(TC)6	12	99	110	GCAATTGGAGGTAAGGCAAC	59.574	20	TTCATCATTGATCCCTGCAA	60.009	20	278	30	307	ATGCAATTGGAGGTAAGGCA	60.469	20	TTCATCATTGATCCCTGCAA	60.009	20	280	28	307	GCAATTGGAGGTAAGGCAAC	59.574	20	TTGACAACCAAACGATCCAA	59.941	20	192	30	221
Unigene0014769	1	p2	(AG)10	20	1	20
Unigene0014770	1	p2	(AG)10	20	1	20
Unigene0014780	1	p3	(TCT)5	15	73	87	CACTGGAAACAGATCCCCTT	58.989	20	TCCCCCTGATCAACTCAAAG	60.042	20	241	4	244	CCCCTTATTCTTGCTTCTGC	58.928	20	TCCCCCTGATCAACTCAAAG	60.042	20	227	18	244	CCCCTTATTCTTGCTTCTGCT	59.864	21	TCCCCCTGATCAACTCAAAG	60.042	20	227	18	244
Unigene0014782	1	p2	(CG)6	12	146	157	CCACACGCAAAGCAGTAAAA	59.911	20	TTGCGTTAGCTGAGACATGG	60.011	20	131	107	237	CCACACGCAAAGCAGTAAAA	59.911	20	AGGGTCTGTTGATCTGGGTG	59.962	20	151	107	257	CCACACGCAAAGCAGTAAAA	59.911	20	TTGATCTGGGTGTTGCGTTA	60.111	20	143	107	249
Unigene0014782	2	c	(TA)9catgcatctagctaggcagatcatgaagat(TA)8	64	342	405	CCATGTCTCAGCTAACGCAA	60.011	20	AAGAAACCATGCTTGCATATAAT	57.001	23	219	218	436	CACCCAGATCAACAGACCCT	59.962	20	AAGAAACCATGCTTGCATATAAT	57.001	23	199	238	436	TAACGCAACACCCAGATCAA	60.111	20	AAGAAACCATGCTTGCATATAAT	57.001	23	207	230	436
Unigene0014804	1	p2	(GA)10	20	1346	1365
Unigene0014820	1	p3	(GGC)5	15	10	24
Unigene0014824	1	p2	(GA)9	18	1	18
Unigene0014824	2	p3	(GAG)5	15	405	419
Unigene0014834	1	p3	(GCG)5	15	198	212	CTTCTCTCCTGCAGCTTTCC	59.308	20	CCACCACAGTGTTACTGCGT	59.666	20	171	150	320	CTTCTCTCCTGCAGCTTTCC	59.308	20	TAGAAGCCTCCACTGCAACA	59.591	20	191	150	340	CTTCTCTCCTGCAGCTTTCC	59.308	20	CCACAACCATGGCAGTAACA	60.427	20	215	150	364
Unigene0014834	2	p2	(AT)6	12	423	434
Unigene0014847	1	p2	(TC)8	16	5	20
Unigene0014852	1	p2	(GA)7	14	1	14
Unigene0014854	1	p2	(TC)6	12	3	14
Unigene0014854	2	c	(CT)8tggagatccctcttctctcatccgcccatgtccggcgacaagaagttctgaaccagtagacagaaatct(AG)6	97	141	237
Unigene0014886	1	p2	(CT)7	14	11	24
Unigene0014902	1	p2	(CT)8	16	1	16
Unigene0014903	1	p2	(GA)6	12	106	117	GAAGCGAGAGGGGAAGAAA	59.493	19	TCTTCTTCTCTTGCGATGGG	60.474	20	104	84	187	GAAGCGAGAGGGGAAGAAA	59.493	19	CCCCACCTTTCCTTCTTTTT	59.433	20	130	84	213	GAAGCGAGAGGGGAAGAAA	59.493	19	CCCCCACCTTTCCTTCTTT	60.284	19	131	84	214
Unigene0014903	2	p2	(GA)9	18	234	251
Unigene0014905	1	p2	(TC)9	18	1	18
Unigene0014916	1	p2	(GA)9	18	1	18
Unigene0014931	1	p2	(TG)9	18	454	471
Unigene0014933	1	p2	(GA)10	20	1	20
Unigene0014934	1	p2	(AG)6	12	269	280	AGAGCTTGGCATACGCTCTC	59.746	20	CCGTTCTGGAAACTCTCTGC	59.989	20	205	135	339	AGAGCTTGGCATACGCTCTC	59.746	20	CCCGTTCTGGAAACTCTCTG	59.837	20	206	135	340	ACCACCATGTCGTCCTCTGT	60.444	20	CCGTTCTGGAAACTCTCTGC	59.989	20	164	176	339
Unigene0014938	1	p2	(AG)8	16	446	461
Unigene0014939	1	p2	(AG)8	16	1018	1033
Unigene0014950	1	p2	(CT)6	12	67	78	AATTGGGTAAGATGGCTCCC	60.152	20	TCAAAATTCGGAGTTCAGGG	60.044	20	235	38	272	GTAAGATGGCTCCCTTGCTG	59.836	20	TCAAAATTCGGAGTTCAGGG	60.044	20	229	44	272	GTAAGATGGCTCCCTTGCTG	59.836	20	CAAAATTCGGAGTTCAGGGA	60.044	20	228	44	271
Unigene0014952	1	p3	(TGG)6	18	182	199	CTGGTAGTACCCTTGAGCGG	59.751	20	AAGAGAATTGTGGGTGCCTG	60.111	20	198	126	323	CGGGATAAGGGTAGGGGTAG	59.677	20	AAGAGAATTGTGGGTGCCTG	60.111	20	181	143	323	CTGGTAGTACCCTTGAGCGG	59.751	20	TTCCTTCCCTGCTAGCTGTC	59.574	20	234	126	359
Unigene0014955	1	p2	(GA)9	18	205	222
Unigene0014983	1	p3	(CCT)5	15	783	797	TCAGCCAGGAACCTAGCAAC	60.397	20	CGATAAACTACGGCCCCTTT	60.324	20	265	682	946	GTCAGCCAGGAACCTAGCAA	60.397	20	CGATAAACTACGGCCCCTTT	60.324	20	266	681	946	CTAGCAACCCTCTGCCACTT	59.496	20	CCATTGCCTCGAAGTCATCT	60.218	20	274	694	967
Unigene0014998	1	p3	(GAA)6	18	1	18
Unigene0015014	1	p3	(GAG)5	15	1	15
Unigene0015022	1	p3	(CGC)6	18	179	196	CGATTTCTCCCGAAATCAGA	60.148	20	GAGGAACGTAGGAGGGTGCT	60.649	20	219	9	227	TTTCTCCCGAAATCAGAGGA	59.744	20	GAGGAACGTAGGAGGGTGCT	60.649	20	216	12	227	GCTAGCTCCAAACGCTCAAG	60.292	20	GAGGAACGTAGGAGGGTGCT	60.649	20	106	122	227
Unigene0015030	1	p2	(AG)9	18	1	18
Unigene0015048	1	p2	(GA)9	18	437	454
Unigene0015053	1	p3	(TGG)5	15	212	226
Unigene0015058	1	p3	(CTC)5	15	228	242	CAAGTAGGCAACGGAAGCTC	60.015	20	AAACCAGCCATTGAGCAAAC	60.118	20	174	94	267	GCTCTCCCGGGTATAGAAGG	60.053	20	AAACCAGCCATTGAGCAAAC	60.118	20	158	110	267	CCTTTATCGATCTGGTGCGT	60.096	20	AAACCAGCCATTGAGCAAAC	60.118	20	108	160	267
Unigene0015064	1	p2	(TC)9	18	390	407
Unigene0015081	1	p2	(GT)10	20	319	338
Unigene0015087	1	p3	(TCT)6	18	1	18
Unigene0015092	1	p2	(TC)9	18	219	236
Unigene0015101	1	p2	(TA)9	18	74	91	TGTGCACCAAGTATCTCCCTT	59.607	21	CGCAGAAATTAGACCACCGT	60.132	20	132	3	134	TGTGCACCAAGTATCTCCCTT	59.607	21	ACGCAGAAATTAGACCACCG	60.132	20	133	3	135	TGTGCACCAAGTATCTCCCTT	59.607	21	TCGTTAGATGCCTCGGAAAC	60.214	20	190	3	192
Unigene0015114	1	p3	(GCG)5	15	113	127	ACGAAGAATAAAGCCCCGAC	60.451	20	TCTGTGACAGCTGCTGGTTC	60.187	20	116	35	150	AACGAAGAATAAAGCCCCGA	60.92	20	TCTGTGACAGCTGCTGGTTC	60.187	20	117	34	150	GCAACGAAGAATAAAGCCCC	60.93	20	TCTGTGACAGCTGCTGGTTC	60.187	20	119	32	150
Unigene0015127	1	p2	(GA)6	12	153	164	GTGCTCGTTTGTTCCTCTCC	59.851	20	TCACTTTGCACAAACTCGGA	60.427	20	172	38	209	CACCATGTTTGTGCTCGTTT	59.615	20	TCACTTTGCACAAACTCGGA	60.427	20	182	28	209	GTGCTCGTTTGTTCCTCTCC	59.851	20	CTCGGAGTCCTGTCATGTCC	60.678	20	158	38	195
Unigene0015133	1	p3	(TGA)6	18	6	23
Unigene0015143	1	p3	(CTT)6	18	48	65
Unigene0015154	1	p2	(AG)8	16	1	16
Unigene0015154	2	p3	(GCA)6	18	259	276	GTCTTCGTCTCTGTGCCTCC	59.993	20	GCCGCCTTCTTTCTTCAAC	59.947	19	219	80	298	GCGGATGGAGATACTCTGCT	59.415	20	GCCGCCTTCTTTCTTCAAC	59.947	19	149	150	298	TGTCTTCGTCTCTGTGCCTC	59.129	20	GCCGCCTTCTTTCTTCAAC	59.947	19	220	79	298
Unigene0015166	1	p3	(CAG)6	18	2	19
Unigene0015167	1	p3	(CAG)6	18	2	19
Unigene0015172	1	p2	(TC)9	18	1	18
Unigene0015172	2	p4	(AAAG)4	16	139	154	TGCACTGCAACGAAGAAGAG	60.324	20	GAAGCTTAATTGGGCTGCTG	59.982	20	265	104	368	TCGGTACTTGCACATGCACT	60.333	20	GAAGCTTAATTGGGCTGCTG	59.982	20	279	90	368	ATGCACTGCAACGAAGAAGA	59.596	20	GAAGCTTAATTGGGCTGCTG	59.982	20	266	103	368
Unigene0015172	3	p3	(GGT)5	15	549	563	CCCAAGTCCCCACCTTTTAT	60.046	20	CCACGTACTCCTCCGAGATG	60.668	20	135	469	603	CGCTCCTCCTCCCTACTACC	60.225	20	CCACGTACTCCTCCGAGATG	60.668	20	114	490	603	TGGTTTGATCACCGTACCAG	59.415	20	CCACGTACTCCTCCGAGATG	60.668	20	188	416	603
Unigene0015189	1	p4	(TGGT)4	16	412	427	GATCTTGTCGGTGGTGGACT	59.969	20	TTCCAATCACAACCTTACCAAA	59.357	22	134	319	452	CGGGAGTGAGCTTCTCAGAC	60.135	20	TTCCAATCACAACCTTACCAAA	59.357	22	105	348	452	GTCGGGAGTGAGCTTCTCAG	60.135	20	TTCCAATCACAACCTTACCAAA	59.357	22	107	346	452
Unigene0015204	1	p2	(CT)6	12	223	234	GTACGCCCTGGTGATTCCTA	59.955	20	CAATCCATTGACATCCAAATACT	57.874	23	104	164	267	TCATGTTGGCACGATCAGTT	60.12	20	CAATCCATTGACATCCAAATACT	57.874	23	132	136	267	GATGCATTTGCTGCTCATGT	59.836	20	CAATCCATTGACATCCAAATACT	57.874	23	146	122	267
Unigene0015210	1	p2	(AG)6	12	369	380
Unigene0015218	1	p2	(CT)7	14	6	19
Unigene0015221	1	c	(TA)6aata(TG)7	30	37	66	AGTGGCACCTCCTCCCTC	60.204	18	ATGCTCTCCCACAACCTAGC	59.313	20	256	16	271	ATGCAGTGGCACCTCCTC	59.782	18	ATGCTCTCCCACAACCTAGC	59.313	20	260	12	271	AGTGGCACCTCCTCCCTC	60.204	18	GCATGCTGCGCAGTACATTA	60.978	20	209	16	224
Unigene0015228	1	p2	(AG)6	12	249	260
Unigene0015248	1	p3	(GCA)5	15	130	144	ACTGCAAATCCCACTTCCAC	59.973	20	CTCCGGTCATCCCTTAAACA	59.926	20	275	19	293	GCAAATCCCACTTCCACAGT	59.973	20	CTCCGGTCATCCCTTAAACA	59.926	20	272	22	293	AAATCCCACTTCCACAGTGC	59.973	20	CTCCGGTCATCCCTTAAACA	59.926	20	270	24	293
Unigene0015250	1	p3	(AGA)7	21	221	241
Unigene0015261	1	p2	(AG)8	16	1	16
Unigene0015291	1	p2	(AC)9	18	8	25
Unigene0015292	1	p3	(AAT)6	18	401	418
Unigene0015310	1	p2	(TC)7	14	1	14
Unigene0015311	1	p2	(GA)8	16	1	16
Unigene0015311	2	p2	(CT)8	16	187	202
Unigene0015322	1	p2	(TC)8	16	1	16
Unigene0015323	1	p2	(TC)8	16	1	16
Unigene0015326	1	p3	(CTA)7	21	1	21
Unigene0015327	1	p3	(TAG)7	21	1	21
Unigene0015327	2	p2	(AT)6	12	565	576
Unigene0015370	1	p3	(GGC)6	18	1	18
Unigene0015371	1	p3	(GGC)6	18	1	18
Unigene0015373	1	p3	(GGC)6	18	202	219
Unigene0015387	1	p2	(AC)7	14	67	80	TCACATACCCCCACCACTTT	60.088	20	ATCAAGAACTGCCCAGCATC	60.226	20	230	14	243	TCACATACCCCCACCACTTT	60.088	20	GATCAAGAACTGCCCAGCAT	60.226	20	231	14	244	TCACATACCCCCACCACTTT	60.088	20	ATGATCAAGAACTGCCCAGC	60.226	20	233	14	246
Unigene0015397	1	p4	(AGCT)4	16	176	191	GATGAGGGAAGGAGGTGTGA	60.048	20	GCACGTCTTGCCGTGTAGTA	59.935	20	179	92	270	GATGAGGGAAGGAGGTGTGA	60.048	20	AGGGGAAGGAGAAGAAGTCG	59.811	20	244	92	335	TCAGATGAGGGAAGGAGGTG	60.191	20	GCACGTCTTGCCGTGTAGTA	59.935	20	182	89	270
Unigene0015405	1	p3	(TAG)7	21	225	245
Unigene0015408	1	p3	(GTC)7	21	1	21
Unigene0015409	1	p3	(GAA)6	18	155	172	GCTGGTGCGAGGTTAAAGAG	60.015	20	CCCACTTCTCTTCCCGTATG	59.545	20	273	105	377	GCTGGTGCGAGGTTAAAGAG	60.015	20	TAGGCCAGCTAGACTCCCAC	59.454	20	197	105	301	GCTGGTGCGAGGTTAAAGAG	60.015	20	GTAGGCCAGCTAGACTCCCA	59.454	20	198	105	302
Unigene0015427	1	p2	(GA)10	20	1	20
Unigene0015428	1	p2	(GA)10	20	1	20
Unigene0015429	1	p2	(GA)10	20	1	20
Unigene0015430	1	p2	(GA)10	20	1	20
Unigene0015433	1	p3	(GAA)7	21	1	21
Unigene0015434	1	p2	(AT)8	16	4	19
Unigene0015437	1	p3	(CGT)6	18	218	235
Unigene0015438	1	p3	(CGT)6	18	217	234
Unigene0015439	1	p2	(TC)8	16	1	16
Unigene0015443	1	c	(AGT)7agcagcagtagtagtaa(TAG)5	53	1	53
Unigene0015444	1	p3	(ACT)6	18	1	18
Unigene0015450	1	p2	(GA)6	12	1	12
Unigene0015471	1	p2	(TG)7	14	164	177	CTAGGATTCCCCGGTTCAAT	60.145	20	CCTTTCTTTGTTCGACCTGC	59.853	20	195	11	205	CCTGCAGCACTTGTTTTCTG	59.634	20	CAGTGCAGCGATCATCTCAT	59.975	20	269	38	306	CTAGGATTCCCCGGTTCAAT	60.145	20	TCGGCTTTGTCCTTTCTTTG	60.357	20	205	11	215
Unigene0015503	1	p4	(TTAT)4	16	1087	1102	CCTTGGTCGGCTAGAAAGGT	60.621	20	ATCCTGCTCAAAATGGATGG	59.894	20	253	992	1244	CCTTGGTCGGCTAGAAAGGT	60.621	20	CACCATACAAAGCAAATGCG	60.133	20	186	992	1177	CCTTGGTCGGCTAGAAAGGT	60.621	20	ACGGGTTCACCATACAAAGC	59.859	20	193	992	1184
Unigene0015508	1	p3	(CTC)5	15	1	15
Unigene0015517	1	p3	(CAT)5	15	689	703	ATGCTCAGGAAACACTGGCT	59.874	20	CACATCCAGCAAGTCCACAT	59.551	20	246	558	803	AGGAAACACTGGCTTATGCG	60.27	20	CACATCCAGCAAGTCCACAT	59.551	20	240	564	803	ATGCTCAGGAAACACTGGCT	59.874	20	CATCACATCCAGCAAGTCCA	60.688	20	249	558	806
Unigene0015525	1	p2	(AG)6	12	5	16
Unigene0015533	1	p2	(AG)9	18	368	385
Unigene0015535	1	p2	(AG)6	12	153	164	CCTGAGGTTAATCTGCCGTG	60.647	20	CAGAGGAGAGGAGCTCCAGA	59.81	20	222	55	276	CCTGAGGTTAATCTGCCGTG	60.647	20	AGAGGAGCTCCAGAACGATG	59.555	20	216	55	270	TCTGCCGTGAGAATCTAAGGA	59.963	21	CAGAGGAGAGGAGCTCCAGA	59.81	20	211	66	276
Unigene0015561	1	p3	(GCG)5	15	142	156	GAAGCACTGCACCAAGGTC	59.409	19	TATTGATCAAGGTGGGGTCG	60.713	20	151	34	184	ACTCGAAGCACTGCACCAA	60.61	19	TATTGATCAAGGTGGGGTCG	60.713	20	155	30	184	CAAAGGGGATGAACCTGAAC	59.381	20	GTCATCATCCCCCACGAGT	60.767	19	244	117	360
Unigene0015569	1	p3	(AGC)5	15	324	338	GAACATCCAGAGCAGGAAGC	59.957	20	ACCTCCTGTTAATCGGCGAC	61.401	20	257	145	401	GAACATCCAGAGCAGGAAGC	59.957	20	CCACCTCCTGTTAATCGGC	60.467	19	259	145	403	GAACATCCAGAGCAGGAAGC	59.957	20	CTCCTGTTAATCGGCGACCT	61.521	20	255	145	399
Unigene0015575	1	p2	(GA)6	12	31	42	CGTCATCTTTAATTACTTGCACAAA	59.639	25	AGAGTCACAGACCCACCTCG	60.306	20	120	0	119	CGTCATCTTTAATTACTTGCACAAA	59.639	25	CACCTCGCTCTGGAAGAAAA	60.508	20	107	0	106	CGTCATCTTTAATTACTTGCACAAA	59.639	25	CTCGCTCTGGAAGAAAAAGG	59.191	20	104	0	103
Unigene0015575	2	p2	(CA)6	12	205	216
Unigene0015578	1	p2	(TC)8	16	280	295
Unigene0015601	1	p2	(AG)9	18	251	268
Unigene0015602	1	p3	(GCG)6	18	1	18
Unigene0015602	2	p2	(AG)6	12	225	236
Unigene0015609	1	p3	(TGC)5	15	318	332
Unigene0015611	1	p3	(GCC)5	15	285	299	CCTCCTGGTCAAGCTCCTTA	59.425	20	AGCCAACAATAGCCCCAAG	60.081	19	271	140	410	CTCCTCCTGGTCAAGCTCCT	60.921	20	AGCCAACAATAGCCCCAAG	60.081	19	273	138	410	CTCCTCCTGGTCAAGCTCC	59.929	19	AGCCAACAATAGCCCCAAG	60.081	19	273	138	410
Unigene0015642	1	p4	(AGAA)5	20	1	20
Unigene0015643	1	p4	(AGAA)4	16	247	262	CTGCGAAGATCAAACAAGCA	60.134	20	TTTTTGGCTAAGGTTCCCCT	59.939	20	276	129	404	CTGCGAAGATCAAACAAGCA	60.134	20	TTCGGGTTTTCACCTCAGTC	60.088	20	257	129	385	GCAAGAGTCGAAGCTCCAAG	60.277	20	TTTTTGGCTAAGGTTCCCCT	59.939	20	259	146	404
Unigene0015660	1	p2	(TC)9	18	214	231
Unigene0015661	1	p2	(GA)8	16	1	16
Unigene0015676	1	p3	(CGC)5	15	3	17
Unigene0015677	1	p3	(CGC)5	15	3	17
Unigene0015684	1	p2	(GA)8	16	1	16
Unigene0015699	1	p2	(GA)7	14	142	155	TTTAAAATTTCTTCCCCGCC	60.247	20	AGGAAAAGAAAGGAACGGGA	60.046	20	200	110	309	TTTAAAATTTCTTCCCCGCC	60.247	20	CGCTCGAAAGAAAGGAACAG	60.125	20	246	110	355	GGTCTGTGCGTACCAACTCC	60.577	20	AGAAGCAAAGAGGAGGAGGG	59.95	20	237	14	250
Unigene0015713	1	p3	(CTG)6	18	208	225
Unigene0015717	1	p2	(AT)10	20	2	21
Unigene0015717	2	p2	(AT)6	12	496	507
Unigene0015718	1	p2	(AT)6	12	442	453
Unigene0015719	1	p2	(AT)6	12	237	248
Unigene0015731	1	p3	(GAG)5	15	1101	1115	AGATGCCACTGATGAAAGCC	60.226	20	AGCAAATGAAGCAGGAGGAA	59.955	20	161	1077	1237	AGATGCCACTGATGAAAGCC	60.226	20	GCAAATGAAGCAGGAGGAAG	59.955	20	160	1077	1236	AGATGCCACTGATGAAAGCC	60.226	20	AAGCAAATGAAGCAGGAGGA	59.955	20	162	1077	1238
Unigene0015739	1	p3	(CGG)7	21	653	673
Unigene0015740	1	p3	(CGG)7	21	989	1009
Unigene0015750	1	p2	(AG)8	16	534	549
Unigene0015751	1	p3	(GCT)6	18	1	18
Unigene0015752	1	p3	(GCT)6	18	1	18
Unigene0015758	1	p3	(GCC)5	15	40	54	GACCCTCTGGGAGAAGACG	59.776	19	ATATGCACAAGACGCTGCTG	60.042	20	262	4	265	GACCCTCTGGGAGAAGACG	59.776	19	CATATGCACAAGACGCTGCT	60.042	20	263	4	266	GACCCTCTGGGAGAAGACG	59.776	19	AGCATACTAGAGGCCGTGGA	59.859	20	107	4	110
Unigene0015762	1	p3	(GCC)5	15	55	69	GTGTGCCCTCCTCACTTCAT	60.12	20	AGAGGGAGCAGGAGGAGAAG	60.088	20	162	28	189	GTGTGCCCTCCTCACTTCAT	60.12	20	TCTCTTGGGGTCAGCTATGC	60.362	20	226	28	253	GTGTGCCCTCCTCACTTCAT	60.12	20	CTGCAGAAGCAGCTCAAAGA	59.615	20	193	28	220
Unigene0015765	1	p2	(GA)9	18	1	18
Unigene0015797	1	p3	(CGG)6	18	5	22
Unigene0015798	1	p2	(TC)10	20	459	478
Unigene0015800	1	p3	(TCC)5	15	1	15
Unigene0015807	1	p3	(CTT)5	15	201	215	AGGCTTCCACTGCTCGAAT	59.965	19	CGAGCTCGACACCTAACACA	60.049	20	278	48	325	AGGCTTCCACTGCTCGAAT	59.965	19	GGAAGCACGAAGAGAAGCAG	60.277	20	196	48	243	AGGCTTCCACTGCTCGAAT	59.965	19	ATGGAAGCACGAAGAGAAGC	59.579	20	198	48	245
Unigene0015814	1	p2	(GA)6	12	12	23
Unigene0015816	1	p2	(CT)10	20	1	20
Unigene0015821	1	p6	(GTCGGA)4	24	1	24
Unigene0015826	1	p3	(TAA)5	15	20	34
Unigene0015878	1	p2	(AG)9	18	1224	1241
Unigene0015903	1	p3	(CCA)7	21	168	188	GTTTCGAGGAAGAGAACCCC	60.052	20	ACGAAGGAGGAAGGGGAATA	59.897	20	213	9	221	GAGGAAGAGAACCCCCAAAC	59.912	20	ACGAAGGAGGAAGGGGAATA	59.897	20	208	14	221	ACCCCCAAACTTGGTAGCTT	59.864	20	ACGAAGGAGGAAGGGGAATA	59.897	20	198	24	221
Unigene0015903	2	p4	(AGCT)4	16	319	334
Unigene0015904	1	p4	(AGCT)4	16	223	238
Unigene0015931	1	p2	(AG)8	16	1	16
Unigene0015931	2	p3	(GAG)6	18	516	533
Unigene0015932	1	p4	(GTTT)4	16	25	40	GCCATCACAAGTGTGCGT	59.218	18	CACCCTTTAATCCGGGAAAT	60.013	20	118	3	120	GCCATCACAAGTGTGCGT	59.218	18	CCGGGAAATCGAGTTTAACA	59.931	20	107	3	109	GCCATCACAAGTGTGCGT	59.218	18	CAGATCAAAGATCCATGCCA	59.604	20	165	3	167
Unigene0015941	1	p2	(CA)10	20	1	20
Unigene0015942	1	p2	(AT)7	14	117	130	GAATCCGGCGTTGTATCACT	59.962	20	CGACATCGACAGGAAGGAAT	60.073	20	161	19	179	AGAATCCGGCGTTGTATCAC	59.962	20	CGACATCGACAGGAAGGAAT	60.073	20	162	18	179	GATAAGACTTGCGATGGGGA	60.036	20	TATCAGATGCCACCCAATCA	59.883	20	276	91	366
Unigene0015943	1	p2	(AT)7	14	552	565	TACTTTGCATGAGACAGCGG	60.011	20	GGTCTATCAGCCAGACGCAT	60.249	20	229	410	638	CATGAGACAGCGGACTTCAA	59.984	20	GGTCTATCAGCCAGACGCAT	60.249	20	222	417	638	GCTTCTTACACCTCGCCATC	59.843	20	GGTCTATCAGCCAGACGCAT	60.249	20	148	491	638
Unigene0015948	1	p2	(GA)6	12	178	189	ATTTTTCGCAAGGATTGTGC	60.081	20	AATTGGAAGAATGCACCTGG	59.933	20	169	77	245	GCTTGTTCCGGTGTAGGAAA	60.11	20	TCTAAAGTGGAGGGGGTGTG	59.959	20	219	152	370	TGCTGCAGAGAAAGCTCAGA	60.16	20	TCTAAAGTGGAGGGGGTGTG	59.959	20	277	94	370
Unigene0015950	1	p3	(TCC)5	15	410	424	TCCCTCCTCGTCCTCCTC	60.287	18	GTCTGGCTTCTTCGTCTTGG	59.989	20	271	387	657	CTCCCTCCTCGTCCTCCTC	61.3	19	GTCTGGCTTCTTCGTCTTGG	59.989	20	272	386	657	TCCCTCCTCGTCCTCCTC	60.287	18	TCGTCTGGCTTCTTCGTCTT	60.134	20	273	387	659
Unigene0015950	2	p4	(TCTT)6	24	1029	1052
Unigene0015951	1	p4	(AGAA)5	20	252	271
Unigene0015960	1	p2	(GA)7	14	1	14
Unigene0015975	1	p2	(TC)8	16	7	22
Unigene0015981	1	p2	(AG)9	18	344	361
Unigene0016022	1	p2	(CT)10	20	298	317
Unigene0016048	1	p4	(TCGA)4	16	29	44	AGTCTGAGGTCGACGGAAAC	59.305	20	AGTTTTTACCGTGCATTGCC	60.003	20	170	2	171	AGTCTGAGGTCGACGGAAAC	59.305	20	AAGCTTGCGTGTCTTGTGTG	60.096	20	252	2	253	AGTCTGAGGTCGACGGAAAC	59.305	20	TTAAAGCCCTATTCACCCCC	60.143	20	121	2	122
Unigene0016049	1	p2	(CT)9	18	472	489
Unigene0016057	1	p2	(GA)9	18	598	615
Unigene0016076	1	p3	(GCC)5	15	1856	1870	TTGAAGCTGTCCCTGGAGAT	59.803	20	TCGTTTTAAGCAGCAGCAGA	59.895	20	101	1795	1895	GCTGTCCCTGGAGATGAAAA	60.195	20	AAAGGCAGAACAAGAAGCGA	60.132	20	278	1800	2077	AGCTGTCCCTGGAGATGAAA	59.803	20	AAAGGCAGAACAAGAAGCGA	60.132	20	279	1799	2077
Unigene0016079	1	p2	(TC)8	16	1	16
Unigene0016087	1	p2	(TA)6	12	73	84	TCACGATGGTTACCTTTCCA	58.973	20	AAAGTGGCCAGGGGTACAAT	60.61	20	144	7	150	TCACGATGGTTACCTTTCCA	58.973	20	AGTGGCCAGGGGTACAATTA	59.312	20	142	7	148	TGTCACGATGGTTACCTTTCC	59.845	21	AAAGTGGCCAGGGGTACAAT	60.61	20	146	5	150
Unigene0016094	1	p3	(AAG)5	15	1	15
Unigene0016095	1	p3	(AAG)5	15	1	15
Unigene0016097	1	p3	(GAA)5	15	500	514
Unigene0016108	1	p3	(CTG)5	15	223	237	CGAGTAGGAGAGGTCAAGCG	60.149	20	GTAGCAGAAGGGAGATGCCA	60.362	20	256	103	358	CGAGTAGGAGAGGTCAAGCG	60.149	20	GGAGATGCCAGTCTGCAAGT	60.418	20	246	103	348	CGAGTAGGAGAGGTCAAGCG	60.149	20	TAGCAGAAGGGAGATGCCAG	60.495	20	255	103	357
Unigene0016108	2	p2	(AG)10	20	511	530
Unigene0016109	1	p3	(CTG)6	18	8	25
Unigene0016109	2	p2	(AG)10	20	341	360
Unigene0016110	1	p2	(AG)10	20	365	384
Unigene0016134	1	p2	(GA)8	16	1	16
Unigene0016148	1	p2	(GA)6	12	554	565
Unigene0016174	1	p2	(TA)9	18	254	271	ATGGGCGCACGTGATTATAG	60.876	20	TTGGTGGATTTGCAACAAAA	59.946	20	120	203	322	GGCGCACGTGATTATAGCAT	61.021	20	TTGGTGGATTTGCAACAAAA	59.946	20	117	206	322	ATGGGCGCACGTGATTATAG	60.876	20	TGGTGGATTTGCAACAAAAG	59.561	20	119	203	321
Unigene0016181	1	p3	(GAA)6	18	188	205
Unigene0016187	1	p2	(AG)6	12	49	60	AGAAGGCAGTTTGCTCGGT	60.005	19	CATCCGCTCTACAAGCATCA	59.972	20	191	12	202	AGAAGGCAGTTTGCTCGGT	60.005	19	TTAATTGAGAATGCCCGAGG	60.031	20	142	12	153	CCAGAGCAGAAGGCAGTTTG	61.104	20	CATCCGCTCTACAAGCATCA	59.972	20	198	5	202
Unigene0016193	1	p2	(TA)7	14	200	213	AACAGGGCTAGGATTTGGCT	60.096	20	CTCAACTTCTTCTCCACGCC	59.989	20	167	81	247	AACAGGGCTAGGATTTGGCT	60.096	20	CCTCAACTTCTTCTCCACGC	59.989	20	168	81	248	GCTCCTCTCTTGCAGCTCAT	59.857	20	CTCAACTTCTTCTCCACGCC	59.989	20	217	31	247
Unigene0016206	1	p3	(TCT)5	15	252	266	CCACCGATTCGTGCTAGATT	60.096	20	CTCTGTTGCCAGCCAGAAG	59.71	19	163	127	289	GGTTTTTCGACTGGGTTTTG	59.448	20	CTCTGTTGCCAGCCAGAAG	59.71	19	126	164	289	GTTTTTCGACTGGGTTTTGG	59.448	20	CTCTGTTGCCAGCCAGAAG	59.71	19	125	165	289
Unigene0016220	1	p2	(CT)8	16	1	16
Unigene0016220	2	p3	(AGA)5	15	185	199	TCTCTCCAGAGAGCAGCAAA	58.984	20	TGTTGGGACAGATGGTAGCC	60.924	20	228	11	238	CCAGAGAGCAGCAAATCGAC	61.087	20	TGTTGGGACAGATGGTAGCC	60.924	20	223	16	238	CTCCAGAGAGCAGCAAATCG	61.216	20	TGTTGGGACAGATGGTAGCC	60.924	20	225	14	238
Unigene0016221	1	p2	(TC)9	18	1	18
Unigene0016221	2	p3	(AGA)5	15	165	179	CTACAAGGAGCAGCAAATCG	58.675	20	TGTTGGGACAGATGGTAGCC	60.924	20	202	17	218	TACAAGGAGCAGCAAATCGC	61.438	20	TGTTGGGACAGATGGTAGCC	60.924	20	201	18	218	TCTACAAGGAGCAGCAAATCG	60.528	21	TGTTGGGACAGATGGTAGCC	60.924	20	203	16	218
Unigene0016230	1	p2	(GA)6	12	3	14
Unigene0016240	1	p3	(GGC)6	18	1170	1187
Unigene0016260	1	p2	(AG)8	16	138	153	CGGAGCTGGATAATATCGGA	60.016	20	CCCTCCCTCTCTGTGCTTAC	58.891	20	102	100	201	CGGAGCGGATAACCTACAAA	60.089	20	CCCTCCCTCTCTGTGCTTAC	58.891	20	124	78	201	GTCGGAGCGGATAACCTACA	60.096	20	CCCTCCCTCTCTGTGCTTAC	58.891	20	126	76	201
Unigene0016261	1	p2	(AG)8	16	155	170	CGGAGCAGGATAATATCGGA	60.016	20	CCCTCCCTCTCTGTGCTTAC	58.891	20	102	117	218	TAGCCAAAAGTGCAGAAGCC	60.523	20	CCCTCCCTCTCTGTGCTTAC	58.891	20	190	29	218	CGGAGCAGGATAATATCGGA	60.016	20	CCCCTCCCTCTCTGTGCTTA	61.675	20	103	117	219
Unigene0016265	1	p3	(AAG)6	18	421	438
Unigene0016266	1	p3	(TTC)7	21	261	281
Unigene0016270	1	p2	(GA)8	16	1	16
Unigene0016271	1	p2	(GA)8	16	1174	1189
Unigene0016286	1	p2	(AG)7	14	1	14
Unigene0016286	2	c	(AG)6gggggaggtgtggcgtggtggtggaggtg(GTC)5	56	186	241	GCTTTCCACCACCATCCTTA	59.933	20	ATCCCTCCAATCCAGCTACC	60.293	20	223	57	279	TCCACCACCATCCTTAAAGC	59.933	20	ATCCCTCCAATCCAGCTACC	60.293	20	219	61	279	GCTTTCCACCACCATCCTTA	59.933	20	ATCCAGCTACCACCCAAACA	60.375	20	214	57	270
Unigene0016299	1	p2	(GA)9	18	1	18
Unigene0016304	1	p2	(AG)9	18	1	18
Unigene0016327	1	p3	(GCT)6	18	2	19
Unigene0016332	1	p4	(GCAT)4	16	123	138	GGGAGTGGGTGGTCTCTCTA	59.101	20	TTGCATTTCTTCGTTGCTTG	59.992	20	177	6	182	GGGAGTGGGTGGTCTCTCTA	59.101	20	CTACCAGGATCGGTTGCATT	59.955	20	190	6	195	GGGAGTGGGTGGTCTCTCTA	59.101	20	CAGGATCGGTTGCATTTCTT	60.074	20	186	6	191
Unigene0016338	1	p2	(AG)6	12	403	414	AGAATCTCTCGCCTGCCATA	59.939	20	CCATGATTTGATCCTTCGCT	60.036	20	241	197	437	AAAGGGGAAAGATGCGATTT	59.909	20	CCATGATTTGATCCTTCGCT	60.036	20	110	328	437	TGGGACAATACGGGAGAATC	59.75	20	CCATGATTTGATCCTTCGCT	60.036	20	255	183	437
Unigene0016343	1	c	(CTG)6cgccggtcgttgtttcgtccagcatctggtgagcgggaagtggaggcaatc(GCT)7	90	130	219
Unigene0016353	1	p2	(GA)8	16	1	16
Unigene0016358	1	p2	(GA)8	16	1	16
Unigene0016359	1	p2	(GA)9	18	300	317
Unigene0016365	1	p2	(GA)7	14	1	14
Unigene0016372	1	p2	(TC)7	14	9	22
Unigene0016375	1	p3	(GGC)5	15	94	108	TGCAGTTCTTGTTAATGGCG	59.872	20	GACTCCAGGGAGGTGAGCTT	60.791	20	277	68	344	TGCAGTTCTTGTTAATGGCG	59.872	20	ACTCCAGGGAGGTGAGCTTC	60.791	20	276	68	343	TGCAGTTCTTGTTAATGGCG	59.872	20	CTCCAGGGAGGTGAGCTTCT	60.921	20	275	68	342
Unigene0016423	1	p2	(GA)6	12	512	523
Unigene0016424	1	p2	(GA)6	12	205	216
Unigene0016425	1	c*	(AG)6(GAGG)4*	25	1	25
Unigene0016439	1	p3	(CTT)5	15	279	293	GGCGATCTTCTTCATCTCCA	60.303	20	AGCCAAGTCCAGGAGAGCTT	60.532	20	148	216	363	GCAGGCGATCTTCTTCATCT	59.537	20	AGCCAAGTCCAGGAGAGCTT	60.532	20	151	213	363	TCTTCTTCATCTCCATCGCA	59.476	20	AGCCAAGTCCAGGAGAGCTT	60.532	20	143	221	363
Unigene0016451	1	p3	(GGA)5	15	283	297	GGGCTAGCTTTGCTTTTCCT	59.987	20	CAGACTCCTCTGCAACCTCC	59.986	20	155	187	341	GGGCTAGCTTTGCTTTTCCT	59.987	20	CCAGACTCCTCTGCAACCTC	59.986	20	156	187	342	GGGCTAGCTTTGCTTTTCCT	59.987	20	AGACTCCTCTGCAACCTCCA	59.986	20	154	187	340
Unigene0016460	1	p2	(GA)9	18	1	18
Unigene0016477	1	p2	(CT)6	12	246	257
Unigene0016479	1	p2	(GA)8	16	208	223
Unigene0016480	1	p2	(GA)8	16	429	444
Unigene0016482	1	p4	(TGCT)4	16	269	284	CCGAGGGTCGTCATATCAGT	59.95	20	GGCAAGCACAGAATTTAGGG	59.708	20	276	67	342	CCGAGGGTCGTCATATCAGT	59.95	20	GGGCAAGCACAGAATTTAGG	59.708	20	277	67	343	CCGAGGGTCGTCATATCAGT	59.95	20	GGGGCAAGCACAGAATTTAG	59.708	20	278	67	344
Unigene0016515	1	p2	(GA)8	16	1	16
Unigene0016515	2	p2	(AG)6	12	137	148	GAGAGAACCCTAGCCCTTGC	60.349	20	GCCTTAATGCCGATGTGAAT	59.929	20	274	10	283	GAGAGAACCCTAGCCCTTGC	60.349	20	AGCACTCGAAGAAGAGGCTG	59.891	20	248	10	257	GAGAGAACCCTAGCCCTTGC	60.349	20	CGATGTGAATCTTGGAAGCA	59.799	20	264	10	273
Unigene0016516	1	p2	(CA)6	12	147	158	CCATCTCCCCTTCTCTTTCC	60.008	20	CAGATGGGTGGGGTATTCTG	60.187	20	233	105	337	TGGGTTTTCTCACCATCTCC	59.903	20	CAGATGGGTGGGGTATTCTG	60.187	20	245	93	337	CCATCTCCCCTTCTCTTTCC	60.008	20	AGGGTGTGATGGAATCTGGA	60.326	20	173	105	277
Unigene0016519	1	p3	(CGG)5	15	101	115	CTGGGCTTCTCTGCTGAAAC	60.134	20	CGTTCCAGCTGCATATTGGT	61.052	20	109	71	179	CTGGGCTTCTCTGCTGAAAC	60.134	20	AGGATGTCACTGGGGCTCTT	61.052	20	273	71	343	CTGGGCTTCTCTGCTGAAAC	60.134	20	GGATGTCACTGGGGCTCTT	60.064	19	272	71	342
Unigene0016520	1	p2	(AT)7	14	383	396
Unigene0016529	1	p3	(GTG)5	15	125	139	CCACCCCATGATCTAGTGCT	59.95	20	GCATGTCTGAGAAAAGGGGA	60.195	20	120	59	178	CCACCCCATGATCTAGTGCT	59.95	20	AGAAAAGGGGAATCTGAGCC	59.651	20	111	59	169	CCACCCCATGATCTAGTGCT	59.95	20	GAAAAGGGGAATCTGAGCCT	59.651	20	110	59	168
Unigene0016565	1	p2	(CT)6	12	69	80	TCCTCACCAGAGGAATGACC	60.048	20	CTGCAGGGGAAGGAAGAAG	59.928	19	111	7	117	TCACCAGAGGAATGACCTCC	60.048	20	CTGCAGGGGAAGGAAGAAG	59.928	19	108	10	117	TCCTCACCAGAGGAATGACC	60.048	20	AGGGGAAGGAAGAAGGGAG	59.615	19	107	7	113
Unigene0016603	1	p3	(GGC)5	15	246	260	AGGAAGCCATGGAAAGAGGT	60.074	20	GTAAGTACGGAGCAGCCAGC	60.044	20	210	218	427	AGGAAGCCATGGAAAGAGGT	60.074	20	GGAGAGAGATGCCACACCAT	60.08	20	122	218	339	AGGAAGCCATGGAAAGAGGT	60.074	20	CGAGAGTGGAGAGAGATGCC	60.096	20	129	218	346
Unigene0016616	1	p2	(AT)6	12	2	13
Unigene0016625	1	p3	(GTC)5	15	657	671	TCAGGCGTCTACCTCGTTCT	60.012	20	GTTCATCACCACCCCGTC	59.729	18	267	536	802	AGGCGTCTACCTCGTTCTGA	60.012	20	GTTCATCACCACCCCGTC	59.729	18	265	538	802	GGCGTCTACCTCGTTCTGAC	59.874	20	GTTCATCACCACCCCGTC	59.729	18	264	539	802
Unigene0016632	1	p4	(ATGG)4	16	230	245
Unigene0016640	1	p2	(AT)9	18	44	61	GTAGCTAGCTTAATTAGGATGGGA	57.399	24	GGAGGAGCTCCACTACATGC	59.834	20	258	17	274	AGTAGCTAGCTTAATTAGGATGGGA	58.264	25	GGAGGAGCTCCACTACATGC	59.834	20	259	16	274	GTAGCTAGCTTAATTAGGATGGGA	57.399	24	GACTGGCCACTTGCTCATCT	60.418	20	195	17	211
Unigene0016644	1	p2	(AG)8	16	162	177	TAAGCTTTTGTGTTTCCCGC	60.244	20	CACCTGTTCTCCCTCCTCC	59.622	19	130	72	201	TAAGCTTTTGTGTTTCCCGC	60.244	20	CCACCTGTTCTCCCTCCTC	59.622	19	131	72	202	CGTCACCTTTCGCTTTTGTT	60.284	20	CACCTGTTCTCCCTCCTCC	59.622	19	169	33	201
Unigene0016646	1	p3	(GCC)5	15	4	18
Unigene0016658	1	p2	(AG)9	18	1	18
Unigene0016658	2	p3	(GCT)5	15	492	506	TCTGTTGTTCCAACTCTGCG	60.025	20	GATCAAGGCCTCGACTTCAA	60.34	20	228	334	561	CCTTCTGCTGCAGCTCTTCT	60.035	20	GATCAAGGCCTCGACTTCAA	60.34	20	248	314	561	TCTGTTGTTCCAACTCTGCG	60.025	20	TCATGGACGAATCTGCTCAA	60.353	20	205	334	538
Unigene0016663	1	c	(AG)10caatatggagcttgtcgctgtgtcgagagctgcatcctttgcagccaccgccacg(CTC)5	90	1	90
Unigene0016663	2	p4	(CATG)4	16	1188	1203	CTCACCGGCTAGCTGATCTC	60.119	20	TCAGGCGGCAGAGAAATTAT	59.807	20	164	1116	1279	TCACCGGCTAGCTGATCTCT	60.119	20	TCAGGCGGCAGAGAAATTAT	59.807	20	163	1117	1279	CCCACAGAAGCAGCATACAA	59.864	20	TCAGGCGGCAGAGAAATTAT	59.807	20	224	1056	1279
Unigene0016673	1	p3	(GGC)6	18	7	24
Unigene0016678	1	p3	(GGT)6	18	1	18
Unigene0016679	1	p2	(GA)9	18	1	18
Unigene0016680	1	p2	(GA)9	18	1	18
Unigene0016681	1	p2	(TC)7	14	23	36
Unigene0016692	1	p2	(CA)7	14	92	105	CTGAATGCTGCACACCACA	60.478	19	TTCTTCCATCCTTCAATGCC	60.014	20	202	45	246	TGAATGCTGCACACCACAG	60.478	19	TTCTTCCATCCTTCAATGCC	60.014	20	201	46	246	CTGAATGCTGCACACCACAG	61.525	20	TTCTTCCATCCTTCAATGCC	60.014	20	202	45	246
Unigene0016703	1	p2	(GA)9	18	400	417
Unigene0016704	1	p2	(GA)9	18	424	441
Unigene0016705	1	p2	(GA)9	18	320	337
Unigene0016706	1	p2	(GA)9	18	1	18
Unigene0016707	1	p3	(GGC)5	15	457	471	GGAGGAGAGCTGGAGGTTCT	59.952	20	CGACGGTAGCTTCTTCCTTG	60.008	20	142	432	573	AGGAGGAGAGCTGGAGGTTC	59.952	20	CGACGGTAGCTTCTTCCTTG	60.008	20	143	431	573	GGAGGAGAGCTGGAGGTTCT	59.952	20	CGGTAGCTTCTTCCTTGGTG	59.869	20	139	432	570
Unigene0016715	1	p3	(CGG)5	15	133	147	GCAAATCATGGTCGTCTCAA	59.654	20	CCTCCGACAGCTTCTACCAG	60.005	20	126	47	172	GCAAATCATGGTCGTCTCAA	59.654	20	AAGTCGGTGAAGGTGTGGAG	60.151	20	163	47	209	GCAAATCATGGTCGTCTCAA	59.654	20	CTCGACAAGTCGGTGAAGGT	60.298	20	169	47	215
Unigene0016728	1	p2	(TC)10	20	1	20
Unigene0016742	1	p3	(GAA)5	15	204	218	CAGAGTCACACCTCTCGCAA	60.178	20	TGAAACAAGTAAAAAGACCCTCC	58.726	23	244	2	245	CAGAGTCACACCTCTCGCAA	60.178	20	TGAAACAAGTAAAAAGACCCTCCT	59.598	24	244	2	245	CAGAGTCACACCTCTCGCAA	60.178	20	GTGAAACAAGTAAAAAGACCCTCC	59.481	24	245	2	246
Unigene0016758	1	p3	(GCT)5	15	131	145	CACCCTCACTACCCATTTGC	60.375	20	ATACGGAGCAGAGGCTGAAA	59.978	20	144	32	175	CCTCACTACCCATTTGCCTC	59.55	20	ATACGGAGCAGAGGCTGAAA	59.978	20	141	35	175	TTTTTCAGTCTTCCCCCTCA	59.641	20	GTTTTGGTGAGCAGAGGCAT	60.263	20	233	14	246
Unigene0016787	1	p2	(AT)10	20	1	20
Unigene0016787	2	p3	(AGC)5	15	504	518	CTTGTAGCGGAGCTGGTAGG	60.03	20	TCACTTCCTCCTCTTCTCGC	59.679	20	271	289	559	CTTGTAGCGGAGCTGGTAGG	60.03	20	CCCGAATCACTTCCTCCTCT	60.586	20	277	289	565	GGAAGTCGTACGATTGGAGG	59.55	20	GCGGATTGAGAGTTCCAGAC	59.81	20	185	414	598
Unigene0016799	1	p2	(TC)10	20	1	20
Unigene0016818	1	p2	(AG)8	16	405	420
Unigene0016819	1	p4	(TAGC)4	16	589	604	CAGCTTGTCCAGCTCTCTCC	60.284	20	ACACCCCTTTCTTTCTGTCG	59.183	20	178	454	631	CCAGCTTGTCCAGCTCTCTC	60.284	20	ACACCCCTTTCTTTCTGTCG	59.183	20	179	453	631	CAACAACTGTGTCGCTGGTC	60.357	20	ACACCCCTTTCTTTCTGTCG	59.183	20	100	532	631
Unigene0016828	1	p2	(GA)8	16	1	16
Unigene0016844	1	p3	(AGA)5	15	198	212	ACATCTCGATCGACGGTAGG	60.096	20	TATATATGCACCGCTCGCAG	59.848	20	164	105	268	ACATCTCGATCGACGGTAGG	60.096	20	ACGCCTTCCTCCTGTGTAAA	59.734	20	143	105	247	ACATCTCGATCGACGGTAGG	60.096	20	GCCTTCCTCCTGTGTAAACG	59.734	20	141	105	245
Unigene0016851	1	p3	(GTG)5	15	169	183	TTTGTTTTGTGGCACTGGAA	60.127	20	AGCTTTCTGCAACCATCACC	60.263	20	247	12	258	GTGGGGAGGTTTGTTTTGTG	60.246	20	AGCTTTCTGCAACCATCACC	60.263	20	256	3	258	CTTGGTGCAGTAGCTGGGTT	60.312	20	CCCGCCTTCTCTCTCTCTCT	60.23	20	232	129	360
Unigene0016851	2	c	(AG)6aaggcgggggccggatagtgagagaagcaacgagagagcagatccctagaaagagaagggaagtcagacagaggagaggat(AG)7ggtggcatatttaac(GA)7	136	342	477
Unigene0016870	1	p2	(TC)8	16	564	579
Unigene0016878	1	p3	(CGC)5	15	4	18
Unigene0016878	2	p3	(GCC)5	15	235	249	CACGACCTTAGTTGCAGCAG	59.658	20	GCAAACCTATGGCTTTCCAA	60.074	20	202	190	391	CACGACCTTAGTTGCAGCAG	59.658	20	CCCAGTGCAAGCAAACCTAT	60.132	20	212	190	401	CACGACCTTAGTTGCAGCAG	59.658	20	GCTCTCCCATTAGCCCTCTT	59.811	20	176	190	365
Unigene0016879	1	p2	(GT)9	18	1	18
Unigene0016898	1	p3	(AGG)5	15	460	474	AGGTCACATTTCCCCTGTTG	59.82	20	CATCTCCACCACTTCCATCC	60.326	20	233	282	514	GAGGTGAGATGCCAAGAAGG	59.803	20	CATCTCCACCACTTCCATCC	60.326	20	139	376	514	ATGGGTGGTGACGATAGAGG	59.803	20	CATCTCCACCACTTCCATCC	60.326	20	277	238	514
Unigene0016899	1	p3	(GGT)5	15	10	24
Unigene0016907	1	p3	(TCT)6	18	1	18
Unigene0016914	1	p2	(TC)9	18	1	18
Unigene0016920	1	p2	(TC)6	12	137	148	GCTTTCTGTCTCAGCTTGGC	60.285	20	GGATATGGGGACGAAGGAAT	59.981	20	173	109	281	TTGCAGCTTTGACATATGGG	59.688	20	GGATATGGGGACGAAGGAAT	59.981	20	244	38	281	GCTTTCTGTCTCAGCTTGGC	60.285	20	GGGGCAACAATTAACCCTTT	60.055	20	147	109	255
Unigene0016920	2	p3	(GGC)5	15	1209	1223	GCTGCAGGGTATTGAGGCT	60.377	19	TGGATTTGGAGTTTTGGAGG	59.903	20	213	1165	1377	GTAGAAGTGCTGCTGCTGCT	58.58	20	TGGATTTGGAGTTTTGGAGG	59.903	20	251	1127	1377	GTGCTGCTGCAGGGTATTG	60.429	19	TGGATTTGGAGTTTTGGAGG	59.903	20	218	1160	1377
Unigene0016921	1	p2	(TG)6	12	9	20
Unigene0016932	1	p5	(TCATG)4	20	1274	1293	CTGTGAATGCGGATGAAATG	60.073	20	TGGTTAAAGCACGACCCTTC	60.11	20	151	1183	1333	CTGTGAATGCGGATGAAATG	60.073	20	TTAAAGCACGACCCTTCACC	60.11	20	148	1183	1330	CTGTGAATGCGGATGAAATG	60.073	20	GGTTAAAGCACGACCCTTCA	60.11	20	150	1183	1332
Unigene0016933	1	p5	(TCATG)4	20	1255	1274	CTGTGAATGCGGATGAAATG	60.073	20	TGGTTAAAGCACGACCCTTC	60.11	20	151	1164	1314	CTGTGAATGCGGATGAAATG	60.073	20	TTAAAGCACGACCCTTCACC	60.11	20	148	1164	1311	CTGTGAATGCGGATGAAATG	60.073	20	GGTTAAAGCACGACCCTTCA	60.11	20	150	1164	1313
Unigene0016936	1	p2	(GA)7	14	975	988
Unigene0016939	1	p2	(GA)9	18	205	222	CCACGACTGGATCTCCAACT	60.112	20	ACACAGTGAGAGTGAGGGGG	60.153	20	127	141	267	CAGCAGAAGGGAGAGACGAC	60.135	20	ACACAGTGAGAGTGAGGGGG	60.153	20	213	55	267	GCAGAAGGGAGAGACGACTG	60.135	20	ACACAGTGAGAGTGAGGGGG	60.153	20	211	57	267
Unigene0016964	1	p3	(CTG)7	21	1	21
Unigene0016966	1	p3	(GCA)6	18	1	18
Unigene0016971	1	p4	(GCTA)4	16	398	413	TGTGGGAGAGCTAGCAGGTT	60.012	20	CCCTTTTGATCTTTCGATGC	59.645	20	183	309	491	AGCTGTGGGAGAGCTAGCAG	59.914	20	CCCTTTTGATCTTTCGATGC	59.645	20	186	306	491	CACGTTCTCCATGATGTTCG	60.112	20	CCCTTTTGATCTTTCGATGC	59.645	20	234	258	491
Unigene0016992	1	p2	(AG)9	18	1	18
Unigene0016992	2	p2	(AG)9	18	220	237
Unigene0016993	1	p2	(AG)9	18	263	280
Unigene0016995	1	p2	(AG)9	18	441	458
Unigene0017003	1	p2	(GA)7	14	1	14
Unigene0017060	1	p4	(TAGC)5	20	204	223	ATCGGATGGAAATCAGTTCG	59.894	20	TTCAAACCCAACGGCTACTC	60.11	20	269	0	268	CCATTCGCTCAAATCGAACT	60.214	20	TTCAAACCCAACGGCTACTC	60.11	20	206	63	268	ATCGGATGGAAATCAGTTCG	59.894	20	CCTCTCCTTTTGGACGACAC	59.697	20	247	0	246
Unigene0017060	2	p2	(AG)6	12	500	511	CCATTCCGCTTCGATAAAAA	60.033	20	TAAGCAAAGCCACCCTCTTC	59.452	20	236	305	540	ACAGTTATGCCATCGGAAGC	60.103	20	TAAGCAAAGCCACCCTCTTC	59.452	20	159	382	540	CCATTCCGCTTCGATAAAAA	60.033	20	GGTAAGCAAAGCCACCCTCT	60.63	20	238	305	542
Unigene0017088	1	c	(TC)7tgcacctgatcaaacgccgcagagaccaagaacagtacttatatatagatgcaggcagcagagaccagat(AG)9	102	111	212
Unigene0017094	1	p2	(GA)7	14	1	14
Unigene0017110	1	p2	(CT)10	20	1	20
Unigene0017133	1	p3	(GCA)6	18	1	18
Unigene0017134	1	p3	(GCT)6	18	1	18
Unigene0017137	1	p3	(GAA)5	15	1	15
Unigene0017158	1	p4	(TAGC)4	16	6	21
Unigene0017160	1	p4	(AGCT)4	16	63	78	CCTTACATATCGATTTCGCCA	59.936	21	TACCTCTTCCTGGCTCTTGC	59.574	20	277	25	301	CCTTACATATCGATTTCGCCA	59.936	21	CCACACGTGCTATTCGTTCA	60.72	20	203	25	227	CCTTACATATCGATTTCGCCA	59.936	21	ACGAAGATGAAAGGGGACG	60.058	19	136	25	160
Unigene0017171	1	p2	(AG)8	16	6	21
Unigene0017171	2	p2	(AG)8	16	134	149	TCTCTCTCCTCCCTTGCAGA	60.214	20	TGCAATTTTTGTTCATTGTTCC	59.853	22	115	90	204	TCTCTCTCCTCCCTTGCAGA	60.214	20	GCAATTTTTGTTCATTGTTCCA	59.853	22	114	90	203	CGTCTCCTCTCTCTCCTCCC	60.482	20	TGCAATTTTTGTTCATTGTTCC	59.853	22	122	83	204
Unigene0017176	1	p3	(CGA)5	15	34	48	GAGAGGTTCGTCTCCGCC	60.924	18	CAGTCGAAGTGGAACAGCAG	59.616	20	173	13	185	GAGAGGTTCGTCTCCGCC	60.924	18	AGTCGAAGTGGAACAGCAGC	60.599	20	172	13	184	GAGAGGTTCGTCTCCGCC	60.924	18	GAAGTGGAACAGCAGCTTCG	61.116	20	168	13	180
Unigene0017190	1	p2	(AT)8	16	284	299
Unigene0017209	1	p5	(AAGCT)4	20	804	823	TCCTGCACATGAAACTGCTC	59.992	20	TGTTTCCTATGCGCCTCTTT	59.845	20	185	686	870	TCCTGCACATGAAACTGCTC	59.992	20	TTGTTTCCTATGCGCCTCTT	59.845	20	186	686	871	AGCAGCAGGTAGCAGTGACA	59.801	20	TGTTTCCTATGCGCCTCTTT	59.845	20	143	728	870
Unigene0017210	1	p3	(GAA)6	18	509	526
Unigene0017212	1	p2	(AG)9	18	573	590
Unigene0017214	1	p2	(TC)7	14	181	194	CGACAGGGAGAAAAGACGAG	59.982	20	TACATTTAACCCCCTGCCCT	60.553	20	226	61	286	GATGAGAGGAGGAAGGAGCC	60.3	20	TACATTTAACCCCCTGCCCT	60.553	20	169	118	286	CGACAGGGAGAAAAGACGAG	59.982	20	TTACATTTAACCCCCTGCCC	60.902	20	227	61	287
Unigene0017215	1	p2	(TC)7	14	1	14
Unigene0017216	1	c	(GA)10atttcttcttccttttgaatcagaacaatatgggt(AG)7	69	1	69
Unigene0017216	2	p2	(GA)6	12	291	302	AAGTACCCAAAAGGCCGACT	59.998	20	AGTTCGAAAGGGGGTTGTTT	59.842	20	251	255	505	AAGTACCCAAAAGGCCGACT	59.998	20	TCTCGCTAGCTGTTTGTGGA	59.74	20	184	255	438	GCTGACCCTGCAAGATTTTC	59.82	20	AGTTCGAAAGGGGGTTGTTT	59.842	20	277	229	505
Unigene0017217	1	c	(GA)10atttcttcttccttttgaatcagaacaatatgggt(AG)7	69	1	69
Unigene0017227	1	p3	(CTG)5	15	7	21
Unigene0017236	1	p3	(GCT)5	15	600	614	AAGTTCTCGCCCGATTCTCT	60.349	20	ATGCACAACAACTCCCATCC	60.79	20	280	384	663	GGTGGTCGTTCGTTACCTTG	60.41	20	ATGCACAACAACTCCCATCC	60.79	20	103	561	663	GTGGTCGTTCGTTACCTTGG	60.41	20	ATGCACAACAACTCCCATCC	60.79	20	102	562	663
Unigene0017249	1	p2	(CT)10	20	1281	1300
Unigene0017257	1	p3	(TGA)5	15	79	93	TGCCTTGACACTCCAATCAA	60.24	20	GTTTCTGCTTCGGCACTTTC	60	20	191	17	207	TGAATGCCTTGACACTCCAA	60.24	20	GTTTCTGCTTCGGCACTTTC	60	20	195	13	207	TGAATGCCTTGACACTCCAA	60.24	20	AAAACGCTGCTTGATCTGGT	59.882	20	258	13	270
Unigene0017280	1	p3	(GCC)5	15	2	16
Unigene0017283	1	p3	(TCA)5	15	654	668	CTGGTTCTCTGCGGAAAAAG	59.986	20	ATCTGGCTGCCTTACCTCAA	59.836	20	230	493	722	CTGGTTCTCTGCGGAAAAAG	59.986	20	CTTCATGAGATACACGCCGA	59.823	20	271	493	763	CTGGTTCTCTGCGGAAAAAG	59.986	20	CATGAGATACACGCCGACTG	60.287	20	268	493	760
Unigene0017291	1	p2	(CT)6	12	1	12
Unigene0017311	1	p2	(CT)9	18	1	18
Unigene0017313	1	p3	(TTC)5	15	57	71	CCGACTCCTTCCTTAGTCTCC	59.332	21	AAACGCATACCAATTGCACA	59.999	20	253	31	283	CCGACTCCTTCCTTAGTCTCC	59.332	21	TGGACCACAGATGAACCAGA	60.088	20	223	31	253	CCGACTCCTTCCTTAGTCTCC	59.332	21	AGCCACCTGTGAAGGAAAGA	59.844	20	192	31	222
Unigene0017319	1	p2	(CT)6	12	222	233
Unigene0017343	1	p2	(GA)7	14	1149	1162	CAGACAGCCAAGGGATTTGT	60.111	20	AGAACTGTACTTGGGCGCAG	60.453	20	194	1031	1224	CAGACAGCCAAGGGATTTGT	60.111	20	GTCTCCCTCCCTGCTGAAAT	60.596	20	172	1031	1202	AGCCAAGGGATTTGTCTTCA	59.67	20	AGAACTGTACTTGGGCGCAG	60.453	20	189	1036	1224
Unigene0017344	1	p2	(GA)7	14	198	211	CCAACGGGTTGTCTTCAACT	60.005	20	AGAACTGTACTTGGGCGCAG	60.453	20	186	88	273	CCAACGGGTTGTCTTCAACT	60.005	20	GTCTCCCTCCCTGCTGAAAT	60.596	20	164	88	251	TCAGCAGGGAGGAATCAAAC	60.195	20	AGAACTGTACTTGGGCGCAG	60.453	20	208	66	273
Unigene0017345	1	p2	(AG)8	16	366	381
Unigene0017346	1	p2	(AG)8	16	530	545
Unigene0017347	1	p6	(CTCCAT)4	24	220	243
Unigene0017355	1	p2	(AG)6	12	10	21
Unigene0017355	2	p2	(AG)7	14	392	405	CGCATGCAGTTTCTTGGATA	59.833	20	CATCCCCCTCTCTGTAAGCA	60.21	20	223	294	516	ACGCATGCAGTTTCTTGGAT	60.667	20	CATCCCCCTCTCTGTAAGCA	60.21	20	224	293	516	CGCATGCAGTTTCTTGGATA	59.833	20	TCATCCCCCTCTCTGTAAGC	59.239	20	224	294	517
Unigene0017366	1	p4	(ATTT)5	20	1	20
Unigene0017367	1	p4	(ATTT)5	20	1	20
Unigene0017411	1	p2	(AT)9	18	441	458	GCATGAGGCTACTGCTACTGG	60.052	21	AAGAACATATGGTGGCCGAG	59.955	20	112	407	518	GCATGAGGCTACTGCTACTGG	60.052	21	AGAAGAACATATGGTGGCCG	59.955	20	114	407	520	GCATGAGGCTACTGCTACTGG	60.052	21	TACCATGGGGAAGCAAGAAG	60.066	20	221	407	627
Unigene0017411	2	p2	(TA)7	14	657	670	CTTCTTGCTTCCCCATGGTA	60.066	20	GATTTGGAACAGAGAGCCCA	60.195	20	247	608	854	CTTCTTGCTTCCCCATGGTA	60.066	20	TGATTTGGAACAGAGAGCCC	60.195	20	248	608	855	CTTCTTGCTTCCCCATGGTA	60.066	20	CCCGAGGCACTGAAAATCTA	60.206	20	279	608	886
Unigene0017413	1	p2	(AG)10	20	1	20
Unigene0017428	1	p2	(GA)10	20	475	494
Unigene0017430	1	p3	(GCC)5	15	53	67	GAGAATAAGGAAGGGGACGC	60.039	20	CTCGTCGCTAAAGATCTGGG	59.971	20	141	19	159	GAGAATAAGGAAGGGGACGC	60.039	20	TCCACCTGGTACTTCGGGTA	60.366	20	107	19	125	GAGAATAAGGAAGGGGACGC	60.039	20	CCACCTGGTACTTCGGGTAG	59.468	20	106	19	124
Unigene0017440	1	p2	(AG)9	18	1	18
Unigene0017491	1	p2	(GA)8	16	559	574
Unigene0017492	1	p2	(GA)8	16	1671	1686
Unigene0017499	1	p2	(AG)9	18	1	18
Unigene0017532	1	p2	(GA)9	18	1	18
Unigene0017532	2	p2	(TC)7	14	223	236
Unigene0017538	1	p3	(TCC)5	15	326	340	CTCGCTTTGGGTTCTTTCTG	59.986	20	GTACTGGGCTGCTGAGGAAG	60.012	20	215	181	395	CTCGCTTTGGGTTCTTTCTG	59.986	20	GCCGGGAATTAATGGGTACT	60.041	20	230	181	410	GTCACAGTGGGAATATGGGG	60.05	20	GTACTGGGCTGCTGAGGAAG	60.012	20	133	263	395
Unigene0017539	1	c	(TC)9attaatctctctcctcctttctagtagttc(CT)6	60	256	315
Unigene0017540	1	p2	(AG)9	18	345	362
Unigene0017541	1	p2	(GA)9	18	1	18
Unigene0017545	1	p2	(GA)7	14	654	667
Unigene0017558	1	p4	(GTAC)4	16	24	39	AGTTCTTCGAGCCCCAGC	60.497	18	TTCGAACTCCTGCCTTTCAT	59.813	20	204	3	206	CAGTTCTTCGAGCCCCAG	59.493	18	TTCGAACTCCTGCCTTTCAT	59.813	20	205	2	206	AGTTCTTCGAGCCCCAGC	60.497	18	AGGTTCGAACTCCTGCCTTT	60.247	20	207	3	209
Unigene0017567	1	p3	(GAG)5	15	148	162	GCAGTCGTACTGCATCCTGA	60.016	20	TGAGCCGTACTCTCGTCTCC	60.555	20	185	15	199	AGGGCGCCCAAGAATAATAC	60.3	20	ACTCCAGAGAGCACGTAGGC	59.628	20	185	124	308	ATCCTGAGGTTGTAGCTGCC	59.313	20	GGCATCATGAGCCGTACTCT	60.249	20	179	28	206
Unigene0017578	1	p2	(TC)8	16	8	23
Unigene0017583	1	p2	(GA)9	18	413	430
Unigene0017586	1	p3	(GGC)5	15	146	160	AAGGGTAAAAGCCACCGTCT	59.998	20	CAAACAACAAAACCCCGTTC	60.241	20	152	87	238	AGGGTAAAAGCCACCGTCTT	59.998	20	CAAACAACAAAACCCCGTTC	60.241	20	151	88	238	AGAAGGGTAAAAGCCACCGT	59.998	20	CAAACAACAAAACCCCGTTC	60.241	20	154	85	238
Unigene0017587	1	p2	(AG)8	16	1	16
Unigene0017588	1	p2	(AT)7	14	10	23
Unigene0017605	1	p3	(TCC)5	15	7	21
Unigene0017608	1	p2	(GA)6	12	780	791
Unigene0017609	1	p2	(GA)6	12	703	714
Unigene0017610	1	p2	(GA)6	12	525	536
Unigene0017619	1	p3	(AGA)6	18	6	23
Unigene0017620	1	p3	(AGA)6	18	6	23
Unigene0017621	1	p3	(AGA)6	18	6	23
Unigene0017633	1	p4	(CTAG)4	16	224	239
Unigene0017700	1	p3	(TGT)5	15	81	95	ATGTGCTTGTTCTCTTCCGC	60.406	20	CTCCGTACAGTCCAGGCAAT	60.134	20	147	9	155	CGCATGTGCTTGTTCTCTTC	59.596	20	CTGCTCCACCTCCGTACAGT	60.321	20	159	6	164	ATGTGCTTGTTCTCTTCCGC	60.406	20	CTGCTCCACCTCCGTACAGT	60.321	20	156	9	164
Unigene0017726	1	p3	(TGA)6	18	5	22
Unigene0017739	1	p2	(AG)8	16	1	16
Unigene0017750	1	p2	(AG)10	20	219	238
Unigene0017751	1	p2	(AG)10	20	363	382
Unigene0017781	1	p3	(GCC)6	18	1	18
Unigene0017798	1	p2	(AG)9	18	189	206	CCACCATGATCGTGTAGAGTG	59.022	21	AGCCTCATCTGGACATGGAC	60.08	20	107	125	231	GAGACCACCATGATCGTGTAGA	59.997	22	AGCCTCATCTGGACATGGAC	60.08	20	111	121	231	ACCACCATGATCGTGTAGAGTG	59.914	22	AGCCTCATCTGGACATGGAC	60.08	20	108	124	231
Unigene0017803	1	p3	(GGA)5	15	78	92	AAATCGAAACCCCCTTTCAG	60.291	20	GGAAGACGTCCTCGTTGAAG	59.844	20	195	4	198	AAATCGAAACCCCCTTTCAG	60.291	20	CCTCGTTGAAGTTTATGCGG	60.628	20	186	4	189	AAATCGAAACCCCCTTTCAG	60.291	20	CTCGTTGAAGTTTATGCGGC	60.772	20	185	4	188
Unigene0017804	1	p3	(GGA)5	15	78	92	AAATCGAAACCCCCTTTCAG	60.291	20	GGAAGACGTCCTCGTTGAAG	59.844	20	195	4	198	AAATCGAAACCCCCTTTCAG	60.291	20	CCTCGTTGAAGTTTATGCGG	60.628	20	186	4	189	AAATCGAAACCCCCTTTCAG	60.291	20	CTCGTTGAAGTTTATGCGGC	60.772	20	185	4	188
Unigene0017805	1	p4	(TTCT)4	16	94	109	CTTTCCATTTATTGGCGGAA	59.901	20	GGGAGAGAGGAATGTGGTGA	60.048	20	203	7	209	ACAGAGTTCCAACCAGCAGC	60.453	20	GGGAGAGAGGAATGTGGTGA	60.048	20	180	30	209	ACTTTCCATTTATTGGCGGA	59.411	20	GGGAGAGAGGAATGTGGTGA	60.048	20	204	6	209
Unigene0017818	1	p3	(TTC)5	15	67	81	ACTGTTACACTTCCTGCCGC	60.321	20	GTCAGAGGTCAGGTCGAAGC	59.993	20	175	7	181	CCCGGACTGTTACACTTCCT	59.062	20	GTCAGAGGTCAGGTCGAAGC	59.993	20	180	2	181	ACTGTTACACTTCCTGCCGC	60.321	20	CTTGGCGAACTTGAGACGA	60.12	19	196	7	202
Unigene0017834	1	p3	(AGC)6	18	1	18
Unigene0017836	1	p3	(AAC)5	15	6	20
Unigene0017841	1	p3	(CTG)5	15	328	342	TCCACTACGCCTACTCCCAC	60.134	20	GCTAATTAGACCAGCTGCCG	60.003	20	227	153	379	TCCACCTCCACTACGCCTAC	60.134	20	GCTAATTAGACCAGCTGCCG	60.003	20	233	147	379	CTCCACTACGCCTACTCCCA	60.269	20	GCTAATTAGACCAGCTGCCG	60.003	20	228	152	379
Unigene0017842	1	p3	(CCG)5	15	3	17
Unigene0017842	2	p3	(TTC)6	18	359	376
Unigene0017867	1	p3	(CTC)5	15	422	436
Unigene0017876	1	p2	(CT)7	14	68	81	CACCAGTAATGCCTGCACAC	60.183	20	GCAGAGTGGAAGGGACAGAG	59.986	20	271	15	285	CACCAGTAATGCCTGCACAC	60.183	20	AGAGTGGAAGGGACAGAGCA	59.986	20	269	15	283	CACCAGTAATGCCTGCACAC	60.183	20	AGGGACAGAGCAGTGAGGAA	59.986	20	261	15	275
Unigene0017876	2	p2	(GT)6	12	323	334	TGCTCTGTCCCTTCCACTCT	59.986	20	GAACAGATGGGCACTTTTGG	60.495	20	137	264	400	TCCTCACTGCTCTGTCCCTT	59.986	20	GAACAGATGGGCACTTTTGG	60.495	20	144	257	400	GCTCTGTCCCTTCCACTCTG	59.986	20	GAACAGATGGGCACTTTTGG	60.495	20	136	265	400
Unigene0017889	1	p4	(ATAG)4	16	247	262	ATGCCACTGCTTATGTTCCC	59.962	20	AAATGCGGGATGTGTGTTTA	58.895	20	131	184	314	GAGCCAACCTACATTCCCTG	59.55	20	AAATGCGGGATGTGTGTTTA	58.895	20	226	89	314	AAACCAACCTCCACCTGGTT	60.64	20	AAATGCGGGATGTGTGTTTA	58.895	20	198	117	314
Unigene0017894	1	p2	(GA)7	14	323	336
Unigene0017899	1	c	(AG)8atggcgaatgcccagagaggaagggggacgtcgctgtggttgggtggatttaagagtacgtg(GT)7	92	1	92
Unigene0017899	2	p2	(GA)8	16	324	339
Unigene0017911	1	p2	(GA)6	12	10	21
Unigene0017912	1	p2	(GA)6	12	10	21
Unigene0017912	2	c	(GAG)5gggggaagacgaatgcggaat(GA)6	48	517	564	ATACATCCAGAGGTGGTGGG	59.655	20	GGGTTAACCTCTCCGAGGAC	59.935	20	126	488	613	CGCTCTGAAACTCCGACAAT	60.397	20	GGGTTAACCTCTCCGAGGAC	59.935	20	262	352	613	ATACATCCAGAGGTGGTGGG	59.655	20	GCAAGCTCTTCAACCTCGAC	60.142	20	203	488	690
Unigene0017914	1	p3	(GGC)5	15	214	228	AGTTCTCGGCGGGAATTACT	60.096	20	CTTGAGCGGCTCTTCTCCT	59.835	19	265	98	362	AGTTCTCGGCGGGAATTACT	60.096	20	CTTGAGCGGCTCTTCTCCTC	61.707	20	265	98	362	AGTTCTCGGCGGGAATTACT	60.096	20	TTGAGCGGCTCTTCTCCTC	60.774	19	264	98	361
Unigene0017943	1	p3	(CCT)6	18	1	18
Unigene0017944	1	p2	(CT)9	18	1	18
Unigene0017954	1	p3	(AAT)5	15	43	57	TTAGCCAGTCCTTCCTGCAT	59.836	20	AAGTTCGATGGTGCCAATTC	59.939	20	189	7	195	TTAGCCAGTCCTTCCTGCAT	59.836	20	TGAACTGCAAAGTTCGATGG	59.84	20	198	7	204	TTAGCCAGTCCTTCCTGCAT	59.836	20	GTTCGATGGTGCCAATTCAT	60.733	20	187	7	193
Unigene0017977	1	p3	(CCT)5	15	44	58
Unigene0017984	1	p3	(GAA)7	21	1	21
Unigene0017996	1	p3	(CGG)5	15	92	106	GTAGCAGCGTTTCCCTCTTG	60.015	20	GATCACCTGCTGTCCCAAGT	60.12	20	209	27	235	GTAGCAGCGTTTCCCTCTTG	60.015	20	AGTGCCCCAGTAAGATTCCC	60.328	20	140	27	166	GTAGCAGCGTTTCCCTCTTG	60.015	20	TCCCATCTGCAGGATTCTTT	59.629	20	124	27	150
Unigene0018005	1	p4	(CATG)4	16	73	88	CCATCCTCTGACATGGTCG	60.054	19	CCCTTCTACATAATTGCCACG	59.483	21	111	46	156	GACATGTGGAACGAGATGCT	58.673	20	CCCTTCTACATAATTGCCACG	59.483	21	136	21	156	CGGACATGTGGAACGAGAT	59.489	19	CCCTTCTACATAATTGCCACG	59.483	21	138	19	156
Unigene0018007	1	p2	(GA)6	12	431	442
Unigene0018020	1	p3	(GCT)6	18	184	201
Unigene0018039	1	p3	(CGC)5	15	213	227	GTAGGTGTTGGGGTTCCTGA	59.82	20	AACATGGTGGCTACGAGGAG	60.134	20	248	3	250	CGCCACACCATGATCAGTAT	59.399	20	AACATGGTGGCTACGAGGAG	60.134	20	220	31	250	GGAGTAGGTGTTGGGGTTCC	60.607	20	AACATGGTGGCTACGAGGAG	60.134	20	251	0	250
Unigene0018054	1	p3	(TCG)5	15	923	937	GACGCGTAGAGGTCAGCCT	60.571	19	CTAAGCCAGTAGCACCAGGG	59.891	20	280	835	1114	GCGTAGAGGTCAGCCTCG	59.682	18	GGCTAAGCCAGTAGCACCAG	60.037	20	279	838	1116	GCGTAGAGGTCAGCCTCG	59.682	18	GCTAAGCCAGTAGCACCAGG	60.037	20	278	838	1115
Unigene0018059	1	p3	(GGC)5	15	219	233	AGAGGGGTAATCCTGCTGGT	59.957	20	TCACCGAGATCAATCCCTTC	60.011	20	218	69	286	GTACAGTAGGGCGGAGCAAG	59.898	20	TCACCGAGATCAATCCCTTC	60.011	20	236	51	286	GTAATCCTGCTGGTGGTGGT	59.851	20	TCACCGAGATCAATCCCTTC	60.011	20	212	75	286
Unigene0018067	1	p2	(TC)9	18	1	18
Unigene0018067	2	p3	(TTG)5	15	1236	1250	CTGTTGTCCGTCCCTTCAAT	59.966	20	AAATCCTGCATCAGTCCCTG	60.073	20	214	1211	1424	AAAGGAGACGGAACTGCTGA	59.989	20	TGCAGCTTCAACAATGCTTC	60.142	20	204	1126	1329	ACGGAACTGCTGAAGGAGAA	59.989	20	TGCAGCTTCAACAATGCTTC	60.142	20	197	1133	1329
Unigene0018073	1	p3	(GGC)5	15	449	463	AAGGAAGAGCAGGAGATGGC	60.873	20	GCCACAACAACAACACAACC	59.905	20	205	419	623	AAGGAAGAGCAGGAGATGGC	60.873	20	GAAGCTCCTGACCAAGGATG	59.803	20	147	419	565	AAGGAAGAGCAGGAGATGGC	60.873	20	CTTCGCCACAACAACAACAC	60.199	20	209	419	627
Unigene0018077	1	p3	(AAG)6	18	247	264
Unigene0018078	1	p2	(AG)10	20	1	20
Unigene0018082	1	p2	(TC)10	20	272	291
Unigene0018083	1	p3	(TCT)7	21	4	24
Unigene0018083	2	p3	(CAA)5	15	217	231	AACAAGCCCATGATTCTTGC	60.081	20	TATCTCCTCCCAGAGGCTGA	59.903	20	165	113	277	TGTCTCCAAACATTCCTCCC	59.903	20	TATCTCCTCCCAGAGGCTGA	59.903	20	133	145	277	AACAAGCCCATGATTCTTGC	60.081	20	CCCTGGAACTGGTGGAAATA	59.784	20	183	113	295
Unigene0018083	3	p5	(GGGAA)4	20	524	543
Unigene0018084	1	p3	(TCT)7	21	4	24
Unigene0018084	2	p3	(CAA)5	15	217	231	AACAAGCCCATGATTCTTGC	60.081	20	TATCTCCTCCCAGAGGCTGA	59.903	20	165	113	277	TGTCTCCAAACATTCCTCCC	59.903	20	TATCTCCTCCCAGAGGCTGA	59.903	20	133	145	277	AACAAGCCCATGATTCTTGC	60.081	20	CCCTGGAACTGGTGGAAATA	59.784	20	183	113	295
Unigene0018090	1	p3	(GCT)5	15	1	15
Unigene0018095	1	p2	(AT)11	22	296	317	GCACACAGGAGAAGTTGCAG	59.622	20	CCTTTACAACCACCAACCCA	60.638	20	264	102	365	AGGCACACAGGAGAAGTTGC	60.453	20	CCTTTACAACCACCAACCCA	60.638	20	266	100	365	CGAAAGGCACACAGGAGAAG	60.964	20	CCTTTACAACCACCAACCCA	60.638	20	270	96	365
Unigene0018098	1	p3	(GAC)5	15	500	514	GTGCTGACCGTCCAAGTGTA	59.751	20	AACGGAGACATCCACAAACC	59.827	20	218	378	595	GTGCTGACCGTCCAAGTGTA	59.751	20	TTCCCGGACTTCTTCTTCCT	60.183	20	190	378	567	GTGCTGACCGTCCAAGTGTA	59.751	20	CTTCCCGGACTTCTTCTTCC	60.183	20	191	378	568
Unigene0018104	1	p2	(GA)9	18	1	18
Unigene0018112	1	p3	(AGA)5	15	308	322	GCCCGTGAGGTTGAGATACT	59.166	20	GCTTTTATCGCGTGGTGTTC	60.647	20	249	99	347	GCCCGTGAGGTTGAGATACT	59.166	20	GTGCTTTTATCGCGTGGTGT	61.091	20	251	99	349	GCCCGTGAGGTTGAGATACT	59.166	20	TTTTATCGCGTGGTGTTCTC	58.773	20	247	99	345
Unigene0018114	1	p3	(GCC)6	18	1	18
Unigene0018135	1	p2	(GA)9	18	1	18
Unigene0018141	1	p3	(GGC)5	15	454	468	TGATGGAAGGAGAGGAATGG	60.003	20	TCGTGTCGTACAAAAGCAGC	60.058	20	164	391	554	TGATGGAAGGAGAGGAATGG	60.003	20	CCTCGTGTCGTACAAAAGCA	59.904	20	166	391	556	TGATGGAAGGAGAGGAATGG	60.003	20	GCTGTGGTTGTCAGAGGTCA	59.872	20	125	391	515
Unigene0018144	1	p2	(AG)8	16	1	16
Unigene0018153	1	p3	(GCA)5	15	155	169	AGGAGGAGGGGGAGAAGAA	60.134	19	CTGCTTCACGAGCCTGTTC	59.717	19	275	4	278	GAGGAGGGGGAGAAGAAAAT	58.592	20	CTGCTTCACGAGCCTGTTC	59.717	19	273	6	278	AGGAGGAGGGGGAGAAGAAA	61.429	20	CTGCTTCACGAGCCTGTTC	59.717	19	275	4	278
Unigene0018166	1	p3	(CGC)6	18	1	18
Unigene0018166	2	p2	(AG)6	12	222	233
Unigene0018184	1	p2	(AT)8	16	9	24
Unigene0018211	1	p3	(GGC)6	18	1	18
Unigene0018243	1	p4	(GAAA)4	16	60	75	GGTTGACAATTGGAGATAACCC	59.576	22	CACGATGTCTCCACCATCTG	60.113	20	105	0	104	GGTTGACAATTGGAGATAACCC	59.576	22	TCTCTTTGTGCCTGGAGCTT	60.134	20	209	0	208	GGTTGACAATTGGAGATAACCC	59.576	22	CATGTCTCTTTGTGCCTGGA	59.831	20	213	0	212
Unigene0018245	1	p2	(GA)9	18	339	356
Unigene0018258	1	p2	(AT)7	14	157	170	CAATTAAACACGTACGGCCC	60.244	20	CTCTCCCACCCAGTTTGTGT	60.002	20	162	39	200	CACTAGCTAGCCATGGGGAA	60.227	20	CAGATGGGAGTTAGCGCTTC	59.978	20	139	117	255	CAATTAAACACGTACGGCCC	60.244	20	GCGCTTCTCCCTTGTTACTG	60.015	20	204	39	242
Unigene0018258	2	p4	(AGCT)4	16	329	344
Unigene0018263	1	p3	(CCG)5	15	238	252	ACGCAGGTCAGGTGGAAG	59.82	18	TACCCCAAGTTCCCCTTCTC	60.298	20	149	137	285	ACGCAGGTCAGGTGGAAG	59.82	18	GTTCCCCTTCTCCAAGTCGT	60.489	20	141	137	277	ACGCAGGTCAGGTGGAAG	59.82	18	CTACCCCAAGTTCCCCTTCT	59.434	20	150	137	286
Unigene0018276	1	p2	(AG)9	18	210	227
Unigene0018278	1	p2	(TC)6	12	79	90	TCCGTCCCTGCTTCTCTCTA	60.088	20	TGGCAAGATGGGAAAGAAAC	60.051	20	114	55	168	TCCGTCCCTGCTTCTCTCTA	60.088	20	GGTTACTGGCAAGATGGGAA	59.933	20	120	55	174	TCCGTCCCTGCTTCTCTCTA	60.088	20	CATCGTCTCCACCTCCAAAT	59.927	20	266	55	320
Unigene0018280	1	p2	(TC)8	16	482	497	CTCCGTACACCGTCGTCTC	59.272	19	GAAACAGAGATGAGAGGGGG	58.664	20	234	323	556	CCTCCGTACACCGTCGTC	60.113	18	GAAACAGAGATGAGAGGGGG	58.664	20	235	322	556	CCTCCGTACACCGTCGTCT	61.138	19	GAAACAGAGATGAGAGGGGG	58.664	20	235	322	556
Unigene0018280	2	p2	(TC)8	16	611	626
Unigene0018281	1	p2	(TC)8	16	851	866	CTCCGTACACCGTCGTCTC	59.272	19	GAAACAGAGATGAGAGGGGG	58.664	20	234	692	925	CCTCCGTACACCGTCGTC	60.113	18	GAAACAGAGATGAGAGGGGG	58.664	20	235	691	925	CCTCCGTACACCGTCGTCT	61.138	19	GAAACAGAGATGAGAGGGGG	58.664	20	235	691	925
Unigene0018281	2	p2	(TC)8	16	980	995
Unigene0018282	1	c	(CT)6catcctctctctcctctcctgctccctctctctaactctctctcgttaactctagt(TC)7	82	507	588	GCCCTCTTGCTCTCTCCTCT	60.238	20	GAAACAAACATGCGATTTTGAA	59.985	22	210	471	680	GCCCTCTTGCTCTCTCCTCT	60.238	20	CAAACATGCGATTTTGAAAAGA	60.109	22	206	471	676	GCTCTCTCCTCTCTCCTCCC	59.643	20	GAAACAAACATGCGATTTTGAA	59.985	22	202	479	680
Unigene0018283	1	c	(CT)6catcctctctctcctctcctgctccctctctctaactctctctcgttaactctagt(TC)7	82	876	957	GCCCTCTTGCTCTCTCCTCT	60.238	20	GAAACAAACATGCGATTTTGAA	59.985	22	210	840	1049	GCCCTCTTGCTCTCTCCTCT	60.238	20	CAAACATGCGATTTTGAAAAGA	60.109	22	206	840	1045	GCTCTCTCCTCTCTCCTCCC	59.643	20	GAAACAAACATGCGATTTTGAA	59.985	22	202	848	1049
Unigene0018290	1	p2	(TC)7	14	5	18
Unigene0018291	1	p3	(GAG)5	15	2	16
Unigene0018309	1	p3	(TGC)5	15	1	15
Unigene0018310	1	p3	(GCA)5	15	7	21
Unigene0018311	1	p3	(GCA)5	15	7	21
Unigene0018335	1	p2	(GA)7	14	309	322	CCTTCAGCCTCAGAGTGACC	59.986	20	AACTTGGGACCAGACCACTG	60.002	20	275	129	403	CCCTTCAGCCTCAGAGTGAC	59.986	20	AACTTGGGACCAGACCACTG	60.002	20	276	128	403	CCTTCAGCCTCAGAGTGACC	59.986	20	CTTGGGACCAGACCACTGAT	59.962	20	273	129	401
Unigene0018367	1	p3	(GTC)6	18	1	18
Unigene0018367	2	p2	(AG)9	18	290	307
Unigene0018368	1	p3	(CAC)5	15	825	839	AGCATCTGAATATGGGTCCG	59.917	20	ATCTCCTCATAGCCGAAGCA	59.939	20	111	785	895	AGCATCTGAATATGGGTCCG	59.917	20	CTCCTCTCCCCACCATGTTA	59.92	20	161	785	945	AGCATCTGAATATGGGTCCG	59.917	20	ACCATGTTACCAGGGTGGAA	60.088	20	150	785	934
Unigene0018374	1	p3	(AGA)5	15	861	875	GCCCACAAGTGATGGATCTT	59.934	20	TGTGGCATGCATCTTCTCTC	59.95	20	231	677	907	GGTCAACTTCCACTCCCTCA	60.088	20	TGTGGCATGCATCTTCTCTC	59.95	20	181	727	907	GCCCACAAGTGATGGATCTT	59.934	20	GGCATGCATCTTCTCTCTCC	59.917	20	228	677	904
Unigene0018423	1	p3	(CGC)5	15	705	719	CTCTTCGATGAGATCGAGCC	60.057	20	CCCTTCAACAAGGGGAAGTC	60.852	20	135	617	751	TCACCAAATCGTTCGACGTA	60.111	20	CCCTTCAACAAGGGGAAGTC	60.852	20	109	643	751	TGACGAGCTTCTTCGTCCTT	60.134	20	CCCTTCAACAAGGGGAAGTC	60.852	20	212	540	751
Unigene0018425	1	p2	(CA)8	16	70	85	TGACTGTGTTGCTTGTGTGC	59.486	20	GTGACATCTTTCTTGCCGGT	60.119	20	190	29	218	TGACTGTGTTGCTTGTGTGC	59.486	20	CCTTGGACGGCTACAAAGAG	59.869	20	110	29	138	TGACTGTGTTGCTTGTGTGC	59.486	20	CCTCCAGAAAACCCCATCTT	60.298	20	213	29	241
Unigene0018438	1	p3	(GCG)6	18	257	274	GTAGGTGTTCACCAGCACCC	60.431	20	CAAAGGCGTATAAGGCATCC	59.569	20	241	60	300	TAGGTGTTCACCAGCACCCT	60.567	20	CAAAGGCGTATAAGGCATCC	59.569	20	240	61	300	ATGGCGTAGGTGTTCACCAG	60.975	20	CAAAGGCGTATAAGGCATCC	59.569	20	246	55	300
Unigene0018442	1	p2	(AG)9	18	197	214
Unigene0018466	1	p3	(GAG)6	18	191	208	GCTGACGACTGGGATGATTC	60.633	20	AACGTCCTCCTCCTCCTCAT	60.073	20	243	166	408	GCTGACGACTGGGATGATTC	60.633	20	AACCCATCATCGAACACCTC	59.786	20	269	166	434	GCTGACGACTGGGATGATTC	60.633	20	CTTCTTCAGCAAGAAAGCCG	60.262	20	186	166	351
Unigene0018467	1	c	(TC)8ttcgccatctgttcgctcgcgaagaacactgacggttgcgcccgcctttgctccccgccgccacagcaagccgttgcgg(GC)8	111	1	111
Unigene0018469	1	p2	(AT)7	14	130	143	CGTCGTTCCTCTCGTCTTTC	59.989	20	GTCAACGTGACACCCAACAA	60.463	20	177	66	242	CGTCGTTCCTCTCGTCTTTC	59.989	20	CAACGTGACACCCAACAAAT	59.314	20	175	66	240	TCAGAACTCCCTGTTACCGC	60.255	20	GTCAACGTGACACCCAACAA	60.463	20	196	47	242
Unigene0018470	1	p2	(AT)7	14	88	101	AGAACCCCCTGTTACAGCCT	59.994	20	GTCAACGTGACACCCAACAA	60.463	20	194	7	200	TACAGCCTCGTTCCTCTCGT	60.012	20	GTCAACGTGACACCCAACAA	60.463	20	182	19	200	AGAACCCCCTGTTACAGCCT	59.994	20	CAACGTGACACCCAACAAAT	59.314	20	192	7	198
Unigene0018471	1	p4	(CATA)4	16	1353	1368	CGAGTCAGGAGTGCATACGA	60.008	20	TGCGTGCATGTATGTATGTATCA	59.923	23	108	1297	1404	GTGCGTATCGCGGTATTCTT	60.124	20	TGCGTGCATGTATGTATGTATCA	59.923	23	221	1184	1404	TTGTTTCTTGGTGCGTATCG	59.729	20	TGCGTGCATGTATGTATGTATCA	59.923	23	231	1174	1404
Unigene0018472	1	p2	(AT)8	16	7	22
Unigene0018475	1	p2	(TC)7	14	1	14
Unigene0018496	1	p3	(GGC)6	18	79	96	ACGGAGGAGGAGGCAGAC	60.359	18	AGAGATCGAGATGGGTTCCA	59.612	20	139	27	165	ACGGAGGAGGAGGCAGAC	60.359	18	CACCACCCTTCACAAGTTCC	60.399	20	223	27	249	ACGGAGGAGGAGGCAGAC	60.359	18	CAGCCACCAACCACATAACA	60.427	20	161	27	187
Unigene0018500	1	p3	(AGA)5	15	43	57	CTCCTGGGATCTACGGATGA	60.027	20	TGAAATCCCCAAACTACCCA	60.162	20	108	13	120	TCCTGGGATCTACGGATGAC	59.886	20	TGAAATCCCCAAACTACCCA	60.162	20	107	14	120	CTCCTGGGATCTACGGATGA	60.027	20	TCCCCAAACTACCCACACTT	59.304	20	103	13	115
Unigene0018502	1	p2	(AG)9	18	360	377
Unigene0018513	1	p2	(GA)8	16	1	16
Unigene0018514	1	p2	(AG)9	18	240	257
Unigene0018516	1	p2	(GA)8	16	1	16
Unigene0018523	1	p4	(GGCC)4	16	226	241	CCAACTGTTGTTGGTTGCTG	60.19	20	CAGCAGGTTCGACTTCCCTA	60.388	20	218	131	348	CAACTGTTGTTGGTTGCTGC	60.347	20	CAGCAGGTTCGACTTCCCTA	60.388	20	217	132	348	CCAACTGTTGTTGGTTGCTG	60.19	20	CTCGACAGCAGGTTCGACTT	60.589	20	223	131	353
Unigene0018565	1	p2	(TC)7	14	875	888
Unigene0018578	1	p2	(GA)9	18	1	18
Unigene0018582	1	p2	(AG)9	18	208	225
Unigene0018583	1	p2	(AG)9	18	191	208
Unigene0018592	1	p2	(GA)6	12	81	92	AAAGCAGATTTGAGCCTTCG	59.592	20	GCGAATGAGACCATGAGGAT	60.042	20	184	15	198	AAAGCAGATTTGAGCCTTCG	59.592	20	ATGAGACCATGAGGATTGCC	59.893	20	180	15	194	TTCTCTTGCTCAAGACTGCG	59.465	20	GCGAATGAGACCATGAGGAT	60.042	20	156	43	198
Unigene0018600	1	c	(GA)9tgtttctgttggggtgcattg(TGCA)4	55	1	55
Unigene0018613	1	p2	(TA)6	12	116	127	TTCTGGAAGAAGATGGTGGG	60.042	20	TTTCCATTGATCGACCACAA	59.9	20	199	9	207	TTCTGGAAGAAGATGGTGGG	60.042	20	AATTGGCATGATTGAGGAGG	59.894	20	170	9	178	GGCCGGCCATTACTTAATTT	60.168	20	CGACCACAAGCATCTAGCAA	60.011	20	140	57	196
Unigene0018615	1	p2	(TA)8	16	355	370	TCGAGGAATAACGTATGGGC	59.923	20	AGCAAGAGAAGGAACACGGA	59.989	20	148	280	427	TCGAGGAATAACGTATGGGC	59.923	20	GAGCAAGAGAAGGAACACGG	59.989	20	149	280	428	TCGAGGAATAACGTATGGGC	59.923	20	GCTAGCAAGTAACCGCCAAG	60.039	20	242	280	521
Unigene0018623	1	p4	(TAGC)4	16	441	456	TACAAGACGACTGCCCACTG	59.897	20	AGCAAGTCGTGCTCATCCTT	60.02	20	266	272	537	TACAAGACGACTGCCCACTG	59.897	20	AAGCAAGTCGTGCTCATCCT	60.02	20	267	272	538	GTAAGGCGTTGCATGTGAGA	59.871	20	AGCAAGTCGTGCTCATCCTT	60.02	20	195	343	537
Unigene0018629	1	p2	(TC)8	16	1	16
Unigene0018629	2	p2	(TC)9	18	143	160	AGCAGCAATGGAGAGCAACT	60.164	20	TCCACTCTTAGACACAGTTCAAGC	59.985	24	140	61	200	AGGTAGCAGCAATGGAGAGC	59.603	20	TCCACTCTTAGACACAGTTCAAGC	59.985	24	144	57	200	GCAACTGTTTAATGGGCAGG	60.502	20	TCCACTCTTAGACACAGTTCAAGC	59.985	24	126	75	200
Unigene0018631	1	p2	(AG)8	16	448	463	GGAGTCTTCCTGTCGTGGAA	60.238	20	GGAGGAAAAAGTGGATTCCC	59.744	20	270	389	658	GGAGTCTTCCTGTCGTGGAA	60.238	20	GGCTGCATGAAAAATCACAA	59.67	20	242	389	630	GGAGTCTTCCTGTCGTGGAA	60.238	20	AGCTGGCTGCATGAAAAATC	60.361	20	246	389	634
Unigene0018632	1	p2	(TC)8	16	129	144	CACCGATCTCTCTCTCTGCC	60.096	20	ACGACAGCTCGTTCAGCAT	59.593	19	167	41	207	CCACCGATCTCTCTCTCTGC	60.096	20	ACGACAGCTCGTTCAGCAT	59.593	19	168	40	207	CACCGATCTCTCTCTCTGCC	60.096	20	CAGCTTCTGGTTGGTGTCG	60.447	19	196	41	236
Unigene0018633	1	p2	(TC)8	16	129	144	CACCGATCTCTCTCTCTGCC	60.096	20	ACGACAGCTCGTTCAGCAT	59.593	19	167	41	207	CCACCGATCTCTCTCTCTGC	60.096	20	ACGACAGCTCGTTCAGCAT	59.593	19	168	40	207	CACCGATCTCTCTCTCTGCC	60.096	20	CAGCTTCTGGTTGGTGTCG	60.447	19	196	41	236
Unigene0018651	1	p2	(TC)8	16	1	16
Unigene0018652	1	p2	(AG)8	16	7	22
Unigene0018681	1	p2	(TC)6	12	53	64	ACGACCACGGTACTTTCTGG	60.028	20	GCCAACTAGTCGCCGATAAC	59.736	20	208	2	209	ACGACCACGGTACTTTCTGG	60.028	20	GATAACGGCCAACATCAAGG	60.331	20	194	2	195	ACGACCACGGTACTTTCTGG	60.028	20	ATAACGGCCAACATCAAGGA	60.331	20	193	2	194
Unigene0018682	1	p2	(TC)6	12	53	64	ACGACCACGGTACTTTCTGG	60.028	20	GCCAACTAGTCGCCGATAAC	59.736	20	208	2	209	ACGACCACGGTACTTTCTGG	60.028	20	GATAACGGCCAACATCAAGG	60.331	20	194	2	195	ACGACCACGGTACTTTCTGG	60.028	20	ATAACGGCCAACATCAAGGA	60.331	20	193	2	194
Unigene0018687	1	p3	(TGG)6	18	34	51
Unigene0018688	1	p3	(GCC)5	15	655	669	TACTCGAGTTGCAGAGGGCT	60.156	20	GAGTCCGACGAGATGGAGG	60.778	19	278	415	692	CTACTCGAGTTGCAGAGGGC	60.156	20	GAGTCCGACGAGATGGAGG	60.778	19	279	414	692	CTACTCGAGTTGCAGAGGGC	60.156	20	GGAGTCCGACGAGATGGAG	60.778	19	280	414	693
Unigene0018689	1	p3	(AGG)6	18	1	18
Unigene0018689	2	p3	(GCC)5	15	244	258	CGAAGCTCAGCATCTTCTCC	60.24	20	GAGTCCGACGAGATGGAGG	60.778	19	118	164	281	GAGGAGGGGAGCTGATCTTC	60.3	20	GAGTCCGACGAGATGGAGG	60.778	19	271	11	281	GAGGAGGGGAGCTGATCTTC	60.3	20	GGAGTCCGACGAGATGGAG	60.778	19	272	11	282
Unigene0018699	1	p2	(AT)10	20	3	22
Unigene0018705	1	p4	(TGCA)4	16	228	243	ACCGAGTCCCAGAAGACGTA	59.721	20	CACTACTGCATGCCCAGCTA	60.035	20	210	98	307	ACCGAGTCCCAGAAGACGTA	59.721	20	GCTCTTCTCCATCGCTGTTC	60.104	20	186	98	283	ACCGAGTCCCAGAAGACGTA	59.721	20	CGTCTACGCCGACATCTACA	59.888	20	274	98	371
Unigene0018728	1	p2	(TC)9	18	291	308
Unigene0018735	1	p2	(AG)8	16	1449	1464	CGAACACAGGGGAGTTGATT	59.966	20	CACCACCGCAGTTTATTTCC	60.365	20	115	1398	1512	AATCTGAACGAACACAGGGG	59.966	20	CACCACCGCAGTTTATTTCC	60.365	20	123	1390	1512	CTGAACGAACACAGGGGAGT	60.151	20	CACCACCGCAGTTTATTTCC	60.365	20	120	1393	1512
Unigene0018745	1	p3	(CTC)6	18	3	20
Unigene0018756	1	p3	(CGG)5	15	247	261
Unigene0018761	1	p2	(CA)6	12	210	221	AATTTCTGCAATGCCAGGAC	60.081	20	AAAGTGCTCTTCGCATCGTT	60.022	20	196	64	259	CAGGACGAAAAGCATTCACA	59.84	20	AAAGTGCTCTTCGCATCGTT	60.022	20	182	78	259	CGAAAAGCATTCACACAGGA	59.84	20	AAAGTGCTCTTCGCATCGTT	60.022	20	177	83	259
Unigene0018762	1	p2	(CA)6	12	210	221	AATTTCTGCAATGCCAGGAC	60.081	20	AAAGTGCTCTTCGCATCGTT	60.022	20	196	64	259	CAGGACGAAAAGCATTCACA	59.84	20	AAAGTGCTCTTCGCATCGTT	60.022	20	182	78	259	CGAAAAGCATTCACACAGGA	59.84	20	AAAGTGCTCTTCGCATCGTT	60.022	20	177	83	259
Unigene0018772	1	p2	(GT)7	14	461	474	TAGTGCTGGTATGGAAGGGG	59.948	20	CCTCTTTCACACTGTTTCATCG	59.774	22	167	354	520	CCCATCACCTTCTTCGACAT	59.927	20	CCTCTTTCACACTGTTTCATCG	59.774	22	268	253	520	GCTGGCTCCTTCCCTATTCT	59.811	20	CCTCTTTCACACTGTTTCATCG	59.774	22	111	410	520
Unigene0018778	1	p3	(CCG)6	18	1	18
Unigene0018778	2	p3	(AGA)5	15	181	195	GAGCAAGGAGAAAAAGAGCG	59.336	20	TGAACCTTCTGCTTCTTCGC	60.657	20	264	117	380	GCAAGGAGAAAAAGAGCGAG	59.336	20	CCCCTCTGAACCTTCTGCTT	60.756	20	268	119	386	AGCAAGGAGAAAAAGAGCGA	59.336	20	CCCCTCTGAACCTTCTGCTT	60.756	20	269	118	386
Unigene0018779	1	p3	(CCG)6	18	1	18
Unigene0018779	2	p3	(AGA)5	15	181	195	GAGCAAGGAGAAAAAGAGCG	59.336	20	TGAACCTTCTGCTTCTTCGC	60.657	20	240	117	356	GCAAGGAGAAAAAGAGCGAG	59.336	20	CCCCTCTGAACCTTCTGCTT	60.756	20	244	119	362	AGCAAGGAGAAAAAGAGCGA	59.336	20	CCCCTCTGAACCTTCTGCTT	60.756	20	245	118	362
Unigene0018781	1	p2	(AG)9	18	1	18
Unigene0018803	1	p2	(CT)6	12	688	699	GGAGCATCTCTCGTCTCACC	59.952	20	CCGACATGTTCTCTCCTATCC	58.608	21	129	600	728	TACTGTTCGGACCAGAGGCT	59.867	20	CCGACATGTTCTCTCCTATCC	58.608	21	162	567	728	TATCCTCCCTTCCTCCATCC	60.228	20	CCGACATGTTCTCTCCTATCC	58.608	21	248	481	728
Unigene0018820	1	c	(GA)9tgctcagctccactgatcaggg(GGC)5	55	1	55
Unigene0018824	1	p3	(CTC)7	21	1	21
Unigene0018874	1	p3	(CTG)6	18	4	21
Unigene0018875	1	p3	(TAA)5	15	6	20
Unigene0018885	1	p2	(AC)10	20	1	20
Unigene0018886	1	p2	(AC)10	20	1	20
Unigene0018893	1	p3	(CCG)5	15	6	20
Unigene0018894	1	p3	(CCG)5	15	6	20
Unigene0018900	1	p4	(AGCT)4	16	233	248	GAACTTCCACTTGAGACCGC	59.851	20	GAGCAGTTGCCCCTTCTCTC	61.449	20	137	183	319	GAACTTCCACTTGAGACCGC	59.851	20	AGCAGTTGCCCCTTCTCTC	59.545	19	136	183	318	GAACTTCCACTTGAGACCGC	59.851	20	GAGCAGTTGCCCCTTCTCT	59.545	19	137	183	319
Unigene0018901	1	p4	(AGCT)4	16	186	201
Unigene0018908	1	c	(TCT)5tgttcgtccgtctttagggggtgctgtacatgatgggtgcatgtggaagcttcctttgctc(TTCT)4	92	137	228	TTTCTTGCCTCTGCTTTCGT	60.132	20	CCATTCAATTCCACCTCCTC	59.336	20	187	95	281	TGGAAGTCGCGAGGATTAAC	60.214	20	CCATTCAATTCCACCTCCTC	59.336	20	233	49	281	TTTCTTGCCTCTGCTTTCGT	60.132	20	ATTCCACCTCCTCTCTGTCG	59.254	20	180	95	274
Unigene0018920	1	p3	(GGA)5	15	2062	2076	CCGACTAATCCGAGTTCTGC	59.836	20	TTCTTCCCCTGAGAACGCTA	59.948	20	146	2034	2179	GCGGGCACTGGAACTACTAC	59.763	20	TTCTTCCCCTGAGAACGCTA	59.948	20	248	1932	2179	CCGACTAATCCGAGTTCTGC	59.836	20	TTCGATCAAATGATCCTCCC	59.831	20	199	2034	2232
Unigene0018922	1	p3	(GCA)5	15	65	79	GCAGGTCAGAGAAGAAAGCG	60.277	20	CTTCTTTGTGGCTCCCGTTA	60.241	20	105	19	123	GCAGGTCAGAGAAGAAAGCG	60.277	20	TCTTTGTGGCTCCCGTTAAT	59.569	20	103	19	121	GCAGGTCAGAGAAGAAAGCG	60.277	20	TTCTCTTCTTTGTGGCTCCC	59.405	20	109	19	127
Unigene0018922	2	p2	(CT)9	18	477	494
Unigene0018926	1	p2	(AG)10	20	1	20
Unigene0018926	2	p2	(AT)6	12	569	580	GAGAGATGAACCCAGGGTGA	60.048	20	GGGGTAAGGTGGTATGTCCC	60.306	20	272	407	678	GAGAGATGAACCCAGGGTGA	60.048	20	GGGTAAGGTGGTATGTCCCC	60.306	20	271	407	677	GAGATGAACCCAGGGTGAAA	59.903	20	GGGGTAAGGTGGTATGTCCC	60.306	20	270	409	678
Unigene0018927	1	p2	(GA)9	18	1	18
Unigene0018927	2	p2	(GA)10	20	359	378
Unigene0018931	1	c	(AG)7ggaacagagagggagagaaagctagaggatt(AAG)5	60	8	67
Unigene0018942	1	p3	(GTC)6	18	240	257
Unigene0018945	1	p3	(GTC)6	18	336	353
Unigene0018958	1	p3	(GAA)6	18	1	18
Unigene0018961	1	p3	(CTT)7	21	1	21
Unigene0018965	1	p2	(CT)10	20	1	20
Unigene0018970	1	p3	(GAG)7	21	2	22
Unigene0018988	1	p3	(CCG)5	15	157	171	ATCGGGACCAGCTTGAACAT	61.819	20	TGCAAGGGGGTAAAGCTATG	60.089	20	199	126	324	ATCGGGACCAGCTTGAACAT	61.819	20	GCAACAGGTACATGCCTCCT	60.142	20	151	126	276	ATCGGGACCAGCTTGAACAT	61.819	20	GAAGCTCCGGGACTGATGTA	60.218	20	125	126	250
Unigene0019003	1	p3	(AGA)7	21	1	21
Unigene0019011	1	p3	(CGC)5	15	76	90	TACGTATTCCTTCCGGCAAT	59.433	20	GACTTCCAGCTGCCGTTTC	60.94	19	240	1	240	TACGTATTCCTTCCGGCAAT	59.433	20	TGGGTGTGGTCTGTGTGG	59.959	18	191	1	191	TACGTATTCCTTCCGGCAAT	59.433	20	CTGGGTGTGGTCTGTGTGG	61.093	19	192	1	192
Unigene0019038	1	p2	(GT)11	22	1481	1502
Unigene0019040	1	c	(GT)6(AC)6	24	201	224	TAACTGCAACAAGCACACCC	59.764	20	TTCCCAAACCCAGCAAATAG	59.931	20	232	127	358	TTCCCAAACCCAGCAAATAG	59.931	20	TAACTGCAACAAGCACACCC	59.764	20	232	65	296	TAACTGCAACAAGCACACCC	59.764	20	TAACTGCAACAAGCACACCC	59.764	20	170	127	296
Unigene0019044	1	p2	(GA)9	18	1	18
Unigene0019065	1	p2	(AT)6	12	84	95	ATATATGTTGCTCGCCCCAC	59.813	20	CGGAGGCACGTTAAAGAAAC	59.747	20	173	43	215	CTTCCCTTCCTCCTGATCCT	59.63	20	CGGAGGCACGTTAAAGAAAC	59.747	20	195	21	215	TCTTCCCTTCCTCCTGATCC	60.532	20	CGGAGGCACGTTAAAGAAAC	59.747	20	196	20	215
Unigene0019078	1	p2	(CT)7	14	302	315	CACATATCCTCAGCACACCG	60.136	20	ACTCCTCGCTTCTCCTCCTC	60.096	20	179	254	432	CACATATCCTCAGCACACCG	60.136	20	TCCTCCTATCCCCTGATCCT	59.851	20	164	254	417	CACATATCCTCAGCACACCG	60.136	20	TCCTCCTCCTATCCCCTGAT	59.851	20	167	254	420
Unigene0019084	1	p2	(GA)10	20	1	20
Unigene0019086	1	p3	(GTA)6	18	1	18
Unigene0019124	1	p2	(AT)10	20	1	20
Unigene0019129	1	p2	(AG)9	18	1	18
Unigene0019135	1	p2	(AG)9	18	1	18
Unigene0019149	1	p3	(CGC)5	15	170	184	AGCTGGCCTGTCTCAGAAAA	60.134	20	TGGAGTGACGACGGTAGACTC	60.314	21	181	37	217	GAAAATTGCATGTTTTGGGG	60.167	20	TGGAGTGACGACGGTAGACTC	60.314	21	166	52	217	GGCCTGTCTCAGAAAATTGC	59.82	20	TGGAGTGACGACGGTAGACTC	60.314	21	177	41	217
Unigene0019156	1	p3	(CCG)5	15	1	15
Unigene0019157	1	p3	(CCG)5	15	1	15
Unigene0019158	1	p3	(CCG)5	15	1	15
Unigene0019175	1	p3	(CGC)6	18	1	18
Unigene0019176	1	p3	(CGC)6	18	1	18
Unigene0019177	1	p2	(CT)8	16	385	400
Unigene0019198	1	p6	(CCGGTG)4	24	1	24
Unigene0019198	2	c	(CTG)5g(AGA)5	31	580	610	TGGAAGAAACCAGCTGGAAC	60.232	20	CGCCTCTTTGCCTACTTTTG	60.011	20	243	449	691	TTGAACCCATGGAAGAAACC	59.767	20	CGCCTCTTTGCCTACTTTTG	60.011	20	252	440	691	GGTTGAACCCATGGAAGAAA	59.767	20	CGCCTCTTTGCCTACTTTTG	60.011	20	254	438	691
Unigene0019209	1	p2	(AG)6	12	893	904	CGGATGATCCTCACCTTCTC	59.612	20	GAGTTTTCTGCCGTCTACGC	60.022	20	203	779	981	CGGATGATCCTCACCTTCTC	59.612	20	ATGCTCCTCGAGTTTTCTGC	59.579	20	212	779	990	CGGATGATCCTCACCTTCTC	59.612	20	TCTACGCCACGTCAACATCT	59.318	20	190	779	968
Unigene0019212	1	p2	(CT)9	18	160	177	AGGAAGCAAGGAGGAGAAGG	59.95	20	CAACTCCAGGGGTTTTTCAA	59.942	20	243	57	299	AAGGAGAGGAAGCAAGGAGG	59.95	20	CAACTCCAGGGGTTTTTCAA	59.942	20	249	51	299	AGGAAGCAAGGAGGAGAAGG	59.95	20	ACCAACTCCAGGGGTTTTTC	60.204	20	245	57	301
Unigene0019216	1	p3	(ATG)5	15	15	29
Unigene0019225	1	p2	(GT)8	16	435	450	ATCACTTCCGATCACCAAGG	59.927	20	GCATGAGCAGGAGAGTGAGA	59.239	20	100	396	495	ATCACTTCCGATCACCAAGG	59.927	20	AACTTGCCAGCATGAGCAG	60.152	19	109	396	504	TTCCTCAGCTTCCTCACCAG	60.523	20	GCATGAGCAGGAGAGTGAGA	59.239	20	280	216	495
Unigene0019227	1	p2	(AG)9	18	1	18
Unigene0019227	2	p3	(GAC)5	15	491	505	AGGAGGTGTTCAGGGTGATG	59.962	20	CAAGAGATAGCAGCCGGAAA	60.481	20	265	286	550	AGGAGGTGTTCAGGGTGATG	59.962	20	AGAGATAGCAGCCGGAAATG	59.434	20	263	286	548	AGGTGTTCAGGGTGATGGAC	59.817	20	CAAGAGATAGCAGCCGGAAA	60.481	20	262	289	550
Unigene0019254	1	p2	(AG)6	12	571	582
Unigene0019264	1	p3	(TTC)7	21	1	21
Unigene0019271	1	p2	(TG)6	12	182	193	TCTACAGCTTCCTGGCCACT	60.012	20	GATCAGGATGAACTGCACCA	59.637	20	217	39	255	TCTACAGCTTCCTGGCCACT	60.012	20	TGATCAGGATGAACTGCACC	59.637	20	218	39	256	GTGCAGGGAGATGGTTGTCT	60.12	20	GATCAGGATGAACTGCACCA	59.637	20	234	22	255
Unigene0019303	1	p3	(GGA)5	15	3	17
Unigene0019312	1	p3	(CAA)5	15	394	408	GTGGGGAGGAGAGAAGAACC	60.05	20	AGATATACCGCGTGGTCAGC	60.125	20	211	370	580	TTGAAGTGGGGAGGAGAGAA	59.773	20	AGATATACCGCGTGGTCAGC	60.125	20	216	365	580	TTTGAAGTGGGGAGGAGAGA	59.773	20	AGATATACCGCGTGGTCAGC	60.125	20	217	364	580
Unigene0019314	1	p2	(TC)9	18	1	18
Unigene0019324	1	p2	(GA)8	16	1	16
Unigene0019327	1	p2	(TG)6	12	200	211	GGTATCTCCTCCTCAGGGCT	59.659	20	CATACGCCAGAAGGTGAGGT	60.134	20	236	163	398	GCTAGCTAGAATCGCCGGTA	59.614	20	CATACGCCAGAAGGTGAGGT	60.134	20	252	147	398	AGCTAGCTAGAATCGCCGGT	60.511	20	CATACGCCAGAAGGTGAGGT	60.134	20	253	146	398
Unigene0019336	1	p3	(CGG)5	15	184	198	TTCTTCAGGTGCTTCGACCT	59.989	20	AACCCTAGATTCCCCCACAC	60.052	20	210	49	258	TTCTTCAGGTGCTTCGACCT	59.989	20	ACACGTCAAACCACATCCCT	60.284	20	232	49	280	CCCTGCATTCTGGATTCTTC	59.629	20	AACCCTAGATTCCCCCACAC	60.052	20	224	35	258
Unigene0019346	1	p2	(TC)9	18	1	18
Unigene0019349	1	p2	(CT)7	14	1	14
Unigene0019355	1	p2	(CT)9	18	285	302
Unigene0019369	1	p3	(ATT)5	15	23	37	GGCTAGAAAGACCGACACTG	57.544	20	TTTTTACCGCACCTTATCGG	59.958	20	222	0	221	GGCTAGAAAGACCGACACTG	57.544	20	CGACCAGCGTAATGAACCTT	60.132	20	148	0	147	GGCTAGAAAGACCGACACTG	57.544	20	ACCAGCGTAATGAACCTTGC	60.14	20	146	0	145
Unigene0019372	1	p3	(CGT)7	21	1	21
Unigene0019378	1	p3	(GGT)5	15	609	623	GTTCCTCGAACGTCAGCTTC	59.997	20	TTCATCCTTTCCCTTCCCTT	59.875	20	278	384	661	TGTGAGGCTCCAACACAGAG	60.022	20	TTCATCCTTTCCCTTCCCTT	59.875	20	126	536	661	AGTGTGGAGAAGTCGCAGGT	59.907	20	TTCATCCTTTCCCTTCCCTT	59.875	20	212	450	661
Unigene0019380	1	p2	(GA)9	18	542	559
Unigene0019390	1	p5	(ATTAG)4	20	24	43
Unigene0019398	1	p3	(AGC)5	15	60	74	GGGGGCTTCCACTATCTCTC	60.037	20	GAGGTGGGGAAGGTCTTGAG	61.021	20	203	29	231	GGGGGCTTCCACTATCTCTC	60.037	20	GAGGTGGGGAAGGTCTTGA	60.032	19	203	29	231	CCTCACTCTACGCTCCAACC	59.867	20	GAGGTGGGGAAGGTCTTGA	60.032	19	232	0	231
Unigene0019403	1	p3	(AGC)5	15	10	24
Unigene0019403	2	p3	(GCG)6	18	285	302
Unigene0019404	1	p3	(CGG)6	18	1	18
Unigene0019405	1	p3	(CGG)6	18	1	18
Unigene0019407	1	p2	(TA)6	12	88	99	CAATTCAGATACCCCCATGA	58.215	20	ATGGAGTTGGGAAGGTCTCA	59.505	20	153	59	211	CAATTCAGATACCCCCATGA	58.215	20	TTGGGAAGGTCTCATGTCGT	60.51	20	147	59	205	CAATTCAGATACCCCCATGA	58.215	20	AGGTCTCATGTCGTCTGCAA	59.42	20	141	59	199
Unigene0019419	1	p2	(GA)9	18	1	18
Unigene0019421	1	p2	(GA)9	18	452	469
Unigene0019423	1	p2	(GA)9	18	284	301
Unigene0019428	1	p3	(GCG)5	15	342	356
Unigene0019429	1	p3	(TGC)5	15	379	393	TGAGGGAGTTGAAAAGGGTG	60.081	20	AACCAAATGTTGATCCTGCC	59.797	20	263	282	544	TGAGGGAGTTGAAAAGGGTG	60.081	20	GCCAACCAAATGTTGATCCT	59.797	20	266	282	547	TGAGGGAGTTGAAAAGGGTG	60.081	20	GTTGATCCTGCCTCAATGCT	60.226	20	255	282	536
Unigene0019433	1	p2	(AG)8	16	1	16
Unigene0019441	1	p2	(TA)7	14	382	395	AAAGGAACCGCAGAGTGAGA	59.989	20	ATCATCATTGGAGGCAGGAG	60.034	20	169	251	419	GAAAGGAACCGCAGAGTGAG	59.989	20	ATCATCATTGGAGGCAGGAG	60.034	20	170	250	419	AGAAAGGAACCGCAGAGTGA	59.989	20	ATCATCATTGGAGGCAGGAG	60.034	20	171	249	419
Unigene0019446	1	p3	(CCT)6	18	78	95	TAGCCTTCTCCCTCTCCTCC	59.912	20	GAAGCCGCCTTTAGTGATTG	59.845	20	136	7	142	TTCTCCCTCTCCTCCTCCTC	59.883	20	GAAGCCGCCTTTAGTGATTG	59.845	20	131	12	142	TCCCTCTCCTCCTCCTCTTC	59.883	20	GAAGCCGCCTTTAGTGATTG	59.845	20	128	15	142
Unigene0019451	1	p2	(AT)7	14	16	29
Unigene0019452	1	p2	(AT)7	14	16	29
Unigene0019461	1	p3	(GAA)6	18	5	22
Unigene0019461	2	p2	(AC)6	12	231	242	AGCATCTCCTCCCCATCTCT	60.179	20	CGAATACGAACAAGAACAGAAGAA	59.828	24	171	164	334	ATCTCCTCCCCATCTCTGCT	60.179	20	CGAATACGAACAAGAACAGAAGAA	59.828	24	168	167	334	GGTTCTTGAGTTGTGCCCAT	59.973	20	CAGAAGAAACAACAGAAGAAGACG	59.619	24	190	129	318
Unigene0019469	1	p2	(GA)6	12	1228	1239
Unigene0019480	1	p2	(GA)10	20	1	20
Unigene0019481	1	c	(CT)7cctcacctacccattcatg(GA)7	47	31	77	AGGGAGAGGAGAGGAGGCT	59.504	19	CTCTCTTTGGGTTTGCTTCG	59.986	20	138	0	137	AGGGAGAGGAGAGGAGGCT	59.504	19	TGGGTTTGCTTCGTTTTACC	59.975	20	131	0	130	AGGGAGAGGAGAGGAGGCT	59.504	19	TAGGCAGCGATAGGAGGAAA	59.938	20	159	0	158
Unigene0019481	2	p2	(GA)10	20	390	409
Unigene0019482	1	p2	(TC)9	18	4	21
Unigene0019482	2	p2	(GA)8	16	333	348
Unigene0019483	1	p2	(CT)8	16	311	326
Unigene0019484	1	p2	(GA)9	18	300	317
Unigene0019486	1	p3	(CTT)6	18	234	251	GGAAGGCCAACAATAGCAAA	60.074	20	CCATCAGATATTTAATCATACCTGACA	59.59	27	169	121	289	ACAATGTGGGTTTGGCATTT	60.096	20	CCATCAGATATTTAATCATACCTGACA	59.59	27	129	161	289	AAGGCCAACAATAGCAAACG	60.131	20	CCATCAGATATTTAATCATACCTGACA	59.59	27	167	123	289
Unigene0019496	1	p2	(AG)9	18	192	209
Unigene0019497	1	p3	(GCA)7	21	498	518
Unigene0019504	1	p2	(AT)9	18	5	22
Unigene0019504	2	p2	(TC)6	12	365	376	CCCACATACTTTCTTTTCCGA	59.074	21	TTTGAGCCAGGTGGGCTT	61.753	18	280	262	541	CAGGTAAGTCGTCGTTTCCTTC	60.165	22	GTTTGAGCCAGGTGGGCTT	62.531	19	207	336	542	CAGGTAAGTCGTCGTTTCCTTC	60.165	22	TTTGAGCCAGGTGGGCTT	61.753	18	206	336	541
Unigene0019505	1	p2	(AT)9	18	5	22
Unigene0019505	2	p2	(TC)6	12	365	376	CCCACATACTTTCTTTTCCGA	59.074	21	TTTGAGCCAGGTGGGCTT	61.753	18	280	262	541	CAGGTAAGTCGTCGTTTCCTTC	60.165	22	GTTTGAGCCAGGTGGGCTT	62.531	19	207	336	542	CAGGTAAGTCGTCGTTTCCTTC	60.165	22	TTTGAGCCAGGTGGGCTT	61.753	18	206	336	541
Unigene0019507	1	c	(TC)7ttaccc(CT)6actctcgctctctctctatctctctcatatttctctctcctctctctaactctctctcttgtctttctctaaatctctctttttctctctcatatt(TC)7	142	28	169
Unigene0019511	1	p2	(GA)7	14	1	14
Unigene0019512	1	p2	(GA)7	14	1	14
Unigene0019514	1	p2	(GA)10	20	1	20
Unigene0019524	1	p2	(AG)8	16	1470	1485
Unigene0019534	1	p3	(CCG)5	15	622	636
Unigene0019536	1	p2	(TA)9	18	364	381	GTAGCAGCACGTACACGCAT	59.965	20	GGAGAATGGTAAAAGAGGGAAAA	59.842	23	181	295	475	GTAGCAGCACGTACACGCAT	59.965	20	AAGAAAAGCTGTCCAACAATCTG	59.812	23	150	295	444	AGCACGTACACGCATTTCTG	59.935	20	GGAGAATGGTAAAAGAGGGAAAA	59.842	23	176	300	475
Unigene0019539	1	p3	(CGC)5	15	187	201	CTTCTCCCACCAACCCATAA	59.784	20	GGGTATTTAAGCCTCCGTCC	59.799	20	247	71	317	CACCAACCCATAACTCCGAT	59.67	20	GGGTATTTAAGCCTCCGTCC	59.799	20	240	78	317	TTCTCCCACCAACCCATAAC	59.647	20	GGGTATTTAAGCCTCCGTCC	59.799	20	246	72	317
Unigene0019540	1	p2	(GA)7	14	161	174	GTGGGAGATGCTGTTGAGGT	60.12	20	GCATGGCCACAGAGAGGTAT	60.104	20	228	11	238	TCCTTTCTGGAAGGTGTTCG	60.224	20	CTTGAGCAACACTGAGCAGC	59.929	20	143	71	213	GTGGGAGATGCTGTTGAGGT	60.12	20	TTTCAGAGTTGATGCATGGC	59.805	20	241	11	251
Unigene0019545	1	p2	(TC)9	18	303	320
Unigene0019546	1	p2	(GA)9	18	1	18
Unigene0019546	2	p2	(TC)9	18	319	336
Unigene0019547	1	p2	(TC)9	18	377	394
Unigene0019550	1	p3	(GAA)5	15	95	109	GGTCACAGAGTGCAGGGTTT	60.159	20	CTCCACCACATCAAACTCCC	60.363	20	150	65	214	TGTTCCTGGGTCACAGAGTG	59.705	20	CTCCACCACATCAAACTCCC	60.363	20	158	57	214	TGTTCCTGGGTCACAGAGTG	59.705	20	CCTCCACCACATCAAACTCC	60.363	20	159	57	215
Unigene0019550	2	p3	(AGT)6	18	271	288	GTCTGAGCTGGCTGTGCAT	60.163	19	CGCTCTCCCTCAAAAATGAC	59.813	20	277	247	523	CTGAGCTGGCTGTGCATTT	60.152	19	CTCCCTCAAAAATGACCCCT	60.298	20	271	249	519	GTCTGAGCTGGCTGTGCAT	60.163	19	CTCCCTCAAAAATGACCCCT	60.298	20	273	247	519
Unigene0019552	1	p4	(CTAG)4	16	582	597	CCTGTTTCCTGTCTCCAAGC	59.844	20	GAGTCCTTGCTTTCACGAGC	60.142	20	164	521	684	CCTGTTTCCTGTCTCCAAGC	59.844	20	CAGCATATATAGCGTGCGGA	59.848	20	241	521	761	CCTGTTTCCTGTCTCCAAGC	59.844	20	GATTGAATGAAGGTGGTGGG	60.173	20	136	521	656
Unigene0019555	1	p3	(CCG)5	15	350	364	AGAGGAAGAGGAGGCAGGAG	60.088	20	CATGTAAAGTTCGACGGCCT	60.132	20	247	313	559	AGAGGAAGAGGAGGCAGGAG	60.088	20	TCTTGGAGAAGTCGTCCCAC	60.238	20	111	313	423	AGAGGAAGAGGAGGCAGGAG	60.088	20	TAAAGTTCGACGGCCTTGAC	60.249	20	243	313	555
Unigene0019557	1	p6	(GTGCAT)4	24	1	24
Unigene0019559	1	c	(AAG)5aacagcaaccggccg(GT)7	44	1	44
Unigene0019569	1	p3	(GGC)6	18	6	23
Unigene0019569	2	p3	(CGC)6	18	336	353	TTCCCGGACTTCCTCTTCTT	60.183	20	GTCCTTCCACCACTTCCAGA	60.088	20	183	270	452	CTTCCCGGACTTCCTCTTCT	59.811	20	GTCCTTCCACCACTTCCAGA	60.088	20	184	269	452	GGACTTCCTCTTCTTCCCGT	59.676	20	GTCCTTCCACCACTTCCAGA	60.088	20	178	275	452
Unigene0019570	1	p3	(GGC)5	15	341	355
Unigene0019571	1	p2	(TC)8	16	1	16
Unigene0019595	1	p2	(AT)8	16	386	401	GTTTTGGAGGTCCGTGGATA	59.79	20	CAACTAACCCCTCTCGCATC	59.694	20	158	282	439	ATGTGGCATGCTATGTGAGC	59.71	20	CAACTAACCCCTCTCGCATC	59.694	20	122	318	439	GTACGTTTTGGAGGTCCGTG	60.41	20	CAACTAACCCCTCTCGCATC	59.694	20	162	278	439
Unigene0019609	1	p3	(CTG)5	15	178	192	GAACCAAAAGCCGGTTCATA	59.938	20	CACAGCAGCACCAGTTGAGT	60.096	20	145	95	239	GAACCAAAAGCCGGTTCATA	59.938	20	TGGATGACAATGGAAGGTGA	59.893	20	208	95	302	GAACCAAAAGCCGGTTCATA	59.938	20	TGACAATGGAAGGTGAGCAG	59.831	20	204	95	298
Unigene0019624	1	p2	(TC)7	14	234	247	AAAAATTTGCACCCACGAAG	59.975	20	TTGAGCCAGCTTTATGGACA	59.42	20	270	21	290	ATTCCTGCACGAAGATGGTC	60.081	20	TTGAGCCAGCTTTATGGACA	59.42	20	238	53	290	CCTGCACGAAGATGGTCTCT	60.408	20	TTGAGCCAGCTTTATGGACA	59.42	20	235	56	290
Unigene0019625	1	p2	(TC)7	14	225	238	AAAAGAAATTTGCACCCACG	59.975	20	ATACCACAGGAGCATTTCCG	59.955	20	250	107	356	AAAAGAAATTTGCACCCACG	59.975	20	GAGCATTTCCGAATGGATGT	59.9	20	241	107	347	AAAACTTGCACCCATGAAGC	60.118	20	ATACCACAGGAGCATTTCCG	59.955	20	193	164	356
Unigene0019640	1	p2	(CT)9	18	1	18
Unigene0019650	1	p3	(CAG)5	15	444	458	CTCCTCGTTCTCGATCTTGG	59.943	20	GGGGTGCAGAGGAGAAAAGT	60.628	20	269	227	495	CCTCCTCGTTCTCGATCTTG	59.943	20	GGGGTGCAGAGGAGAAAAGT	60.628	20	270	226	495	GATTGGGATAGGAGGAAGCC	59.866	20	GGGGTGCAGAGGAGAAAAGT	60.628	20	101	395	495
Unigene0019654	1	p3	(TAT)5	15	3	17
Unigene0019673	1	p3	(CAG)5	15	9	23
Unigene0019675	1	p2	(CT)7	14	10	23
Unigene0019682	1	p3	(GCC)5	15	1	15
Unigene0019682	2	p3	(AGA)7	21	356	376
Unigene0019685	1	p4	(GAAA)4	16	45	60	GACACAGGAAAGAAAGAAAAGAAGA	59.489	25	GCCAAGTGTTGTGAAGCAGA	60.032	20	269	16	284	CACAGGAAAGAAAGAAAAGAAGAA	58.316	24	GCCAAGTGTTGTGAAGCAGA	60.032	20	267	18	284	GACACAGGAAAGAAAGAAAAGAAGA	59.489	25	TCACCATCTGTGCCTTCAAA	60.24	20	159	16	174
Unigene0019689	1	p3	(CGG)5	15	220	234	CTTGACACAACCTGCACCAC	60.203	20	TCACGTATATCTGCAACGCC	59.718	20	167	103	269	TGCAGCTACCCATGAATCAC	59.679	20	TCACGTATATCTGCAACGCC	59.718	20	121	149	269	CTTGACACAACCTGCACCAC	60.203	20	CTCCTCGCCAACTGCATACT	60.419	20	192	103	294
Unigene0019690	1	p2	(TC)7	14	132	145	CCAACTGAAGAGAAACCCCA	60.081	20	GTTTCTTGCCACAGAGGAGG	59.844	20	204	22	225	CCAACTGAAGAGAAACCCCA	60.081	20	GGTTTTTATGTGCGATGGGT	59.691	20	268	22	289	CCAACTGAAGAGAAACCCCA	60.081	20	TTCTTGCCACAGAGGAGGAG	60.523	20	202	22	223
Unigene0019692	1	p2	(TG)6	12	703	714
Unigene0019694	1	p2	(AG)10	20	1	20
Unigene0019719	1	p3	(CTC)5	15	6	20
Unigene0019732	1	p3	(CTC)5	15	67	81	AATCTGGAGGGCGTCTTTCT	60.212	20	CGTCCACGTACCTGATGATG	59.984	20	136	13	148	AATCTGGAGGGCGTCTTTCT	60.212	20	ACCTGATGATGCTCTCCACC	60.08	20	127	13	139	AATCTGGAGGGCGTCTTTCT	60.212	20	GAGGCTCCTCCACTTCTTGA	59.53	20	204	13	216
Unigene0019733	1	p3	(CTC)5	15	30	44
Unigene0019735	1	p2	(GA)10	20	1	20
Unigene0019736	1	p2	(GA)10	20	1	20
Unigene0019768	1	p2	(AG)10	20	1	20
Unigene0019780	1	p2	(GA)7	14	563	576
Unigene0019788	1	p3	(CTC)5	15	10	24
Unigene0019789	1	p2	(GA)10	20	1	20
Unigene0019813	1	p3	(GGA)6	18	1	18
Unigene0019825	1	p3	(AGC)5	15	99	113	CCTTTTCCCTCTGGGTTTTC	59.912	20	AAGAGGGAACACTGACCTGG	59.149	20	163	23	185	CTTTTCCCTCTGGGTTTTCC	59.912	20	AAGAGGGAACACTGACCTGG	59.149	20	162	24	185	CCTTTTCCCTCTGGGTTTTC	59.912	20	AGGGGAGGTGAAGGGAGAT	59.874	19	186	23	208
Unigene0019846	1	p2	(AC)9	18	819	836	AGGAGAAGAAGACCGTCCGT	60.252	20	TCTAGCGCAGCTGTGACTGT	59.953	20	241	701	941	ACTTGGTCTGGTTGCTGGAG	60.298	20	TTCAGTACTGTCGGCCCTCT	59.867	20	279	595	873	TGCCACAGGAGAAGAAGACC	60.386	20	TCTAGCGCAGCTGTGACTGT	59.953	20	247	695	941
Unigene0019847	1	p4	(TAGC)4	16	885	900
Unigene0019848	1	p4	(TAGC)4	16	840	855
Unigene0019851	1	p4	(TAGC)5	20	1	20
Unigene0019855	1	p6	(GGCGAG)4	24	205	228	GGTCTCCGCAGAGTAGATCG	59.973	20	GGTGTTTGCAAAGCTCTCG	59.581	19	210	51	260	GTCTCCGCAGAGTAGATCGC	60.127	20	GGTGTTTGCAAAGCTCTCG	59.581	19	209	52	260	ACACGGTCTCCGCAGAGTAG	60.466	20	GGTGTTTGCAAAGCTCTCG	59.581	19	214	47	260
Unigene0019856	1	p6	(GGCGAG)4	24	362	385	ACACAGCCTCCGCAGAGTAG	60.611	20	GGTGTTTGCAAAGCTCTCG	59.581	19	214	204	417	CACTGCCAGATCCACCTTTC	60.656	20	GGTGTTTGCAAAGCTCTCG	59.581	19	273	145	417	AGATCCACCTTTCTGCCAAG	59.284	20	GGTGTTTGCAAAGCTCTCG	59.581	19	266	152	417
Unigene0019873	1	p3	(GAG)5	15	175	189	CAGTCACCACCAACACAAGC	60.203	20	ACCGACTGCTCCATCTCATT	59.685	20	147	71	217	ACCACAGTCACCACCAACAC	59.306	20	ACCGACTGCTCCATCTCATT	59.685	20	151	67	217	GTCACCACCAACACAAGCTC	59.156	20	ACCGACTGCTCCATCTCATT	59.685	20	145	73	217
Unigene0019877	1	p2	(CT)9	18	3	20
Unigene0019884	1	p2	(AG)9	18	1	18
Unigene0019885	1	p2	(AG)9	18	1	18
Unigene0019911	1	p3	(CGC)7	21	1	21
Unigene0019913	1	p3	(CGG)5	15	1	15
Unigene0019914	1	p3	(GGC)5	15	201	215	ATTGATCCAGGACGTCAAGC	60.081	20	AGATCAATCCACCGTAACGC	59.962	20	170	72	241	ATTGATCCAGGACGTCAAGC	60.081	20	AAAGGGGAAGCCAGGAAGTA	60.068	20	264	72	335	ATTGATCCAGGACGTCAAGC	60.081	20	TGCAGATCAATCCACCGTAA	60.073	20	173	72	244
Unigene0019922	1	p3	(GCT)6	18	1	18
Unigene0019930	1	p3	(AGA)5	15	1141	1155	AACTCCTACTGCAACGAGGG	59.353	20	GTTTGTGTGAAAACGGTGGA	59.44	20	172	1064	1235	AACTCCTACTGCAACGAGGG	59.353	20	AACGGTGGATATGTGTGTGC	59.297	20	161	1064	1224	AACTCCTACTGCAACGAGGG	59.353	20	TTTGTGTGAAAACGGTGGAT	58.874	20	171	1064	1234
Unigene0019932	1	p3	(TCC)5	15	1	15
Unigene0019955	1	p3	(CTG)6	18	1096	1113	TTGGCGTTAAAGATGAAGGG	60.067	20	TTTCCTCTTCCCCAGTTGTG	60.081	20	279	914	1192	ATCTGCAGCAGGGAGAAAGA	60.096	20	TTTCCTCTTCCCCAGTTGTG	60.081	20	202	991	1192	TTGGCGTTAAAGATGAAGGG	60.067	20	TCCTCTTCCCCAGTTGTGAG	60.229	20	277	914	1190
Unigene0019976	1	p2	(TC)8	16	1	16
Unigene0019976	2	p3	(CCG)5	15	918	932
Unigene0019982	1	p2	(GA)10	20	1	20
Unigene0019989	1	p2	(AG)9	18	1	18
Unigene0019993	1	p3	(CCG)6	18	25	42
Unigene0019993	2	p3	(GCC)5	15	433	447	ACTTGATGGAGGACTGGTGG	59.962	20	AGGGGAAAGGAAGGGTTTTT	60.156	20	198	304	501	CGACTTGATGGAGGACTGGT	60.112	20	AGGGGAAAGGAAGGGTTTTT	60.156	20	200	302	501	ACTTGATGGAGGACTGGTGG	59.962	20	GGGTTTCATCCCTTCCTTTC	59.744	20	177	304	480
Unigene0020011	1	p2	(AG)6	12	310	321
Unigene0020013	1	p2	(AG)9	18	315	332
Unigene0020026	1	p3	(GGC)7	21	1	21
Unigene0020026	2	p3	(CAC)5	15	927	941	GTCTTCTCCTCCAAGGGGAC	60.05	20	TATCGGAGGCAAGGAAAACA	60.576	20	246	777	1022	GTCTTCTCCTCCAAGGGGAC	60.05	20	AACAGGCCCGAAAGAAAAAG	60.584	20	230	777	1006	GTCTTCTCCTCCAAGGGGAC	60.05	20	CTTATCGGAGGCAAGGAAAA	59.292	20	248	777	1024
Unigene0020028	1	p2	(GA)9	18	1	18
Unigene0020028	2	p2	(AG)6	12	201	212
Unigene0020035	1	p3	(CTT)6	18	1206	1223
Unigene0020041	1	p3	(TTG)7	21	68	88	CCATCCAAGCTTCCATTCTC	59.629	20	AATATGTCAGGCGCGGTTAC	59.988	20	231	18	248	CCATCCAAGCTTCCATTCTC	59.629	20	GCTCAAGCATTCAGGTAGGC	59.985	20	196	18	213	CCATCCAAGCTTCCATTCTC	59.629	20	TCAGGCGCGGTTACTTTACT	59.904	20	225	18	242
Unigene0020049	1	p3	(GCG)5	15	749	763	GAAGAATTCCGACGACAAGG	59.67	20	GGGAGACGAAGACCTGGAAG	61.16	20	268	587	854	GAAGAATTCCGACGACAAGG	59.67	20	GGGAGACGAAGACCTGGAA	60.183	19	268	587	854	GAAGAATTCCGACGACAAGG	59.67	20	GAGACGAAGACCTGGAAGCC	61.311	20	266	587	852
Unigene0020061	1	p2	(TA)6	12	843	854	ATTCGGTGTTGATCCCTCTG	59.927	20	ACCCAACGGAAGAAGGAAGT	59.972	20	239	781	1019	ATTCGGTGTTGATCCCTCTG	59.927	20	AGGAGTCAGGGCATTCCTTT	60.074	20	266	781	1046	ATTCGGTGTTGATCCCTCTG	59.927	20	AAGGAAGGAGTCAGGGCATT	60.074	20	271	781	1051
Unigene0020061	2	p2	(GA)7	14	1084	1097
Unigene0020069	1	p2	(GA)7	14	50	63	GGAGGAGAGGAGAGAGGAGAA	59.115	21	GAGAGAGGCCTTATCGGGAC	60.176	20	267	1	267	GGAGGAGAGGAGAGAGGAGAA	59.115	21	ACAAATCTCCCCCTTTCTGG	60.298	20	155	1	155	GGAGGAGAGGAGAGAGGAGAA	59.115	21	AGAGAGAGGCCTTATCGGGA	60.306	20	268	1	268
Unigene0020069	2	p2	(CT)9	18	262	279
Unigene0020075	1	p2	(AG)9	18	1	18
Unigene0020078	1	p3	(GGC)6	18	236	253	CTCTTCCTGACCAGAGACGC	60.135	20	AGGGAGACGTGGGAGAAGTT	60.111	20	188	97	284	AGAAAGGCCTCTTCCTGACC	59.817	20	AGGGAGACGTGGGAGAAGTT	60.111	20	196	89	284	GCCATCATCCCCTACTACCA	59.773	20	AGGGAGACGTGGGAGAAGTT	60.111	20	146	139	284
Unigene0020086	1	p2	(AT)8	16	247	262	TTCAAAGGTCAGTGTTTGCG	59.881	20	TTCTTGAAGAGTTGCGGGAT	59.813	20	268	210	477	TCCTTGCTTGCACATTCTTG	59.988	20	CTGGAATTCAAGCTTTTGGG	59.679	20	188	116	303	TCCTTGCTTGCACATTCTTG	59.988	20	CATGTGCTGGGATGTGGATA	60.353	20	269	116	384
Unigene0020088	1	p3	(CGC)5	15	248	262	AGTACTGCTGCAACCACGG	59.913	19	CTCCCAACTTTCCCCTTCTC	60.045	20	245	213	457	AGTACTGCTGCAACCACGG	59.913	19	CACAAAGCTCCCAACTTTCC	59.711	20	252	213	464	AGTACTGCTGCAACCACGG	59.913	19	AGAGCCGTTTCTTCTTCACG	59.615	20	204	213	416
Unigene0020096	1	p3	(AGA)6	18	6	23
Unigene0020097	1	p3	(AGA)6	18	667	684	TTGTCAGGATGAATAGGGGC	59.894	20	CCCTTCGTCTTCGTCTTCCT	60.756	20	244	476	719	AAAGCCCATTAGCAACTCCA	59.708	20	CCCTTCGTCTTCGTCTTCCT	60.756	20	214	506	719	AAGCCCATTAGCAACTCCAA	59.708	20	CCCTTCGTCTTCGTCTTCCT	60.756	20	213	507	719
Unigene0020100	1	p3	(GCC)5	15	179	193	TACCAAGACGACACCAGCAG	59.897	20	CACTTCGGCTGCTTCGAG	60.851	18	206	19	224	GTACCAAGACGACACCAGCA	59.751	20	CACTTCGGCTGCTTCGAG	60.851	18	207	18	224	TACCAAGACGACACCAGCAG	59.897	20	CTCTGTCCCACTTCGGCT	58.912	18	214	19	232
Unigene0020118	1	p2	(TC)8	16	1	16
Unigene0020119	1	p3	(GGC)6	18	2	19
Unigene0020134	1	p2	(GA)7	14	18	31
Unigene0020134	2	c	(GAA)6ccggaagaagagaggaaccgaag(GAA)5	56	150	205
Unigene0020147	1	p3	(AGA)6	18	1	18
Unigene0020153	1	p2	(TC)8	16	1	16
Unigene0020185	1	p3	(CAC)6	18	7	24
Unigene0020189	1	p2	(TA)10	20	2	21
Unigene0020189	2	p3	(GCC)5	15	345	359	CGAGTTGATCACTTCCCCAT	59.927	20	GTGGCGAGAAGGTCAAGC	59.505	18	225	157	381	CGAGTTGATCACTTCCCCAT	59.927	20	GGTGGCGAGAAGGTCAAG	59.34	18	226	157	382	GATCACTTCCCCATCTCCTG	59.46	20	GTGGCGAGAAGGTCAAGC	59.505	18	219	163	381
Unigene0020189	3	p2	(GA)8	16	707	722
Unigene0020190	1	p4	(TCTT)4	16	289	304	AGGGTTGCAAACTATCGGTG	59.993	20	CAAAACAAAGGAGCAAGGGA	60.22	20	100	239	338	GGCATCTGCTTCTTGAGCTT	59.723	20	CAAAACAAAGGAGCAAGGGA	60.22	20	237	102	338	GAAGGGTTGCAAACTATCGG	59.569	20	CAAAACAAAGGAGCAAGGGA	60.22	20	102	237	338
Unigene0020191	1	p4	(TCTT)4	16	165	180	AGGGTTGCAAACTATCGGTG	59.993	20	CAAAACAAAGGAGCAAGGGA	60.22	20	100	115	214	CCAATACTGGGCCTGATGTT	59.813	20	CAAAACAAAGGAGCAAGGGA	60.22	20	140	75	214	TTCACCGTTGGAGGGTATTC	59.79	20	CAAAACAAAGGAGCAAGGGA	60.22	20	176	39	214
Unigene0020196	1	p4	(CCGG)4	16	254	269	GGATGTGCGGCACTAAGAAT	60.103	20	CTTGTCGAGGCTGATTCCTC	59.95	20	236	68	303	TGCAGTCACCTTTCTACCCC	60.111	20	CTTGTCGAGGCTGATTCCTC	59.95	20	198	106	303	TGTGCGGCACTAAGAATGTC	59.871	20	CTTGTCGAGGCTGATTCCTC	59.95	20	233	71	303
Unigene0020196	2	p3	(CTC)5	15	441	455
Unigene0020215	1	p2	(AG)9	18	1543	1560
Unigene0020216	1	p2	(AG)9	18	1032	1049
Unigene0020217	1	p2	(AG)9	18	1524	1541
Unigene0020218	1	p2	(AG)9	18	1013	1030
Unigene0020225	1	p2	(CT)8	16	1124	1139	CCTTTCCTGGCAGTTCTACG	59.869	20	GCCTTTGAAGCCACTGACTC	59.997	20	149	1082	1230	TCCTCTGGCAGCAATAAGGT	59.836	20	GCCTTTGAAGCCACTGACTC	59.997	20	210	1021	1230	TCCTCTGGCAGCAATAAGGT	59.836	20	AAGATGATTGAATGGCCAGC	60.043	20	152	1021	1172
Unigene0020225	2	p2	(AG)8	16	1529	1544
Unigene0020251	1	p3	(GCA)7	21	221	241
Unigene0020277	1	p3	(CCT)6	18	1	18
Unigene0020278	1	p3	(GGA)5	15	1	15
Unigene0020279	1	p3	(GGA)5	15	1	15
Unigene0020286	1	p2	(CT)6	12	117	128	ATCTCTGTGGATCTCGCCTG	60.372	20	CCTCACTGTTGCTGACCAGA	60.022	20	255	10	264	TCGTCGGTTTCTCACCTCTC	60.386	20	CCTCACTGTTGCTGACCAGA	60.022	20	177	88	264	AGCCTGTTCGATCTCTGTGG	60.408	20	CCTCACTGTTGCTGACCAGA	60.022	20	265	0	264
Unigene0020290	1	p2	(TG)7	14	191	204	GACTGCAAGAAACCAGAGGC	59.997	20	TCTTCACCACCATCTCCTCC	60.048	20	241	1	241	CATCCCCAGCCATTAGAAGA	60.029	20	TCTTCACCACCATCTCCTCC	60.048	20	191	51	241	CATCCCCAGCCATTAGAAGA	60.029	20	ATCCTGCCTTGTCATCAACC	59.934	20	251	51	301
Unigene0020291	1	p2	(TC)7	14	212	225
Unigene0020299	1	p2	(CT)8	16	1	16
Unigene0020318	1	p2	(AG)6	12	241	252	AATTTGGACCTTCAACCACG	59.83	20	CCCCTGCCCTCTCTCTCTAA	60.852	20	184	119	302	TGAGGACACTTGCCCTTTTT	59.711	20	CCCCTGCCCTCTCTCTCTAA	60.852	20	124	179	302	AATTTGGACCTTCAACCACG	59.83	20	TGCCCTCTCTCTCTAACTCCC	59.965	21	180	119	298
Unigene0020335	1	p2	(TG)9	18	1	18
Unigene0020338	1	c	(TC)9aatactgctcttgctgctgtgaccaccctgttacacctccctccccgtcttcgccattcttagcatctatata(TCT)6	109	1	109
Unigene0020338	2	p3	(GGC)5	15	709	723	ATGGCGGAAACACTGAAGAC	60.119	20	TTTTGCAGAATTTGGGGAAG	60.046	20	247	565	811	ATGGCGGAAACACTGAAGAC	60.119	20	GTTTTGCAGAATTTGGGGAA	59.916	20	248	565	812	ATGGCGGAAACACTGAAGAC	60.119	20	TTTGCAGAATTTGGGGAAGT	59.546	20	246	565	810
Unigene0020338	3	p3	(TTC)6	18	1014	1031	TCTGCTACGCCTTCTCCTTC	59.717	20	AGAGCACTACGGCTGGAAAG	59.639	20	234	854	1087	GTTTGGCGCTCAACTTTCTC	60	20	AAACTAGGGTTTTGGGAGGG	59.322	20	236	824	1059	GTTTGGCGCTCAACTTTCTC	60	20	GCTGGAAAGGACGGTAAAAA	59.202	20	253	824	1076
Unigene0020339	1	c	(TC)9aatactgctcttgctgctgtgaccaccctgttacacctccctccccgtcttcgccattcttagcatctatata(TCT)6	109	1	109
Unigene0020339	2	p3	(GGC)5	15	450	464	ATGCAGGCGGACTATACCAC	59.985	20	TTTTGCAGAATTTGGGGAAG	60.046	20	265	288	552	ATGCAGGCGGACTATACCAC	59.985	20	GTTTTGCAGAATTTGGGGAA	59.916	20	266	288	553	TTCAAGTTCTTCATTGGGGG	59.903	20	TTTTGCAGAATTTGGGGAAG	60.046	20	235	318	552
Unigene0020339	3	p3	(TTC)6	18	755	772	TCTGCTACGCCTTCTCCTTC	59.717	20	AGAGCACTACGGCTGGAAAG	59.639	20	234	595	828	GTTTGGCGCTCAACTTTCTC	60	20	AAACTAGGGTTTTGGGAGGG	59.322	20	236	565	800	GTTTGGCGCTCAACTTTCTC	60	20	GCTGGAAAGGACGGTAAAAA	59.202	20	253	565	817
Unigene0020348	1	p2	(CT)6	12	58	69	CAGATCGATGCCCTTCTTCT	59.386	20	CAGCTCGGTTCTGACAACAA	60.025	20	277	23	299	CAGATCGATGCCCTTCTTCT	59.386	20	GTTCACAGCAGACCGCAGTA	60.056	20	137	23	159	CAGATCGATGCCCTTCTTCT	59.386	20	TTCACAGCAGACCGCAGTAG	60.199	20	136	23	158
Unigene0020355	1	p3	(CTG)6	18	355	372
Unigene0020363	1	p3	(GGC)5	15	2	16
Unigene0020380	1	p2	(TC)9	18	2	19
Unigene0020380	2	p3	(CGA)5	15	465	479	TGGATCTGATGAGGACGACA	60.205	20	CTTGCACTCCTCCTCTCTCG	60.275	20	206	407	612	ATCAGCGAGGAGAACAGGAA	59.95	20	AGTACTGGCCATCCTCCTCC	60.477	20	253	328	580	TGATGGATCTGATGAGGACG	59.585	20	CTTGCACTCCTCCTCTCTCG	60.275	20	209	404	612
Unigene0020382	1	p2	(TC)9	18	2	19
Unigene0020382	2	p3	(ACG)6	18	479	496	ATCAGCGAGGAGAACAGGAA	59.95	20	GTTCGGCGACAGTCTCAAG	59.561	19	213	328	540	AACAGGAAGCTGAACCAGGA	59.844	20	GTTCGGCGACAGTCTCAAG	59.561	19	201	340	540	GAACAGGAAGCTGAACCAGG	59.844	20	GTTCGGCGACAGTCTCAAG	59.561	19	202	339	540
Unigene0020405	1	p3	(AAG)6	18	189	206
Unigene0020417	1	p2	(GA)9	18	1	18
Unigene0020433	1	p2	(TC)7	14	163	176	TTCACCATTTCCGTTCTTCA	59.097	20	CATCTGCCCATGTACGAGTG	60.136	20	240	74	313	TTCACCATTTCCGTTCTTCA	59.097	20	AGCTTTCCCTGGGCTCTAAC	59.848	20	143	74	216	TTCACCATTTCCGTTCTTCA	59.097	20	CACTCCAAAAGCTTTCCCTG	59.846	20	152	74	225
Unigene0020441	1	p2	(GA)6	12	1	12
Unigene0020441	2	c	(CA)6ccaaatgcttatagaagcaatgtatcaacacacacacttgtgctcaaggcacaaacgagacagatctgggaagatcttctca(AC)7	108	312	419	ACCACACATGCACGATGATT	59.845	20	TGAGATCGAGCGTGTTCTTG	60.136	20	209	245	453	AACCACACATGCACGATGAT	59.845	20	TGAGATCGAGCGTGTTCTTG	60.136	20	210	244	453	ACCACACATGCACGATGATT	59.845	20	AGATCGAGCGTGTTCTTGCT	60.164	20	207	245	451
Unigene0020442	1	c	(CA)6ccaaatgcttatagaagcaatgtatcaacacacacacttgtgctcaaggcacaaacgagacagatctgggaagatcttctca(AC)7	108	150	257	AGCAAACCACAAGTGCACAG	59.946	20	AGATCGAGCGTGTTCTTGCT	60.164	20	212	78	289	AGCAAACCACAAGTGCACAG	59.946	20	ATGCTTGAGATCGAGCGTGT	60.977	20	219	78	296	GCAAACCACAAGTGCACAGA	60.917	20	TGAGATCGAGCGTGTTCTTG	60.136	20	213	79	291
Unigene0020468	1	p2	(GA)9	18	1	18
Unigene0020469	1	p2	(TG)10	20	1	20
Unigene0020476	1	p3	(GCA)5	15	427	441	CGAGTCTCTACATGACCGCA	60.008	20	TATGAGACCATGCTGCTGCT	59.577	20	158	326	483	AATTGCGTACGCGAGTCTCT	60.044	20	TATGAGACCATGCTGCTGCT	59.577	20	169	315	483	GAGCGGGGACACAACTTAAA	60.11	20	TATGAGACCATGCTGCTGCT	59.577	20	207	277	483
Unigene0020477	1	p2	(CT)6	12	619	630	CCAAGCTGTTTTGCTTCTCC	59.993	20	CGCATAGGGTGGAAAAGGT	59.94	19	161	493	653	GTTTTGTGTTGTGGTCGTGG	59.897	20	CGCATAGGGTGGAAAAGGT	59.94	19	232	422	653	ACAGGGAGGTCGAGTTGAGA	59.835	20	CGCATAGGGTGGAAAAGGT	59.94	19	210	444	653
Unigene0020478	1	p2	(CT)6	12	600	611	CCAAGCTGTTTTGCTTCTCC	59.993	20	CGCATAGGGTGGAAAAGGT	59.94	19	161	474	634	GTTTTGTGTTGTGGTCGTGG	59.897	20	CGCATAGGGTGGAAAAGGT	59.94	19	232	403	634	ACAGGGAGGTCGAGTTGAGA	59.835	20	CGCATAGGGTGGAAAAGGT	59.94	19	210	425	634
Unigene0020491	1	p3	(ACC)5	15	258	272	ACTTACAGGCTCCCTTCCGT	60.132	20	CCATGTAGCTGGGGTCCTT	59.935	19	231	65	295	GCCGCCGACTCATTACTTAC	59.736	20	CCATGTAGCTGGGGTCCTT	59.935	19	245	51	295	ACTTACAGGCTCCCTTCCGT	60.132	20	ACTGCGTCTTCGCCATGTAG	61.394	20	243	65	307
Unigene0020522	1	p3	(TCA)5	15	672	686
Unigene0020529	1	p2	(GA)9	18	195	212
Unigene0020531	1	p2	(TC)9	18	403	420
Unigene0020532	1	p3	(AGC)6	18	1	18
Unigene0020538	1	c	(GT)10ggtccggggtggtgctgtggctttaacaaccccagttcttctccaaaatcgcatctttggatctctcta(TC)6	101	1	101
Unigene0020550	1	c	(CT)10gacatcctcagccacattgtctc(CT)6	55	1	55
Unigene0020550	2	p3	(CGG)7	21	535	555
Unigene0020551	1	p3	(GGC)6	18	4	21
Unigene0020552	1	p3	(CAG)6	18	1	18
Unigene0020557	1	p2	(AG)8	16	494	509
Unigene0020558	1	p2	(TC)9	18	261	278
Unigene0020562	1	p2	(GA)8	16	422	437
Unigene0020564	1	p2	(AT)6	12	377	388	CTATGCGACTGTTGAACCCC	60.517	20	ATTCCCTTGGCATCCTTCTT	59.903	20	232	233	464	CCTATGCGACTGTTGAACCC	60.517	20	ATTCCCTTGGCATCCTTCTT	59.903	20	233	232	464	GCCTATGCGACTGTTGAACC	60.667	20	ATTCCCTTGGCATCCTTCTT	59.903	20	234	231	464
Unigene0020572	1	p3	(GGC)5	15	10	24
Unigene0020577	1	p3	(CCA)5	15	1	15
Unigene0020578	1	p3	(CCA)6	18	253	270
Unigene0020588	1	p2	(AG)8	16	23	38
Unigene0020588	2	p2	(AG)7	14	159	172	GAGGAGGCAGCAGGGTTAG	59.958	19	CCCTCTCCGGTCTTCTCTCT	59.945	20	202	5	206	AGGAGGCAGCAGGGTTAGA	59.958	19	CCCTCTCCGGTCTTCTCTCT	59.945	20	201	6	206	ACAAAACCAAACCTTTCGGC	61.235	20	CCCTCTCCGGTCTTCTCTCT	59.945	20	156	51	206
Unigene0020589	1	p2	(AG)8	16	240	255	AAATTTTTCCCCCTCCTGTG	60.159	20	TCTCGTCGTCTTCTTCCCTC	59.53	20	273	55	327	TCAAAATTTTTCCCCCTCCT	59.75	20	TCTCGTCGTCTTCTTCCCTC	59.53	20	276	52	327	CCCTCCCTTCTCCAATCTCT	59.63	20	TCTCGTCGTCTTCTTCCCTC	59.53	20	214	114	327
Unigene0020629	1	p2	(GA)9	18	1	18
Unigene0020632	1	p2	(GA)9	18	308	325
Unigene0020633	1	p2	(GA)6	12	61	72	AGAAGAAGGAGAAGAGGGCG	60.088	20	AAGGGCATGGTCATGTAAGTG	59.867	21	131	12	142	AGAAGAAGGAGAAGAGGGCG	60.088	20	AGGGCATGGTCATGTAAGTG	58.443	20	130	12	141	AGAAGAAGGAGAAGAGGGCG	60.088	20	GGCATGGTCATGTAAGTGTGA	59.435	21	128	12	139
Unigene0020656	1	p2	(CT)10	20	815	834
Unigene0020657	1	p2	(CT)10	20	645	664
Unigene0020672	1	p3	(GAA)6	18	480	497
Unigene0020677	1	p2	(AT)8	16	216	231	TTTGGCCGTCTTCGTAATTC	60.074	20	TGTTCTTGGGGTCTTGGAAC	59.943	20	163	143	305	ATTACAGTACCGTTTGGCCG	59.883	20	TGTTCTTGGGGTCTTGGAAC	59.943	20	175	131	305	TTACAGTACCGTTTGGCCGT	60.42	20	TGTTCTTGGGGTCTTGGAAC	59.943	20	174	132	305
Unigene0020684	1	p2	(GA)7	14	2	15
Unigene0020685	1	p2	(GA)7	14	2	15
Unigene0020691	1	p2	(GA)9	18	1	18
Unigene0020695	1	p2	(GA)6	12	1	12
Unigene0020699	1	p2	(AG)9	18	1	18
Unigene0020700	1	p2	(AG)9	18	1	18
Unigene0020702	1	p3	(CTG)5	15	917	931	GAATTCCTGCGTTTGTGGAT	59.939	20	CAAACGTCATTTCCAGGGTT	59.83	20	250	838	1087	AAGAATTCCTGCGTTTGTGG	60.11	20	CAAACGTCATTTCCAGGGTT	59.83	20	252	836	1087	GAATTCCTGCGTTTGTGGAT	59.939	20	TATCCCATGTTTCCTTTGGC	59.762	20	201	838	1038
Unigene0020709	1	p2	(AC)10	20	1	20
Unigene0020713	1	p3	(GCG)7	21	299	319
Unigene0020714	1	p4	(GTTT)4	16	180	195	AGAAGAGGACGGGACGAGTT	60.252	20	AGCTGTTTGATTCCACCGTC	60.119	20	102	152	253	GAACCTGAACCAGCATGTGA	59.682	20	AGCTGTTTGATTCCACCGTC	60.119	20	247	7	253	ATGTTTGTGGGCTACAGGCT	59.621	20	AGCTGTTTGATTCCACCGTC	60.119	20	195	59	253
Unigene0020724	1	p2	(TA)6	12	200	211	CCGCGTTTGATTTCTTGTTT	60.11	20	CCAGTCGTGAAGGATCCACT	60.112	20	221	72	292	TCTTTTCCGCGTTTGATTTC	60.188	20	CCAGTCGTGAAGGATCCACT	60.112	20	227	66	292	ACTTGTCTTTTCCGCGTTTG	60.284	20	CCAGTCGTGAAGGATCCACT	60.112	20	232	61	292
Unigene0020737	1	p3	(GCG)5	15	1	15
Unigene0020754	1	p3	(GAT)7	21	1	21
Unigene0020758	1	p3	(ACC)6	18	463	480	GAGCTTCCCATCACCCAGTA	60.073	20	TTCCTCACCTTTCGAGGGTA	59.665	20	239	326	564	AACTGGGACTACTGCGAGGA	59.867	20	TTCCTCACCTTTCGAGGGTA	59.665	20	257	308	564	CGTTTGGCAACTGGGACTAC	60.55	20	TTCCTCACCTTTCGAGGGTA	59.665	20	265	300	564
Unigene0020758	2	p3	(GCA)5	15	611	625	TACCCTCGAAAGGTGAGGAA	59.665	20	TCCTGGGTTTCTGGTACAGG	59.959	20	241	545	785	TACCCTCGAAAGGTGAGGAA	59.665	20	CCTCCTGGGTTTCTGGTACA	59.959	20	243	545	787	TACCCTCGAAAGGTGAGGAA	59.665	20	ACCTCGACAAGAACTCGCTC	59.604	20	277	545	821
Unigene0020758	3	p3	(ACT)7	21	932	952	CCTGTACCAGAAACCCAGGA	59.959	20	TATACTTCCATCTTGGCCGC	60.06	20	229	766	994	TGTACCAGAAACCCAGGAGG	59.959	20	TATACTTCCATCTTGGCCGC	60.06	20	227	768	994	TCCTGTACCAGAAACCCAGG	59.959	20	TATACTTCCATCTTGGCCGC	60.06	20	230	765	994
Unigene0020758	4	p3	(GAA)6	18	1177	1194	CCCCATCCCCAACTCTTATT	60.011	20	AAGATTAAAATAAGTCAAAGCCGC	59.294	24	183	1040	1222	CCCCATCCCCAACTCTTATT	60.011	20	GATTAAAATAAGTCAAAGCCGC	57.229	22	181	1040	1220	CCCCATCCCCAACTCTTATT	60.011	20	AGATTAAAATAAGTCAAAGCCGC	58.143	23	182	1040	1221
Unigene0020765	1	p2	(AT)6	12	15	26
Unigene0020775	1	p2	(AG)7	14	1	14
Unigene0020777	1	p2	(AG)7	14	1	14
Unigene0020785	1	p3	(GTA)7	21	1	21
Unigene0020785	2	p2	(CT)6	12	232	243
Unigene0020786	1	p3	(GGA)6	18	1945	1962
Unigene0020788	1	p2	(CT)9	18	1	18
Unigene0020790	1	p2	(TC)10	20	1	20
Unigene0020811	1	p3	(TGC)6	18	2	19
Unigene0020818	1	p3	(GGA)5	15	10	24
Unigene0020825	1	p4	(GGGA)4	16	427	442	ATACCTGGATCCCCTTCACC	60.015	20	CTCTTCCTCTCACCTCCCCT	59.801	20	193	329	521	GTTGGATACCTGGATCCCCT	60.015	20	CTCTTCCTCTCACCTCCCCT	59.801	20	198	324	521	AGTTGGATACCTGGATCCCC	60.015	20	CTCTTCCTCTCACCTCCCCT	59.801	20	199	323	521
Unigene0020841	1	p3	(AGA)5	15	721	735	TCACCGACCCATCAATCATA	59.732	20	GGGTTGGCCTGAACTGAATA	59.933	20	224	605	828	CGCAATCCTAGCAGTAGCCT	59.637	20	GGGTTGGCCTGAACTGAATA	59.933	20	280	549	828	TCAAACAGAGGCGACAATGA	60.39	20	GGGTTGGCCTGAACTGAATA	59.933	20	190	639	828
Unigene0020867	1	p3	(TCT)5	15	5	19
Unigene0020868	1	p3	(TCT)5	15	5	19
Unigene0020879	1	p3	(CGC)5	15	10	24
Unigene0020879	2	p3	(GAA)5	15	427	441	CCTTTCTCAGCGAGTCATCC	59.95	20	GGGACGATTATAACCTTTGGC	59.693	21	208	263	470	TTCTGTCACATCATCCCTCG	59.631	20	GGGACGATTATAACCTTTGGC	59.693	21	138	333	470	TCCTGCTCCGTGTTTTCTTC	60.375	20	GGGACGATTATAACCTTTGGC	59.693	21	155	316	470
Unigene0020885	1	p2	(AC)9	18	34	51	TTAATTCAGACCACACCACATC	57.452	22	GAGCACAAGGAAGAGGTTGC	59.997	20	122	9	130	AAATTAATTCAGACCACACCACA	58.415	23	GAGCACAAGGAAGAGGTTGC	59.997	20	125	6	130	TTAATTCAGACCACACCACATC	57.452	22	GCAGCCATCTCCTTCTTCAC	59.957	20	104	9	112
Unigene0020886	1	p2	(AC)9	18	34	51	TTAATTCAGACCACACCACATC	57.452	22	GAGCACAAGGAAGAGGTTGC	59.997	20	122	9	130	AAATTAATTCAGACCACACCACA	58.415	23	GAGCACAAGGAAGAGGTTGC	59.997	20	125	6	130	TTAATTCAGACCACACCACATC	57.452	22	GCAGCCATCTCCTTCTTCAC	59.957	20	104	9	112
Unigene0020889	1	p2	(AT)9	18	50	67	TGGATGAAAGTTATTATTTTGGACA	58.888	25	GCTCTTGGGTGACCCTATCA	60.073	20	150	10	159	TTATTTTGGACAAATTGTGAATGT	57.573	24	GCTCTTGGGTGACCCTATCA	60.073	20	137	23	159	ATGGATGAAAGTTATTATTTTGGACA	59.16	26	GCTCTTGGGTGACCCTATCA	60.073	20	151	9	159
Unigene0020919	1	c	(GAC)5gcaaccgatccgctggtatccatcgaatcagataccccttcctc(CCT)5	74	181	254	CATCCCAACGCCTTTCTTTA	60.067	20	TGCACACAGGACAGGAAGAA	60.44	20	263	40	302	GGGTAATTGTGGAAAACGGA	59.662	20	TGCACACAGGACAGGAAGAA	60.44	20	180	123	302	CATCCCAACGCCTTTCTTTA	60.067	20	ATGCACACAGGACAGGAAGA	59.261	20	264	40	303
Unigene0020925	1	p2	(AG)6	12	192	203	CGTACGCCAGCAATAACAGA	59.895	20	TGCCCTCCCTCTCTTCATC	60.296	19	205	29	233	CGTACGCCAGCAATAACAGA	59.895	20	GCCCTCCCTCTCTTCATCA	60.296	19	204	29	232	CGTACGCCAGCAATAACAGA	59.895	20	CCCTCCCTCTCTTCATCAAC	58.664	20	203	29	231
Unigene0020942	1	p3	(CCA)6	18	187	204	TGAATCTACCAATCCCAGGC	59.894	20	GGAGTAGGCATCCAGCAGAG	59.973	20	154	154	307	TGAATCTACCAATCCCAGGC	59.894	20	GTAGGCATCCAGCAGAGAGG	59.973	20	151	154	304	TGAATCTACCAATCCCAGGC	59.894	20	CTGGGGGTAAGCTGCTATGA	60.227	20	178	154	331
Unigene0020950	1	p3	(GCT)6	18	1	18
Unigene0020955	1	p3	(TCT)5	15	262	276	CCCGTCCTCTACTACCACCA	59.982	20	GCAGAGGGGAGAGGGTAATC	60.037	20	121	233	353	AGCTCTTCCCCGTCCTCTAC	59.84	20	GCAGAGGGGAGAGGGTAATC	60.037	20	129	225	353	AACCCGAAAAACCCTAGCAT	59.835	20	GCAGAGGGGAGAGGGTAATC	60.037	20	270	84	353
Unigene0020962	1	p2	(GA)8	16	1	16
Unigene0020962	2	p3	(CGC)6	18	191	208	CCTACAGGGAGAGGAGGAGC	60.349	20	ACTCCCTGCGAAGCTACTGA	60.156	20	167	93	259	GAGAGAGAAACCCTAGCGGC	60.484	20	ACTCCCTGCGAAGCTACTGA	60.156	20	252	8	259	CCTACAGGGAGAGGAGGAGC	60.349	20	CTGAGAGACGAGCCAGAAGC	60.431	20	151	93	243
Unigene0020965	1	p3	(GAA)6	18	4	21
Unigene0020965	2	p3	(ACA)6	18	984	1001	GCAGAAGCAATGCAGGTGTA	60.019	20	CCATTTGAGAGATCGGAGGA	60.15	20	264	943	1206	GCAGAAGCAATGCAGGTGTA	60.019	20	TTTGAGAGATCGGAGGATGC	60.303	20	261	943	1203	GCGCCGACAATTCTACTCTC	59.985	20	AATTAATGGCCTGGCAACAA	60.323	20	271	854	1124
Unigene0020976	1	p3	(AGA)6	18	166	183	ACGACCAACTAATGGAACCG	59.853	20	TTTTGCTTATCCCAACCCTG	59.931	20	280	120	399	ACTAATGGAACCGGGAGGAT	59.651	20	TTTTGCTTATCCCAACCCTG	59.931	20	273	127	399	ACGACCAACTAATGGAACCG	59.853	20	AACCCTGCGAAACGAGATTA	59.708	20	267	120	386
Unigene0020983	1	p2	(GA)7	14	899	912
Unigene0020990	1	p2	(GA)9	18	369	386
Unigene0021006	1	p3	(CGC)6	18	394	411	ACATGGGTGGGACTCTCTTG	59.962	20	GAAGCAGAAGAAAGGCATCG	60.096	20	254	203	456	CCCAGAGAATCCCTTGTGAA	60.042	20	GAAGCAGAAGAAAGGCATCG	60.096	20	138	319	456	TGGGAATCGGAGTCCTACTG	60.065	20	GAAGCAGAAGAAAGGCATCG	60.096	20	229	228	456
Unigene0021020	1	p4	(GATC)5	20	89	108	AGAGACGAAGGAGCCACAAA	59.989	20	TCAGGGAGTTGGAAAGGTTG	60.081	20	182	5	186	AAGAGACGAAGGAGCCACAA	59.989	20	TCAGGGAGTTGGAAAGGTTG	60.081	20	183	4	186	AGAGACGAAGGAGCCACAAA	59.989	20	GACTGTTCTGGGTGAGGCAT	60.12	20	232	5	236
Unigene0021027	1	p3	(GGA)5	15	1	15
Unigene0021027	2	p3	(GAA)5	15	415	429	AGCGGCAGAAAAGAAGAACA	60.132	20	ATGGATCTGGACTCGACGAC	60.08	20	231	368	598	AGCGGCAGAAAAGAAGAACA	60.132	20	TTCGATAACCCCCTCCTCTT	59.897	20	184	368	551	AGCGGCAGAAAAGAAGAACA	60.132	20	AAATCGTCGTCATCAGAGCC	60.226	20	124	368	491
Unigene0021029	1	p3	(TCC)5	15	220	234
Unigene0021039	1	p2	(AG)10	20	1	20
Unigene0021045	1	p3	(CGG)5	15	329	343	ATCAGTCTCTCTTCAGCGGC	59.709	20	ATCCAGAGCACGAAAAGCAC	60.406	20	172	232	403	ACGTCGGCTTCCTCTTCTTT	60.382	20	ATCCAGAGCACGAAAAGCAC	60.406	20	218	186	403	TCTACGTCGGCTTCCTCTTC	59.574	20	ATCCAGAGCACGAAAAGCAC	60.406	20	221	183	403
Unigene0021048	1	p2	(AT)7	14	402	415	CGTGAATCAACCCCAAGACT	59.966	20	CGCATCTCAAGTCTCCCTCT	59.555	20	243	364	606	CGTGAATCAACCCCAAGACT	59.966	20	TCACCAACACCATTGTAGGC	59.42	20	151	364	514	CGTGAATCAACCCCAAGACT	59.966	20	ACGCATCTCAAGTCTCCCTC	59.41	20	244	364	607
Unigene0021048	2	p2	(AT)8	16	529	544	CGTGAATCAACCCCAAGACT	59.966	20	CGCATCTCAAGTCTCCCTCT	59.555	20	243	364	606	CGTGAATCAACCCCAAGACT	59.966	20	ACGCATCTCAAGTCTCCCTC	59.41	20	244	364	607	GCCTACAATGGTGTTGGTGA	59.42	20	CGCATCTCAAGTCTCCCTCT	59.555	20	112	495	606
Unigene0021049	1	p2	(TC)8	16	64	79	CTCCTTTCTTGCCAGCCTC	60.081	19	ATGACAGTGAACCCCTCTGC	60.12	20	207	9	215	CTCCTTTCTTGCCAGCCTC	60.081	19	GAACCCCCTTTTCCGTAGAC	59.805	20	143	9	151	CTCCTTTCTTGCCAGCCTC	60.081	19	ACCCCCTTTTCCGTAGACAT	59.691	20	141	9	149
Unigene0021050	1	p2	(TC)8	16	64	79	CTCCTTTCTTGCCAGCCTC	60.081	19	ATGACAGTGAACCCCTCTGC	60.12	20	207	9	215	CTCCTTTCTTGCCAGCCTC	60.081	19	GAACCCCCTTTTCCGTAGAC	59.805	20	143	9	151	CTCCTTTCTTGCCAGCCTC	60.081	19	ACCCCCTTTTCCGTAGACAT	59.691	20	141	9	149
Unigene0021051	1	p3	(CCG)6	18	249	266
Unigene0021052	1	p3	(CGC)7	21	1	21
Unigene0021053	1	p3	(CCG)5	15	50	64	GACGGTGCTGCTTCTGCT	60.304	18	TTCAACATTCCGGTCAGACA	60.088	20	244	6	249	ACGGTGCTGCTTCTGCTC	60.304	18	TTCAACATTCCGGTCAGACA	60.088	20	243	7	249	GACGGTGCTGCTTCTGCT	60.304	18	GGAAACTTGGAATCGCCTTC	60.94	20	127	6	132
Unigene0021064	1	p2	(GA)7	14	1	14
Unigene0021091	1	p3	(GGA)5	15	733	747	CACAATGCCCACATCTTACG	59.988	20	TGATCCACCACATCTCTGC	58.027	19	256	520	775	GTGTTGCATGGGACACTGAC	60.013	20	TGATCCACCACATCTCTGC	58.027	19	218	558	775	AGGCGACTTCGACAGACATT	59.874	20	TGATCCACCACATCTCTGC	58.027	19	148	628	775
Unigene0021097	1	p3	(TGA)5	15	8	22
Unigene0021098	1	p2	(AG)9	18	1	18
Unigene0021098	2	p2	(AG)9	18	416	433
Unigene0021099	1	p2	(AG)9	18	243	260
Unigene0021115	1	p2	(GA)9	18	1	18
Unigene0021126	1	p2	(AG)9	18	466	483
Unigene0021130	1	p2	(CT)8	16	188	203
Unigene0021142	1	p2	(GA)6	12	174	185	TGGATCCACAATTTTCCCAT	59.991	20	CATTCGACACACACACCCTC	60.005	20	165	45	209	TGGATCCACAATTTTCCCAT	59.991	20	TCATTCGACACACACACCCT	60.005	20	166	45	210	TGGATCCACAATTTTCCCAT	59.991	20	CTCATTCGACACACACACCC	60.005	20	167	45	211
Unigene0021143	1	c	(GGC)5atccgccggaggccgtgacgcgaccctcatggcgggagcagaggcgaatt(GGGA)4	81	27	107
Unigene0021144	1	p2	(AT)8	16	127	142	GAGCCACCAACCTTGGATAA	59.933	20	CACCACGTACACTCTCCCCT	60.026	20	262	91	352	GAGCCACCAACCTTGGATAA	59.933	20	ACCACCACGTACACTCTCCC	59.883	20	264	91	354	GAGCCACCAACCTTGGATAA	59.933	20	TACCCAGCTCTGCGGTTATT	59.73	20	162	91	252
Unigene0021145	1	p2	(AT)8	16	127	142	GAGCCACCAACCTTGGATAA	59.933	20	CACCACGTACACTCTCCCCT	60.026	20	235	91	325	GAGCCACCAACCTTGGATAA	59.933	20	GGGAAAATAACGCAAAGCAA	60.075	20	185	91	275	GAGCCACCAACCTTGGATAA	59.933	20	ACCACCACGTACACTCTCCC	59.883	20	237	91	327
Unigene0021153	1	p2	(CT)9	18	1	18
Unigene0021153	2	p3	(CTC)6	18	224	241	GTCTTCCTCTCTGCGTGCTC	60.292	20	CGAAGATACAAAGACGGGGA	60.066	20	136	166	301	GTCTTCCTCTCTGCGTGCTC	60.292	20	TCGAAGATACAAAGACGGGG	60.066	20	137	166	302	GTCTTCCTCTCTGCGTGCTC	60.292	20	AGGAGAAGGAATTTGGTGGG	60.298	20	109	166	274
Unigene0021155	1	p3	(CCG)6	18	1	18
Unigene0021157	1	p3	(CGG)6	18	122	139	CGCTGTCCTGTAACCAGCAT	61.256	20	GACGTCGTCATCGAGTAGCA	60.016	20	205	33	237	CGCTGTCCTGTAACCAGCAT	61.256	20	CTCCAGCAGGCAGTAAGAGC	60.299	20	140	33	172	GCTGTCCTGTAACCAGCATC	58.316	20	GACGTCGTCATCGAGTAGCA	60.016	20	204	34	237
Unigene0021157	2	p4	(CTAG)4	16	496	511	AACGACCAGGAGAGTGGATG	60.112	20	AACGGGAGGTTCCAATGTTT	60.59	20	201	464	664	TCTGGAACGACCAGGAGAGT	59.835	20	AACGGGAGGTTCCAATGTTT	60.59	20	206	459	664	CAGAGTTCCAAGCATCACCA	59.831	20	AACGGGAGGTTCCAATGTTT	60.59	20	228	437	664
Unigene0021163	1	p3	(AGC)6	18	1548	1565
Unigene0021182	1	p2	(AG)9	18	1	18
Unigene0021189	1	p3	(GGA)5	15	9	23
Unigene0021193	1	p3	(GGC)5	15	187	201	TGCATGTGGAGGATTATGGA	59.883	20	AGGATGGAGAGGATATGGGG	60.111	20	257	109	365	GTACTTTGAGCCCGTTCTGC	59.882	20	AGGATGGAGAGGATATGGGG	60.111	20	274	92	365	TGCATGTGGAGGATTATGGA	59.883	20	AGGATATGGGGGAAGGACTG	60.147	20	248	109	356
Unigene0021194	1	p2	(TA)8	16	6	21
Unigene0021203	1	p4	(ATAG)4	16	144	159	TGAGCTGAAGGGGAGACAAT	59.803	20	CCAAACCATTGCAGTGTGAC	60.008	20	136	54	189	TTTTGAGCTGAAGGGGAGAC	59.405	20	CCAAACCATTGCAGTGTGAC	60.008	20	139	51	189	TGAGCTGAAGGGGAGACAAT	59.803	20	CTGCTGATTTGGTTCTGCAC	59.445	20	220	54	273
Unigene0021211	1	p3	(CCT)5	15	469	483	CGTTCTTGAGGGACTTCTGC	59.989	20	TATACTCTCCATCGGCCCTG	60.051	20	202	331	532	CGTTCTTGAGGGACTTCTGC	59.989	20	ACCGCACGCATATACTCTCC	60.125	20	212	331	542	GCGTGGCTAGGAATGCTTAC	59.873	20	TATACTCTCCATCGGCCCTG	60.051	20	178	355	532
Unigene0021212	1	p3	(CCT)5	15	469	483	CGTTCTTGAGGGACTTCTGC	59.989	20	TATACTCTCCATCGGCCCTG	60.051	20	202	331	532	CGTTCTTGAGGGACTTCTGC	59.989	20	ACCGCACGCATATACTCTCC	60.125	20	212	331	542	GCGTGGCTAGGAATGCTTAC	59.873	20	TATACTCTCCATCGGCCCTG	60.051	20	178	355	532
Unigene0021223	1	p3	(TGG)6	18	431	448	TATAGATCGAACAAGCCCCG	60.053	20	CCCACCCACCCCTCTATTAT	59.897	20	251	229	479	AAACAGGGAGGACCAACCTT	59.834	20	CCCACCCACCCCTCTATTAT	59.897	20	177	303	479	TAGCAAAACAGGGAGGACCA	60.626	20	CCCACCCACCCCTCTATTAT	59.897	20	182	298	479
Unigene0021224	1	p3	(GAG)5	15	2411	2425
Unigene0021270	1	p2	(GA)9	18	1	18
Unigene0021271	1	p3	(GGC)5	15	465	479	CAGATCTCGTCCTCGTCCTC	59.945	20	ATCATCCCCTTCAATGACCA	60.135	20	105	408	512	CAGATCTCGTCCTCGTCCTC	59.945	20	GTCCTCGCAGAGCTCTCATC	60.255	20	224	408	631	CAGATCTCGTCCTCGTCCTC	59.945	20	ACGAACCTTCTGTGGAGCTG	60.444	20	275	408	682
Unigene0021291	1	p2	(CA)7	14	107	120	AAGAGCACAAACCCAACACC	60.012	20	GGAGTTGATCACCAAGCGTT	60.119	20	155	64	218	AAGAGCACAAACCCAACACC	60.012	20	ATTCAAGGCTGCTGGTTCAT	59.7	20	233	64	296	CACGGGTACAAGAGCACAAA	59.758	20	GAGCTATTCAAGGCTGCTGG	60.118	20	247	55	301
Unigene0021297	1	p5	(TCCTT)4	20	390	409
Unigene0021298	1	p3	(AGC)6	18	129	146	TTTTCTCTTCCACACCTCGC	60.375	20	CCCTCTGCCTTCTTCTTCCT	59.95	20	129	48	176	TTTTCTCTTCCACACCTCGC	60.375	20	TGCCTTCTTCTTCCTCTGCT	59.308	20	124	48	171	TTTTCTCTTCCACACCTCGC	60.375	20	GCCTTCTTCTTCCTCTGCTG	59.308	20	123	48	170
Unigene0021298	2	p3	(TCC)5	15	295	309	AGGAAGAAGAAGGCAGAGGG	59.95	20	AGCGACTTGGAGGACTGGAT	61.192	20	178	157	334	AGGAAGAAGAAGGCAGAGGG	59.95	20	GCGACTTGGAGGACTGGAT	60.215	19	177	157	333	CCGTAGCAGCAGAGGAAGAA	60.668	20	AGCGACTTGGAGGACTGGAT	61.192	20	190	145	334
Unigene0021301	1	p2	(TC)10	20	1	20
Unigene0021311	1	p3	(CGG)5	15	591	605	GTGGTGATGGAGGAAGAGGA	60.048	20	GATCAAGAACGTCTGGCACA	59.837	20	195	487	681	TGGTGATGGAGGAAGAGGAC	60.048	20	GATCAAGAACGTCTGGCACA	59.837	20	194	488	681	AAGCTCTCGTCGTCCATGAT	59.834	20	GATCAAGAACGTCTGGCACA	59.837	20	276	406	681
Unigene0021325	1	p3	(CTC)6	18	173	190	GTCGTCCTCCTCACCACTTC	59.688	20	CTCACCTTTCTTCGTCCTGC	59.989	20	202	125	326	TCCTCACCACTTCCACCAAT	60.363	20	CTCACCTTTCTTCGTCCTGC	59.989	20	195	132	326	GTCGTCCTCCTCACCACTTC	59.688	20	GCGCCTCCACTTCATAACAT	60.103	20	171	125	295
Unigene0021326	1	p3	(CTC)6	18	173	190	GTCGTCCTCCTCACCACTTC	59.688	20	CTCACCTTTCTTCGTCCTGC	59.989	20	222	125	346	TCCTCACCACTTCCACCAAT	60.363	20	CTCACCTTTCTTCGTCCTGC	59.989	20	215	132	346	GTCGTCCTCCTCACCACTTC	59.688	20	CATCTCCCTCTTCGATCTGC	59.91	20	170	125	294
Unigene0021327	1	p3	(CTC)6	18	173	190	GTCGTCCTCCTCACCACTTC	59.688	20	CTCCGTCCTCTCCATCCAG	60.767	19	229	125	353	TCCTCACCACTTCCACCAAT	60.363	20	CTCCGTCCTCTCCATCCAG	60.767	19	222	132	353	GTCCTCCTCACCACTTCCAC	59.534	20	CTCCGTCCTCTCCATCCAG	60.767	19	226	128	353
Unigene0021328	1	p2	(GA)6	12	81	92	AGACGGCTAGGAGGGAAGAA	60.34	20	CCTCGGTCCCCTCTCACTAC	61.041	20	124	41	164	ACGGCTAGGAGGGAAGAAGA	60.34	20	CTCGGTCCCCTCTCACTACC	61.041	20	121	43	163	ACGGCTAGGAGGGAAGAAGA	60.34	20	CCTCGGTCCCCTCTCACTAC	61.041	20	122	43	164
Unigene0021329	1	c	(TA)7ttctttttttttttctttaacaacaacagcagcagagaacgtt(GA)6gggtcctgtcatacgtg(GA)9	104	120	223
Unigene0021331	1	p3	(AAC)5	15	516	530	CGGTGAGCTTCCAAAGAGAG	60.126	20	CTTGTTTGCAGCCATCTCAG	59.591	20	209	383	591	CGGTGAGCTTCCAAAGAGAG	60.126	20	TCTTGTTTGCAGCCATCTCA	60.539	20	210	383	592	CTCTCAACTCCGGTGAGCTT	59.598	20	CTTGTTTGCAGCCATCTCAG	59.591	20	219	373	591
Unigene0021340	1	p2	(CT)6	12	12	23
Unigene0021342	1	p3	(GGA)5	15	474	488	CTGTCGGACTCGTTGAAGGT	60.298	20	TAGCTAGCATTGGTTTCCCG	60.223	20	135	378	512	ATGATGCTGTCGGACTCGTT	60.688	20	TAGCTAGCATTGGTTTCCCG	60.223	20	141	372	512	GTCATGATGCTGTCGGACTC	59.216	20	TAGCTAGCATTGGTTTCCCG	60.223	20	144	369	512
Unigene0021350	1	c	(GAA)5aacagataaatacatatgttcttcgccggcggattttctcaacctct(CAAG)5cgcaac(AGTG)4	104	809	912
Unigene0021352	1	p3	(TCT)6	18	1	18
Unigene0021357	1	p2	(AG)10	20	1	20
Unigene0021370	1	p2	(AG)7	14	11	24
Unigene0021375	1	p2	(AG)9	18	1	18
Unigene0021380	1	p3	(CCG)5	15	1	15
Unigene0021380	2	p3	(CGC)5	15	317	331	CAGCAGCTCCAGCTTCTTCT	60.035	20	CTCCTCGAGCTCGTCAGTG	59.855	19	159	236	394	CAGCAGCTCCAGCTTCTTCT	60.035	20	CCTCCTCGAGCTCGTCAGT	60.707	19	160	236	395	TCCAGCTTCTTCTCCTGCTG	60.812	20	CTCCTCGAGCTCGTCAGTG	59.855	19	152	243	394
Unigene0021391	1	p2	(GA)9	18	1	18
Unigene0021392	1	p3	(TTC)5	15	1	15
Unigene0021407	1	p2	(TA)10	20	454	473
Unigene0021430	1	p4	(AAAC)4	16	45	60
Unigene0021439	1	p3	(TGC)5	15	528	542	GATCGAACGTCTCCCAGTTC	59.661	20	GCGATGTCTCTCTTCTCCGT	59.56	20	276	411	686	GATCGAACGTCTCCCAGTTC	59.661	20	TGGCGATGTCTCTCTTCTCC	60.497	20	278	411	688	GATCGAACGTCTCCCAGTTC	59.661	20	GTTCGATCTGGGTTTTGCTG	60.636	20	258	411	668
Unigene0021440	1	p3	(TGC)5	15	528	542	GATCGAACGTCTCCCAGTTC	59.661	20	AGTTTGTGGAAACGCTGGAC	60.156	20	216	411	626	GTCTCCCAGTTCGTCGTCAC	60.723	20	AGTTTGTGGAAACGCTGGAC	60.156	20	208	419	626	GAGATCGAACGTCTCCCAGT	59.258	20	AGTTTGTGGAAACGCTGGAC	60.156	20	218	409	626
Unigene0021442	1	p3	(CTG)7	21	1	21
Unigene0021449	1	p3	(TCC)5	15	7	21
Unigene0021471	1	p2	(AG)6	12	413	424	ATTAAGGCGGAGAGCAACAA	59.845	20	TGTGAGATGGAGTCCACACG	60.748	20	252	198	449	AATTAAGGCGGAGAGCAACA	59.845	20	TGTGAGATGGAGTCCACACG	60.748	20	253	197	449	CCTGAGGTGGGTATCTGAGC	59.679	20	TGTGAGATGGAGTCCACACG	60.748	20	145	305	449
Unigene0021472	1	p2	(AG)6	12	391	402	TACAACTCTGTGCAGCACCC	59.905	20	TGTGAGATGGAGTCCACACG	60.748	20	145	283	427	ATTAAGGCGGAGAGCAACAA	59.845	20	TGTGAGATGGAGTCCACACG	60.748	20	230	198	427	AATTAAGGCGGAGAGCAACA	59.845	20	TGTGAGATGGAGTCCACACG	60.748	20	231	197	427
Unigene0021483	1	p3	(GGC)5	15	1	15
Unigene0021505	1	p3	(CTT)7	21	1	21
Unigene0021506	1	p3	(TCT)6	18	517	534
Unigene0021507	1	p3	(TCT)6	18	365	382
Unigene0021531	1	p2	(GT)10	20	57	76	GCTCCCTTTTTCATGTTTCG	59.685	20	GTTTTCTGGGCCTTTTGTGA	60.088	20	101	31	131	CTCCCTTTTTCATGTTTCGC	59.685	20	GTTTTCTGGGCCTTTTGTGA	60.088	20	100	32	131	GCTCCCTTTTTCATGTTTCG	59.685	20	TTTTCTGGGCCTTTTGTGAG	60.22	20	100	31	130
Unigene0021543	1	p2	(CT)10	20	672	691
Unigene0021544	1	p2	(CT)10	20	621	640
Unigene0021551	1	p3	(TCT)6	18	124	141	CACCGAGAAAACCCCTCC	60.443	18	TATCATCGACGACAGGGTGA	60.072	20	131	88	218	CCACCGAGAAAACCCCTC	60.443	18	TATCATCGACGACAGGGTGA	60.072	20	132	87	218	CACCGAGAAAACCCCTCC	60.443	18	GGTATCATCGACGACAGGGT	59.81	20	133	88	220
Unigene0021557	1	p2	(GA)10	20	1416	1435
Unigene0021558	1	p2	(GA)10	20	1341	1360
Unigene0021569	1	p3	(AAG)6	18	1	18
Unigene0021578	1	p2	(TG)6	12	6	17
Unigene0021582	1	p2	(GA)10	20	1	20
Unigene0021592	1	p2	(GA)9	18	519	536	CCGAACCTCTCACACTCACA	59.864	20	TATTCCGCAAGAGACTCCTC	57.078	20	118	455	572	AGATCCCAGCTCCTCGAGTT	60.358	20	TATTCCGCAAGAGACTCCTC	57.078	20	180	393	572	ATCCCAGCTCCTCGAGTTCT	60.358	20	TATTCCGCAAGAGACTCCTC	57.078	20	178	395	572
Unigene0021593	1	p2	(GA)9	18	551	568	CCGAACCTCTCACACTCACA	59.864	20	TATTCCGCAAGAGACTCCTC	57.078	20	118	487	604	AGATCCCAGCTCCTCGAGTT	60.358	20	TATTCCGCAAGAGACTCCTC	57.078	20	180	425	604	ATCCCAGCTCCTCGAGTTCT	60.358	20	TATTCCGCAAGAGACTCCTC	57.078	20	178	427	604
Unigene0021596	1	p4	(GCGA)5	20	1000	1019	CGACGACGGAGAAGAAAGAC	59.989	20	TAGCAAATATCCACCGACGA	59.136	20	181	862	1042	GACGACGGAGAAGAAAGACG	59.989	20	TAGCAAATATCCACCGACGA	59.136	20	180	863	1042	AGATCGACGACGGAGAAGAA	59.95	20	TAGCAAATATCCACCGACGA	59.136	20	185	858	1042
Unigene0021609	1	p2	(GA)10	20	1	20
Unigene0021621	1	p4	(TAGC)5	20	1	20
Unigene0021621	2	p4	(GGTG)4	16	232	247	ATTAATGGAGGCCCATCACA	60.155	20	CCAGATCACCTGATCATCCA	59.425	20	208	83	290	ATCCATCTGATCATCCCCAG	59.694	20	CCAGATCACCTGATCATCCA	59.425	20	247	44	290	ATTAATGGAGGCCCATCACA	60.155	20	TCCAAGAAATGGATCATGGC	60.812	20	192	83	274
Unigene0021623	1	p4	(TAGC)5	20	1	20
Unigene0021623	2	p4	(GGTG)4	16	232	247	TGTGTGTACGCTATCGAGCC	59.895	20	GGACCAAGAAACGGCAGTAG	59.734	20	141	194	334	ATTAATGGAGGCCCATCACA	60.155	20	CCATGTCGACGGCAGTAGTA	59.74	20	192	83	274	ATTAATGGAGGCCCATCACA	60.155	20	GGACCAAGAAACGGCAGTAG	59.734	20	252	83	334
Unigene0021624	1	p6	(TCGCCT)4	24	15	38
Unigene0021625	1	p6	(TCGCCT)4	24	15	38
Unigene0021630	1	p2	(GA)9	18	219	236
Unigene0021631	1	p2	(GA)9	18	250	267
Unigene0021635	1	p3	(CGA)5	15	284	298	TCTCTCCTGCAATCTCCTCG	60.634	20	GCCTTCAGAACACTCGGGTA	60.255	20	216	232	447	TCTCTCCTGCAATCTCCTCG	60.634	20	TCAGAACACTCGGGTACGTG	59.745	20	212	232	443	TCTCTCCTGCAATCTCCTCG	60.634	20	TTGAACAGAAGAAGGGCGTC	60.375	20	153	232	384
Unigene0021659	1	p2	(GA)7	14	222	235
Unigene0021664	1	p3	(CGT)5	15	34	48	CAAATTTCCATCCCTCCTCC	60.632	20	TCAAGCTGCTGCTGGTATTG	60.157	20	212	11	222	CAAATTTCCATCCCTCCTCC	60.632	20	TGATGGTGGGCTTCTTCTTC	60.195	20	139	11	149	CAAATTTCCATCCCTCCTCC	60.632	20	CAATCACCACATCAAGCTGC	60.272	20	223	11	233
Unigene0021674	1	p3	(CGG)6	18	1	18
Unigene0021674	2	p2	(CT)8	16	521	536
Unigene0021677	1	p3	(CTT)5	15	1110	1124	CATCCACATGAACCTGATGC	59.925	20	TCTCCAGAACACCGAAGGTC	60.238	20	170	1041	1210	CAGCAGAGCACTACTGACGG	59.794	20	TCTCCAGAACACCGAAGGTC	60.238	20	193	1018	1210	CCAGCAGAGCACTACTGACG	59.794	20	TCTCCAGAACACCGAAGGTC	60.238	20	194	1017	1210
Unigene0021678	1	p3	(GCG)6	18	744	761	CATCACGAGGAGGACGCT	59.936	18	ATCCCTCTTCTTCCACCTCC	59.492	20	201	695	895	CATCACGAGGAGGACGCT	59.936	18	GTGCACCATCTCCACATCAA	60.544	20	252	695	946	ATCACGAGGAGGACGCTG	59.936	18	GTGCACCATCTCCACATCAA	60.544	20	251	696	946
Unigene0021678	2	p3	(CTT)5	15	1122	1136	CATCCACATGAACCTGATGC	59.925	20	TCTCCAGAACACCGAAGGTC	60.238	20	170	1053	1222	CAGCAGAGCACTACTGACGG	59.794	20	TCTCCAGAACACCGAAGGTC	60.238	20	193	1030	1222	CCAGCAGAGCACTACTGACG	59.794	20	TCTCCAGAACACCGAAGGTC	60.238	20	194	1029	1222
Unigene0021679	1	p2	(GA)10	20	1	20
Unigene0021679	2	p3	(TCC)5	15	217	231	GGCGACCTCCTTTTCTTCTT	59.827	20	CGGTTGGAGGAGATACCTGA	60.065	20	207	134	340	GTCCTCTTCCTCCTCCTCGT	59.807	20	CGGTTGGAGGAGATACCTGA	60.065	20	150	191	340	TTCTTCTTCCTCCACCATGC	60.195	20	CGGTTGGAGGAGATACCTGA	60.065	20	195	146	340
Unigene0021680	1	p2	(AG)10	20	210	229
Unigene0021699	1	p3	(TGG)7	21	1	21
Unigene0021700	1	p3	(TGG)7	21	1	21
Unigene0021720	1	p3	(AAG)6	18	1	18
Unigene0021730	1	p2	(GA)10	20	1	20
Unigene0021735	1	p3	(GGA)5	15	182	196	AGAGGGTCCTCAGGGAGAAG	59.801	20	AGAGCAGCCAGAAGAACCAG	59.745	20	246	108	353	AGAGGGTCCTCAGGGAGAAG	59.801	20	AGCCAGAAGAACCAGGTGAG	59.45	20	241	108	348	AGAGGGTCCTCAGGGAGAAG	59.801	20	GAGAGCAGCCAGAAGAACCA	60.678	20	247	108	354
Unigene0021747	1	p3	(GAC)6	18	8	25
Unigene0021747	2	p2	(TA)7	14	263	276
Unigene0021748	1	p3	(GAC)6	18	8	25
Unigene0021758	1	p2	(AT)7	14	900	913	AGCGATCATGGTGTAGGACC	59.957	20	GCAATTTGCCAGTGACTTGA	59.847	20	181	870	1050	TCAGCGATCATGGTGTAGGA	60.225	20	GCAATTTGCCAGTGACTTGA	59.847	20	183	868	1050	ATGGTGTAGGACCTTGGCAT	59.288	20	GCAATTTGCCAGTGACTTGA	59.847	20	174	877	1050
Unigene0021764	1	p2	(CT)6	12	773	784	TGGAAGACAACACAAACCCA	59.976	20	CGCTCCCACTTCACATTTCT	60.255	20	242	731	972	TGGAAGACAACACAAACCCA	59.976	20	CTCGCTCCCACTTCACATTT	60.255	20	244	731	974	AAACCCACCCACCTCTCTCT	59.968	20	CGCTCCCACTTCACATTTCT	60.255	20	229	744	972
Unigene0021780	1	c	(TA)6ggagtttcc(AT)9	39	114	152	TCCAGATACCAAACGTAGCCTT	60.021	22	CCGTTGAAGAGCGAAGAAAG	60.125	20	131	51	181	TCCAGATACCAAACGTAGCCTT	60.021	22	AAGAGCGAAGAAAGCCAACA	60.132	20	125	51	175	TCCAGATACCAAACGTAGCCTT	60.021	22	CGTTGAAGAGCGAAGAAAGC	60.27	20	130	51	180
Unigene0021780	2	p2	(AT)9	18	937	954	CAAGGAAACCGTAAAGGCAG	59.741	20	TGACATTAATTGAACAAACGCA	59.121	22	163	824	986	GTTTGCTGCCTGGACAGAAT	60.263	20	TGACATTAATTGAACAAACGCA	59.121	22	229	758	986	AGGCAGTGTACGATGGAAGC	60.285	20	TGACATTAATTGAACAAACGCA	59.121	22	149	838	986
Unigene0021781	1	c	(TA)6ggagtttcc(AT)9	39	114	152	TCCAGATACCAAACGTAGCCTT	60.021	22	CCGTTGAAGAGCGAAGAAAG	60.125	20	131	51	181	TCCAGATACCAAACGTAGCCTT	60.021	22	AAGAGCGAAGAAAGCCAACA	60.132	20	125	51	175	TCCAGATACCAAACGTAGCCTT	60.021	22	CGTTGAAGAGCGAAGAAAGC	60.27	20	130	51	180
Unigene0021801	1	p3	(GAA)5	15	1	15
Unigene0021801	2	c	(CA)6gatggcgagagatggaga(CG)8cacc(CA)10	70	133	202
Unigene0021802	1	p3	(GCG)6	18	1888	1905
Unigene0021804	1	p3	(CGG)5	15	322	336	TCCGGGTCAGATATGGTGTT	60.195	20	GCACTACACCAGCAAGGACA	59.905	20	158	252	409	TTCCGGGTCAGATATGGTGT	60.195	20	GCACTACACCAGCAAGGACA	59.905	20	159	251	409	GTTCCGGGTCAGATATGGTG	60.195	20	GCACTACACCAGCAAGGACA	59.905	20	160	250	409
Unigene0021810	1	p2	(CT)8	16	1	16
Unigene0021817	1	p2	(GA)9	18	1	18
Unigene0021830	1	p3	(GCC)5	15	132	146	GATCCCAAGGAGCAGAGGTC	61.144	20	CAACAGCAACAGCAGCAGTC	60.812	20	278	27	304	GATCCCAAGGAGCAGAGGT	59.195	19	CAACAGCAACAGCAGCAGTC	60.812	20	278	27	304	ATCCCAAGGAGCAGAGGTC	59.195	19	CAACAGCAACAGCAGCAGTC	60.812	20	277	28	304
Unigene0021836	1	p3	(GCA)5	15	39	53	TTCGCAGCACAGGGAGTTAT	60.796	20	GGGAGAGGCACTTCTCCTTC	60.336	20	153	10	162	TTCGCAGCACAGGGAGTTAT	60.796	20	CACATGTCCGAACCTCTTCC	60.51	20	265	10	274	GCAGCACAGGGAGTTATGGA	61.208	20	GGGAGAGGCACTTCTCCTTC	60.336	20	150	13	162
Unigene0021841	1	p3	(ACC)5	15	31	45	CGCCTCCCATTTCACATA	57.979	18	GAGACCAGATCGCCAAAGAG	59.95	20	132	0	131	CGCCTCCCATTTCACATA	57.979	18	AGACCAGATCGCCAAAGAGA	59.95	20	131	0	130	CGCCTCCCATTTCACATA	57.979	18	AATCGAAAGATCCGAAGGGT	59.903	20	236	0	235
Unigene0021842	1	p3	(GCT)7	21	1	21
Unigene0021848	1	p3	(TCT)6	18	87	104	ACTAACTTCCCCCACCAACC	60.088	20	CTCTCACAACCTCCTCAGCC	59.986	20	260	42	301	ACTAACTTCCCCCACCAACC	60.088	20	CTTCTCACAGTGAATGCCGA	59.984	20	139	42	180	ACTAACTTCCCCCACCAACC	60.088	20	GCCTTGTTGCACTTCTCACA	60.032	20	150	42	191
Unigene0021860	1	p2	(TC)9	18	1	18
Unigene0021863	1	p3	(AAT)7	21	1	21
Unigene0021864	1	p3	(CCG)5	15	254	268	GGGAAGCAGATACGCTATGC	59.835	20	GTCGTAGTACTGGGGTGGGA	59.844	20	147	145	291	AGATACGCTATGCGTCCAGG	60.257	20	GTCGTAGTACTGGGGTGGGA	59.844	20	140	152	291	AGATACGCTATGCGTCCAGG	60.257	20	GGGTACTTGTTCCATCGCAT	59.82	20	263	152	414
Unigene0021890	1	p2	(TC)9	18	1	18
Unigene0021897	1	c	(CCG)6atgctggtggtggtgtcgtcctctccccctcctccgagggtttaccaggttagagagag(GA)7	91	15	105
Unigene0021899	1	p2	(GA)7	14	317	330
Unigene0021900	1	p2	(AG)6	12	379	390
Unigene0021901	1	p3	(CCG)5	15	241	255	GTAGTAATGGTGGCGGCCTA	59.982	20	CACGTCTCCTCCCCTTCC	60.61	18	188	117	304	AGGTACAGAATCACAGGCGG	60.134	20	CACGTCTCCTCCCCTTCC	60.61	18	209	96	304	TAGTAATGGTGGCGGCCTAA	60.468	20	CACGTCTCCTCCCCTTCC	60.61	18	187	118	304
Unigene0021905	1	p2	(TC)8	16	715	730
Unigene0021918	1	p2	(TC)9	18	404	421
Unigene0021921	1	p3	(ATT)5	15	53	67	CATGGATGACAGAGCAGGTG	60.27	20	AACAGGTGAACGAATACCGC	60	20	239	1	239	CATGGATGACAGAGCAGGTG	60.27	20	CAAGGTTGAGATCGAGGAGG	59.797	20	274	1	274	CATGGATGACAGAGCAGGTG	60.27	20	GTCTCCCGACTCTCCAAACA	60.238	20	255	1	255
Unigene0021921	2	c	(TGC)5tccgccggagtaccttccttctgaaccatatcatgtagtggtactgttgttcctctaaataatgttcctc(GCT)5	100	604	703	TAGTACGGTTGATCCGCCTC	60.096	20	GCGTCAAGTTCAGGAGGAAG	59.989	20	175	566	740	TAGTACGGTTGATCCGCCTC	60.096	20	CGTCAAGTTCAGGAGGAAGC	59.989	20	174	566	739	TAGTACGGTTGATCCGCCTC	60.096	20	TGCCTGCTCTTCCTGCTTAT	60.118	20	278	566	843
Unigene0021921	3	p3	(CGA)6	18	1088	1105	AGATGGAGCAGATGGTACGG	60.096	20	AGAAGCAGGACGAAGACGTG	60.589	20	259	983	1241	AAAACCCAGAAAGTGGAGGG	60.332	20	ATGCTCAGGAACTTCTTCGG	59.43	20	219	1045	1263	AAAACCCAGAAAGTGGAGGG	60.332	20	AGAAGCAGGACGAAGACGTG	60.589	20	197	1045	1241
Unigene0021922	1	p3	(ATT)5	15	53	67	CATGGATGACAGAGCAGGTG	60.27	20	AACAGGTGAACGAATACCGC	60	20	239	1	239	CATGGATGACAGAGCAGGTG	60.27	20	CAAGGTTGAGATCGAGGAGG	59.797	20	274	1	274	CATGGATGACAGAGCAGGTG	60.27	20	GTCTCCCGACTCTCCAAACA	60.238	20	255	1	255
Unigene0021922	2	c	(TGC)5tccgccggagtaccttccttctgaaccatatcatgtagtggtactgttgttcctctaaataatgttcctc(GCT)5	100	604	703	TAGTACGGTTGATCCGCCTC	60.096	20	GCGTCAAGTTCAGGAGGAAG	59.989	20	175	566	740	TAGTACGGTTGATCCGCCTC	60.096	20	CGTCAAGTTCAGGAGGAAGC	59.989	20	174	566	739	GGTTGATCCGCCTCTGAGTA	60.218	20	GCGTCAAGTTCAGGAGGAAG	59.989	20	169	572	740
Unigene0021923	1	p3	(ATT)5	15	53	67	CATGGATGACAGAGCAGGTG	60.27	20	AACAGGTGAACGAATACCGC	60	20	239	1	239	CATGGATGACAGAGCAGGTG	60.27	20	CAAGGTTGAGATCGAGGAGG	59.797	20	274	1	274	CATGGATGACAGAGCAGGTG	60.27	20	GTCTCCCGACTCTCCAAACA	60.238	20	255	1	255
Unigene0021923	2	p3	(TGC)5	15	604	618	TAGTACGGTTGATCCGCCTC	60.096	20	CTGCCTGCTCTTCCTGCTAC	60.299	20	186	566	751	TAGTACGGTTGATCCGCCTC	60.096	20	GCCTGCTCTTCCTGCTACTG	60.299	20	184	566	749	TAGTACGGTTGATCCGCCTC	60.096	20	TGCCTGCTCTTCCTGCTACT	60.299	20	185	566	750
Unigene0021928	1	p2	(GA)8	16	1	16
Unigene0021934	1	p3	(GTC)5	15	194	208	TTTCTCACACAGAGGGGTCC	60.088	20	CTGGCTATCCTTCCCATCAA	60.029	20	265	80	344	CGTTTCTCACACAGAGGGGT	60.151	20	CTGGCTATCCTTCCCATCAA	60.029	20	267	78	344	TTTCTCACACAGAGGGGTCC	60.088	20	TGCTCCTCTTCACCCTGAAT	59.803	20	206	80	285
Unigene0021936	1	p2	(AG)6	12	1491	1502	ATGACCGCTAGTGTGTGCAG	59.929	20	AGACCTGAACTGGGCTCTCC	60.791	20	180	1357	1536	TTCTGCTCCTCAGGTTTGGT	59.844	20	AGACCTGAACTGGGCTCTCC	60.791	20	273	1264	1536	TTGCTATTTCCATTCCACCC	59.762	20	AGACCTGAACTGGGCTCTCC	60.791	20	125	1412	1536
Unigene0021942	1	p2	(AG)9	18	274	291
Unigene0021973	1	p3	(CGG)5	15	310	324	GGCGCTTCTAATGTTTCTGC	59.988	20	AAAGAGCACCAGCACGAAGT	60.058	20	204	169	372	GGCGCTTCTAATGTTTCTGC	59.988	20	AAGAGCACCAGCACGAAGTT	60.058	20	203	169	371	TGATGGAGGAGGAGAGAGGA	59.871	20	AAAGAGCACCAGCACGAAGT	60.058	20	278	95	372
Unigene0021973	2	p3	(ACC)5	15	660	674	GATCTGAGGGAGGAGACGTG	59.792	20	CTCCTGCTCAGGTTGTGATG	59.415	20	107	592	698	GATCTGAGGGAGGAGACGTG	59.792	20	CCTGCTCAGGTTGTGATGG	60.253	19	105	592	696	GATCTGAGGGAGGAGACGTG	59.792	20	GATCTCCTGCTCAGGTTGTGA	60.402	21	110	592	701
Unigene0021975	1	p4	(ATTA)5	20	280	299	ACATCCCCACCAAACAAAAA	60.066	20	CTGGAGGCTGATCAGAGAGG	60.088	20	241	117	357	AACATCCCCACCAAACAAAA	60.066	20	CTGGAGGCTGATCAGAGAGG	60.088	20	242	116	357	AACTCCACGCCTCATTTTTG	60.11	20	CTGGAGGCTGATCAGAGAGG	60.088	20	211	147	357
Unigene0021978	1	p3	(GCC)5	15	125	139	CATGAGCTGAGAAGGAACCC	59.803	20	ATCCGCTATTTCTGGTGTGC	60.103	20	275	13	287	CATGAGCTGAGAAGGAACCC	59.803	20	GCTGAATCCGCTATTTCTGG	59.807	20	280	13	292	ATGAGCTGAGAAGGAACCCC	60.596	20	ATCCGCTATTTCTGGTGTGC	60.103	20	274	14	287
Unigene0022004	1	p4	(GCAG)4	16	6	21
Unigene0022006	1	p2	(AT)6	12	1396	1407	ACATGTTCGCGTATGAGCTG	59.895	20	TGATGCTACAGCTGGACAGG	60.008	20	241	1197	1437	AACCAAAGTGACATCTCCGC	60.119	20	TGATGCTACAGCTGGACAGG	60.008	20	209	1229	1437	GCTGGCGAAGAAAGTTGAAG	60.132	20	TGATGCTACAGCTGGACAGG	60.008	20	123	1315	1437
Unigene0022028	1	p4	(TAGC)5	20	6	25
Unigene0022029	1	p3	(TTC)5	15	454	468	CGGAACTTACTTGGCACGAT	60.132	20	AATCCTGTCTCCCAGCATTG	60.073	20	246	420	665	TACTTGGCACGATGTTCCTG	59.716	20	AATCCTGTCTCCCAGCATTG	60.073	20	239	427	665	CGGAACTTACTTGGCACGAT	60.132	20	CCTGGTCTGGGTCCTTCTCT	60.638	20	221	420	640
Unigene0022030	1	p3	(TTC)5	15	475	489	CGGAACTTACTTGGCACGAT	60.132	20	AATCCTGTCTCCCAGCATTG	60.073	20	246	441	686	TACTTGGCACGATGTTCCTG	59.716	20	AATCCTGTCTCCCAGCATTG	60.073	20	239	448	686	CGGAACTTACTTGGCACGAT	60.132	20	CCTGGTCTGGGTCCTTCTCT	60.638	20	221	441	661
Unigene0022031	1	p3	(CCG)6	18	1	18
Unigene0022045	1	p3	(GCA)7	21	1	21
Unigene0022046	1	p2	(AG)7	14	300	313	GCATCCACATGGGGTTTATC	60.021	20	CTGCTGCTGGTGTTGTTGTT	59.946	20	218	215	432	GCATCCACATGGGGTTTATC	60.021	20	CCAACTGCAGGATCCAATTT	59.933	20	198	215	412	GCATCCACATGGGGTTTATC	60.021	20	ATTCCAACAATTGGCAGCTC	60.081	20	169	215	383
Unigene0022046	2	p3	(CAG)7	21	425	445
Unigene0022049	1	p2	(GA)9	18	452	469
Unigene0022059	1	p3	(CCT)6	18	1	18
Unigene0022060	1	p3	(CTC)5	15	27	41	TTCTCCTCCTCCTTCTTCCC	59.749	20	GATGTCCTACTTCGGCTTCG	59.836	20	240	2	241	TTCTCCTCCTCCTTCTTCCC	59.749	20	GTTGGAATCTGACGGTGGAT	59.786	20	175	2	176	TTCTCCTCCTCCTTCTTCCC	59.749	20	CTGGCGCAGATGTCCTACTT	60.419	20	248	2	249
Unigene0022068	1	p2	(CA)11	22	266	287
Unigene0022069	1	p3	(GTC)5	15	105	119	GTTCCCCCAACAAAAAGACA	59.807	20	TTGAAATAAGGCAGGACGCT	59.845	20	144	39	182	TGTTCCCCCAACAAAAAGAC	59.807	20	TTGAAATAAGGCAGGACGCT	59.845	20	145	38	182	GTGATTTTGGTTTGGGCAAC	60.214	20	TTGAAATAAGGCAGGACGCT	59.845	20	177	6	182
Unigene0022069	2	p2	(CA)11	22	247	268
Unigene0022076	1	p3	(TCC)5	15	1	15
Unigene0022085	1	p2	(GA)6	12	3	14
Unigene0022085	2	p3	(GAC)5	15	267	281	AGAGGAAGAAGAAGGGACGG	59.811	20	AGCTTGAGCTCCTTCTCTCG	59.065	20	259	63	321	AACAGGAACAGCAGCAGACC	60.453	20	AGCTTGAGCTCCTTCTCTCG	59.065	20	181	141	321	AGAGGAAGAAGAAGGGACGG	59.811	20	GTGCAGCCTAAGCACAAGC	59.761	19	275	63	337
Unigene0022106	1	p2	(TC)9	18	550	567
Unigene0022107	1	p2	(TC)9	18	312	329
Unigene0022111	1	p2	(GA)9	18	1	18
Unigene0022114	1	p3	(GGC)5	15	1	15
Unigene0022115	1	p2	(TC)6	12	12	23
Unigene0022115	2	p2	(AG)8	16	402	417	GTGAATTTTTGTCGGGGAGA	59.91	20	CCTGTCTCCCCTCTCTTTGA	59.375	20	218	260	477	CTCTCATGATCTGCTGCTCG	59.837	20	CCTGTCTCCCCTCTCTTTGA	59.375	20	273	205	477	GATGGGGTGAATTTTTGTCG	60.17	20	CCTGTCTCCCCTCTCTTTGA	59.375	20	224	254	477
Unigene0022120	1	p2	(AG)8	16	1	16
Unigene0022123	1	p2	(GA)9	18	576	593
Unigene0022126	1	c	(CAA)6ccgcagcaccac(CAA)6	48	365	412	GCAGCAACACCAACAACAAC	60.207	20	TGTTGCTCATGGCTCTGTTC	59.992	20	213	294	506	GCAGCAACACCAACAACAAC	60.207	20	GCTTGTCATGACCCTGGAAT	59.934	20	269	294	562	TCAACCACCACCACAACATC	60.27	20	TTGTTGCTCATGGCTCTGTC	59.992	20	265	267	531
Unigene0022127	1	p3	(GCT)5	15	291	305	TCAGTAGTAGGGCGGAATGG	60.088	20	AGCAGCTGCAGATGATGATG	60.128	20	239	141	379	TCAGTAGTAGGGCGGAATGG	60.088	20	CAGCAGATGAGGATGATGGA	59.743	20	276	141	416	GTAGCTGGGCAGCTGGTACT	59.525	20	AGCAGCTGCAGATGATGATG	60.128	20	191	189	379
Unigene0022154	1	p2	(GA)10	20	332	351
Unigene0022161	1	p2	(TG)8	16	654	669	GATTTTTCCCATTCTGCCAA	59.878	20	TCTGCACACAAACATGCAAA	59.877	20	254	439	692	TTGATTTTTCCCATTCTGCC	59.878	20	TCTGCACACAAACATGCAAA	59.877	20	256	437	692	TTTTCCCATTCTGCCAAATC	59.878	20	TCTGCACACAAACATGCAAA	59.877	20	251	442	692
Unigene0022192	1	p2	(GA)8	16	114	129	GGCCGGACTCTACAGAGAGA	59.555	20	TGGTGCTTCTTCCATCTTCC	60.195	20	218	1	218	GGCCGGACTCTACAGAGAGA	59.555	20	GCACTTGGTGCTTCTTCCAT	60.263	20	223	1	223	GGCCGGACTCTACAGAGAGA	59.555	20	TTCTTCTGCAAACGGGAGTC	60.375	20	196	1	196
Unigene0022199	1	p2	(GA)7	14	721	734
Unigene0022202	1	p2	(AG)7	14	782	795	AAGATGGAACGGCACAAGAG	60.255	20	GAGGTGAATGAGTGATTACATAGAAGA	59.175	27	117	721	837	AAGATGGAACGGCACAAGAG	60.255	20	GAGAGGTGAATGAGTGATTACATAGAA	59.175	27	119	721	839	AACGGCACAAGAGCAAAATC	60.257	20	GAGGTGAATGAGTGATTACATAGAAGA	59.175	27	110	728	837
Unigene0022217	1	p2	(GA)8	16	211	226
Unigene0022219	1	p2	(CT)6	12	1	12
Unigene0022219	2	p3	(CGG)5	15	170	184	TCTATATTGGGAACGCCTCAG	59.192	21	ATCGACATCTGGTGTCCCTC	59.928	20	229	21	249	TCTATATTGGGAACGCCTCA	58.187	20	ATCGACATCTGGTGTCCCTC	59.928	20	229	21	249	TCTATATTGGGAACGCCTCAG	59.192	21	AACGTCATGTGGGTGTACGA	59.88	20	250	21	270
Unigene0022221	1	p3	(CTG)5	15	421	435	GCTGTCTGTGGTGATGCACT	59.905	20	TACACCACCTCCCCTTTCAC	59.82	20	272	249	520	GTAAGCAGACCTGACGAGGG	59.867	20	TACACCACCTCCCCTTTCAC	59.82	20	233	288	520	GCTGTCTGTGGTGATGCACT	59.905	20	TTACACCACCTCCCCTTTCA	60.345	20	273	249	521
Unigene0022222	1	p3	(TGC)5	15	1	15
Unigene0022232	1	p2	(TC)10	20	1	20
Unigene0022243	1	p3	(CGT)5	15	120	134	ATCGCCATGATCAGTTCCTC	60.042	20	CAGGCCGTTAACAACTCCAT	59.993	20	205	14	218	AGTTCCTCTCCTCCTCCTGC	59.952	20	CAGGCCGTTAACAACTCCAT	59.993	20	193	26	218	CCACATGGTCTGAATCCTCC	60.326	20	CAGGCCGTTAACAACTCCAT	59.993	20	148	71	218
Unigene0022243	2	p2	(TG)6	12	534	545
Unigene0022279	1	p3	(CAC)5	15	749	763	TTGGAGGATGGAGCTGAGAT	59.761	20	TCAGAGCAAGGGAAGAACAAG	59.601	21	269	601	869	TTGGAGGATGGAGCTGAGAT	59.761	20	TCAGAGCAAGGGAAGAACAA	58.569	20	269	601	869	GTTGGAGGATGGAGCTGAGA	60.349	20	TCAGAGCAAGGGAAGAACAAG	59.601	21	270	600	869
Unigene0022283	1	p2	(AG)9	18	1	18
Unigene0022289	1	p2	(GA)9	18	1	18
Unigene0022290	1	p4	(TCGA)4	16	286	301
Unigene0022294	1	p2	(CT)8	16	455	470
Unigene0022295	1	p3	(CGG)5	15	63	77	AGATGCTTTACAAGGTCCGC	59.34	20	GTAGCTCGTGGCGTAGAAGC	60.183	20	134	34	167	AGATGCTTTACAAGGTCCGC	59.34	20	TCACGTACACGTTCCCGTAG	59.634	20	150	34	183	AGATGCTTTACAAGGTCCGC	59.34	20	CGTACACGTTCCCGTAGCTC	60.71	20	147	34	180
[truncated: 11,645 more rows]
